# Supplementary material for: A type 2 diabetes disease module with a high collective influence for Cdk2 and PTPLAD1 is localized in endosomes
Source: PLoS One. 2018 Oct 9;13(10):e0205180. doi: 10.1371/journal.pone.0205180 (PMC6177195; doi:10.1371/journal.pone.0205180)
Supplement: S1 Table — (XLS) [file pone.0205180.s006.xls]

## Sheet: Protein Report 
	SUPPLEMENTAL TABLE S1, Boutchueng et al.
	Database Set: 3 Databases
		Database Name: the UR100_12_05_Rodentia_9989 database
			Version: unknown
			Taxonomy: All Entries
			Number of Proteins: 194158
		Database Name: the UR13_3_Rodentia_9989_20130403 database
			Version: unknown
			Taxonomy: All Entries
			Number of Proteins: 207730
		Database Name: the CP_RattusNorvegicus_10116_20141111 database
			Version: unknown
			Taxonomy: All Entries
			Number of Proteins: 29128
	Search Engine Set: 1 Search Engine
		Search Engine: Mascot
			Version: 2.5.1
			Samples: All Samples
			Fragment Tolerance: 0,100 Da (Monoisotopic)
			Parent Tolerance: 0,100 Da (Monoisotopic)
			Fixed Modifications: +57 on C (Carbamidomethyl)
			Variable Modifications: -18 on n (Glu->pyro-Glu), -17 on n (Gln->pyro-Glu), +1 on NQ (Deamidated), +16 on M (Oxidation)
			Digestion Enzyme: Trypsin
			Max Missed Cleavages: 2
	Scaffold: Version: Scaffold_4.2.1
		Modification Metadata Set: 1541 modifications
			Source: C:\Program Files\Scaffold 4\parameters\unimod.xml
		Protein Grouping Strategy: Experiment-wide grouping with binary peptide-protein weights
Biological sample category	Protein name	Protein accession numbers	Database sources	Protein molecular weight (Da)	Exclusive unique peptide count	Exclusive unique spectrum count	Total spectrum count	Percentage of total spectra	Percentage sequence coverage
2 min	B0BNK1_RAT Protein Rab5c OS=Rattus norvegicus GN=Rab5c PE=2 SV=1	B0BNK1	CP_RattusNorvegicus_10116_20141111.fasta	23 425,7	1	1	4	0.000176	0.0509
2 min	COPD_RAT Coatomer subunit delta OS=Rattus norvegicus GN=Arcn1 PE=2 SV=1	Q66H80	CP_RattusNorvegicus_10116_20141111.fasta	57 200,2	1	1	1	4.4e-05	0.0235
2 min	STX12_RAT Syntaxin-12 OS=Rattus norvegicus GN=Stx12 PE=1 SV=1	G3V7P1	CP_RattusNorvegicus_10116_20141111.fasta	31 187,4	2	2	4	0.000176	0.102
2 min	D3ZMR2_RAT Protein Uhrf1bp1 OS=Rattus norvegicus GN=Uhrf1bp1 PE=4 SV=2	D3ZMR2	CP_RattusNorvegicus_10116_20141111.fasta	156 263,7	1	1	1	4.4e-05	0.00912
2 min	ACTB_RAT Actin, cytoplasmic 1 OS=Rattus norvegicus GN=Actb PE=1 SV=1	P60711,P63259,V9GZ85	CP_RattusNorvegicus_10116_20141111.fasta	41 737,8	1	1	3	0.000132	0.0293
2 min	D3ZMQ6_RAT Protein Ccdc17 OS=Rattus norvegicus GN=Ccdc17 PE=4 SV=1	D3ZMQ6	CP_RattusNorvegicus_10116_20141111.fasta	65 860,6	2	2	3	0.000132	0.0776
2 min	D3ZD31_RAT Mannose receptor, C type 1 (Predicted) OS=Rattus norvegicus GN=Mrc1 PE=4 SV=2	D3ZD31	CP_RattusNorvegicus_10116_20141111.fasta	165 862,2	4	4	4	0.000176	0.0417
2 min	TM9S4_RAT Transmembrane 9 superfamily member 4 OS=Rattus norvegicus GN=Tm9sf4 PE=2 SV=1	Q4KLL4	CP_RattusNorvegicus_10116_20141111.fasta	74 677,8	1	1	1	4.4e-05	0.0295
2 min	RL13_RAT 60S ribosomal protein L13 OS=Rattus norvegicus GN=Rpl13 PE=1 SV=2	D3ZRM9,P41123	CP_RattusNorvegicus_10116_20141111.fasta	24 310,5	1	1	1	4.4e-05	0.0521
2 min	CP2E1_RAT Cytochrome P450 2E1 OS=Rattus norvegicus GN=Cyp2e1 PE=1 SV=4	P05182	CP_RattusNorvegicus_10116_20141111.fasta	56 629,5	1	1	2	8.79e-05	0.0223
2 min	TMED9_RAT Transmembrane emp24 domain-containing protein 9 OS=Rattus norvegicus GN=Tmed9 PE=1 SV=1	Q5I0E7	CP_RattusNorvegicus_10116_20141111.fasta	27 028,3	2	2	4	0.000176	0.0851
2 min	G3V8D4_RAT Apolipoprotein C-II (Predicted) OS=Rattus norvegicus GN=Apoc2 PE=4 SV=1	G3V8D4	CP_RattusNorvegicus_10116_20141111.fasta	10 695,7	2	2	5	0.00022	0.33
2 min	APOE_RAT Apolipoprotein E OS=Rattus norvegicus GN=Apoe PE=1 SV=2	P02650	CP_RattusNorvegicus_10116_20141111.fasta	35 753,4	7	8	44	0.00193	0.196
2 min	CP2C7_RAT Cytochrome P450 2C7 OS=Rattus norvegicus GN=Cyp2c7 PE=1 SV=2	P05179	CP_RattusNorvegicus_10116_20141111.fasta	56 189,4	6	8	16	0.000704	0.149
2 min	CP2C6_RAT Cytochrome P450 2C6 OS=Rattus norvegicus GN=Cyp2c6 PE=2 SV=2	P05178	CP_RattusNorvegicus_10116_20141111.fasta	56 005,4	2	2	5	0.00022	0.0694
2 min	CP1A2_RAT Cytochrome P450 1A2 OS=Rattus norvegicus GN=Cyp1a2 PE=1 SV=2	P04799	CP_RattusNorvegicus_10116_20141111.fasta	58 260,7	3	3	4	0.000176	0.0916
2 min	G3P_RAT Glyceraldehyde-3-phosphate dehydrogenase OS=Rattus norvegicus GN=Gapdh PE=1 SV=3	D3ZEN2,D3ZGY4,M0R590,M0R660,P04797	CP_RattusNorvegicus_10116_20141111.fasta	35 828,1	1	1	1	4.4e-05	0.045
2 min	RL35_RAT 60S ribosomal protein L35 OS=Rattus norvegicus GN=Rpl35 PE=1 SV=3	P17078	CP_RattusNorvegicus_10116_20141111.fasta	14 553,6	1	1	1	4.4e-05	0.13
2 min	PDIA1_RAT Protein disulfide-isomerase OS=Rattus norvegicus GN=P4hb PE=1 SV=2	P04785	CP_RattusNorvegicus_10116_20141111.fasta	56 953,4	2	2	5	0.00022	0.0766
2 min	D4A1J6_RAT Protein Ankfy1 (Fragment) OS=Rattus norvegicus GN=Ankfy1 PE=4 SV=2	D4A1J6	CP_RattusNorvegicus_10116_20141111.fasta	128 665,5	1	1	1	4.4e-05	0.00941
2 min	RAB14_RAT Ras-related protein Rab-14 OS=Rattus norvegicus GN=Rab14 PE=1 SV=3	B0BMW0,P61107	CP_RattusNorvegicus_10116_20141111.fasta	23 927,6	3	3	12	0.000528	0.2
2 min	G3V8A5_RAT Vacuolar protein sorting-associated protein 35 OS=Rattus norvegicus GN=Vps35 PE=3 SV=1	G3V8A5	CP_RattusNorvegicus_10116_20141111.fasta	91 729,9	2	2	2	8.79e-05	0.0314
2 min	CCD22_RAT Coiled-coil domain-containing protein 22 OS=Rattus norvegicus GN=Ccdc22 PE=1 SV=2	P86182	CP_RattusNorvegicus_10116_20141111.fasta	70 855,6	3	3	4	0.000176	0.059
2 min	SCAM1_RAT Secretory carrier-associated membrane protein 1 OS=Rattus norvegicus GN=Scamp1 PE=1 SV=1	P56603	CP_RattusNorvegicus_10116_20141111.fasta	37 998,9	1	3	5	0.00022	0.068
2 min	CP2D1_RAT Cytochrome P450 2D1 OS=Rattus norvegicus GN=Cyp2d1 PE=2 SV=1	P10633	CP_RattusNorvegicus_10116_20141111.fasta	57 176,0	2	2	9	0.000396	0.0734
2 min	RAB7A_RAT Ras-related protein Rab-7a OS=Rattus norvegicus GN=Rab7a PE=1 SV=2	P09527	CP_RattusNorvegicus_10116_20141111.fasta	23 504,0	1	2	6	0.000264	0.0628
2 min	F7FLF2_RAT Protein LOC100360057 (Fragment) OS=Rattus norvegicus GN=LOC100363800 PE=4 SV=1	F7FLF2	CP_RattusNorvegicus_10116_20141111.fasta	14 658,1	2	2	2	8.79e-05	0.157
2 min	ITIH3_RAT Inter-alpha-trypsin inhibitor heavy chain H3 OS=Rattus norvegicus GN=Itih3 PE=2 SV=1	D3ZBS2,Q63416	CP_RattusNorvegicus_10116_20141111.fasta	99 099,5	1	1	2	8.79e-05	0.0113
2 min	SNX27_RAT Sorting nexin-27 OS=Rattus norvegicus GN=Snx27 PE=1 SV=2	M0RBS9,Q8K4V4	CP_RattusNorvegicus_10116_20141111.fasta	61 014,4	2	2	3	0.000132	0.0686
2 min	RS15_RAT 40S ribosomal protein S15 OS=Rattus norvegicus GN=Rps15 PE=1 SV=2	D3ZAK6,P62845	CP_RattusNorvegicus_10116_20141111.fasta	17 040,8	1	1	1	4.4e-05	0.152
2 min	G3V6H0_RAT Protein LOC100363782 OS=Rattus norvegicus GN=LOC100363782 PE=3 SV=1	G3V6H0	CP_RattusNorvegicus_10116_20141111.fasta	22 177,9	3	3	13	0.000572	0.204
2 min	ITM2B_RAT Integral membrane protein 2B OS=Rattus norvegicus GN=Itm2b PE=2 SV=1	Q5XIE8	CP_RattusNorvegicus_10116_20141111.fasta	30 314,9	1	1	1	4.4e-05	0.0376
2 min	M0R564_RAT Uncharacterized protein (Fragment) OS=Rattus norvegicus PE=4 SV=1	M0R564	CP_RattusNorvegicus_10116_20141111.fasta	14 308,9	1	1	1	4.4e-05	0.336
2 min	CYB5_RAT Cytochrome b5 OS=Rattus norvegicus GN=Cyb5a PE=1 SV=2	D4A1G4,P00173,P00173-2	CP_RattusNorvegicus_10116_20141111.fasta	15 355,3	2	2	5	0.00022	0.164
2 min	RGPA1_RAT Ral GTPase-activating protein subunit alpha-1 OS=Rattus norvegicus GN=Ralgapa1 PE=1 SV=2	O55007	CP_RattusNorvegicus_10116_20141111.fasta	229 450,8	1	1	1	4.4e-05	0.00541
2 min	D4A1D8_RAT Protein Surf4 OS=Rattus norvegicus GN=Surf4 PE=4 SV=1	D4A1D8	CP_RattusNorvegicus_10116_20141111.fasta	30 382,5	2	2	3	0.000132	0.208
2 min	WASH1_RAT WAS protein family homolog 1 OS=Rattus norvegicus GN=Wash1 PE=2 SV=1	B2RYF7	CP_RattusNorvegicus_10116_20141111.fasta	51 328,0	2	2	3	0.000132	0.0779
2 min	Q64648_RAT Cytochrome P450 2C12, female-specific OS=Rattus norvegicus GN=Cyp2c40 PE=2 SV=1	Q64648	CP_RattusNorvegicus_10116_20141111.fasta	55 896,4	10	10	27	0.00119	0.251
2 min	VAMP2_RAT Vesicle-associated membrane protein 2 OS=Rattus norvegicus GN=Vamp2 PE=1 SV=2	P63045,R9PY00	CP_RattusNorvegicus_10116_20141111.fasta	12 691,1	1	1	1	4.4e-05	0.147
2 min	F1LPT4_RAT Calcium/calmodulin-dependent protein kinase kinase 2 OS=Rattus norvegicus GN=Camkk2 PE=4 SV=2	F1LPT4	CP_RattusNorvegicus_10116_20141111.fasta	64 491,8	1	1	1	4.4e-05	0.0698
2 min	SIGIR_RAT Single Ig IL-1-related receptor OS=Rattus norvegicus GN=Sigirr PE=2 SV=1	Q4V892	CP_RattusNorvegicus_10116_20141111.fasta	46 171,3	1	1	3	0.000132	0.0196
2 min	G3V9N8_RAT AP-1 complex subunit beta-1 OS=Rattus norvegicus GN=Ap1b1 PE=4 SV=2	G3V9N8	CP_RattusNorvegicus_10116_20141111.fasta	103 826,5	1	1	1	4.4e-05	0.0223
2 min	ABCBB_RAT Bile salt export pump OS=Rattus norvegicus GN=Abcb11 PE=1 SV=1	M0R4J2,O70127	CP_RattusNorvegicus_10116_20141111.fasta	146 264,0	1	1	3	0.000132	0.00984
2 min	NSF_RAT Vesicle-fusing ATPase OS=Rattus norvegicus GN=Nsf PE=1 SV=1	F1LQ81,Q9QUL6	CP_RattusNorvegicus_10116_20141111.fasta	82 655,5	3	4	11	0.000484	0.0457
2 min	D3ZAP7_RAT Protein Chd7 OS=Rattus norvegicus GN=Chd7 PE=4 SV=1	D3ZAP7	CP_RattusNorvegicus_10116_20141111.fasta	333 866,2	1	1	1	4.4e-05	0.0184
2 min	LONM_RAT Lon protease homolog, mitochondrial OS=Rattus norvegicus GN=Lonp1 PE=2 SV=1	Q924S5	CP_RattusNorvegicus_10116_20141111.fasta	105 793,7	1	1	1	4.4e-05	0.00947
2 min	D4AD05_RAT Protein Crocc OS=Rattus norvegicus GN=Crocc PE=4 SV=2	D4AD05,F1M6Q2	CP_RattusNorvegicus_10116_20141111.fasta	208 918,2	1	1	1	4.4e-05	0.0065
2 min	FAAH1_RAT Fatty-acid amide hydrolase 1 OS=Rattus norvegicus GN=Faah PE=1 SV=1	P97612	CP_RattusNorvegicus_10116_20141111.fasta	63 358,1	1	1	1	4.4e-05	0.038
2 min	M0R506_RAT Protein LOC100910924 OS=Rattus norvegicus GN=LOC100910924 PE=4 SV=1	M0R506	CP_RattusNorvegicus_10116_20141111.fasta	22 376,1	1	1	1	4.4e-05	0.0372
2 min	C1QC_RAT Complement C1q subcomponent subunit C OS=Rattus norvegicus GN=C1qc PE=1 SV=2	P31722	CP_RattusNorvegicus_10116_20141111.fasta	25 685,9	2	2	9	0.000396	0.0776
2 min	RDH7_RAT Retinol dehydrogenase 7 OS=Rattus norvegicus GN=Rdh7 PE=2 SV=1	P55006,Z4YNE9	CP_RattusNorvegicus_10116_20141111.fasta	35 737,5	1	1	6	0.000264	0.0315
2 min	M0R890_RAT Protein Abca6 OS=Rattus norvegicus GN=Abca6 PE=4 SV=1	M0R890	CP_RattusNorvegicus_10116_20141111.fasta	183 703,4	5	7	8	0.000352	0.0579
2 min	F1LQ09_RAT Protein Atl2 OS=Rattus norvegicus GN=Atl2 PE=4 SV=1	F1LQ09	CP_RattusNorvegicus_10116_20141111.fasta	66 196,1	1	1	1	4.4e-05	0.0257
2 min	AL3A2_RAT Fatty aldehyde dehydrogenase OS=Rattus norvegicus GN=Aldh3a2 PE=1 SV=1	G3V9W6,P30839	CP_RattusNorvegicus_10116_20141111.fasta	54 083,4	1	1	1	4.4e-05	0.0351
2 min	GOGA2_RAT Golgin subfamily A member 2 OS=Rattus norvegicus GN=Golga2 PE=1 SV=3	F1LSS0,Q62839	CP_RattusNorvegicus_10116_20141111.fasta	112 844,6	2	2	4	0.000176	0.0261
2 min	SND1_RAT Staphylococcal nuclease domain-containing protein 1 OS=Rattus norvegicus GN=Snd1 PE=2 SV=1	D4A8Y5,Q66X93	CP_RattusNorvegicus_10116_20141111.fasta	101 953,4	1	1	1	4.4e-05	0.0099
2 min	M0R6B4_RAT Protein LOC100910002 OS=Rattus norvegicus GN=LOC100910002 PE=4 SV=1	M0R6B4	CP_RattusNorvegicus_10116_20141111.fasta	21 800,6	1	1	5	0.00022	0.0521
2 min	NB5R3_RAT NADH-cytochrome b5 reductase 3 OS=Rattus norvegicus GN=Cyb5r3 PE=1 SV=2	P20070	CP_RattusNorvegicus_10116_20141111.fasta	34 175,8	2	3	10	0.00044	0.156
2 min	ATP7B_RAT Copper-transporting ATPase 2 OS=Rattus norvegicus GN=Atp7b PE=2 SV=1	Q64535,Q9QUG4	CP_RattusNorvegicus_10116_20141111.fasta	155 991,0	2	2	2	8.79e-05	0.0131
2 min	CP2CN_RAT Cytochrome P450 2C23 OS=Rattus norvegicus GN=Cyp2c23 PE=2 SV=2	P24470,Q68G40	CP_RattusNorvegicus_10116_20141111.fasta	56 435,6	1	2	4	0.000176	0.0223
2 min	SNX3_RAT Sorting nexin-3 OS=Rattus norvegicus GN=Snx3 PE=1 SV=1	Q5U211	CP_RattusNorvegicus_10116_20141111.fasta	18 763,0	1	1	4	0.000176	0.0432
2 min	HEMO_RAT Hemopexin OS=Rattus norvegicus GN=Hpx PE=1 SV=3	P20059	CP_RattusNorvegicus_10116_20141111.fasta	51 351,5	1	1	5	0.00022	0.0239
2 min	TMEDA_RAT Transmembrane emp24 domain-containing protein 10 OS=Rattus norvegicus GN=Tmed10 PE=1 SV=2	Q63584	CP_RattusNorvegicus_10116_20141111.fasta	24 859,1	3	3	17	0.000747	0.151
2 min	RLA0_RAT 60S acidic ribosomal protein P0 OS=Rattus norvegicus GN=Rplp0 PE=1 SV=2	P19945	CP_RattusNorvegicus_10116_20141111.fasta	34 216,4	2	2	6	0.000264	0.0726
2 min	NUCB1_RAT Nucleobindin-1 OS=Rattus norvegicus GN=Nucb1 PE=1 SV=1	Q63083	CP_RattusNorvegicus_10116_20141111.fasta	53 506,9	7	8	26	0.00114	0.19
2 min	D4A9M7_RAT Protein Atg16l2 OS=Rattus norvegicus GN=Atg16l2 PE=4 SV=1	D4A9M7	CP_RattusNorvegicus_10116_20141111.fasta	69 195,0	1	1	2	8.79e-05	0.0144
2 min	ALBU_RAT Serum albumin OS=Rattus norvegicus GN=Alb PE=1 SV=2	P02770	CP_RattusNorvegicus_10116_20141111.fasta	68 731,2	1	2	4	0.000176	0.0164
2 min	M0RCH6_RAT Protein Chmp4b OS=Rattus norvegicus GN=Chmp4b PE=4 SV=1	M0RCH6	CP_RattusNorvegicus_10116_20141111.fasta	22 404,1	1	2	2	8.79e-05	0.0542
2 min	D3ZFH5_RAT Protein Itih2 OS=Rattus norvegicus GN=Itih2 PE=4 SV=2	D3ZFH5	CP_RattusNorvegicus_10116_20141111.fasta	106 528,4	1	1	1	4.4e-05	0.0126
2 min	Q80ZA3_RAT Alpha-2 antiplasmin OS=Rattus norvegicus GN=Serpinf1 PE=2 SV=1	Q80ZA3	CP_RattusNorvegicus_10116_20141111.fasta	46 467,1	1	1	1	4.4e-05	0.0407
2 min	ALBU_BOVIN Serum albumin OS=Bos taurus GN=ALB PE=1 SV=4	P02769	CP_RattusNorvegicus_10116_20141111.fasta	69 294,2	10	10	57	0.00251	0.163
2 min	TBA1A_RAT Tubulin alpha-1A chain OS=Rattus norvegicus GN=Tuba1a PE=1 SV=1	M0R5B4,P68370,Q6AYZ1,Q6P9V9	CP_RattusNorvegicus_10116_20141111.fasta	49 937,6	1	1	1	4.4e-05	0.0333
2 min	NXPE4_RAT NXPE family member 4 OS=Rattus norvegicus GN=Nxpe4 PE=2 SV=1	Q5XI89	CP_RattusNorvegicus_10116_20141111.fasta	61 616,4	2	2	2	8.79e-05	0.0295
2 min	CP062_RAT UPF0505 protein C16orf62 homolog OS=Rattus norvegicus PE=2 SV=1	Q5XI83	CP_RattusNorvegicus_10116_20141111.fasta	106 155,2	1	1	1	4.4e-05	0.0139
2 min	E9PSP8_RAT Protein LOC365791 (Fragment) OS=Rattus norvegicus GN=LOC365791 PE=4 SV=2	E9PSP8	CP_RattusNorvegicus_10116_20141111.fasta	75 758,1	1	2	2	8.79e-05	0.031
2 min	TFR2_RAT Transferrin receptor protein 2 OS=Rattus norvegicus GN=Tfr2 PE=2 SV=1	B2GUY2	CP_RattusNorvegicus_10116_20141111.fasta	88 329,8	7	8	12	0.000528	0.119
2 min	COMD3_RAT COMM domain-containing protein 3 OS=Rattus norvegicus GN=Commd3 PE=2 SV=1	Q6P9U3	CP_RattusNorvegicus_10116_20141111.fasta	21 932,6	1	2	4	0.000176	0.113
2 min	ASGR2_RAT Asialoglycoprotein receptor 2 OS=Rattus norvegicus GN=Asgr2 PE=1 SV=4	P08290	CP_RattusNorvegicus_10116_20141111.fasta	35 027,4	1	1	10	0.00044	0.0266
2 min	BFSP1_RAT Filensin (Fragment) OS=Rattus norvegicus GN=Bfsp1 PE=2 SV=2	F1M8F1,Q02435	CP_RattusNorvegicus_10116_20141111.fasta	68 038,3	1	1	1	4.4e-05	0.0486
2 min	M0RB12_RAT Protein LOC100912263 OS=Rattus norvegicus GN=LOC100912263 PE=4 SV=1	M0RB12	CP_RattusNorvegicus_10116_20141111.fasta	54 310,2	1	1	1	4.4e-05	0.0485
2 min	RB11A_RAT Ras-related protein Rab-11A OS=Rattus norvegicus GN=Rab11a PE=1 SV=3	P62494	CP_RattusNorvegicus_10116_20141111.fasta	24 393,9	2	2	6	0.000264	0.111
2 min	D3ZUD8_RAT Protein Tm9sf3 OS=Rattus norvegicus GN=Tm9sf3 PE=4 SV=1	D3ZUD8	CP_RattusNorvegicus_10116_20141111.fasta	67 547,3	2	2	6	0.000264	0.0341
2 min	M0R8Z5_RAT Protein Ube3b OS=Rattus norvegicus GN=Ube3b PE=4 SV=1	M0R8Z5	CP_RattusNorvegicus_10116_20141111.fasta	122 799,3	1	1	1	4.4e-05	0.0149
2 min	GOGA5_RAT Golgin subfamily A member 5 OS=Rattus norvegicus GN=Golga5 PE=1 SV=1	G3V6Z7,Q3ZU82	CP_RattusNorvegicus_10116_20141111.fasta	82 334,3	1	1	1	4.4e-05	0.0165
2 min	ECHP_RAT Peroxisomal bifunctional enzyme OS=Rattus norvegicus GN=Ehhadh PE=1 SV=2	P07896	CP_RattusNorvegicus_10116_20141111.fasta	78 659,9	2	3	15	0.00066	0.0416
2 min	G3V679_RAT Transferrin receptor protein 1 OS=Rattus norvegicus GN=Tfrc PE=4 SV=1	G3V679	CP_RattusNorvegicus_10116_20141111.fasta	85 879,6	1	1	1	4.4e-05	0.021
2 min	D4A7I6_RAT Protein RGD1309995 OS=Rattus norvegicus GN=RGD1309995 PE=4 SV=1	D4A7I6	CP_RattusNorvegicus_10116_20141111.fasta	136 141,4	2	2	5	0.00022	0.0179
2 min	ITPR1_RAT Inositol 1,4,5-trisphosphate receptor type 1 OS=Rattus norvegicus GN=Itpr1 PE=1 SV=2	F1LNT1,F1LQS8,F1LQX8,P29994,P29994-2,P29994-3,P29994-4,P29994-5,P29994-6,P29994-7,P29994-8	CP_RattusNorvegicus_10116_20141111.fasta	313 267,3	1	1	2	8.79e-05	0.00582
2 min	COPB_RAT Coatomer subunit beta OS=Rattus norvegicus GN=Copb1 PE=1 SV=1	P23514	CP_RattusNorvegicus_10116_20141111.fasta	107 014,4	1	1	1	4.4e-05	0.0105
2 min	D3Z9J3_RAT Protein Atp11c OS=Rattus norvegicus GN=Atp11c PE=4 SV=2	D3Z9J3,D3ZFC5	CP_RattusNorvegicus_10116_20141111.fasta	127 769,0	2	2	2	8.79e-05	0.0287
2 min	GNAI3_RAT Guanine nucleotide-binding protein G(k) subunit alpha OS=Rattus norvegicus GN=Gnai3 PE=1 SV=3	P08753	CP_RattusNorvegicus_10116_20141111.fasta	40 523,3	1	1	1	4.4e-05	0.0311
2 min	B5DEG8_RAT LOC685144 protein OS=Rattus norvegicus GN=Sec24c PE=2 SV=1	B5DEG8,F1M7Y8	CP_RattusNorvegicus_10116_20141111.fasta	118 524,5	1	1	2	8.79e-05	0.0119
2 min	CAPZB_RAT F-actin-capping protein subunit beta OS=Rattus norvegicus GN=Capzb PE=1 SV=1	Q5XI32	CP_RattusNorvegicus_10116_20141111.fasta	30 629,7	2	3	3	0.000132	0.0882
2 min	ASGR1_RAT Asialoglycoprotein receptor 1 OS=Rattus norvegicus GN=Asgr1 PE=1 SV=2	P02706	CP_RattusNorvegicus_10116_20141111.fasta	32 848,2	2	2	14	0.000616	0.0493
2 min	RAP1A_RAT Ras-related protein Rap-1A OS=Rattus norvegicus GN=Rap1a PE=1 SV=1	P62836,Q62636	CP_RattusNorvegicus_10116_20141111.fasta	20 987,3	1	1	1	4.4e-05	0.0652
2 min	F1M4N6_RAT Protein Dock3 (Fragment) OS=Rattus norvegicus GN=Dock3 PE=4 SV=2	F1M4N6	CP_RattusNorvegicus_10116_20141111.fasta	233 358,9	1	1	1	4.4e-05	0.00936
2 min	D3ZE31_RAT Protein Ces2a OS=Rattus norvegicus GN=Ces2i PE=4 SV=2	D3ZE31,M0R684	CP_RattusNorvegicus_10116_20141111.fasta	15 398,7	1	1	1	4.4e-05	0.0323
2 min	ACSL5_RAT Long-chain-fatty-acid--CoA ligase 5 OS=Rattus norvegicus GN=Acsl5 PE=2 SV=1	O88813	CP_RattusNorvegicus_10116_20141111.fasta	76 407,7	3	4	9	0.000396	0.06
2 min	D4AE06_RAT Peptidyl-prolyl cis-trans isomerase (Fragment) OS=Rattus norvegicus GN=Fkbp15 PE=4 SV=2	D4AE06	CP_RattusNorvegicus_10116_20141111.fasta	131 364,1	2	2	5	0.00022	0.0201
2 min	RAB2A_RAT Ras-related protein Rab-2A OS=Rattus norvegicus GN=Rab2a PE=1 SV=1	F1LP82,P05712	CP_RattusNorvegicus_10116_20141111.fasta	23 536,2	1	1	1	4.4e-05	0.066
2 min	SNAA_RAT Alpha-soluble NSF attachment protein OS=Rattus norvegicus GN=Napa PE=1 SV=2	P54921	CP_RattusNorvegicus_10116_20141111.fasta	33 193,8	2	3	4	0.000176	0.0949
2 min	FOXP2_RAT Forkhead box protein P2 OS=Rattus norvegicus GN=Foxp2 PE=3 SV=1	P0CF24	CP_RattusNorvegicus_10116_20141111.fasta	79 234,2	1	2	5	0.00022	0.0845
2 min	D3ZR49_RAT alpha-1,2-Mannosidase OS=Rattus norvegicus GN=Man1a2 PE=3 SV=2	D3ZR49	CP_RattusNorvegicus_10116_20141111.fasta	72 591,8	1	1	1	4.4e-05	0.0172
2 min	F1M1B3_RAT Protein RGD1564420 OS=Rattus norvegicus GN=RGD1564420 PE=4 SV=2	F1M1B3	CP_RattusNorvegicus_10116_20141111.fasta	134 215,9	3	3	3	0.000132	0.0423
2 min	F1LUA1_RAT Protein Eea1 (Fragment) OS=Rattus norvegicus GN=Eea1 PE=4 SV=1	F1LUA1	CP_RattusNorvegicus_10116_20141111.fasta	161 106,8	1	1	5	0.00022	0.00709
2 min	STX7_RAT Syntaxin-7 OS=Rattus norvegicus GN=Stx7 PE=1 SV=4	M0R930,O70257	CP_RattusNorvegicus_10116_20141111.fasta	29 850,8	1	1	1	4.4e-05	0.0498
2 min	PLMN_RAT Plasminogen OS=Rattus norvegicus GN=Plg PE=2 SV=2	Q01177	CP_RattusNorvegicus_10116_20141111.fasta	90 535,1	1	1	2	8.79e-05	0.0172
2 min	F1M7S7_RAT Protein Rab17 (Fragment) OS=Rattus norvegicus GN=Rab17 PE=3 SV=1	F1M7S7	CP_RattusNorvegicus_10116_20141111.fasta	20 669,0	1	1	1	4.4e-05	0.103
2 min	EF1A1_RAT Elongation factor 1-alpha 1 OS=Rattus norvegicus GN=Eef1a1 PE=1 SV=1	P62630	CP_RattusNorvegicus_10116_20141111.fasta	50 114,2	1	1	2	8.79e-05	0.0195
2 min	BASI_RAT Basigin OS=Rattus norvegicus GN=Bsg PE=1 SV=2	P26453,P26453-2	CP_RattusNorvegicus_10116_20141111.fasta	42 435,6	2	3	5	0.00022	0.0593
2 min	TRPV4_RAT Transient receptor potential cation channel subfamily V member 4 OS=Rattus norvegicus GN=Trpv4 PE=1 SV=1	Q9ERZ8	CP_RattusNorvegicus_10116_20141111.fasta	98 013,6	2	2	2	8.79e-05	0.0253
2 min	PECR_RAT Peroxisomal trans-2-enoyl-CoA reductase OS=Rattus norvegicus GN=Pecr PE=2 SV=1	Q9WVK3	CP_RattusNorvegicus_10116_20141111.fasta	32 433,5	1	1	1	4.4e-05	0.0297
2 min	CUL3_RAT Cullin-3 OS=Rattus norvegicus GN=Cul3 PE=1 SV=2	B5DF89	CP_RattusNorvegicus_10116_20141111.fasta	88 934,0	1	1	1	4.4e-05	0.0117
2 min	D3ZJZ0_RAT Protein Tmem205 OS=Rattus norvegicus GN=Tmem205 PE=4 SV=1	D3ZJZ0	CP_RattusNorvegicus_10116_20141111.fasta	21 186,1	1	1	2	8.79e-05	0.0899
2 min	RPN2_RAT Dolichyl-diphosphooligosaccharide--protein glycosyltransferase subunit 2 OS=Rattus norvegicus GN=Rpn2 PE=2 SV=2	P25235	CP_RattusNorvegicus_10116_20141111.fasta	69 078,4	1	1	1	4.4e-05	0.019
2 min	CCD93_RAT Coiled-coil domain-containing protein 93 OS=Rattus norvegicus GN=Ccdc93 PE=1 SV=1	Q5BJT7	CP_RattusNorvegicus_10116_20141111.fasta	72 638,3	3	3	5	0.00022	0.0556
2 min	MPRD_RAT Cation-dependent mannose-6-phosphate receptor OS=Rattus norvegicus GN=M6pr PE=2 SV=1	M0R535,Q6AY20	CP_RattusNorvegicus_10116_20141111.fasta	31 095,5	3	3	5	0.00022	0.144
2 min	D3ZT20_RAT Protein Fbxo41 OS=Rattus norvegicus GN=Fbxo41 PE=1 SV=2	D3ZT20	CP_RattusNorvegicus_10116_20141111.fasta	93 855,6	1	1	8	0.000352	0.0092
2 min	TMED7_RAT Transmembrane emp24 domain-containing protein 7 OS=Rattus norvegicus GN=Tmed7 PE=1 SV=1	D3ZTX0	CP_RattusNorvegicus_10116_20141111.fasta	25 479,5	1	1	2	8.79e-05	0.0487
2 min	RS13_RAT 40S ribosomal protein S13 OS=Rattus norvegicus GN=Rps13 PE=1 SV=2	M0RCY2,P62278	CP_RattusNorvegicus_10116_20141111.fasta	17 223,3	1	1	2	8.79e-05	0.0993
2 min	SPA3K_RAT Serine protease inhibitor A3K OS=Rattus norvegicus GN=Serpina3k PE=1 SV=3	P05545	CP_RattusNorvegicus_10116_20141111.fasta	46 563,6	1	1	1	4.4e-05	0.0601
2 min	K2C6A_RAT Keratin, type II cytoskeletal 6A OS=Rattus norvegicus GN=Krt6a PE=1 SV=1	Q4FZU2	CP_RattusNorvegicus_10116_20141111.fasta	59 250,6	0	0	0	0	0.0217
2 min	E9PTW1_RAT Protein Scamp3 OS=Rattus norvegicus GN=Scamp3 PE=4 SV=2	E9PTW1	CP_RattusNorvegicus_10116_20141111.fasta	38 497,5	1	1	1	4.4e-05	0.06
2 min	D3ZIC4_RAT Protein phosphatase 1 regulatory subunit 12 OS=Rattus norvegicus GN=Ppp1r12b PE=4 SV=1	D3ZIC4	CP_RattusNorvegicus_10116_20141111.fasta	111 389,0	1	1	1	4.4e-05	0.0141
2 min	S5A1_RAT 3-oxo-5-alpha-steroid 4-dehydrogenase 1 OS=Rattus norvegicus GN=Srd5a1 PE=1 SV=2	G8JLS2,P24008,P24008-2	CP_RattusNorvegicus_10116_20141111.fasta	29 780,9	2	2	4	0.000176	0.0618
2 min	TRYP_PIG Trypsin OS=Sus scrofa PE=1 SV=1	P00761	CP_RattusNorvegicus_10116_20141111.fasta	24 409,3	4	6	43	0.00189	0.251
2 min	CLCKB_RAT Chloride channel protein ClC-Kb OS=Rattus norvegicus GN=Clcnkb PE=1 SV=1	E9PTA8,G3V7B3,P51802,P51802-2	CP_RattusNorvegicus_10116_20141111.fasta	75 219,6	1	1	7	0.000308	0.0189
2 min	VAMP7_RAT Vesicle-associated membrane protein 7 OS=Rattus norvegicus GN=Vamp7 PE=1 SV=1	Q9JHW5	CP_RattusNorvegicus_10116_20141111.fasta	24 775,9	2	3	4	0.000176	0.155
2 min	SC22B_RAT Vesicle-trafficking protein SEC22b OS=Rattus norvegicus GN=Sec22b PE=1 SV=3	Q4KM74	CP_RattusNorvegicus_10116_20141111.fasta	24 741,4	1	1	1	4.4e-05	0.0558
2 min	RS17_RAT 40S ribosomal protein S17 OS=Rattus norvegicus GN=Rps17 PE=1 SV=3	D3ZFA8,F1M5B1,M0R8M8,P04644	CP_RattusNorvegicus_10116_20141111.fasta	15 510,4	1	1	1	4.4e-05	0.163
2 min	ENPL_RAT Endoplasmin OS=Rattus norvegicus GN=Hsp90b1 PE=1 SV=2	Q66HD0	CP_RattusNorvegicus_10116_20141111.fasta	92 773,6	1	2	2	8.79e-05	0.0236
2 min	G3V8R1_RAT Nucleobindin 2, isoform CRA_b OS=Rattus norvegicus GN=Nucb2 PE=4 SV=1	G3V8R1	CP_RattusNorvegicus_10116_20141111.fasta	50 118,2	3	3	9	0.000396	0.0881
2 min	B1WC60_RAT PWWP domain containing 2 (Predicted) OS=Rattus norvegicus GN=Pwwp2b PE=2 SV=1	B1WC60	CP_RattusNorvegicus_10116_20141111.fasta	54 969,7	1	1	3	0.000132	0.0216
2 min	RL6_RAT 60S ribosomal protein L6 OS=Rattus norvegicus GN=Rpl6 PE=1 SV=5	F1LQS3,H7C5Y5,P21533	CP_RattusNorvegicus_10116_20141111.fasta	33 563,0	1	1	1	4.4e-05	0.0503
2 min	APOA1_RAT Apolipoprotein A-I OS=Rattus norvegicus GN=Apoa1 PE=1 SV=2	P04639	CP_RattusNorvegicus_10116_20141111.fasta	30 062,4	1	2	3	0.000132	0.0502
2 min	E9PU42_RAT Down syndrome critical region gene 3 (Predicted), isoform CRA_c OS=Rattus norvegicus GN=Dscr3 PE=4 SV=2	E9PU42	CP_RattusNorvegicus_10116_20141111.fasta	32 936,3	2	3	8	0.000352	0.125
2 min	G3V928_RAT Protein Lrp1 OS=Rattus norvegicus GN=Lrp1 PE=4 SV=1	G3V928	CP_RattusNorvegicus_10116_20141111.fasta	504 874,2	24	27	90	0.00396	0.0774
2 min	FINC_RAT Fibronectin OS=Rattus norvegicus GN=Fn1 PE=1 SV=2	P04937,P04937-2,P04937-3	CP_RattusNorvegicus_10116_20141111.fasta	272 503,7	3	4	6	0.000264	0.0153
2 min	D3ZK47_RAT Protein Whsc1l1 OS=Rattus norvegicus GN=Whsc1l1 PE=4 SV=1	D3ZK47	CP_RattusNorvegicus_10116_20141111.fasta	155 566,0	1	1	1	4.4e-05	0.0351
2 min	LMAN1_RAT Protein ERGIC-53 OS=Rattus norvegicus GN=Lman1 PE=1 SV=1	F1LRA1,Q62902	CP_RattusNorvegicus_10116_20141111.fasta	57 957,3	1	1	2	8.79e-05	0.0213
2 min	UD11_RAT UDP-glucuronosyltransferase 1-1 OS=Rattus norvegicus GN=Ugt1a1 PE=1 SV=1	Q64550	CP_RattusNorvegicus_10116_20141111.fasta	59 663,8	1	1	1	4.4e-05	0.0393
2 min	Q5RKJ9_RAT RAB10, member RAS oncogene family OS=Rattus norvegicus GN=Rab10 PE=2 SV=1	Q5RKJ9	CP_RattusNorvegicus_10116_20141111.fasta	22 542,1	1	1	2	8.79e-05	0.11
2 min	D4A0G9_RAT Protein Ercc6l OS=Rattus norvegicus GN=Ercc6l PE=4 SV=1	D4A0G9	CP_RattusNorvegicus_10116_20141111.fasta	138 177,9	1	1	1	4.4e-05	0.0236
2 min	GRP78_RAT 78 kDa glucose-regulated protein OS=Rattus norvegicus GN=Hspa5 PE=1 SV=1	P06761	CP_RattusNorvegicus_10116_20141111.fasta	72 348,5	7	8	27	0.00119	0.135
2 min	MGST1_RAT Microsomal glutathione S-transferase 1 OS=Rattus norvegicus GN=Mgst1 PE=1 SV=3	P08011	CP_RattusNorvegicus_10116_20141111.fasta	17 472,7	6	8	12	0.000528	0.542
2 min	D4A3M8_RAT Non-catalytic region of tyrosine kinase adaptor protein 2 (Predicted) OS=Rattus norvegicus GN=Nck2 PE=4 SV=1	D4A3M8	CP_RattusNorvegicus_10116_20141111.fasta	42 909,2	17	20	37	0.00163	0.511
2 min	ACSL1_RAT Long-chain-fatty-acid--CoA ligase 1 OS=Rattus norvegicus GN=Acsl1 PE=1 SV=1	P18163	CP_RattusNorvegicus_10116_20141111.fasta	78 181,2	8	8	25	0.0011	0.163
2 min	GBB4_RAT Guanine nucleotide-binding protein subunit beta-4 OS=Rattus norvegicus GN=Gnb4 PE=2 SV=4	O35353,P52287,P54311,P54313	CP_RattusNorvegicus_10116_20141111.fasta	37 377,5	1	1	1	4.4e-05	0.0294
2 min	D3ZTP8_RAT Protein Pigo OS=Rattus norvegicus GN=Pigo PE=4 SV=1	D3ZTP8	CP_RattusNorvegicus_10116_20141111.fasta	119 689,6	1	1	6	0.000264	0.00909
2 min	CP2DQ_RAT Cytochrome P450 2D26 OS=Rattus norvegicus GN=Cyp2d26 PE=2 SV=2	P10634	CP_RattusNorvegicus_10116_20141111.fasta	56 685,3	1	1	1	4.4e-05	0.03
2 min	ATPB_RAT ATP synthase subunit beta, mitochondrial OS=Rattus norvegicus GN=Atp5b PE=1 SV=2	G3V6D3,P10719	CP_RattusNorvegicus_10116_20141111.fasta	56 354,3	2	2	8	0.000352	0.0586
2 min	F1LU48_RAT Protein Ergic1 (Fragment) OS=Rattus norvegicus GN=Ergic1 PE=4 SV=1	F1LU48	CP_RattusNorvegicus_10116_20141111.fasta	32 417,1	1	1	1	4.4e-05	0.0311
2 min	CDC42_RAT Cell division control protein 42 homolog OS=Rattus norvegicus GN=Cdc42 PE=1 SV=2	Q8CFN2	CP_RattusNorvegicus_10116_20141111.fasta	21 258,8	0	0	0	0	0
2 min	Q7TMC7_RAT Ab2-417 OS=Rattus norvegicus GN=Tf PE=2 SV=1	Q7TMC7	CP_RattusNorvegicus_10116_20141111.fasta	107 413,5	1	1	1	4.4e-05	0.00919
2 min	INSR_RAT Insulin receptor OS=Rattus norvegicus GN=Insr PE=1 SV=1	P15127	CP_RattusNorvegicus_10116_20141111.fasta	156 759,8	2	3	3	0.000132	0.0202
2 min	Q5EBC0_RAT Inter alpha-trypsin inhibitor, heavy chain 4 OS=Rattus norvegicus GN=Itih4 PE=2 SV=1	D3ZFC6,Q5EBC0	CP_RattusNorvegicus_10116_20141111.fasta	103 757,3	1	1	1	4.4e-05	0.0236
2 min	RAB1A_RAT Ras-related protein Rab-1A OS=Rattus norvegicus GN=Rab1A PE=1 SV=3	Q6NYB7	CP_RattusNorvegicus_10116_20141111.fasta	22 678,5	2	3	9	0.000396	0.361
2 min	FAM21_RAT WASH complex subunit FAM21 OS=Rattus norvegicus GN=Fam21 PE=2 SV=1	Q80X08	CP_RattusNorvegicus_10116_20141111.fasta	145 152,6	1	1	1	4.4e-05	0.0166
2 min	DHB13_RAT 17-beta-hydroxysteroid dehydrogenase 13 OS=Rattus norvegicus GN=Hsd17b13 PE=2 SV=1	Q5M875	CP_RattusNorvegicus_10116_20141111.fasta	33 495,3	1	2	2	8.79e-05	0.06
2 min	CLCN2_RAT Chloride channel protein 2 OS=Rattus norvegicus GN=Clcn2 PE=2 SV=1	E9PU32,P35525	CP_RattusNorvegicus_10116_20141111.fasta	99 330,6	1	1	1	4.4e-05	0.0132
2 min	CP2A1_RAT Cytochrome P450 2A1 OS=Rattus norvegicus GN=Cyp2a1 PE=1 SV=2	P11711	CP_RattusNorvegicus_10116_20141111.fasta	55 997,9	5	5	9	0.000396	0.14
2 min	APOB_RAT Apolipoprotein B-100 OS=Rattus norvegicus GN=Apob PE=1 SV=1	Q7TMA5	CP_RattusNorvegicus_10116_20141111.fasta	536 031,1	13	17	40	0.00176	0.0297
2 min	PGRC1_RAT Membrane-associated progesterone receptor component 1 OS=Rattus norvegicus GN=Pgrmc1 PE=1 SV=3	P70580	CP_RattusNorvegicus_10116_20141111.fasta	21 599,1	1	1	3	0.000132	0.041
2 min	D3Z9Y0_RAT Protein A630007B06Rik OS=Rattus norvegicus GN=A630007B06Rik PE=4 SV=2	D3Z9Y0	CP_RattusNorvegicus_10116_20141111.fasta	104 532,8	1	1	2	8.79e-05	0.0305
2 min	D3Z8D7_RAT Protein LOC100361854 OS=Rattus norvegicus GN=LOC100361854 PE=4 SV=1	D3Z8D7	CP_RattusNorvegicus_10116_20141111.fasta	13 006,5	1	1	2	8.79e-05	0.0783
2 min	YIPF4_RAT Protein YIPF4 OS=Rattus norvegicus GN=Yipf4 PE=2 SV=1	M0R6J3,Q5M7T4	CP_RattusNorvegicus_10116_20141111.fasta	27 284,5	1	1	1	4.4e-05	0.0366
2 min	MRP2_RAT Canalicular multispecific organic anion transporter 1 OS=Rattus norvegicus GN=Abcc2 PE=2 SV=1	Q63120	CP_RattusNorvegicus_10116_20141111.fasta	173 390,1	5	6	11	0.000484	0.0571
2 min	M0R8M9_RAT Heat shock cognate 71 kDa protein OS=Rattus norvegicus GN=Hspa8 PE=3 SV=1	M0R8M9	CP_RattusNorvegicus_10116_20141111.fasta	70 824,6	0	0	0	0	0.017
2 min	RAB6A_RAT Ras-related protein Rab-6A OS=Rattus norvegicus GN=Rab6a PE=2 SV=2	Q9WVB1	CP_RattusNorvegicus_10116_20141111.fasta	23 590,3	6	8	34	0.00149	0.356
2 min	PDIA3_RAT Protein disulfide-isomerase A3 OS=Rattus norvegicus GN=Pdia3 PE=1 SV=2	P11598	CP_RattusNorvegicus_10116_20141111.fasta	56 625,5	1	1	1	4.4e-05	0.0218
2 min	GLDN_RAT Gliomedin OS=Rattus norvegicus GN=Gldn PE=1 SV=1	G3V8X4,Q80WL1	CP_RattusNorvegicus_10116_20141111.fasta	59 331,1	1	1	2	8.79e-05	0.0291
2 min	B0BNB1_RAT Commd1 protein OS=Rattus norvegicus GN=Commd1 PE=2 SV=1	B0BNB1	CP_RattusNorvegicus_10116_20141111.fasta	21 037,8	1	1	1	4.4e-05	0.112
2 min	Q3MIE7_RAT COMM domain containing 9 OS=Rattus norvegicus GN=Commd9 PE=2 SV=1	Q3MIE7	CP_RattusNorvegicus_10116_20141111.fasta	21 974,8	1	1	1	4.4e-05	0.0606
2 min	PIGR_RAT Polymeric immunoglobulin receptor OS=Rattus norvegicus GN=Pigr PE=2 SV=1	F1M7H2,P15083	CP_RattusNorvegicus_10116_20141111.fasta	84 797,9	1	1	4	0.000176	0.0117
2 min	PPIB_RAT Peptidyl-prolyl cis-trans isomerase B OS=Rattus norvegicus GN=Ppib PE=1 SV=3	P24368	CP_RattusNorvegicus_10116_20141111.fasta	23 802,9	2	3	12	0.000528	0.102
2 min	T176B_RAT Transmembrane protein 176B OS=Rattus norvegicus GN=Tmem176b PE=1 SV=1	Q925D4	CP_RattusNorvegicus_10116_20141111.fasta	28 485,7	1	1	4	0.000176	0.0494
2 min	F1LN91_RAT Protein Tns3 OS=Rattus norvegicus GN=Tns3 PE=4 SV=1	F1LN91	CP_RattusNorvegicus_10116_20141111.fasta	155 753,7	1	1	1	4.4e-05	0.00693
2 min	F1M3W8_RAT Protein Zfp683 OS=Rattus norvegicus GN=Zfp683 PE=4 SV=2	F1M3W8	CP_RattusNorvegicus_10116_20141111.fasta	54 373,0	1	1	3	0.000132	0.0183
2 min	CAPS1_RAT Calcium-dependent secretion activator 1 OS=Rattus norvegicus GN=Cadps PE=1 SV=1	F1LLX6,Q62717	CP_RattusNorvegicus_10116_20141111.fasta	129 687,4	1	1	1	4.4e-05	0.00698
2 min	AP2M1_RAT AP-2 complex subunit mu OS=Rattus norvegicus GN=Ap2m1 PE=1 SV=1	P84092	CP_RattusNorvegicus_10116_20141111.fasta	49 655,7	1	1	1	4.38e-05	0.0207
2 min	STX12_RAT Syntaxin-12 OS=Rattus norvegicus GN=Stx12 PE=1 SV=1	G3V7P1	CP_RattusNorvegicus_10116_20141111.fasta	31 187,4	2	2	5	0.000219	0.139
2 min	G3V8R1_RAT Nucleobindin 2, isoform CRA_b OS=Rattus norvegicus GN=Nucb2 PE=4 SV=1	G3V8R1	CP_RattusNorvegicus_10116_20141111.fasta	50 118,2	2	2	5	0.000219	0.0714
2 min	B2RYP4_RAT Protein Snx2 OS=Rattus norvegicus GN=Snx2 PE=2 SV=1	B2RYP4	CP_RattusNorvegicus_10116_20141111.fasta	58 532,4	1	1	1	4.38e-05	0.0193
2 min	SNX27_RAT Sorting nexin-27 OS=Rattus norvegicus GN=Snx27 PE=1 SV=2	M0RBS9,Q8K4V4	CP_RattusNorvegicus_10116_20141111.fasta	61 014,4	5	5	10	0.000438	0.0965
2 min	ACTB_RAT Actin, cytoplasmic 1 OS=Rattus norvegicus GN=Actb PE=1 SV=1	P60711,P63259,V9GZ85	CP_RattusNorvegicus_10116_20141111.fasta	41 737,8	1	1	3	0.000131	0.0293
2 min	D3ZD31_RAT Mannose receptor, C type 1 (Predicted) OS=Rattus norvegicus GN=Mrc1 PE=4 SV=2	D3ZD31	CP_RattusNorvegicus_10116_20141111.fasta	165 862,2	3	4	6	0.000263	0.0335
2 min	TMED9_RAT Transmembrane emp24 domain-containing protein 9 OS=Rattus norvegicus GN=Tmed9 PE=1 SV=1	Q5I0E7	CP_RattusNorvegicus_10116_20141111.fasta	27 028,3	2	2	4	0.000175	0.0851
2 min	APOE_RAT Apolipoprotein E OS=Rattus norvegicus GN=Apoe PE=1 SV=2	P02650	CP_RattusNorvegicus_10116_20141111.fasta	35 753,4	10	12	54	0.00237	0.333
2 min	CP2C7_RAT Cytochrome P450 2C7 OS=Rattus norvegicus GN=Cyp2c7 PE=1 SV=2	P05179	CP_RattusNorvegicus_10116_20141111.fasta	56 189,4	5	5	7	0.000307	0.143
2 min	HPT_RAT Haptoglobin OS=Rattus norvegicus GN=Hp PE=1 SV=3	P06866,P06866-2	CP_RattusNorvegicus_10116_20141111.fasta	38 563,0	1	2	6	0.000263	0.0403
2 min	CP1A2_RAT Cytochrome P450 1A2 OS=Rattus norvegicus GN=Cyp1a2 PE=1 SV=2	P04799	CP_RattusNorvegicus_10116_20141111.fasta	58 260,7	2	2	2	8.76e-05	0.0682
2 min	G3P_RAT Glyceraldehyde-3-phosphate dehydrogenase OS=Rattus norvegicus GN=Gapdh PE=1 SV=3	D3ZEN2,D3ZGY4,M0R590,M0R660,P04797	CP_RattusNorvegicus_10116_20141111.fasta	35 828,1	1	1	1	4.38e-05	0.045
2 min	PDIA1_RAT Protein disulfide-isomerase OS=Rattus norvegicus GN=P4hb PE=1 SV=2	P04785	CP_RattusNorvegicus_10116_20141111.fasta	56 953,4	4	4	9	0.000394	0.0825
2 min	MDR1_RAT Multidrug resistance protein 1 OS=Rattus norvegicus GN=Abcb1 PE=2 SV=1	G3V9J6,P43245	CP_RattusNorvegicus_10116_20141111.fasta	141 391,7	1	1	1	4.38e-05	0.0172
2 min	RAB14_RAT Ras-related protein Rab-14 OS=Rattus norvegicus GN=Rab14 PE=1 SV=3	B0BMW0,P61107	CP_RattusNorvegicus_10116_20141111.fasta	23 927,6	2	2	13	0.00057	0.112
2 min	G3V8A5_RAT Vacuolar protein sorting-associated protein 35 OS=Rattus norvegicus GN=Vps35 PE=3 SV=1	G3V8A5	CP_RattusNorvegicus_10116_20141111.fasta	91 729,9	4	6	8	0.00035	0.0829
2 min	CCD22_RAT Coiled-coil domain-containing protein 22 OS=Rattus norvegicus GN=Ccdc22 PE=1 SV=2	P86182	CP_RattusNorvegicus_10116_20141111.fasta	70 855,6	5	5	7	0.000307	0.105
2 min	SCAM1_RAT Secretory carrier-associated membrane protein 1 OS=Rattus norvegicus GN=Scamp1 PE=1 SV=1	P56603	CP_RattusNorvegicus_10116_20141111.fasta	37 998,9	2	2	3	0.000131	0.107
2 min	CP2D1_RAT Cytochrome P450 2D1 OS=Rattus norvegicus GN=Cyp2d1 PE=2 SV=1	P10633	CP_RattusNorvegicus_10116_20141111.fasta	57 176,0	2	2	7	0.000307	0.0734
2 min	D3ZQ77_RAT Protein RGD1310352 OS=Rattus norvegicus GN=RGD1310352 PE=4 SV=1	D3ZQ77	CP_RattusNorvegicus_10116_20141111.fasta	28 264,0	2	2	2	8.76e-05	0.0895
2 min	ITIH3_RAT Inter-alpha-trypsin inhibitor heavy chain H3 OS=Rattus norvegicus GN=Itih3 PE=2 SV=1	D3ZBS2,Q63416	CP_RattusNorvegicus_10116_20141111.fasta	99 099,5	2	2	5	0.000219	0.0293
2 min	MANF_RAT Mesencephalic astrocyte-derived neurotrophic factor OS=Rattus norvegicus GN=Manf PE=1 SV=1	P0C5H9	CP_RattusNorvegicus_10116_20141111.fasta	20 388,9	1	1	1	4.38e-05	0.0559
2 min	APOB_RAT Apolipoprotein B-100 OS=Rattus norvegicus GN=Apob PE=1 SV=1	Q7TMA5	CP_RattusNorvegicus_10116_20141111.fasta	536 031,1	9	10	22	0.000964	0.0228
2 min	Q6DGF2_RAT Enthoprotin OS=Rattus norvegicus GN=Clint1 PE=2 SV=1	Q6DGF2	CP_RattusNorvegicus_10116_20141111.fasta	52 141,1	1	1	1	4.38e-05	0.0297
2 min	G3V6H0_RAT Protein LOC100363782 OS=Rattus norvegicus GN=LOC100363782 PE=3 SV=1	G3V6H0	CP_RattusNorvegicus_10116_20141111.fasta	22 177,9	3	3	10	0.000438	0.174
2 min	ITM2B_RAT Integral membrane protein 2B OS=Rattus norvegicus GN=Itm2b PE=2 SV=1	Q5XIE8	CP_RattusNorvegicus_10116_20141111.fasta	30 314,9	1	1	2	8.76e-05	0.0376
2 min	Q6IRK4_RAT Protein Slc37a4 OS=Rattus norvegicus GN=Slc37a4 PE=2 SV=1	Q6IRK4	CP_RattusNorvegicus_10116_20141111.fasta	46 225,4	1	1	1	4.38e-05	0.0303
2 min	D3ZDR9_RAT Protein Nrde2 OS=Rattus norvegicus GN=Nrde2 PE=4 SV=1	D3ZDR9	CP_RattusNorvegicus_10116_20141111.fasta	133 048,7	1	1	1	4.38e-05	0.00684
2 min	CYB5_RAT Cytochrome b5 OS=Rattus norvegicus GN=Cyb5a PE=1 SV=2	D4A1G4,P00173,P00173-2	CP_RattusNorvegicus_10116_20141111.fasta	15 355,3	3	3	12	0.000526	0.254
2 min	VATB2_RAT V-type proton ATPase subunit B, brain isoform OS=Rattus norvegicus GN=Atp6v1b2 PE=1 SV=1	P62815	CP_RattusNorvegicus_10116_20141111.fasta	56 552,3	2	2	2	8.76e-05	0.0489
2 min	Q64648_RAT Cytochrome P450 2C12, female-specific OS=Rattus norvegicus GN=Cyp2c40 PE=2 SV=1	Q64648	CP_RattusNorvegicus_10116_20141111.fasta	55 896,4	10	11	22	0.000964	0.263
2 min	VAMP2_RAT Vesicle-associated membrane protein 2 OS=Rattus norvegicus GN=Vamp2 PE=1 SV=2	P63045,R9PY00	CP_RattusNorvegicus_10116_20141111.fasta	12 691,1	1	1	2	8.76e-05	0.207
2 min	SIGIR_RAT Single Ig IL-1-related receptor OS=Rattus norvegicus GN=Sigirr PE=2 SV=1	Q4V892	CP_RattusNorvegicus_10116_20141111.fasta	46 171,3	1	1	3	0.000131	0.0196
2 min	GRP78_RAT 78 kDa glucose-regulated protein OS=Rattus norvegicus GN=Hspa5 PE=1 SV=1	P06761	CP_RattusNorvegicus_10116_20141111.fasta	72 348,5	4	4	9	0.000394	0.078
2 min	ABCBB_RAT Bile salt export pump OS=Rattus norvegicus GN=Abcb11 PE=1 SV=1	M0R4J2,O70127	CP_RattusNorvegicus_10116_20141111.fasta	146 264,0	2	2	2	8.76e-05	0.0288
2 min	NSF_RAT Vesicle-fusing ATPase OS=Rattus norvegicus GN=Nsf PE=1 SV=1	F1LQ81,Q9QUL6	CP_RattusNorvegicus_10116_20141111.fasta	82 655,5	5	5	12	0.000526	0.0753
2 min	Q68FX4_RAT Hematopoietic cell specific Lyn substrate 1 OS=Rattus norvegicus GN=Hcls1 PE=2 SV=1	Q68FX4	CP_RattusNorvegicus_10116_20141111.fasta	52 823,2	1	1	3	0.000131	0.0273
2 min	E9PU30_RAT Protein Capn7 OS=Rattus norvegicus GN=Capn7 PE=4 SV=2	E9PU30	CP_RattusNorvegicus_10116_20141111.fasta	92 533,0	1	1	1	4.38e-05	0.0135
2 min	C1QC_RAT Complement C1q subcomponent subunit C OS=Rattus norvegicus GN=C1qc PE=1 SV=2	P31722	CP_RattusNorvegicus_10116_20141111.fasta	25 685,9	2	2	14	0.000613	0.0776
2 min	RDH7_RAT Retinol dehydrogenase 7 OS=Rattus norvegicus GN=Rdh7 PE=2 SV=1	P55006,Z4YNE9	CP_RattusNorvegicus_10116_20141111.fasta	35 737,5	2	2	8	0.00035	0.0568
2 min	C0JPT7_RAT Filamin alpha OS=Rattus norvegicus GN=Flna PE=2 SV=1	C0JPT7	CP_RattusNorvegicus_10116_20141111.fasta	280 485,3	0	0	0	0	0
2 min	RAB7A_RAT Ras-related protein Rab-7a OS=Rattus norvegicus GN=Rab7a PE=1 SV=2	P09527	CP_RattusNorvegicus_10116_20141111.fasta	23 504,0	4	4	10	0.000438	0.232
2 min	M0R890_RAT Protein Abca6 OS=Rattus norvegicus GN=Abca6 PE=4 SV=1	M0R890	CP_RattusNorvegicus_10116_20141111.fasta	183 703,4	8	9	11	0.000482	0.0991
2 min	AL3A2_RAT Fatty aldehyde dehydrogenase OS=Rattus norvegicus GN=Aldh3a2 PE=1 SV=1	G3V9W6,P30839	CP_RattusNorvegicus_10116_20141111.fasta	54 083,4	1	1	1	4.38e-05	0.0248
2 min	GOGA2_RAT Golgin subfamily A member 2 OS=Rattus norvegicus GN=Golga2 PE=1 SV=3	F1LSS0,Q62839	CP_RattusNorvegicus_10116_20141111.fasta	112 844,6	1	1	1	4.38e-05	0.015
2 min	VPP1_RAT V-type proton ATPase 116 kDa subunit a isoform 1 OS=Rattus norvegicus GN=Atp6v0a1 PE=2 SV=1	P25286,P25286-2,Q2I6B2	CP_RattusNorvegicus_10116_20141111.fasta	96 331,8	1	1	1	4.38e-05	0.0131
2 min	RL7_RAT 60S ribosomal protein L7 OS=Rattus norvegicus GN=Rpl7 PE=1 SV=2	B0K031,P05426	CP_RattusNorvegicus_10116_20141111.fasta	30 331,1	1	1	1	4.38e-05	0.0423
2 min	Q80ZA3_RAT Alpha-2 antiplasmin OS=Rattus norvegicus GN=Serpinf1 PE=2 SV=1	Q80ZA3	CP_RattusNorvegicus_10116_20141111.fasta	46 467,1	2	2	2	8.76e-05	0.112
2 min	PIGR_RAT Polymeric immunoglobulin receptor OS=Rattus norvegicus GN=Pigr PE=2 SV=1	F1M7H2,P15083	CP_RattusNorvegicus_10116_20141111.fasta	84 797,9	1	1	5	0.000219	0.0117
2 min	IRGM_RAT Immunity-related GTPase family M protein OS=Rattus norvegicus GN=Irgm PE=2 SV=1	Q6AYC2	CP_RattusNorvegicus_10116_20141111.fasta	46 339,2	1	1	1	4.38e-05	0.0243
2 min	K2C6A_RAT Keratin, type II cytoskeletal 6A OS=Rattus norvegicus GN=Krt6a PE=1 SV=1	Q4FZU2	CP_RattusNorvegicus_10116_20141111.fasta	59 250,6	1	1	2	8.76e-05	0.0399
2 min	SNX3_RAT Sorting nexin-3 OS=Rattus norvegicus GN=Snx3 PE=1 SV=1	Q5U211	CP_RattusNorvegicus_10116_20141111.fasta	18 763,0	2	2	4	0.000175	0.0864
2 min	NOG1_RAT Nucleolar GTP-binding protein 1 OS=Rattus norvegicus GN=Gtpbp4 PE=2 SV=3	Q99P77	CP_RattusNorvegicus_10116_20141111.fasta	74 290,4	1	1	1	4.38e-05	0.0141
2 min	G3V824_RAT Insulin-like growth factor 2 receptor, isoform CRA_b OS=Rattus norvegicus GN=Igf2r PE=4 SV=1	G3V824	CP_RattusNorvegicus_10116_20141111.fasta	273 593,1	3	4	5	0.000219	0.0121
2 min	TMEDA_RAT Transmembrane emp24 domain-containing protein 10 OS=Rattus norvegicus GN=Tmed10 PE=1 SV=2	Q63584	CP_RattusNorvegicus_10116_20141111.fasta	24 859,1	3	4	15	0.000657	0.183
2 min	O55215_RAT Ribosomal protein S2 OS=Rattus norvegicus GN=Rps2-ps6 PE=2 SV=1	D3ZIY7,D3ZQW7,D4A577,E9PT76,G3V957,M0R865,M0RAJ8,O55215,P27952	CP_RattusNorvegicus_10116_20141111.fasta	28 515,8	1	1	1	4.38e-05	0.052
2 min	NUCB1_RAT Nucleobindin-1 OS=Rattus norvegicus GN=Nucb1 PE=1 SV=1	Q63083	CP_RattusNorvegicus_10116_20141111.fasta	53 506,9	2	2	6	0.000263	0.0458
2 min	ALBU_RAT Serum albumin OS=Rattus norvegicus GN=Alb PE=1 SV=2	P02770	CP_RattusNorvegicus_10116_20141111.fasta	68 731,2	1	1	2	8.76e-05	0.0148
2 min	M0RCH6_RAT Protein Chmp4b OS=Rattus norvegicus GN=Chmp4b PE=4 SV=1	M0RCH6	CP_RattusNorvegicus_10116_20141111.fasta	22 404,1	1	1	1	4.38e-05	0.0542
2 min	D3ZFH5_RAT Protein Itih2 OS=Rattus norvegicus GN=Itih2 PE=4 SV=2	D3ZFH5	CP_RattusNorvegicus_10116_20141111.fasta	106 528,4	1	1	1	4.38e-05	0.0126
2 min	FAM21_RAT WASH complex subunit FAM21 OS=Rattus norvegicus GN=Fam21 PE=2 SV=1	Q80X08	CP_RattusNorvegicus_10116_20141111.fasta	145 152,6	1	1	1	4.38e-05	0.0105
2 min	ALBU_BOVIN Serum albumin OS=Bos taurus GN=ALB PE=1 SV=4	P02769	CP_RattusNorvegicus_10116_20141111.fasta	69 294,2	11	12	59	0.00258	0.185
2 min	NXPE4_RAT NXPE family member 4 OS=Rattus norvegicus GN=Nxpe4 PE=2 SV=1	Q5XI89	CP_RattusNorvegicus_10116_20141111.fasta	61 616,4	3	3	7	0.000307	0.0572
2 min	CP062_RAT UPF0505 protein C16orf62 homolog OS=Rattus norvegicus PE=2 SV=1	Q5XI83	CP_RattusNorvegicus_10116_20141111.fasta	106 155,2	2	2	2	8.76e-05	0.031
2 min	E9PSP8_RAT Protein LOC365791 (Fragment) OS=Rattus norvegicus GN=LOC365791 PE=4 SV=2	E9PSP8	CP_RattusNorvegicus_10116_20141111.fasta	75 758,1	1	1	3	0.000131	0.031
2 min	TFR2_RAT Transferrin receptor protein 2 OS=Rattus norvegicus GN=Tfr2 PE=2 SV=1	B2GUY2	CP_RattusNorvegicus_10116_20141111.fasta	88 329,8	5	7	18	0.000789	0.0965
2 min	COMD3_RAT COMM domain-containing protein 3 OS=Rattus norvegicus GN=Commd3 PE=2 SV=1	Q6P9U3	CP_RattusNorvegicus_10116_20141111.fasta	21 932,6	1	2	3	0.000131	0.113
2 min	ASGR2_RAT Asialoglycoprotein receptor 2 OS=Rattus norvegicus GN=Asgr2 PE=1 SV=4	P08290	CP_RattusNorvegicus_10116_20141111.fasta	35 027,4	2	3	9	0.000394	0.0631
2 min	ALDOB_RAT Fructose-bisphosphate aldolase B OS=Rattus norvegicus GN=Aldob PE=1 SV=2	P00884,Q66HT1	CP_RattusNorvegicus_10116_20141111.fasta	39 618,5	1	1	2	8.76e-05	0.0357
2 min	D3ZIL8_RAT Uncharacterized protein (Fragment) OS=Rattus norvegicus PE=4 SV=2	D3ZIL8,F1LU24,F1M7B3,M0R7M5,M0RAV0,M0RC23,M0RD98,M0RDZ5	CP_RattusNorvegicus_10116_20141111.fasta	12 654,2	1	1	1	4.38e-05	0.113
2 min	RB11A_RAT Ras-related protein Rab-11A OS=Rattus norvegicus GN=Rab11a PE=1 SV=3	P62494	CP_RattusNorvegicus_10116_20141111.fasta	24 393,9	2	2	7	0.000307	0.0972
2 min	D3ZUD8_RAT Protein Tm9sf3 OS=Rattus norvegicus GN=Tm9sf3 PE=4 SV=1	D3ZUD8	CP_RattusNorvegicus_10116_20141111.fasta	67 547,3	1	1	4	0.000175	0.0136
2 min	RS27A_RAT Ubiquitin-40S ribosomal protein S27a OS=Rattus norvegicus GN=Rps27a PE=1 SV=2	F1M927,P62982	CP_RattusNorvegicus_10116_20141111.fasta	17 951,6	1	1	2	8.76e-05	0.0577
2 min	ECHP_RAT Peroxisomal bifunctional enzyme OS=Rattus norvegicus GN=Ehhadh PE=1 SV=2	P07896	CP_RattusNorvegicus_10116_20141111.fasta	78 659,9	2	3	10	0.000438	0.0416
2 min	D4A7I6_RAT Protein RGD1309995 OS=Rattus norvegicus GN=RGD1309995 PE=4 SV=1	D4A7I6	CP_RattusNorvegicus_10116_20141111.fasta	136 141,4	4	4	11	0.000482	0.0435
2 min	M0R9D5_RAT Uncharacterized protein OS=Rattus norvegicus GN=Ahnak PE=1 SV=1	M0R9D5	CP_RattusNorvegicus_10116_20141111.fasta	571 671,5	1	1	3	0.000131	0.00186
2 min	EF1A1_RAT Elongation factor 1-alpha 1 OS=Rattus norvegicus GN=Eef1a1 PE=1 SV=1	P62630	CP_RattusNorvegicus_10116_20141111.fasta	50 114,2	2	2	7	0.000307	0.0433
2 min	TMED2_RAT Transmembrane emp24 domain-containing protein 2 OS=Rattus norvegicus GN=Tmed2 PE=1 SV=1	Q63524	CP_RattusNorvegicus_10116_20141111.fasta	22 733,4	1	2	4	0.000175	0.0647
2 min	D3Z9J3_RAT Protein Atp11c OS=Rattus norvegicus GN=Atp11c PE=4 SV=2	D3Z9J3,D3ZFC5	CP_RattusNorvegicus_10116_20141111.fasta	127 769,0	3	5	8	0.00035	0.0349
2 min	B5DEG8_RAT LOC685144 protein OS=Rattus norvegicus GN=Sec24c PE=2 SV=1	B5DEG8,F1M7Y8	CP_RattusNorvegicus_10116_20141111.fasta	118 524,5	1	2	2	8.76e-05	0.0119
2 min	M0R9C6_RAT Protein Ddx43 OS=Rattus norvegicus GN=Ddx43 PE=3 SV=1	M0R9C6	CP_RattusNorvegicus_10116_20141111.fasta	72 373,1	1	1	2	8.76e-05	0.0186
2 min	CAPZB_RAT F-actin-capping protein subunit beta OS=Rattus norvegicus GN=Capzb PE=1 SV=1	Q5XI32	CP_RattusNorvegicus_10116_20141111.fasta	30 629,7	1	1	1	4.38e-05	0.0368
2 min	ASGR1_RAT Asialoglycoprotein receptor 1 OS=Rattus norvegicus GN=Asgr1 PE=1 SV=2	P02706	CP_RattusNorvegicus_10116_20141111.fasta	32 848,2	2	3	17	0.000745	0.0669
2 min	RAP1A_RAT Ras-related protein Rap-1A OS=Rattus norvegicus GN=Rap1a PE=1 SV=1	P62836,Q62636	CP_RattusNorvegicus_10116_20141111.fasta	20 987,3	2	2	2	8.76e-05	0.196
2 min	ACSL5_RAT Long-chain-fatty-acid--CoA ligase 5 OS=Rattus norvegicus GN=Acsl5 PE=2 SV=1	O88813	CP_RattusNorvegicus_10116_20141111.fasta	76 407,7	2	2	3	0.000131	0.0586
2 min	RL24_RAT 60S ribosomal protein L24 OS=Rattus norvegicus GN=Rpl24 PE=2 SV=1	P83732	CP_RattusNorvegicus_10116_20141111.fasta	17 779,5	1	1	5	0.000219	0.0828
2 min	D4AE06_RAT Peptidyl-prolyl cis-trans isomerase (Fragment) OS=Rattus norvegicus GN=Fkbp15 PE=4 SV=2	D4AE06	CP_RattusNorvegicus_10116_20141111.fasta	131 364,1	2	2	6	0.000263	0.0201
2 min	SIAT1_RAT Beta-galactoside alpha-2,6-sialyltransferase 1 OS=Rattus norvegicus GN=St6gal1 PE=1 SV=1	G3V680,P13721	CP_RattusNorvegicus_10116_20141111.fasta	46 733,4	3	3	7	0.000307	0.107
2 min	D3ZN27_RAT Protein Dnajc13 OS=Rattus norvegicus GN=Dnajc13 PE=4 SV=2	D3ZN27,D3ZNI6	CP_RattusNorvegicus_10116_20141111.fasta	254 516,0	5	5	7	0.000307	0.025
2 min	F1M1B3_RAT Protein RGD1564420 OS=Rattus norvegicus GN=RGD1564420 PE=4 SV=2	F1M1B3	CP_RattusNorvegicus_10116_20141111.fasta	134 215,9	2	2	3	0.000131	0.0164
2 min	S27A5_RAT Bile acyl-CoA synthetase OS=Rattus norvegicus GN=Slc27a5 PE=1 SV=1	Q9ES38	CP_RattusNorvegicus_10116_20141111.fasta	76 267,3	1	1	1	4.38e-05	0.0188
2 min	RL31_RAT 60S ribosomal protein L31 OS=Rattus norvegicus GN=Rpl31 PE=2 SV=1	D3ZX87,P62902	CP_RattusNorvegicus_10116_20141111.fasta	14 463,2	1	1	1	4.38e-05	0.08
2 min	TECR_RAT Very-long-chain enoyl-CoA reductase OS=Rattus norvegicus GN=Tecr PE=2 SV=1	Q64232	CP_RattusNorvegicus_10116_20141111.fasta	36 124,0	1	1	1	4.38e-05	0.026
2 min	D3ZJZ0_RAT Protein Tmem205 OS=Rattus norvegicus GN=Tmem205 PE=4 SV=1	D3ZJZ0	CP_RattusNorvegicus_10116_20141111.fasta	21 186,1	1	1	1	4.38e-05	0.0899
2 min	CCD93_RAT Coiled-coil domain-containing protein 93 OS=Rattus norvegicus GN=Ccdc93 PE=1 SV=1	Q5BJT7	CP_RattusNorvegicus_10116_20141111.fasta	72 638,3	3	3	4	0.000175	0.0556
2 min	TMED7_RAT Transmembrane emp24 domain-containing protein 7 OS=Rattus norvegicus GN=Tmed7 PE=1 SV=1	D3ZTX0	CP_RattusNorvegicus_10116_20141111.fasta	25 479,5	1	1	4	0.000175	0.0442
2 min	FIBA_RAT Fibrinogen alpha chain OS=Rattus norvegicus GN=Fga PE=1 SV=3	F7EUB6,P06399,P06399-2,Q7TQ70	CP_RattusNorvegicus_10116_20141111.fasta	86 687,8	1	1	3	0.000131	0.00895
2 min	MPRD_RAT Cation-dependent mannose-6-phosphate receptor OS=Rattus norvegicus GN=M6pr PE=2 SV=1	M0R535,Q6AY20	CP_RattusNorvegicus_10116_20141111.fasta	31 095,5	2	3	9	0.000394	0.0791
2 min	RS13_RAT 40S ribosomal protein S13 OS=Rattus norvegicus GN=Rps13 PE=1 SV=2	M0RCY2,P62278	CP_RattusNorvegicus_10116_20141111.fasta	17 223,3	1	1	1	4.38e-05	0.0993
2 min	FETUA_RAT Alpha-2-HS-glycoprotein OS=Rattus norvegicus GN=Ahsg PE=1 SV=2	F1LM19,P24090	CP_RattusNorvegicus_10116_20141111.fasta	37 981,1	1	1	1	4.38e-05	0.0227
2 min	SPA3K_RAT Serine protease inhibitor A3K OS=Rattus norvegicus GN=Serpina3k PE=1 SV=3	P05545	CP_RattusNorvegicus_10116_20141111.fasta	46 563,6	1	1	1	4.38e-05	0.0601
2 min	E9PTW1_RAT Protein Scamp3 OS=Rattus norvegicus GN=Scamp3 PE=4 SV=2	E9PTW1	CP_RattusNorvegicus_10116_20141111.fasta	38 497,5	1	1	1	4.38e-05	0.0457
2 min	VAMP3_RAT Vesicle-associated membrane protein 3 OS=Rattus norvegicus GN=Vamp3 PE=1 SV=1	P63025	CP_RattusNorvegicus_10116_20141111.fasta	11 480,1	1	1	1	4.38e-05	0.388
2 min	HYEP_RAT Epoxide hydrolase 1 OS=Rattus norvegicus GN=Ephx1 PE=1 SV=1	P07687	CP_RattusNorvegicus_10116_20141111.fasta	52 583,7	1	1	5	0.000219	0.044
2 min	D3ZXA2_RAT Ribosomal protein L15 OS=Rattus norvegicus GN=RGD1565131 PE=3 SV=2	D3ZXA2	CP_RattusNorvegicus_10116_20141111.fasta	24 043,3	1	1	2	8.76e-05	0.0441
2 min	TRYP_PIG Trypsin OS=Sus scrofa PE=1 SV=1	P00761	CP_RattusNorvegicus_10116_20141111.fasta	24 409,3	4	7	57	0.0025	0.251
2 min	F1M4C7_RAT Protein RGD1563045 OS=Rattus norvegicus GN=RGD1563045 PE=4 SV=2	F1M4C7	CP_RattusNorvegicus_10116_20141111.fasta	30 076,6	1	1	1	4.38e-05	0.0489
2 min	B0BNK1_RAT Protein Rab5c OS=Rattus norvegicus GN=Rab5c PE=2 SV=1	B0BNK1	CP_RattusNorvegicus_10116_20141111.fasta	23 425,7	1	1	1	4.38e-05	0.0556
2 min	RL6_RAT 60S ribosomal protein L6 OS=Rattus norvegicus GN=Rpl6 PE=1 SV=5	F1LQS3,H7C5Y5,P21533	CP_RattusNorvegicus_10116_20141111.fasta	33 563,0	1	1	1	4.38e-05	0.057
2 min	E9PU42_RAT Down syndrome critical region gene 3 (Predicted), isoform CRA_c OS=Rattus norvegicus GN=Dscr3 PE=4 SV=2	E9PU42	CP_RattusNorvegicus_10116_20141111.fasta	32 936,3	1	1	4	0.000175	0.0269
2 min	A1CF_RAT APOBEC1 complementation factor OS=Rattus norvegicus GN=A1cf PE=1 SV=1	F1LNL0,Q923K9,Q923K9-2,Q923K9-3,Q923K9-4	CP_RattusNorvegicus_10116_20141111.fasta	65 621,0	1	1	1	4.38e-05	0.0202
2 min	G3V928_RAT Protein Lrp1 OS=Rattus norvegicus GN=Lrp1 PE=4 SV=1	G3V928	CP_RattusNorvegicus_10116_20141111.fasta	504 874,2	22	22	77	0.00337	0.0708
2 min	D4A0E2_RAT Protein Napg OS=Rattus norvegicus GN=Napg PE=4 SV=1	D4A0E2	CP_RattusNorvegicus_10116_20141111.fasta	25 602,3	1	1	1	4.38e-05	0.0435
2 min	FINC_RAT Fibronectin OS=Rattus norvegicus GN=Fn1 PE=1 SV=2	P04937,P04937-2,P04937-3	CP_RattusNorvegicus_10116_20141111.fasta	272 503,7	3	3	6	0.000263	0.0153
2 min	RL27_RAT 60S ribosomal protein L27 OS=Rattus norvegicus GN=Rpl27 PE=2 SV=2	D3ZTK5,D4AD41,M0R7P0,P61354	CP_RattusNorvegicus_10116_20141111.fasta	15 798,4	1	1	5	0.000219	0.0662
2 min	LMAN1_RAT Protein ERGIC-53 OS=Rattus norvegicus GN=Lman1 PE=1 SV=1	F1LRA1,Q62902	CP_RattusNorvegicus_10116_20141111.fasta	57 957,3	1	1	2	8.76e-05	0.0213
2 min	UD11_RAT UDP-glucuronosyltransferase 1-1 OS=Rattus norvegicus GN=Ugt1a1 PE=1 SV=1	Q64550	CP_RattusNorvegicus_10116_20141111.fasta	59 663,8	1	1	1	4.38e-05	0.0393
2 min	COMD5_RAT COMM domain-containing protein 5 OS=Rattus norvegicus GN=Commd5 PE=2 SV=1	G3V6K0,Q9ERR2	CP_RattusNorvegicus_10116_20141111.fasta	24 453,5	1	1	1	4.38e-05	0.0491
2 min	B1WBS4_RAT Protein Vps26b OS=Rattus norvegicus GN=Vps26b PE=2 SV=1	B1WBS4	CP_RattusNorvegicus_10116_20141111.fasta	39 125,7	1	1	5	0.000219	0.0327
2 min	MGST1_RAT Microsomal glutathione S-transferase 1 OS=Rattus norvegicus GN=Mgst1 PE=1 SV=3	P08011	CP_RattusNorvegicus_10116_20141111.fasta	17 472,7	2	3	5	0.000219	0.187
2 min	WASH1_RAT WAS protein family homolog 1 OS=Rattus norvegicus GN=Wash1 PE=2 SV=1	B2RYF7	CP_RattusNorvegicus_10116_20141111.fasta	51 328,0	3	4	4	0.000175	0.131
2 min	D4A3M8_RAT Non-catalytic region of tyrosine kinase adaptor protein 2 (Predicted) OS=Rattus norvegicus GN=Nck2 PE=4 SV=1	D4A3M8	CP_RattusNorvegicus_10116_20141111.fasta	42 909,2	20	25	49	0.00215	0.542
2 min	ACSL1_RAT Long-chain-fatty-acid--CoA ligase 1 OS=Rattus norvegicus GN=Acsl1 PE=1 SV=1	P18163	CP_RattusNorvegicus_10116_20141111.fasta	78 181,2	7	7	17	0.000745	0.103
2 min	GBB4_RAT Guanine nucleotide-binding protein subunit beta-4 OS=Rattus norvegicus GN=Gnb4 PE=2 SV=4	O35353,P52287,P54311,P54313	CP_RattusNorvegicus_10116_20141111.fasta	37 377,5	1	1	1	4.38e-05	0.0294
2 min	PLMN_RAT Plasminogen OS=Rattus norvegicus GN=Plg PE=2 SV=2	Q01177	CP_RattusNorvegicus_10116_20141111.fasta	90 535,1	2	2	2	8.76e-05	0.0333
2 min	F1LU48_RAT Protein Ergic1 (Fragment) OS=Rattus norvegicus GN=Ergic1 PE=4 SV=1	F1LU48	CP_RattusNorvegicus_10116_20141111.fasta	32 417,1	1	1	1	4.38e-05	0.0311
2 min	B0BNG3_RAT Lman2 protein OS=Rattus norvegicus GN=Lman2 PE=2 SV=1	B0BNG3	CP_RattusNorvegicus_10116_20141111.fasta	40 393,4	1	1	1	4.38e-05	0.0251
2 min	DHE3_RAT Glutamate dehydrogenase 1, mitochondrial OS=Rattus norvegicus GN=Glud1 PE=1 SV=2	P10860	CP_RattusNorvegicus_10116_20141111.fasta	61 417,4	1	1	1	4.38e-05	0.0197
2 min	CLUS_RAT Clusterin OS=Rattus norvegicus GN=Clu PE=1 SV=2	G3V836,P05371	CP_RattusNorvegicus_10116_20141111.fasta	51 375,6	1	1	1	4.38e-05	0.0224
2 min	D3Z8W1_RAT Uncharacterized protein OS=Rattus norvegicus GN=LOC680384 PE=4 SV=1	D3Z8W1,D3ZU04	CP_RattusNorvegicus_10116_20141111.fasta	14 281,8	1	1	1	4.38e-05	0.153
2 min	M0RBP6_RAT Uncharacterized protein OS=Rattus norvegicus PE=3 SV=1	M0RBP6	CP_RattusNorvegicus_10116_20141111.fasta	66 085,9	1	1	1	4.38e-05	0.0336
2 min	Q7TMC7_RAT Ab2-417 OS=Rattus norvegicus GN=Tf PE=2 SV=1	Q7TMC7	CP_RattusNorvegicus_10116_20141111.fasta	107 413,5	1	1	4	0.000175	0.00919
2 min	INSR_RAT Insulin receptor OS=Rattus norvegicus GN=Insr PE=1 SV=1	P15127	CP_RattusNorvegicus_10116_20141111.fasta	156 759,8	1	1	3	0.000131	0.00795
2 min	RAB1A_RAT Ras-related protein Rab-1A OS=Rattus norvegicus GN=Rab1A PE=1 SV=3	Q6NYB7	CP_RattusNorvegicus_10116_20141111.fasta	22 678,5	2	2	3	0.000131	0.278
2 min	F1LZZ6_RAT Stabilin-2 OS=Rattus norvegicus GN=Stab2 PE=4 SV=2	F1LZZ6	CP_RattusNorvegicus_10116_20141111.fasta	273 414,2	1	1	1	4.38e-05	0.0091
2 min	COPG1_RAT Coatomer subunit gamma-1 OS=Rattus norvegicus GN=Copg1 PE=2 SV=1	Q4AEF8	CP_RattusNorvegicus_10116_20141111.fasta	97 614,9	1	1	1	4.38e-05	0.0137
2 min	ATP7B_RAT Copper-transporting ATPase 2 OS=Rattus norvegicus GN=Atp7b PE=2 SV=1	Q64535,Q9QUG4	CP_RattusNorvegicus_10116_20141111.fasta	155 991,0	2	2	3	0.000131	0.0145
2 min	F1LZ05_RAT Protein Parp14 OS=Rattus norvegicus GN=Parp14 PE=4 SV=2	F1LZ05	CP_RattusNorvegicus_10116_20141111.fasta	199 532,6	1	1	1	4.38e-05	0.00783
2 min	YIPF4_RAT Protein YIPF4 OS=Rattus norvegicus GN=Yipf4 PE=2 SV=1	M0R6J3,Q5M7T4	CP_RattusNorvegicus_10116_20141111.fasta	27 284,5	1	1	1	4.38e-05	0.0366
2 min	MRP2_RAT Canalicular multispecific organic anion transporter 1 OS=Rattus norvegicus GN=Abcc2 PE=2 SV=1	Q63120	CP_RattusNorvegicus_10116_20141111.fasta	173 390,1	6	6	7	0.000307	0.0642
2 min	M0R8M9_RAT Heat shock cognate 71 kDa protein OS=Rattus norvegicus GN=Hspa8 PE=3 SV=1	M0R8M9	CP_RattusNorvegicus_10116_20141111.fasta	70 824,6	2	2	5	0.000219	0.0542
2 min	RAB6A_RAT Ras-related protein Rab-6A OS=Rattus norvegicus GN=Rab6a PE=2 SV=2	Q9WVB1	CP_RattusNorvegicus_10116_20141111.fasta	23 590,3	5	5	14	0.000613	0.312
2 min	PDIA3_RAT Protein disulfide-isomerase A3 OS=Rattus norvegicus GN=Pdia3 PE=1 SV=2	P11598	CP_RattusNorvegicus_10116_20141111.fasta	56 625,5	1	1	1	4.38e-05	0.0257
2 min	Q3MIE7_RAT COMM domain containing 9 OS=Rattus norvegicus GN=Commd9 PE=2 SV=1	Q3MIE7	CP_RattusNorvegicus_10116_20141111.fasta	21 974,8	2	3	4	0.000175	0.121
2 min	PPIB_RAT Peptidyl-prolyl cis-trans isomerase B OS=Rattus norvegicus GN=Ppib PE=1 SV=3	P24368	CP_RattusNorvegicus_10116_20141111.fasta	23 802,9	3	3	16	0.000701	0.167
2 min	D3ZT20_RAT Protein Fbxo41 OS=Rattus norvegicus GN=Fbxo41 PE=1 SV=2	D3ZT20	CP_RattusNorvegicus_10116_20141111.fasta	93 855,6	1	1	3	0.000131	0.0092
2 min	G3V6N2_RAT Protein Tmed4 OS=Rattus norvegicus GN=Tmed4 PE=3 SV=2	G3V6N2	CP_RattusNorvegicus_10116_20141111.fasta	19 577,5	1	1	3	0.000131	0.0655
2 min	M0RBF1_RAT Complement C3 OS=Rattus norvegicus GN=C3 PE=4 SV=1	M0RBF1,M0RBJ7	CP_RattusNorvegicus_10116_20141111.fasta	186 325,8	1	1	1	4.38e-05	0.012
2 min	NSF_RAT Vesicle-fusing ATPase OS=Rattus norvegicus GN=Nsf PE=1 SV=1	F1LQ81,Q9QUL6	CP_RattusNorvegicus_10116_20141111.fasta	82 655,5	6	8	24	0.001	0.0887
2 min	B0BNG3_RAT Lman2 protein OS=Rattus norvegicus GN=Lman2 PE=2 SV=1	B0BNG3	CP_RattusNorvegicus_10116_20141111.fasta	40 393,4	1	1	1	4.18e-05	0.0726
2 min	NXPE4_RAT NXPE family member 4 OS=Rattus norvegicus GN=Nxpe4 PE=2 SV=1	Q5XI89	CP_RattusNorvegicus_10116_20141111.fasta	61 616,4	5	6	12	0.000502	0.0941
2 min	CP062_RAT UPF0505 protein C16orf62 homolog OS=Rattus norvegicus PE=2 SV=1	Q5XI83	CP_RattusNorvegicus_10116_20141111.fasta	106 155,2	4	4	9	0.000377	0.0459
2 min	T176B_RAT Transmembrane protein 176B OS=Rattus norvegicus GN=Tmem176b PE=1 SV=1	Q925D4	CP_RattusNorvegicus_10116_20141111.fasta	28 485,7	1	1	2	8.37e-05	0.0494
2 min	RL6_RAT 60S ribosomal protein L6 OS=Rattus norvegicus GN=Rpl6 PE=1 SV=5	F1LQS3,H7C5Y5,P21533	CP_RattusNorvegicus_10116_20141111.fasta	33 563,0	1	1	1	4.18e-05	0.0302
2 min	B2GV49_RAT Coiled-coil domain containing 87 OS=Rattus norvegicus GN=LOC100911631 PE=2 SV=1	B2GV49	CP_RattusNorvegicus_10116_20141111.fasta	98 751,6	1	1	1	4.18e-05	0.0281
2 min	CP4F1_RAT Cytochrome P450 4F1 OS=Rattus norvegicus GN=Cyp4f1 PE=2 SV=1	P33274,P51869,Q66HK8	CP_RattusNorvegicus_10116_20141111.fasta	59 871,3	1	1	1	4.18e-05	0.0229
2 min	REEP6_RAT Receptor expression-enhancing protein 6 OS=Rattus norvegicus GN=Reep6 PE=2 SV=1	Q5XI60	CP_RattusNorvegicus_10116_20141111.fasta	23 314,3	1	1	4	0.000167	0.0474
2 min	M0RCH6_RAT Protein Chmp4b OS=Rattus norvegicus GN=Chmp4b PE=4 SV=1	M0RCH6	CP_RattusNorvegicus_10116_20141111.fasta	22 404,1	1	1	1	4.18e-05	0.069
2 min	G3V6H0_RAT Protein LOC100363782 OS=Rattus norvegicus GN=LOC100363782 PE=3 SV=1	G3V6H0	CP_RattusNorvegicus_10116_20141111.fasta	22 177,9	4	4	10	0.000418	0.269
2 min	Q5RKJ9_RAT RAB10, member RAS oncogene family OS=Rattus norvegicus GN=Rab10 PE=2 SV=1	Q5RKJ9	CP_RattusNorvegicus_10116_20141111.fasta	22 542,1	1	1	1	4.18e-05	0.115
2 min	M0R4C8_RAT Protein Arhgap19 OS=Rattus norvegicus GN=Arhgap19 PE=4 SV=1	M0R4C8,M0R5V4,M0RCG7	CP_RattusNorvegicus_10116_20141111.fasta	55 813,9	1	1	2	8.37e-05	0.0209
2 min	APOA5_RAT Apolipoprotein A-V OS=Rattus norvegicus GN=Apoa5 PE=2 SV=1	Q9QUH3	CP_RattusNorvegicus_10116_20141111.fasta	41 426,6	5	5	8	0.000335	0.251
2 min	D3ZBI1_RAT Protein Trim14 OS=Rattus norvegicus GN=Trim14 PE=4 SV=1	D3ZBI1	CP_RattusNorvegicus_10116_20141111.fasta	42 846,8	1	1	4	0.000167	0.0345
2 min	F7ETI3_RAT Protein Wdr41 OS=Rattus norvegicus GN=Wdr41 PE=4 SV=1	F7ETI3	CP_RattusNorvegicus_10116_20141111.fasta	51 447,9	1	1	5	0.000209	0.0174
2 min	MANF_RAT Mesencephalic astrocyte-derived neurotrophic factor OS=Rattus norvegicus GN=Manf PE=1 SV=1	P0C5H9	CP_RattusNorvegicus_10116_20141111.fasta	20 388,9	1	1	3	0.000126	0.0559
2 min	APOE_RAT Apolipoprotein E OS=Rattus norvegicus GN=Apoe PE=1 SV=2	P02650	CP_RattusNorvegicus_10116_20141111.fasta	35 753,4	8	11	58	0.00243	0.288
2 min	CCD93_RAT Coiled-coil domain-containing protein 93 OS=Rattus norvegicus GN=Ccdc93 PE=1 SV=1	Q5BJT7	CP_RattusNorvegicus_10116_20141111.fasta	72 638,3	4	4	12	0.000502	0.0811
2 min	SC22B_RAT Vesicle-trafficking protein SEC22b OS=Rattus norvegicus GN=Sec22b PE=1 SV=3	Q4KM74	CP_RattusNorvegicus_10116_20141111.fasta	24 741,4	2	2	3	0.000126	0.14
2 min	F1LQ09_RAT Protein Atl2 OS=Rattus norvegicus GN=Atl2 PE=4 SV=1	F1LQ09	CP_RattusNorvegicus_10116_20141111.fasta	66 196,1	4	5	5	0.000209	0.0926
2 min	HRG_RAT Histidine-rich glycoprotein OS=Rattus norvegicus GN=Hrg PE=2 SV=1	Q99PS8	CP_RattusNorvegicus_10116_20141111.fasta	59 047,3	1	1	1	4.18e-05	0.019
2 min	ATPB_RAT ATP synthase subunit beta, mitochondrial OS=Rattus norvegicus GN=Atp5b PE=1 SV=2	G3V6D3,P10719	CP_RattusNorvegicus_10116_20141111.fasta	56 354,3	3	3	12	0.000502	0.11
2 min	G3V9N9_RAT alpha-1,2-Mannosidase OS=Rattus norvegicus GN=Man1a1 PE=3 SV=1	G3V9N9	CP_RattusNorvegicus_10116_20141111.fasta	73 127,5	3	3	7	0.000293	0.0885
2 min	G3V9N8_RAT AP-1 complex subunit beta-1 OS=Rattus norvegicus GN=Ap1b1 PE=4 SV=2	G3V9N8	CP_RattusNorvegicus_10116_20141111.fasta	103 826,5	2	2	4	0.000167	0.0403
2 min	MRP2_RAT Canalicular multispecific organic anion transporter 1 OS=Rattus norvegicus GN=Abcc2 PE=2 SV=1	Q63120	CP_RattusNorvegicus_10116_20141111.fasta	173 390,1	14	14	31	0.0013	0.153
2 min	M0R9C6_RAT Protein Ddx43 OS=Rattus norvegicus GN=Ddx43 PE=3 SV=1	M0R9C6	CP_RattusNorvegicus_10116_20141111.fasta	72 373,1	1	1	1	4.18e-05	0.0341
2 min	D3ZGF8_RAT DNA-directed RNA polymerase OS=Rattus norvegicus GN=Polr2a PE=3 SV=1	D3ZGF8,D4A5A6	CP_RattusNorvegicus_10116_20141111.fasta	213 515,8	0	0	0	0	0
2 min	AL3A2_RAT Fatty aldehyde dehydrogenase OS=Rattus norvegicus GN=Aldh3a2 PE=1 SV=1	G3V9W6,P30839	CP_RattusNorvegicus_10116_20141111.fasta	54 083,4	3	4	18	0.000753	0.0888
2 min	MGST1_RAT Microsomal glutathione S-transferase 1 OS=Rattus norvegicus GN=Mgst1 PE=1 SV=3	P08011	CP_RattusNorvegicus_10116_20141111.fasta	17 472,7	4	6	24	0.001	0.465
2 min	F1M8B7_RAT Protein Chmp2b OS=Rattus norvegicus GN=Chmp2b PE=4 SV=2	F1M8B7	CP_RattusNorvegicus_10116_20141111.fasta	23 935,2	0	0	0	0	0
2 min	D3ZKU6_RAT Protein Gbp1 OS=Rattus norvegicus GN=Gbp1 PE=4 SV=2	D3ZKU6	CP_RattusNorvegicus_10116_20141111.fasta	68 417,0	1	1	2	8.37e-05	0.0118
2 min	C1QC_RAT Complement C1q subcomponent subunit C OS=Rattus norvegicus GN=C1qc PE=1 SV=2	P31722	CP_RattusNorvegicus_10116_20141111.fasta	25 685,9	1	1	1	4.18e-05	0.0367
2 min	ENPL_RAT Endoplasmin OS=Rattus norvegicus GN=Hsp90b1 PE=1 SV=2	Q66HD0	CP_RattusNorvegicus_10116_20141111.fasta	92 773,6	3	3	7	0.000293	0.046
2 min	B3AT_RAT Band 3 anion transport protein OS=Rattus norvegicus GN=Slc4a1 PE=2 SV=3	F8WFT7,P23562,P23562-2	CP_RattusNorvegicus_10116_20141111.fasta	103 177,5	1	1	1	4.18e-05	0.0194
2 min	ABCBB_RAT Bile salt export pump OS=Rattus norvegicus GN=Abcb11 PE=1 SV=1	M0R4J2,O70127	CP_RattusNorvegicus_10116_20141111.fasta	146 264,0	2	2	3	0.000126	0.0189
2 min	CP1A2_RAT Cytochrome P450 1A2 OS=Rattus norvegicus GN=Cyp1a2 PE=1 SV=2	P04799	CP_RattusNorvegicus_10116_20141111.fasta	58 260,7	4	4	8	0.000335	0.127
2 min	VPP1_RAT V-type proton ATPase 116 kDa subunit a isoform 1 OS=Rattus norvegicus GN=Atp6v0a1 PE=2 SV=1	P25286,P25286-2,Q2I6B2	CP_RattusNorvegicus_10116_20141111.fasta	96 331,8	1	1	1	4.18e-05	0.0131
2 min	D4A233_RAT Poly A binding protein, cytoplasmic 2 (Predicted) OS=Rattus norvegicus GN=Pabpc2 PE=4 SV=1	D4A233	CP_RattusNorvegicus_10116_20141111.fasta	69 170,0	1	1	1	4.18e-05	0.0127
2 min	NSDHL_RAT Sterol-4-alpha-carboxylate 3-dehydrogenase, decarboxylating OS=Rattus norvegicus GN=Nsdhl PE=2 SV=1	Q5PPL3	CP_RattusNorvegicus_10116_20141111.fasta	40 412,3	1	1	3	0.000126	0.0414
2 min	PDIA1_RAT Protein disulfide-isomerase OS=Rattus norvegicus GN=P4hb PE=1 SV=2	P04785	CP_RattusNorvegicus_10116_20141111.fasta	56 953,4	5	5	19	0.000795	0.139
2 min	D3ZV26_RAT Protein Sft2d3 OS=Rattus norvegicus GN=Sft2d3 PE=4 SV=2	D3ZV26	CP_RattusNorvegicus_10116_20141111.fasta	22 352,7	1	1	8	0.000335	0.0461
2 min	FINC_RAT Fibronectin OS=Rattus norvegicus GN=Fn1 PE=1 SV=2	P04937,P04937-2,P04937-3	CP_RattusNorvegicus_10116_20141111.fasta	272 503,7	1	1	1	4.18e-05	0.00525
2 min	VAMP2_RAT Vesicle-associated membrane protein 2 OS=Rattus norvegicus GN=Vamp2 PE=1 SV=2	P63045,R9PY00	CP_RattusNorvegicus_10116_20141111.fasta	12 691,1	2	2	2	8.37e-05	0.284
2 min	GOLI4_RAT Golgi integral membrane protein 4 OS=Rattus norvegicus GN=Golim4 PE=1 SV=2	D3ZM57,Q5BJK8	CP_RattusNorvegicus_10116_20141111.fasta	76 594,6	1	1	1	4.18e-05	0.0138
2 min	G3V8D4_RAT Apolipoprotein C-II (Predicted) OS=Rattus norvegicus GN=Apoc2 PE=4 SV=1	G3V8D4	CP_RattusNorvegicus_10116_20141111.fasta	10 695,7	1	1	1	4.18e-05	0.237
2 min	RS27A_RAT Ubiquitin-40S ribosomal protein S27a OS=Rattus norvegicus GN=Rps27a PE=1 SV=2	F1M927,P62982	CP_RattusNorvegicus_10116_20141111.fasta	17 951,6	1	1	3	0.000126	0.0577
2 min	GTR2_RAT Solute carrier family 2, facilitated glucose transporter member 2 OS=Rattus norvegicus GN=Slc2a2 PE=2 SV=1	P12336,Q68FZ1	CP_RattusNorvegicus_10116_20141111.fasta	57 088,0	1	1	3	0.000126	0.0192
2 min	MA2A1_RAT Alpha-mannosidase 2 OS=Rattus norvegicus GN=Man2a1 PE=1 SV=2	P28494	CP_RattusNorvegicus_10116_20141111.fasta	131 246,5	1	1	1	4.18e-05	0.0113
2 min	SIAT1_RAT Beta-galactoside alpha-2,6-sialyltransferase 1 OS=Rattus norvegicus GN=St6gal1 PE=1 SV=1	G3V680,P13721	CP_RattusNorvegicus_10116_20141111.fasta	46 733,4	1	1	1	4.18e-05	0.0372
2 min	SMIM7_RAT Small integral membrane protein 7 OS=Rattus norvegicus GN=Smim7 PE=3 SV=1	B0BN70	CP_RattusNorvegicus_10116_20141111.fasta	8 584,1	1	1	1	4.18e-05	0.293
2 min	Q6DGF2_RAT Enthoprotin OS=Rattus norvegicus GN=Clint1 PE=2 SV=1	Q6DGF2	CP_RattusNorvegicus_10116_20141111.fasta	52 141,1	1	1	2	8.37e-05	0.0297
2 min	D3ZRC4_RAT Protein Pnpla8 OS=Rattus norvegicus GN=Pnpla8 PE=4 SV=1	D3ZRC4	CP_RattusNorvegicus_10116_20141111.fasta	87 964,5	1	1	1	4.18e-05	0.0129
2 min	E9PTW1_RAT Protein Scamp3 OS=Rattus norvegicus GN=Scamp3 PE=4 SV=2	E9PTW1	CP_RattusNorvegicus_10116_20141111.fasta	38 497,5	1	1	1	4.18e-05	0.0457
2 min	B0BN52_RAT Mitochondrial carrier homolog 2 (C. elegans) OS=Rattus norvegicus GN=Mtch2 PE=2 SV=1	B0BN52	CP_RattusNorvegicus_10116_20141111.fasta	33 529,1	1	1	1	4.18e-05	0.0297
2 min	D3ZKL4_RAT Uncharacterized protein OS=Rattus norvegicus GN=RGD1561957 PE=4 SV=1	D3ZKL4	CP_RattusNorvegicus_10116_20141111.fasta	18 498,9	1	1	1	4.18e-05	0.05
2 min	ITIH3_RAT Inter-alpha-trypsin inhibitor heavy chain H3 OS=Rattus norvegicus GN=Itih3 PE=2 SV=1	D3ZBS2,Q63416	CP_RattusNorvegicus_10116_20141111.fasta	99 099,5	2	2	8	0.000335	0.0237
2 min	F1M7J8_RAT Protein Rbpms OS=Rattus norvegicus GN=Rbpms PE=4 SV=2	F1M7J8,F1M9Y9,F2Z3S5	CP_RattusNorvegicus_10116_20141111.fasta	24 291,4	1	1	1	4.18e-05	0.0526
2 min	M0R6T9_RAT Protein Kng2 OS=Rattus norvegicus GN=Kng2 PE=4 SV=1	M0R6T9,Z4YNU6	CP_RattusNorvegicus_10116_20141111.fasta	70 484,1	1	1	1	4.18e-05	0.0142
2 min	GAS8_RAT Growth arrest-specific protein 8 OS=Rattus norvegicus GN=Gas8 PE=2 SV=1	Q499U4	CP_RattusNorvegicus_10116_20141111.fasta	56 313,5	1	1	3	0.000126	0.023
2 min	D4A563_RAT Protein RGD1312026 OS=Rattus norvegicus GN=Peak1 PE=1 SV=1	D4A563	CP_RattusNorvegicus_10116_20141111.fasta	191 113,1	1	1	2	8.37e-05	0.00577
2 min	B5DFC3_RAT Protein Sec23a OS=Rattus norvegicus GN=Sec23a PE=2 SV=1	B5DFC3	CP_RattusNorvegicus_10116_20141111.fasta	86 163,5	2	3	3	0.000126	0.0549
2 min	F1M1B3_RAT Protein RGD1564420 OS=Rattus norvegicus GN=RGD1564420 PE=4 SV=2	F1M1B3	CP_RattusNorvegicus_10116_20141111.fasta	134 215,9	3	3	3	0.000126	0.0466
2 min	D4A1J6_RAT Protein Ankfy1 (Fragment) OS=Rattus norvegicus GN=Ankfy1 PE=4 SV=2	D4A1J6	CP_RattusNorvegicus_10116_20141111.fasta	128 665,5	1	1	2	8.37e-05	0.00941
2 min	G3V679_RAT Transferrin receptor protein 1 OS=Rattus norvegicus GN=Tfrc PE=4 SV=1	G3V679	CP_RattusNorvegicus_10116_20141111.fasta	85 879,6	1	1	1	4.18e-05	0.021
2 min	G3V673_RAT A disintegrin-like and metallopeptidase (Reprolysin type) with thrombospondin type 1 motif, 5 (Aggrecanase-2) OS=Rattus norvegicus GN=Adamts5 PE=4 SV=1	G3V673	CP_RattusNorvegicus_10116_20141111.fasta	101 758,2	1	1	2	8.37e-05	0.0183
2 min	UDB15_RAT UDP-glucuronosyltransferase 2B15 OS=Rattus norvegicus GN=Ugt2b15 PE=1 SV=1	P36511	CP_RattusNorvegicus_10116_20141111.fasta	61 061,8	1	1	1	4.18e-05	0.0321
2 min	F1M5X1_RAT Protein Rrbp1 OS=Rattus norvegicus GN=Rrbp1 PE=4 SV=2	F1M5X1,F1M853	CP_RattusNorvegicus_10116_20141111.fasta	170 987,4	1	1	2	8.37e-05	0.00693
2 min	COPD_RAT Coatomer subunit delta OS=Rattus norvegicus GN=Arcn1 PE=2 SV=1	Q66H80	CP_RattusNorvegicus_10116_20141111.fasta	57 200,2	2	2	2	8.37e-05	0.0861
2 min	D3ZDS2_RAT Protein Msr1 OS=Rattus norvegicus GN=Msr1 PE=4 SV=2	D3ZDS2	CP_RattusNorvegicus_10116_20141111.fasta	49 247,1	1	1	1	4.18e-05	0.0595
2 min	RL31_RAT 60S ribosomal protein L31 OS=Rattus norvegicus GN=Rpl31 PE=2 SV=1	D3ZX87,P62902	CP_RattusNorvegicus_10116_20141111.fasta	14 463,2	1	1	1	4.18e-05	0.072
2 min	F1M7S7_RAT Protein Rab17 (Fragment) OS=Rattus norvegicus GN=Rab17 PE=3 SV=1	F1M7S7	CP_RattusNorvegicus_10116_20141111.fasta	20 669,0	1	1	1	4.18e-05	0.103
2 min	E9PU24_RAT Protein Dnah11 (Fragment) OS=Rattus norvegicus GN=Dnah11 PE=4 SV=2	E9PU24	CP_RattusNorvegicus_10116_20141111.fasta	320 328,7	1	1	1	4.18e-05	0.00285
2 min	DHB12_RAT Estradiol 17-beta-dehydrogenase 12 OS=Rattus norvegicus GN=Hsd17b12 PE=2 SV=1	D3ZPU3,Q6P7R8	CP_RattusNorvegicus_10116_20141111.fasta	34 842,4	1	1	2	8.37e-05	0.0513
2 min	WASH1_RAT WAS protein family homolog 1 OS=Rattus norvegicus GN=Wash1 PE=2 SV=1	B2RYF7	CP_RattusNorvegicus_10116_20141111.fasta	51 328,0	2	2	2	8.37e-05	0.101
2 min	SO1B2_RAT Solute carrier organic anion transporter family member 1B2 OS=Rattus norvegicus GN=Slco1b2 PE=1 SV=2	Q9QZX8,Q9QZX8-1,Q9QZX8-3	CP_RattusNorvegicus_10116_20141111.fasta	76 771,4	1	1	2	8.37e-05	0.0189
2 min	F1M4P5_RAT Protein RGD1563354 (Fragment) OS=Rattus norvegicus GN=RGD1563354 PE=4 SV=1	F1M4P5,M0R4H3	CP_RattusNorvegicus_10116_20141111.fasta	128 173,8	1	1	1	4.18e-05	0.0085
2 min	F1LW22_RAT Protein Pard3b OS=Rattus norvegicus GN=Pard3b PE=1 SV=2	F1LW22	CP_RattusNorvegicus_10116_20141111.fasta	132 911,2	1	1	26	0.00109	0.0183
2 min	CPSM_RAT Carbamoyl-phosphate synthase [ammonia], mitochondrial OS=Rattus norvegicus GN=Cps1 PE=1 SV=1	P07756	CP_RattusNorvegicus_10116_20141111.fasta	164 582,7	2	2	3	0.000126	0.0133
2 min	SCAM1_RAT Secretory carrier-associated membrane protein 1 OS=Rattus norvegicus GN=Scamp1 PE=1 SV=1	P56603	CP_RattusNorvegicus_10116_20141111.fasta	37 998,9	2	2	12	0.000502	0.101
2 min	Q64648_RAT Cytochrome P450 2C12, female-specific OS=Rattus norvegicus GN=Cyp2c40 PE=2 SV=1	Q64648	CP_RattusNorvegicus_10116_20141111.fasta	55 896,4	12	15	44	0.00184	0.343
2 min	VAMP8_RAT Vesicle-associated membrane protein 8 OS=Rattus norvegicus GN=Vamp8 PE=1 SV=1	F1LNT8,Q9WUF4	CP_RattusNorvegicus_10116_20141111.fasta	11 320,5	1	1	4	0.000167	0.1
2 min	F1MAP6_RAT Protein Ccdc173 OS=Rattus norvegicus GN=Ccdc173 PE=4 SV=1	F1MAP6	CP_RattusNorvegicus_10116_20141111.fasta	65 293,4	1	1	1	4.18e-05	0.0147
2 min	RS13_RAT 40S ribosomal protein S13 OS=Rattus norvegicus GN=Rps13 PE=1 SV=2	M0RCY2,P62278	CP_RattusNorvegicus_10116_20141111.fasta	17 223,3	1	2	2	8.37e-05	0.0993
2 min	D3ZUD8_RAT Protein Tm9sf3 OS=Rattus norvegicus GN=Tm9sf3 PE=4 SV=1	D3ZUD8	CP_RattusNorvegicus_10116_20141111.fasta	67 547,3	5	5	22	0.00092	0.107
2 min	PDIA4_RAT Protein disulfide-isomerase A4 OS=Rattus norvegicus GN=Pdia4 PE=1 SV=2	G3V6T7,P38659	CP_RattusNorvegicus_10116_20141111.fasta	72 721,8	1	1	3	0.000126	0.0187
2 min	APOB_RAT Apolipoprotein B-100 OS=Rattus norvegicus GN=Apob PE=1 SV=1	Q7TMA5	CP_RattusNorvegicus_10116_20141111.fasta	536 031,1	12	15	45	0.00188	0.0344
2 min	D4A1B2_RAT Protein RGD1311021 OS=Rattus norvegicus GN=Arpin PE=1 SV=1	D4A1B2	CP_RattusNorvegicus_10116_20141111.fasta	25 232,7	1	1	1	4.18e-05	0.0487
2 min	RL27_RAT 60S ribosomal protein L27 OS=Rattus norvegicus GN=Rpl27 PE=2 SV=2	D3ZTK5,D4AD41,M0R7P0,P61354	CP_RattusNorvegicus_10116_20141111.fasta	15 822,3	1	1	1	4.18e-05	0.0662
2 min	ACSL5_RAT Long-chain-fatty-acid--CoA ligase 5 OS=Rattus norvegicus GN=Acsl5 PE=2 SV=1	O88813	CP_RattusNorvegicus_10116_20141111.fasta	76 407,7	4	4	17	0.000711	0.0908
2 min	M0R8M9_RAT Heat shock cognate 71 kDa protein OS=Rattus norvegicus GN=Hspa8 PE=3 SV=1	M0R8M9	CP_RattusNorvegicus_10116_20141111.fasta	70 824,6	2	2	13	0.000544	0.0557
2 min	F1LP58_RAT Protein Fhod3 (Fragment) OS=Rattus norvegicus GN=Fhod3 PE=4 SV=1	F1LP58,F1LQJ2,F1LRX2,F1LVM2	CP_RattusNorvegicus_10116_20141111.fasta	156 508,0	1	1	1	4.18e-05	0.00795
2 min	D3ZAA9_RAT Membrane protein, palmitoylated 2 (MAGUK p55 subfamily member 2), isoform CRA_a OS=Rattus norvegicus GN=Mpp2 PE=4 SV=2	D3ZAA9	CP_RattusNorvegicus_10116_20141111.fasta	61 565,8	1	1	1	4.18e-05	0.0308
2 min	PDIA3_RAT Protein disulfide-isomerase A3 OS=Rattus norvegicus GN=Pdia3 PE=1 SV=2	P11598	CP_RattusNorvegicus_10116_20141111.fasta	56 625,5	3	3	8	0.000335	0.095
2 min	SPTN1_RAT Spectrin alpha chain, non-erythrocytic 1 OS=Rattus norvegicus GN=Sptan1 PE=1 SV=2	E9PSZ3,P16086	CP_RattusNorvegicus_10116_20141111.fasta	284 640,7	2	2	2	8.37e-05	0.0138
2 min	CUL3_RAT Cullin-3 OS=Rattus norvegicus GN=Cul3 PE=1 SV=2	B5DF89	CP_RattusNorvegicus_10116_20141111.fasta	88 934,0	1	1	3	0.000126	0.0117
2 min	E9PTI6_RAT Protein Raly OS=Rattus norvegicus GN=Raly PE=4 SV=1	E9PTI6	CP_RattusNorvegicus_10116_20141111.fasta	30 007,0	1	1	3	0.000126	0.0421
2 min	D3ZN27_RAT Protein Dnajc13 OS=Rattus norvegicus GN=Dnajc13 PE=4 SV=2	D3ZN27,D3ZNI6	CP_RattusNorvegicus_10116_20141111.fasta	254 516,0	9	10	18	0.000753	0.0522
2 min	D3ZR49_RAT alpha-1,2-Mannosidase OS=Rattus norvegicus GN=Man1a2 PE=3 SV=2	D3ZR49	CP_RattusNorvegicus_10116_20141111.fasta	72 591,8	1	2	5	0.000209	0.0265
2 min	PDIA6_RAT Protein disulfide-isomerase A6 OS=Rattus norvegicus GN=Pdia6 PE=1 SV=2	Q63081	CP_RattusNorvegicus_10116_20141111.fasta	48 174,4	1	1	4	0.000167	0.0318
2 min	D3ZQR6_RAT Protein Eml6 OS=Rattus norvegicus GN=Eml6 PE=4 SV=2	D3ZQR6	CP_RattusNorvegicus_10116_20141111.fasta	166 691,8	1	1	1	4.18e-05	0.00668
2 min	COPG1_RAT Coatomer subunit gamma-1 OS=Rattus norvegicus GN=Copg1 PE=2 SV=1	Q4AEF8	CP_RattusNorvegicus_10116_20141111.fasta	97 614,9	3	3	6	0.000251	0.0618
2 min	G3V8R1_RAT Nucleobindin 2, isoform CRA_b OS=Rattus norvegicus GN=Nucb2 PE=4 SV=1	G3V8R1	CP_RattusNorvegicus_10116_20141111.fasta	50 118,2	2	2	9	0.000377	0.0714
2 min	G3V8R0_RAT Protein RGD1311703 OS=Rattus norvegicus GN=RGD1311703 PE=4 SV=1	G3V8R0	CP_RattusNorvegicus_10116_20141111.fasta	19 961,4	1	1	2	8.37e-05	0.0442
2 min	RDH7_RAT Retinol dehydrogenase 7 OS=Rattus norvegicus GN=Rdh7 PE=2 SV=1	P55006,Z4YNE9	CP_RattusNorvegicus_10116_20141111.fasta	35 737,5	2	2	5	0.000209	0.0568
2 min	G3V928_RAT Protein Lrp1 OS=Rattus norvegicus GN=Lrp1 PE=4 SV=1	G3V928	CP_RattusNorvegicus_10116_20141111.fasta	504 874,2	21	21	101	0.00423	0.0642
2 min	CP2DQ_RAT Cytochrome P450 2D26 OS=Rattus norvegicus GN=Cyp2d26 PE=2 SV=2	P10634	CP_RattusNorvegicus_10116_20141111.fasta	56 685,3	2	2	6	0.000251	0.124
2 min	CP2D1_RAT Cytochrome P450 2D1 OS=Rattus norvegicus GN=Cyp2d1 PE=2 SV=1	P10633	CP_RattusNorvegicus_10116_20141111.fasta	57 176,0	4	6	15	0.000628	0.131
2 min	H7C5X2_RAT Cytochrome P450 4B1 OS=Rattus norvegicus GN=LOC100365231 PE=3 SV=2	H7C5X2	CP_RattusNorvegicus_10116_20141111.fasta	57 632,0	1	1	1	4.18e-05	0.0159
2 min	TRYP_PIG Trypsin OS=Sus scrofa PE=1 SV=1	P00761	CP_RattusNorvegicus_10116_20141111.fasta	24 409,3	4	7	43	0.0018	0.251
2 min	INSR_RAT Insulin receptor OS=Rattus norvegicus GN=Insr PE=1 SV=1	P15127	CP_RattusNorvegicus_10116_20141111.fasta	156 759,8	3	3	7	0.000293	0.0239
2 min	D3ZC56_RAT Protein Dst (Fragment) OS=Rattus norvegicus GN=Dst PE=1 SV=2	D3ZC56,F1M0Y4,F1M118	CP_RattusNorvegicus_10116_20141111.fasta	829 284,9	2	2	2	8.37e-05	0.00408
2 min	D3ZCF8_RAT Protein Abca8a OS=Rattus norvegicus GN=Abca8a PE=3 SV=2	D3ZCF8,D3ZXD2	CP_RattusNorvegicus_10116_20141111.fasta	184 066,9	1	1	2	8.37e-05	0.00681
2 min	TMED7_RAT Transmembrane emp24 domain-containing protein 7 OS=Rattus norvegicus GN=Tmed7 PE=1 SV=1	D3ZTX0	CP_RattusNorvegicus_10116_20141111.fasta	25 479,5	2	2	7	0.000293	0.0929
2 min	TLR4_RAT Toll-like receptor 4 OS=Rattus norvegicus GN=Tlr4 PE=2 SV=1	G3V7D8,Q9QX05	CP_RattusNorvegicus_10116_20141111.fasta	96 076,9	1	1	3	0.000126	0.012
2 min	D3ZU83_RAT ERGIC and golgi 3 (Predicted) OS=Rattus norvegicus GN=Ergic3 PE=4 SV=1	D3ZU83	CP_RattusNorvegicus_10116_20141111.fasta	43 223,5	1	1	2	8.37e-05	0.0287
2 min	K2C6A_RAT Keratin, type II cytoskeletal 6A OS=Rattus norvegicus GN=Krt6a PE=1 SV=1	Q4FZU2	CP_RattusNorvegicus_10116_20141111.fasta	59 250,6	1	1	1	4.18e-05	0.0399
2 min	F1M3W8_RAT Protein Zfp683 OS=Rattus norvegicus GN=Zfp683 PE=4 SV=2	F1M3W8	CP_RattusNorvegicus_10116_20141111.fasta	54 373,0	1	1	11	0.00046	0.0183
2 min	F1LXI6_RAT Protein Atxn2 (Fragment) OS=Rattus norvegicus GN=Atxn2 PE=4 SV=2	F1LXI6,F1M049,F1M3W2	CP_RattusNorvegicus_10116_20141111.fasta	115 789,3	1	1	1	4.18e-05	0.00897
2 min	CTNB1_RAT Catenin beta-1 OS=Rattus norvegicus GN=Ctnnb1 PE=1 SV=1	Q9WU82	CP_RattusNorvegicus_10116_20141111.fasta	85 454,9	1	1	1	4.18e-05	0.0269
2 min	RPN1_RAT Dolichyl-diphosphooligosaccharide--protein glycosyltransferase subunit 1 OS=Rattus norvegicus GN=Rpn1 PE=2 SV=1	P07153,Q6P7A7	CP_RattusNorvegicus_10116_20141111.fasta	68 305,1	2	3	4	0.000167	0.0479
2 min	PLAK_RAT Junction plakoglobin OS=Rattus norvegicus GN=Jup PE=1 SV=1	Q6P0K8	CP_RattusNorvegicus_10116_20141111.fasta	81 801,9	1	1	1	4.18e-05	0.0268
2 min	D4A7I6_RAT Protein RGD1309995 OS=Rattus norvegicus GN=RGD1309995 PE=4 SV=1	D4A7I6	CP_RattusNorvegicus_10116_20141111.fasta	136 141,4	4	4	4	0.000167	0.058
2 min	SPEG_RAT Striated muscle-specific serine/threonine-protein kinase OS=Rattus norvegicus GN=Speg PE=2 SV=2	Q63638	CP_RattusNorvegicus_10116_20141111.fasta	354 164,1	1	1	1	4.18e-05	0.00215
2 min	S61A1_RAT Protein transport protein Sec61 subunit alpha isoform 1 OS=Rattus norvegicus GN=Sec61a1 PE=2 SV=2	P61621	CP_RattusNorvegicus_10116_20141111.fasta	52 267,2	3	3	4	0.000167	0.109
2 min	Q5U302_RAT Catenin (Cadherin associated protein), alpha 1 OS=Rattus norvegicus GN=Ctnna1 PE=1 SV=1	Q5U302	CP_RattusNorvegicus_10116_20141111.fasta	100 238,0	3	4	11	0.00046	0.0694
2 min	ACSL1_RAT Long-chain-fatty-acid--CoA ligase 1 OS=Rattus norvegicus GN=Acsl1 PE=1 SV=1	P18163	CP_RattusNorvegicus_10116_20141111.fasta	78 181,2	7	7	38	0.00159	0.116
2 min	ASGR2_RAT Asialoglycoprotein receptor 2 OS=Rattus norvegicus GN=Asgr2 PE=1 SV=4	P08290	CP_RattusNorvegicus_10116_20141111.fasta	35 027,4	4	4	39	0.00163	0.193
2 min	LAMP1_RAT Lysosome-associated membrane glycoprotein 1 OS=Rattus norvegicus GN=Lamp1 PE=1 SV=1	P14562	CP_RattusNorvegicus_10116_20141111.fasta	43 970,0	0	0	0	0	0
2 min	RAB7A_RAT Ras-related protein Rab-7a OS=Rattus norvegicus GN=Rab7a PE=1 SV=2	P09527	CP_RattusNorvegicus_10116_20141111.fasta	23 504,0	2	2	16	0.000669	0.13
2 min	DHB13_RAT 17-beta-hydroxysteroid dehydrogenase 13 OS=Rattus norvegicus GN=Hsd17b13 PE=2 SV=1	Q5M875	CP_RattusNorvegicus_10116_20141111.fasta	33 495,3	1	1	8	0.000335	0.0367
2 min	COPB_RAT Coatomer subunit beta OS=Rattus norvegicus GN=Copb1 PE=1 SV=1	P23514	CP_RattusNorvegicus_10116_20141111.fasta	107 014,4	4	4	15	0.000628	0.0651
2 min	G3V6N2_RAT Protein Tmed4 OS=Rattus norvegicus GN=Tmed4 PE=3 SV=2	G3V6N2	CP_RattusNorvegicus_10116_20141111.fasta	19 577,5	1	2	4	0.000167	0.0655
2 min	D4AE06_RAT Peptidyl-prolyl cis-trans isomerase (Fragment) OS=Rattus norvegicus GN=Fkbp15 PE=4 SV=2	D4AE06	CP_RattusNorvegicus_10116_20141111.fasta	131 364,1	6	7	14	0.000586	0.0677
2 min	SPRY7_RAT SPRY domain-containing protein 7 OS=Rattus norvegicus GN=Spryd7 PE=2 SV=1	Q5M7T2	CP_RattusNorvegicus_10116_20141111.fasta	21 680,5	1	1	1	4.18e-05	0.0408
2 min	D4A7D6_RAT Protein Bcl9 OS=Rattus norvegicus GN=Bcl9 PE=4 SV=2	D4A7D6	CP_RattusNorvegicus_10116_20141111.fasta	148 822,1	1	2	19	0.000795	0.0218
2 min	S27A5_RAT Bile acyl-CoA synthetase OS=Rattus norvegicus GN=Slc27a5 PE=1 SV=1	Q9ES38	CP_RattusNorvegicus_10116_20141111.fasta	76 267,3	2	2	2	8.37e-05	0.0449
2 min	COMD5_RAT COMM domain-containing protein 5 OS=Rattus norvegicus GN=Commd5 PE=2 SV=1	G3V6K0,Q9ERR2	CP_RattusNorvegicus_10116_20141111.fasta	24 453,5	1	1	1	4.18e-05	0.0312
2 min	D3Z9Y0_RAT Protein A630007B06Rik OS=Rattus norvegicus GN=A630007B06Rik PE=4 SV=2	D3Z9Y0	CP_RattusNorvegicus_10116_20141111.fasta	104 532,8	2	5	40	0.00167	0.0305
2 min	Q5VLR5_RAT BWK4 OS=Rattus norvegicus GN=Erp44 PE=2 SV=1	Q5VLR5	CP_RattusNorvegicus_10116_20141111.fasta	46 879,6	2	3	3	0.000126	0.0665
2 min	TECR_RAT Very-long-chain enoyl-CoA reductase OS=Rattus norvegicus GN=Tecr PE=2 SV=1	Q64232	CP_RattusNorvegicus_10116_20141111.fasta	36 124,0	1	1	2	8.37e-05	0.0292
2 min	GOGA5_RAT Golgin subfamily A member 5 OS=Rattus norvegicus GN=Golga5 PE=1 SV=1	G3V6Z7,Q3ZU82	CP_RattusNorvegicus_10116_20141111.fasta	82 334,3	3	3	7	0.000293	0.0508
2 min	APOA1_RAT Apolipoprotein A-I OS=Rattus norvegicus GN=Apoa1 PE=1 SV=2	P04639	CP_RattusNorvegicus_10116_20141111.fasta	30 062,4	2	2	5	0.000209	0.0927
2 min	D3ZL75_RAT Protein Cep164 OS=Rattus norvegicus GN=Cep164 PE=4 SV=1	D3ZL75,M0R9A9,M0RB96	CP_RattusNorvegicus_10116_20141111.fasta	130 630,6	1	1	1	4.18e-05	0.00981
2 min	M0R890_RAT Protein Abca6 OS=Rattus norvegicus GN=Abca6 PE=4 SV=1	M0R890	CP_RattusNorvegicus_10116_20141111.fasta	183 703,4	13	13	35	0.00146	0.127
2 min	GOGA2_RAT Golgin subfamily A member 2 OS=Rattus norvegicus GN=Golga2 PE=1 SV=3	F1LSS0,Q62839	CP_RattusNorvegicus_10116_20141111.fasta	112 844,6	5	6	20	0.000837	0.0731
2 min	NUCB1_RAT Nucleobindin-1 OS=Rattus norvegicus GN=Nucb1 PE=1 SV=1	Q63083	CP_RattusNorvegicus_10116_20141111.fasta	53 506,9	11	13	55	0.0023	0.296
2 min	TRIPC_RAT E3 ubiquitin-protein ligase TRIP12 OS=Rattus norvegicus GN=Trip12 PE=2 SV=1	F1LP64,F1LP64-2	CP_RattusNorvegicus_10116_20141111.fasta	223 932,0	1	1	1	4.18e-05	0.0119
2 min	EPS8_RAT Epidermal growth factor receptor kinase substrate 8 OS=Rattus norvegicus GN=Eps8 PE=1 SV=2	F1M3L7	CP_RattusNorvegicus_10116_20141111.fasta	91 929,1	1	1	1	4.18e-05	0.0146
2 min	G3V6T1_RAT Coatomer subunit alpha OS=Rattus norvegicus GN=Copa PE=4 SV=1	G3V6T1	CP_RattusNorvegicus_10116_20141111.fasta	138 363,3	3	3	4	0.000167	0.0294
2 min	G3V8A5_RAT Vacuolar protein sorting-associated protein 35 OS=Rattus norvegicus GN=Vps35 PE=3 SV=1	G3V8A5	CP_RattusNorvegicus_10116_20141111.fasta	91 729,9	3	4	6	0.000251	0.054
2 min	CCD47_RAT Coiled-coil domain-containing protein 47 OS=Rattus norvegicus GN=Ccdc47 PE=2 SV=1	Q5U2X6	CP_RattusNorvegicus_10116_20141111.fasta	55 733,7	1	1	2	8.37e-05	0.0269
2 min	ARL8B_RAT ADP-ribosylation factor-like protein 8B OS=Rattus norvegicus GN=Arl8b PE=2 SV=1	Q66HA6	CP_RattusNorvegicus_10116_20141111.fasta	21 540,0	1	1	1	4.18e-05	0.0484
2 min	D4A3S5_RAT Protein Herc1 (Fragment) OS=Rattus norvegicus GN=Herc1 PE=4 SV=2	D4A3S5	CP_RattusNorvegicus_10116_20141111.fasta	358 731,6	1	1	1	4.18e-05	0.00366
2 min	D4A1D8_RAT Protein Surf4 OS=Rattus norvegicus GN=Surf4 PE=4 SV=1	D4A1D8	CP_RattusNorvegicus_10116_20141111.fasta	30 382,5	2	2	7	0.000293	0.126
2 min	D4A9G6_RAT Protein Arhgap33 OS=Rattus norvegicus GN=Arhgap33 PE=4 SV=2	D4A9G6	CP_RattusNorvegicus_10116_20141111.fasta	137 397,6	1	1	1	4.18e-05	0.00545
2 min	D4ADD4_RAT Protein Adamtsl3 OS=Rattus norvegicus GN=Adamtsl3 PE=4 SV=2	D4ADD4	CP_RattusNorvegicus_10116_20141111.fasta	189 727,9	1	1	1	4.18e-05	0.00469
2 min	VATB2_RAT V-type proton ATPase subunit B, brain isoform OS=Rattus norvegicus GN=Atp6v1b2 PE=1 SV=1	P62815	CP_RattusNorvegicus_10116_20141111.fasta	56 552,3	1	1	2	8.37e-05	0.0294
2 min	TRHDE_RAT Thyrotropin-releasing hormone-degrading ectoenzyme OS=Rattus norvegicus GN=Trhde PE=1 SV=1	G3V6Q2,Q10836	CP_RattusNorvegicus_10116_20141111.fasta	117 289,8	1	1	33	0.00138	0.0078
2 min	HYEP_RAT Epoxide hydrolase 1 OS=Rattus norvegicus GN=Ephx1 PE=1 SV=1	P07687	CP_RattusNorvegicus_10116_20141111.fasta	52 583,7	1	1	3	0.000126	0.044
2 min	D3ZD31_RAT Mannose receptor, C type 1 (Predicted) OS=Rattus norvegicus GN=Mrc1 PE=4 SV=2	D3ZD31	CP_RattusNorvegicus_10116_20141111.fasta	165 862,2	5	7	17	0.000711	0.056
2 min	ENTP5_RAT Ectonucleoside triphosphate diphosphohydrolase 5 OS=Rattus norvegicus GN=Entpd5 PE=2 SV=1	F1LPB8,Q6P6S9	CP_RattusNorvegicus_10116_20141111.fasta	47 373,7	1	1	1	4.18e-05	0.0304
2 min	CPT1A_RAT Carnitine O-palmitoyltransferase 1, liver isoform OS=Rattus norvegicus GN=Cpt1a PE=1 SV=2	P32198	CP_RattusNorvegicus_10116_20141111.fasta	88 127,9	1	1	1	4.18e-05	0.022
2 min	HEMGN_RAT Hemogen OS=Rattus norvegicus GN=Hemgn PE=1 SV=1	Q6AZ54	CP_RattusNorvegicus_10116_20141111.fasta	56 571,1	1	1	4	0.000167	0.0233
2 min	TPST1_RAT Protein-tyrosine sulfotransferase 1 OS=Rattus norvegicus GN=Tpst1 PE=2 SV=1	Q3KR92,Q6AYS9	CP_RattusNorvegicus_10116_20141111.fasta	42 136,2	1	1	1	4.18e-05	0.027
2 min	E9PSP8_RAT Protein LOC365791 (Fragment) OS=Rattus norvegicus GN=LOC365791 PE=4 SV=2	E9PSP8	CP_RattusNorvegicus_10116_20141111.fasta	75 758,1	1	2	36	0.00151	0.031
2 min	GRP78_RAT 78 kDa glucose-regulated protein OS=Rattus norvegicus GN=Hspa5 PE=1 SV=1	P06761	CP_RattusNorvegicus_10116_20141111.fasta	72 348,5	11	14	37	0.00155	0.216
2 min	D4A0E2_RAT Protein Napg OS=Rattus norvegicus GN=Napg PE=4 SV=1	D4A0E2	CP_RattusNorvegicus_10116_20141111.fasta	25 602,3	1	1	2	8.37e-05	0.0435
2 min	UD11_RAT UDP-glucuronosyltransferase 1-1 OS=Rattus norvegicus GN=Ugt1a1 PE=1 SV=1	Q64550	CP_RattusNorvegicus_10116_20141111.fasta	59 663,8	1	1	2	8.37e-05	0.0393
2 min	CLRN3_RAT Clarin-3 OS=Rattus norvegicus GN=Clrn3 PE=2 SV=1	Q6AYR5	CP_RattusNorvegicus_10116_20141111.fasta	25 279,7	1	1	6	0.000251	0.0531
2 min	F1LWY1_RAT Protein Hfm1 OS=Rattus norvegicus GN=Hfm1 PE=4 SV=2	F1LWY1	CP_RattusNorvegicus_10116_20141111.fasta	161 046,1	2	2	3	0.000126	0.0174
2 min	M0RB12_RAT Protein LOC100912263 OS=Rattus norvegicus GN=LOC100912263 PE=4 SV=1	M0RB12	CP_RattusNorvegicus_10116_20141111.fasta	54 310,2	1	1	3	0.000126	0.0485
2 min	ACTB_RAT Actin, cytoplasmic 1 OS=Rattus norvegicus GN=Actb PE=1 SV=1	P60711,P63259,V9GZ85	CP_RattusNorvegicus_10116_20141111.fasta	41 737,8	2	2	10	0.000418	0.0693
2 min	FETUA_RAT Alpha-2-HS-glycoprotein OS=Rattus norvegicus GN=Ahsg PE=1 SV=2	F1LM19,P24090	CP_RattusNorvegicus_10116_20141111.fasta	37 981,1	1	1	2	8.37e-05	0.0199
2 min	CALR_RAT Calreticulin OS=Rattus norvegicus GN=Calr PE=1 SV=1	P18418	CP_RattusNorvegicus_10116_20141111.fasta	47 997,0	1	1	2	8.37e-05	0.0433
2 min	FIBA_RAT Fibrinogen alpha chain OS=Rattus norvegicus GN=Fga PE=1 SV=3	F7EUB6,P06399,P06399-2,Q7TQ70	CP_RattusNorvegicus_10116_20141111.fasta	86 687,8	1	1	1	4.18e-05	0.032
2 min	G3V7Z7_RAT Insulin gene enhancer protein ISL-2 OS=Rattus norvegicus GN=Isl2 PE=4 SV=1	G3V7Z7	CP_RattusNorvegicus_10116_20141111.fasta	39 718,0	1	1	1	4.18e-05	0.039
2 min	TFR2_RAT Transferrin receptor protein 2 OS=Rattus norvegicus GN=Tfr2 PE=2 SV=1	B2GUY2	CP_RattusNorvegicus_10116_20141111.fasta	88 329,8	11	15	53	0.00222	0.178
2 min	D4A3M8_RAT Non-catalytic region of tyrosine kinase adaptor protein 2 (Predicted) OS=Rattus norvegicus GN=Nck2 PE=4 SV=1	D4A3M8	CP_RattusNorvegicus_10116_20141111.fasta	42 909,2	17	21	43	0.0018	0.513
2 min	RL13_RAT 60S ribosomal protein L13 OS=Rattus norvegicus GN=Rpl13 PE=1 SV=2	D3ZRM9,P41123	CP_RattusNorvegicus_10116_20141111.fasta	24 310,5	2	2	5	0.000209	0.0948
2 min	SC31A_RAT Protein transport protein Sec31A OS=Rattus norvegicus GN=Sec31a PE=1 SV=2	G3V699,Q9Z2Q1,Q9Z2Q1-2	CP_RattusNorvegicus_10116_20141111.fasta	135 274,1	3	3	4	0.000167	0.0248
2 min	RL18_RAT 60S ribosomal protein L18 OS=Rattus norvegicus GN=Rpl18 PE=2 SV=2	P12001	CP_RattusNorvegicus_10116_20141111.fasta	21 659,5	1	1	1	4.18e-05	0.0691
2 min	ANTR1_RAT Anthrax toxin receptor 1 OS=Rattus norvegicus GN=Antxr1 PE=2 SV=2	Q0PMD2	CP_RattusNorvegicus_10116_20141111.fasta	62 320,8	1	1	12	0.000502	0.0142
2 min	D3ZQ77_RAT Protein RGD1310352 OS=Rattus norvegicus GN=RGD1310352 PE=4 SV=1	D3ZQ77	CP_RattusNorvegicus_10116_20141111.fasta	28 264,0	1	1	4	0.000167	0.0506
2 min	Q5U1Y2_RAT Protein Rac2 OS=Rattus norvegicus GN=Rac2 PE=2 SV=1	M0R5T4,Q5U1Y2,Q6RUV5	CP_RattusNorvegicus_10116_20141111.fasta	21 450,6	1	1	8	0.000335	0.0417
2 min	PIGR_RAT Polymeric immunoglobulin receptor OS=Rattus norvegicus GN=Pigr PE=2 SV=1	F1M7H2,P15083	CP_RattusNorvegicus_10116_20141111.fasta	84 797,9	1	1	5	0.000209	0.0117
2 min	TBA1A_RAT Tubulin alpha-1A chain OS=Rattus norvegicus GN=Tuba1a PE=1 SV=1	M0R5B4,P68370,Q6AYZ1,Q6P9V9	CP_RattusNorvegicus_10116_20141111.fasta	49 937,6	1	1	3	0.000126	0.0333
2 min	M0R4A0_RAT Protein Ppp1r3g OS=Rattus norvegicus GN=Ppp1r3g PE=4 SV=1	M0R4A0	CP_RattusNorvegicus_10116_20141111.fasta	37 965,1	1	1	2	8.37e-05	0.0403
2 min	VAMP3_RAT Vesicle-associated membrane protein 3 OS=Rattus norvegicus GN=Vamp3 PE=1 SV=1	P63025	CP_RattusNorvegicus_10116_20141111.fasta	11 480,1	1	1	1	4.18e-05	0.32
2 min	PLMN_RAT Plasminogen OS=Rattus norvegicus GN=Plg PE=2 SV=2	Q01177	CP_RattusNorvegicus_10116_20141111.fasta	90 535,1	1	1	4	0.000167	0.0172
2 min	VATE1_RAT V-type proton ATPase subunit E 1 OS=Rattus norvegicus GN=Atp6v1e1 PE=1 SV=1	G3V7L8,Q6PCU2	CP_RattusNorvegicus_10116_20141111.fasta	26 129,4	1	1	1	4.18e-05	0.0619
2 min	RIBC1_RAT RIB43A-like with coiled-coils protein 1 OS=Rattus norvegicus GN=Ribc1 PE=2 SV=1	Q6AYL4	CP_RattusNorvegicus_10116_20141111.fasta	44 479,6	1	1	1	4.18e-05	0.0582
2 min	D3ZJZ0_RAT Protein Tmem205 OS=Rattus norvegicus GN=Tmem205 PE=4 SV=1	D3ZJZ0	CP_RattusNorvegicus_10116_20141111.fasta	21 186,1	2	2	8	0.000335	0.138
2 min	PGRC1_RAT Membrane-associated progesterone receptor component 1 OS=Rattus norvegicus GN=Pgrmc1 PE=1 SV=3	P70580	CP_RattusNorvegicus_10116_20141111.fasta	21 599,1	1	1	9	0.000377	0.041
2 min	FAAH1_RAT Fatty-acid amide hydrolase 1 OS=Rattus norvegicus GN=Faah PE=1 SV=1	P97612	CP_RattusNorvegicus_10116_20141111.fasta	63 358,1	2	2	3	0.000126	0.0708
2 min	CP2E1_RAT Cytochrome P450 2E1 OS=Rattus norvegicus GN=Cyp2e1 PE=1 SV=4	P05182	CP_RattusNorvegicus_10116_20141111.fasta	56 629,5	3	3	7	0.000293	0.0892
2 min	F1M2L7_RAT Uncharacterized protein (Fragment) OS=Rattus norvegicus PE=4 SV=1	F1M2L7	CP_RattusNorvegicus_10116_20141111.fasta	23 630,4	1	1	3	0.000126	0.0376
2 min	F1LNS2_RAT Protein Fam45a OS=Rattus norvegicus GN=Fam45a PE=4 SV=2	F1LNS2	CP_RattusNorvegicus_10116_20141111.fasta	26 499,4	2	2	2	8.37e-05	0.0766
2 min	Q99PV2_RAT Protein Stxbp3 OS=Rattus norvegicus GN=Stxbp3 PE=2 SV=1	Q99PV2	CP_RattusNorvegicus_10116_20141111.fasta	68 023,1	1	1	1	4.18e-05	0.0118
2 min	CP2C7_RAT Cytochrome P450 2C7 OS=Rattus norvegicus GN=Cyp2c7 PE=1 SV=2	P05179	CP_RattusNorvegicus_10116_20141111.fasta	56 189,4	4	6	29	0.00121	0.155
2 min	CP2C6_RAT Cytochrome P450 2C6 OS=Rattus norvegicus GN=Cyp2c6 PE=2 SV=2	P05178	CP_RattusNorvegicus_10116_20141111.fasta	56 005,4	3	3	15	0.000628	0.0918
2 min	RB11A_RAT Ras-related protein Rab-11A OS=Rattus norvegicus GN=Rab11a PE=1 SV=3	P62494	CP_RattusNorvegicus_10116_20141111.fasta	24 393,9	3	3	12	0.000502	0.245
2 min	RHOA_RAT Transforming protein RhoA OS=Rattus norvegicus GN=Rhoa PE=1 SV=1	B2RYP0,P61589	CP_RattusNorvegicus_10116_20141111.fasta	21 782,5	1	1	1	4.18e-05	0.0415
2 min	G3V824_RAT Insulin-like growth factor 2 receptor, isoform CRA_b OS=Rattus norvegicus GN=Igf2r PE=4 SV=1	G3V824	CP_RattusNorvegicus_10116_20141111.fasta	273 593,1	2	2	3	0.000126	0.00645
2 min	VATF_RAT V-type proton ATPase subunit F OS=Rattus norvegicus GN=Atp6v1f PE=1 SV=1	P50408	CP_RattusNorvegicus_10116_20141111.fasta	13 371,0	1	1	1	4.18e-05	0.202
2 min	D3ZSY0_RAT Mitogen activated protein kinase binding protein 1 (Predicted) OS=Rattus norvegicus GN=Mapkbp1 PE=4 SV=2	D3ZSY0	CP_RattusNorvegicus_10116_20141111.fasta	163 093,4	1	1	1	4.18e-05	0.0073
2 min	STX12_RAT Syntaxin-12 OS=Rattus norvegicus GN=Stx12 PE=1 SV=1	G3V7P1	CP_RattusNorvegicus_10116_20141111.fasta	31 187,4	2	2	2	8.37e-05	0.131
2 min	RER1_RAT Protein RER1 OS=Rattus norvegicus GN=Rer1 PE=2 SV=1	Q498C8	CP_RattusNorvegicus_10116_20141111.fasta	22 988,9	1	2	6	0.000251	0.051
2 min	GLDN_RAT Gliomedin OS=Rattus norvegicus GN=Gldn PE=1 SV=1	G3V8X4,Q80WL1	CP_RattusNorvegicus_10116_20141111.fasta	59 331,1	1	1	8	0.000335	0.0291
2 min	E9PSX3_RAT Protein RT1-A OS=Rattus norvegicus GN=RT1-A PE=3 SV=2	E9PSX3,F7ERG5	CP_RattusNorvegicus_10116_20141111.fasta	40 555,5	1	1	1	4.18e-05	0.0279
2 min	PPIB_RAT Peptidyl-prolyl cis-trans isomerase B OS=Rattus norvegicus GN=Ppib PE=1 SV=3	P24368	CP_RattusNorvegicus_10116_20141111.fasta	23 802,9	6	6	29	0.00121	0.282
2 min	CCD22_RAT Coiled-coil domain-containing protein 22 OS=Rattus norvegicus GN=Ccdc22 PE=1 SV=2	P86182	CP_RattusNorvegicus_10116_20141111.fasta	70 855,6	5	6	12	0.000502	0.102
2 min	M0R3W5_RAT Protein Zfp551 (Fragment) OS=Rattus norvegicus GN=Zfp551 PE=4 SV=1	M0R3W5	CP_RattusNorvegicus_10116_20141111.fasta	79 635,4	1	1	1	4.18e-05	0.0129
2 min	CYB5_RAT Cytochrome b5 OS=Rattus norvegicus GN=Cyb5a PE=1 SV=2	D4A1G4,P00173,P00173-2	CP_RattusNorvegicus_10116_20141111.fasta	15 355,3	3	3	18	0.000753	0.254
2 min	IRGM_RAT Immunity-related GTPase family M protein OS=Rattus norvegicus GN=Irgm PE=2 SV=1	Q6AYC2	CP_RattusNorvegicus_10116_20141111.fasta	46 339,2	1	1	2	8.37e-05	0.0389
2 min	G3V7L1_RAT Protein Utrn OS=Rattus norvegicus GN=Utrn PE=1 SV=2	G3V7L1	CP_RattusNorvegicus_10116_20141111.fasta	276 636,4	2	2	3	0.000126	0.0211
2 min	D3ZZJ4_RAT Protein Ttc21a OS=Rattus norvegicus GN=Ttc21a PE=4 SV=2	D3ZZJ4	CP_RattusNorvegicus_10116_20141111.fasta	148 718,6	1	1	3	0.000126	0.00837
2 min	F1LUA1_RAT Protein Eea1 (Fragment) OS=Rattus norvegicus GN=Eea1 PE=4 SV=1	F1LUA1	CP_RattusNorvegicus_10116_20141111.fasta	161 106,8	5	6	7	0.000293	0.0468
2 min	RPN2_RAT Dolichyl-diphosphooligosaccharide--protein glycosyltransferase subunit 2 OS=Rattus norvegicus GN=Rpn2 PE=2 SV=2	P25235	CP_RattusNorvegicus_10116_20141111.fasta	69 078,4	2	3	3	0.000126	0.0444
2 min	Q5EBC0_RAT Inter alpha-trypsin inhibitor, heavy chain 4 OS=Rattus norvegicus GN=Itih4 PE=2 SV=1	D3ZFC6,Q5EBC0	CP_RattusNorvegicus_10116_20141111.fasta	103 757,3	1	2	2	8.37e-05	0.0236
2 min	AAPK1_RAT 5'-AMP-activated protein kinase catalytic subunit alpha-1 OS=Rattus norvegicus GN=Prkaa1 PE=1 SV=2	P54645	CP_RattusNorvegicus_10116_20141111.fasta	63 974,8	1	1	1	4.18e-05	0.0179
2 min	RLA0_RAT 60S acidic ribosomal protein P0 OS=Rattus norvegicus GN=Rplp0 PE=1 SV=2	P19945	CP_RattusNorvegicus_10116_20141111.fasta	34 216,4	2	2	6	0.000251	0.0789
2 min	PON1_RAT Serum paraoxonase/arylesterase 1 OS=Rattus norvegicus GN=Pon1 PE=1 SV=3	P55159	CP_RattusNorvegicus_10116_20141111.fasta	39 358,9	3	4	13	0.000544	0.127
2 min	D3ZT20_RAT Protein Fbxo41 OS=Rattus norvegicus GN=Fbxo41 PE=1 SV=2	D3ZT20	CP_RattusNorvegicus_10116_20141111.fasta	93 855,6	1	1	67	0.0028	0.0092
2 min	ALBU_RAT Serum albumin OS=Rattus norvegicus GN=Alb PE=1 SV=2	P02770	CP_RattusNorvegicus_10116_20141111.fasta	68 731,2	2	3	4	0.000167	0.0395
2 min	GBB4_RAT Guanine nucleotide-binding protein subunit beta-4 OS=Rattus norvegicus GN=Gnb4 PE=2 SV=4	O35353,P52287,P54311,P54313	CP_RattusNorvegicus_10116_20141111.fasta	37 377,5	1	1	1	4.18e-05	0.0294
2 min	ALBU_BOVIN Serum albumin OS=Bos taurus GN=ALB PE=1 SV=4	P02769	CP_RattusNorvegicus_10116_20141111.fasta	69 294,2	8	10	32	0.00134	0.153
2 min	MINA_RAT Bifunctional lysine-specific demethylase and histidyl-hydroxylase MINA OS=Rattus norvegicus GN=Mina PE=2 SV=1	Q8CFC1	CP_RattusNorvegicus_10116_20141111.fasta	53 217,2	1	1	1	4.18e-05	0.0194
2 min	D3ZFD0_RAT Uncharacterized protein OS=Rattus norvegicus GN=Myo18a PE=1 SV=2	D3ZFD0	CP_RattusNorvegicus_10116_20141111.fasta	232 672,0	0	0	0	0	0
2 min	CDC42_RAT Cell division control protein 42 homolog OS=Rattus norvegicus GN=Cdc42 PE=1 SV=2	Q8CFN2	CP_RattusNorvegicus_10116_20141111.fasta	21 258,8	2	2	16	0.000669	0.157
2 min	CP2A1_RAT Cytochrome P450 2A1 OS=Rattus norvegicus GN=Cyp2a1 PE=1 SV=2	P11711	CP_RattusNorvegicus_10116_20141111.fasta	55 997,9	6	7	15	0.000628	0.136
2 min	D3Z9J3_RAT Protein Atp11c OS=Rattus norvegicus GN=Atp11c PE=4 SV=2	D3Z9J3,D3ZFC5	CP_RattusNorvegicus_10116_20141111.fasta	127 769,0	4	4	8	0.000335	0.0753
2 min	A1CF_RAT APOBEC1 complementation factor OS=Rattus norvegicus GN=A1cf PE=1 SV=1	F1LNL0,Q923K9,Q923K9-2,Q923K9-3,Q923K9-4	CP_RattusNorvegicus_10116_20141111.fasta	65 621,0	1	1	1	4.18e-05	0.0202
2 min	STX7_RAT Syntaxin-7 OS=Rattus norvegicus GN=Stx7 PE=1 SV=4	M0R930,O70257	CP_RattusNorvegicus_10116_20141111.fasta	29 850,8	1	1	1	4.18e-05	0.0498
2 min	NB5R3_RAT NADH-cytochrome b5 reductase 3 OS=Rattus norvegicus GN=Cyb5r3 PE=1 SV=2	P20070	CP_RattusNorvegicus_10116_20141111.fasta	34 175,8	4	7	10	0.000418	0.289
2 min	AP1M1_RAT AP-1 complex subunit mu-1 OS=Rattus norvegicus GN=Ap1m1 PE=1 SV=3	Q32Q06	CP_RattusNorvegicus_10116_20141111.fasta	48 557,7	1	1	1	4.18e-05	0.0567
2 min	D3ZZA8_RAT Protein Sec24a OS=Rattus norvegicus GN=Sec24a PE=4 SV=1	D3ZZA8	CP_RattusNorvegicus_10116_20141111.fasta	118 869,7	2	2	3	0.000126	0.0165
2 min	RAB1A_RAT Ras-related protein Rab-1A OS=Rattus norvegicus GN=Rab1A PE=1 SV=3	Q6NYB7	CP_RattusNorvegicus_10116_20141111.fasta	22 678,5	3	4	26	0.00109	0.449
2 min	FCGR2_RAT Low affinity immunoglobulin gamma Fc region receptor II OS=Rattus norvegicus GN=Fcgr2 PE=2 SV=1	A3RLA8,Q63203	CP_RattusNorvegicus_10116_20141111.fasta	32 047,0	1	1	1	4.18e-05	0.0561
2 min	RETST_RAT All-trans-retinol 13,14-reductase OS=Rattus norvegicus GN=Retsat PE=2 SV=1	G3V7V6,Q8VHE9	CP_RattusNorvegicus_10116_20141111.fasta	67 532,3	1	1	1	4.18e-05	0.0197
2 min	HEMO_RAT Hemopexin OS=Rattus norvegicus GN=Hpx PE=1 SV=3	P20059	CP_RattusNorvegicus_10116_20141111.fasta	51 351,5	1	1	1	4.18e-05	0.0239
2 min	BDH_RAT D-beta-hydroxybutyrate dehydrogenase, mitochondrial OS=Rattus norvegicus GN=Bdh1 PE=1 SV=2	P29147	CP_RattusNorvegicus_10116_20141111.fasta	38 202,4	1	1	2	8.37e-05	0.0583
2 min	ASGR1_RAT Asialoglycoprotein receptor 1 OS=Rattus norvegicus GN=Asgr1 PE=1 SV=2	P02706	CP_RattusNorvegicus_10116_20141111.fasta	32 848,2	3	3	32	0.00134	0.109
2 min	M0R766_RAT Golgi apparatus membrane protein TVP23 homolog OS=Rattus norvegicus GN=Tvp23b PE=3 SV=1	M0R766	CP_RattusNorvegicus_10116_20141111.fasta	23 235,1	1	1	2	8.37e-05	0.0585
2 min	NTCP_RAT Sodium/bile acid cotransporter OS=Rattus norvegicus GN=Slc10a1 PE=2 SV=1	P26435	CP_RattusNorvegicus_10116_20141111.fasta	39 298,0	1	1	3	0.000126	0.0387
2 min	NRBF2_RAT Nuclear receptor-binding factor 2 OS=Rattus norvegicus GN=Nrbf2 PE=1 SV=1	G3V622,Q9QYK3	CP_RattusNorvegicus_10116_20141111.fasta	32 559,1	1	1	1	4.18e-05	0.0314
2 min	TMEDA_RAT Transmembrane emp24 domain-containing protein 10 OS=Rattus norvegicus GN=Tmed10 PE=1 SV=2	Q63584	CP_RattusNorvegicus_10116_20141111.fasta	24 859,1	3	3	30	0.00126	0.174
2 min	AT1A1_RAT Sodium/potassium-transporting ATPase subunit alpha-1 OS=Rattus norvegicus GN=Atp1a1 PE=1 SV=1	P06685	CP_RattusNorvegicus_10116_20141111.fasta	113 057,5	1	1	1	4.18e-05	0.0244
2 min	F1LU48_RAT Protein Ergic1 (Fragment) OS=Rattus norvegicus GN=Ergic1 PE=4 SV=1	F1LU48	CP_RattusNorvegicus_10116_20141111.fasta	32 417,1	1	1	1	4.18e-05	0.0311
2 min	STIP1_RAT Stress-induced-phosphoprotein 1 OS=Rattus norvegicus GN=Stip1 PE=1 SV=1	O35814	CP_RattusNorvegicus_10116_20141111.fasta	62 572,9	1	1	1	4.18e-05	0.0184
2 min	FAM21_RAT WASH complex subunit FAM21 OS=Rattus norvegicus GN=Fam21 PE=2 SV=1	Q80X08	CP_RattusNorvegicus_10116_20141111.fasta	145 152,6	5	6	8	0.000335	0.0655
2 min	RL24_RAT 60S ribosomal protein L24 OS=Rattus norvegicus GN=Rpl24 PE=2 SV=1	P83732	CP_RattusNorvegicus_10116_20141111.fasta	17 779,5	2	2	3	0.000126	0.159
2 min	E9PU42_RAT Down syndrome critical region gene 3 (Predicted), isoform CRA_c OS=Rattus norvegicus GN=Dscr3 PE=4 SV=2	E9PU42	CP_RattusNorvegicus_10116_20141111.fasta	32 936,3	3	3	4	0.000167	0.131
2 min	GNAI3_RAT Guanine nucleotide-binding protein G(k) subunit alpha OS=Rattus norvegicus GN=Gnai3 PE=1 SV=3	P08753	CP_RattusNorvegicus_10116_20141111.fasta	40 523,3	1	1	1	4.18e-05	0.0424
2 min	CP270_RAT Cytochrome P450 2C70 OS=Rattus norvegicus GN=Cyp2c70 PE=2 SV=1	P19225	CP_RattusNorvegicus_10116_20141111.fasta	56 158,9	2	2	2	8.37e-05	0.0654
2 min	VTI1B_RAT Vesicle transport through interaction with t-SNAREs homolog 1B OS=Rattus norvegicus GN=Vti1b PE=1 SV=2	F1LNC4,P58200	CP_RattusNorvegicus_10116_20141111.fasta	26 704,7	1	1	3	0.000126	0.0517
2 min	MPRD_RAT Cation-dependent mannose-6-phosphate receptor OS=Rattus norvegicus GN=M6pr PE=2 SV=1	M0R535,Q6AY20	CP_RattusNorvegicus_10116_20141111.fasta	31 095,5	2	4	8	0.000335	0.115
2 min	GSLG1_RAT Golgi apparatus protein 1 OS=Rattus norvegicus GN=Glg1 PE=1 SV=1	G3V8G5,Q62638	CP_RattusNorvegicus_10116_20141111.fasta	133 558,7	1	1	2	8.37e-05	0.00683
2 min	RAP1A_RAT Ras-related protein Rap-1A OS=Rattus norvegicus GN=Rap1a PE=1 SV=1	P62836,Q62636	CP_RattusNorvegicus_10116_20141111.fasta	20 987,3	1	1	3	0.000126	0.0815
2 min	ACSL4_RAT Long-chain-fatty-acid--CoA ligase 4 OS=Rattus norvegicus GN=Acsl4 PE=2 SV=1	O35547	CP_RattusNorvegicus_10116_20141111.fasta	74 329,7	1	1	1	4.18e-05	0.0373
2 min	Q80ZA3_RAT Alpha-2 antiplasmin OS=Rattus norvegicus GN=Serpinf1 PE=2 SV=1	Q80ZA3	CP_RattusNorvegicus_10116_20141111.fasta	46 467,1	1	1	1	4.18e-05	0.0407
2 min	TBA4A_RAT Tubulin alpha-4A chain OS=Rattus norvegicus GN=Tuba4a PE=2 SV=1	Q5XIF6	CP_RattusNorvegicus_10116_20141111.fasta	49 924,6	1	1	1	4.18e-05	0.0335
2 min	TMED2_RAT Transmembrane emp24 domain-containing protein 2 OS=Rattus norvegicus GN=Tmed2 PE=1 SV=1	Q63524	CP_RattusNorvegicus_10116_20141111.fasta	22 733,4	2	5	13	0.000544	0.144
2 min	F1M8X9_RAT Protein Gbf1 OS=Rattus norvegicus GN=Gbf1 PE=4 SV=2	F1M8X9	CP_RattusNorvegicus_10116_20141111.fasta	206 528,1	1	1	1	4.18e-05	0.00484
2 min	SNX3_RAT Sorting nexin-3 OS=Rattus norvegicus GN=Snx3 PE=1 SV=1	Q5U211	CP_RattusNorvegicus_10116_20141111.fasta	18 763,0	2	2	3	0.000126	0.247
2 min	ITM2B_RAT Integral membrane protein 2B OS=Rattus norvegicus GN=Itm2b PE=2 SV=1	Q5XIE8	CP_RattusNorvegicus_10116_20141111.fasta	30 314,9	1	1	2	8.37e-05	0.0376
2 min	ATPA_RAT ATP synthase subunit alpha, mitochondrial OS=Rattus norvegicus GN=Atp5a1 PE=1 SV=2	F1LP05,P15999	CP_RattusNorvegicus_10116_20141111.fasta	59 755,2	2	2	2	8.37e-05	0.0687
2 min	F1M2B6_RAT Protein Zfp839 OS=Rattus norvegicus GN=Zfp839 PE=4 SV=2	F1M2B6	CP_RattusNorvegicus_10116_20141111.fasta	98 498,4	1	1	2	8.37e-05	0.0119
2 min	RAB2A_RAT Ras-related protein Rab-2A OS=Rattus norvegicus GN=Rab2a PE=1 SV=1	F1LP82,P05712	CP_RattusNorvegicus_10116_20141111.fasta	23 536,2	2	2	4	0.000167	0.142
2 min	EF1A1_RAT Elongation factor 1-alpha 1 OS=Rattus norvegicus GN=Eef1a1 PE=1 SV=1	P62630	CP_RattusNorvegicus_10116_20141111.fasta	50 114,2	2	4	14	0.000586	0.0758
2 min	F1LX77_RAT Protein RGD1565168 OS=Rattus norvegicus GN=Diras3 PE=4 SV=2	F1LX77	CP_RattusNorvegicus_10116_20141111.fasta	22 190,5	1	1	1	4.18e-05	0.115
2 min	TMED9_RAT Transmembrane emp24 domain-containing protein 9 OS=Rattus norvegicus GN=Tmed9 PE=1 SV=1	Q5I0E7	CP_RattusNorvegicus_10116_20141111.fasta	27 028,3	3	3	9	0.000377	0.17
2 min	ECI2_RAT Enoyl-CoA delta isomerase 2, mitochondrial OS=Rattus norvegicus GN=Eci2 PE=1 SV=1	Q5XIC0	CP_RattusNorvegicus_10116_20141111.fasta	43 022,3	1	1	1	4.18e-05	0.0205
2 min	S27A2_RAT Very long-chain acyl-CoA synthetase OS=Rattus norvegicus GN=Slc27a2 PE=1 SV=1	P97524	CP_RattusNorvegicus_10116_20141111.fasta	70 695,7	2	2	9	0.000377	0.0355
2 min	CBP_RAT CREB-binding protein OS=Rattus norvegicus GN=Crebbp PE=2 SV=1	F1M9G7,Q6JHU9	CP_RattusNorvegicus_10116_20141111.fasta	265 418,3	1	1	1	4.18e-05	0.0041
2 min	ECHP_RAT Peroxisomal bifunctional enzyme OS=Rattus norvegicus GN=Ehhadh PE=1 SV=2	P07896	CP_RattusNorvegicus_10116_20141111.fasta	78 659,9	2	2	10	0.000418	0.0332
2 min	AT2A2_RAT Sarcoplasmic/endoplasmic reticulum calcium ATPase 2 OS=Rattus norvegicus GN=Atp2a2 PE=1 SV=1	E9PSX6,F1LPF6,P11507,P11507-2	CP_RattusNorvegicus_10116_20141111.fasta	114 770,0	8	9	17	0.000711	0.104
2 min	Q4V8E7_RAT Protein Tex21 OS=Rattus norvegicus GN=Tex21 PE=2 SV=1	Q4V8E7	CP_RattusNorvegicus_10116_20141111.fasta	60 341,5	1	1	1	4.18e-05	0.0172
2 min	NGEF_RAT Ephexin-1 OS=Rattus norvegicus GN=Ngef PE=1 SV=2	G3V856,Q5BKC9	CP_RattusNorvegicus_10116_20141111.fasta	81 010,2	1	1	1	4.18e-05	0.0157
2 min	RAB14_RAT Ras-related protein Rab-14 OS=Rattus norvegicus GN=Rab14 PE=1 SV=3	B0BMW0,P61107	CP_RattusNorvegicus_10116_20141111.fasta	23 927,6	7	10	23	0.000962	0.498
2 min	NOG1_RAT Nucleolar GTP-binding protein 1 OS=Rattus norvegicus GN=Gtpbp4 PE=2 SV=3	Q99P77	CP_RattusNorvegicus_10116_20141111.fasta	74 290,4	1	1	1	4.18e-05	0.0173
2 min	SNAA_RAT Alpha-soluble NSF attachment protein OS=Rattus norvegicus GN=Napa PE=1 SV=2	P54921	CP_RattusNorvegicus_10116_20141111.fasta	33 193,8	1	1	4	0.000167	0.0441
2 min	D4ABZ4_RAT Protein Otud7a (Fragment) OS=Rattus norvegicus GN=Otud7a PE=4 SV=2	D4ABZ4	CP_RattusNorvegicus_10116_20141111.fasta	80 568,2	1	1	6	0.000251	0.0242
2 min	CAC1A_RAT Voltage-dependent P/Q-type calcium channel subunit alpha-1A OS=Rattus norvegicus GN=Cacna1a PE=1 SV=1	D3ZRQ6,F1LRQ4,P54282,P54282-2	CP_RattusNorvegicus_10116_20141111.fasta	251 534,1	1	1	1	4.18e-05	0.00362
2 min	ALDOB_RAT Fructose-bisphosphate aldolase B OS=Rattus norvegicus GN=Aldob PE=1 SV=2	P00884,Q66HT1	CP_RattusNorvegicus_10116_20141111.fasta	39 618,5	1	1	4	0.000167	0.0357
2 min	CP2CN_RAT Cytochrome P450 2C23 OS=Rattus norvegicus GN=Cyp2c23 PE=2 SV=2	P24470,Q68G40	CP_RattusNorvegicus_10116_20141111.fasta	56 435,6	3	4	13	0.000544	0.109
2 min	ECE1_RAT Isoform B of Endothelin-converting enzyme 1 OS=Rattus norvegicus GN=Ece1	P42893-2	CP_RattusNorvegicus_10116_20141111.fasta	87 095,4	1	1	1	4.18e-05	0.0286
2 min	ERD21_RAT ER lumen protein-retaining receptor 1 OS=Rattus norvegicus GN=Kdelr1 PE=2 SV=1	Q569A6	CP_RattusNorvegicus_10116_20141111.fasta	24 547,4	1	1	1	4.18e-05	0.0896
2 min	LMAN1_RAT Protein ERGIC-53 OS=Rattus norvegicus GN=Lman1 PE=1 SV=1	F1LRA1,Q62902	CP_RattusNorvegicus_10116_20141111.fasta	57 957,3	2	4	19	0.000795	0.0619
2 min	B0BNK1_RAT Protein Rab5c OS=Rattus norvegicus GN=Rab5c PE=2 SV=1	B0BNK1	CP_RattusNorvegicus_10116_20141111.fasta	23 425,7	1	1	3	0.000126	0.0556
2 min	Q4KMA1_RAT Protein Sytl1 OS=Rattus norvegicus GN=Sytl1 PE=2 SV=1	Q4KMA1	CP_RattusNorvegicus_10116_20141111.fasta	59 471,9	2	2	5	0.000209	0.119
2 min	GOSR1_RAT Golgi SNAP receptor complex member 1 OS=Rattus norvegicus GN=Gosr1 PE=1 SV=1	Q62931	CP_RattusNorvegicus_10116_20141111.fasta	28 534,9	1	1	1	4.18e-05	0.068
2 min	CP2B3_RAT Cytochrome P450 2B3 OS=Rattus norvegicus GN=Cyp2b3 PE=2 SV=1	P13107	CP_RattusNorvegicus_10116_20141111.fasta	56 386,1	3	4	5	0.000209	0.0957
2 min	KAD8_RAT Adenylate kinase 8 OS=Rattus norvegicus GN=Ak8 PE=2 SV=1	Q68FP8	CP_RattusNorvegicus_10116_20141111.fasta	54 967,6	1	1	1	4.18e-05	0.0418
2 min	SNX27_RAT Sorting nexin-27 OS=Rattus norvegicus GN=Snx27 PE=1 SV=2	M0RBS9,Q8K4V4	CP_RattusNorvegicus_10116_20141111.fasta	61 014,4	5	5	16	0.000669	0.119
2 min	M0R6B4_RAT Protein LOC100910002 OS=Rattus norvegicus GN=LOC100910002 PE=4 SV=1	M0R6B4	CP_RattusNorvegicus_10116_20141111.fasta	21 800,6	3	3	10	0.000418	0.26
2 min	RAB6A_RAT Ras-related protein Rab-6A OS=Rattus norvegicus GN=Rab6a PE=2 SV=2	Q9WVB1	CP_RattusNorvegicus_10116_20141111.fasta	23 590,3	5	6	30	0.00126	0.317
2 min	A1L114_RAT Fga protein [Rattus norvegicus (Rat) [10116]]	A1L114,D3ZJ95,P06399,P06399-2,Q7TQ70	UR100_12_05_Rodentia_9989.fasta	86 687,8	1	1	2	9.01e-05	0.0236
2 min	A1L114_RAT Fga protein [Rattus norvegicus (Rat) [10116]]	A1L114,D3ZJ95,P06399,P06399-2,Q7TQ70	UR100_12_05_Rodentia_9989.fasta	86 687,8	1	1	1	4.64e-05	0.0127
2 min	A1L114_RAT Fga protein [Rattus norvegicus (Rat) [10116]]	A1L114,D3ZJ95,P06399,P06399-2,Q7TQ70	UR100_12_05_Rodentia_9989.fasta	86 687,8	1	1	1	4.35e-05	0.0455
2 min	A2A6F8_MOUSE 60S ribosomal protein L23 (Fragment) [Mus musculus (Mouse) [10090]]	A2A6F8,D3ZUS1,G3I5G8,I3MV52,P62830	UR100_12_05_Rodentia_9989.fasta,UR13_3_Rodentia_9989_20130403.fasta	14 865,9	1	1	3	0.000135	0.133
2 min	A2A6F8_MOUSE 60S ribosomal protein L23 (Fragment) [Mus musculus (Mouse) [10090]]	A2A6F8,D3ZUS1,G3I5G8,I3MV52,P62830	UR100_12_05_Rodentia_9989.fasta,UR13_3_Rodentia_9989_20130403.fasta	14 865,9	1	1	1	4.64e-05	0.133
2 min	A2AMV7_MOUSE CAPZB3 [Mus musculus (Mouse) [10090]]	A2AMV7,F7CAZ6,G3HU28,G5BZL4,H0VPV2,I3MKR8,P47757,P86209,Q3TRH8,Q3TVK4,Q810X1	UR13_3_Rodentia_9989_20130403.fasta	10 833,2	2	2	3	0.000135	0.0797
2 min	A2AMV7_MOUSE CAPZB3 [Mus musculus (Mouse) [10090]]	A2AMV7,F7CAZ6,G3HU28,G5BZL4,H0VPV2,I3MKR8,P47757,P86209,Q3TRH8,Q3TVK4,Q810X1	UR13_3_Rodentia_9989_20130403.fasta	10 833,2	1	1	1	4.64e-05	0.0332
2 min	A2J1C8_MOUSE McAB 0.1C3 mmunoglobulin heavy chain (Fragment) [Mus musculus (Mouse) [10090]]	A2J1C8	UR13_3_Rodentia_9989_20130403.fasta	13 303,0	1	1	1	4.5e-05	0.128
2 min	A2J1C8_MOUSE McAB 0.1C3 mmunoglobulin heavy chain (Fragment) [Mus musculus (Mouse) [10090]]	A2J1C8	UR13_3_Rodentia_9989_20130403.fasta	13 303,0	1	1	1	4.64e-05	0.128
2 min	A7LNF8_RAT MHC class I antigen (Fragment) [Rattus norvegicus (Rat) [10116]]	A7LNF8,O19445,Q08680	UR100_12_05_Rodentia_9989.fasta	35 573,8	1	1	1	4.35e-05	0.0319
2 min	ABCA6_MOUSE ATP-binding cassette sub-family A member 6 [Mus musculus (Mouse) [10090]]	Q8K441	UR13_3_Rodentia_9989_20130403.fasta	183 290,2	1	1	1	4.5e-05	0.00985
2 min	ABCA6_MOUSE ATP-binding cassette sub-family A member 6 [Mus musculus (Mouse) [10090]]	Q8K441	UR13_3_Rodentia_9989_20130403.fasta	183 290,2	1	2	4	0.000174	0.00985
2 min	ADT2_RAT ADP/ATP translocase 2 [Rattus norvegicus (Rat) [10116]]	D4A481,G3HEJ8,G5BU67,P51881,Q09073	UR100_12_05_Rodentia_9989.fasta	32 932,6	1	1	1	4.35e-05	0.0537
2 min	APLP2_RAT Amyloid-like protein 2 [Rattus norvegicus (Rat) [10116]]	P15943,P15943-2,P15943-3,P15943-4	UR100_12_05_Rodentia_9989.fasta	86 882,0	1	1	1	4.5e-05	0.0261
2 min	APOC4_RAT Apolipoprotein C-IV [Rattus norvegicus (Rat) [10116]]	P55797	UR13_3_Rodentia_9989_20130403.fasta	14 531,9	1	1	1	4.35e-05	0.0887
2 min	B0BMY2_RAT LOC684097 protein [Rattus norvegicus (Rat) [10116]]	B0BMY2,O70492,Q5U211	UR100_12_05_Rodentia_9989.fasta	18 763,0	3	3	5	0.000225	0.122
2 min	B0BMY2_RAT LOC684097 protein [Rattus norvegicus (Rat) [10116]]	B0BMY2,O70492,Q5U211	UR100_12_05_Rodentia_9989.fasta	18 763,0	2	2	6	0.000279	0.107
2 min	B0BMY2_RAT LOC684097 protein [Rattus norvegicus (Rat) [10116]]	B0BMY2,O70492,Q5U211	UR100_12_05_Rodentia_9989.fasta	18 763,0	2	2	3	0.00013	0.305
2 min	B0BN19_RAT Protein Rab22a [Rattus norvegicus (Rat) [10116]]	B0BN19,G3GWU6,H0VBQ9,I3LY00,P35285,Q6P071	UR13_3_Rodentia_9989_20130403.fasta	21 802,5	1	1	1	4.5e-05	0.108
2 min	B0BN19_RAT Protein Rab22a [Rattus norvegicus (Rat) [10116]]	B0BN19,G3GWU6,H0VBQ9,I3LY00,P35285,Q6P071	UR13_3_Rodentia_9989_20130403.fasta	21 802,5	1	1	2	8.69e-05	0.108
2 min	B0K031_RAT 60S ribosomal protein L7 [Rattus norvegicus (Rat) [10116]]	B0K031,P05426	UR100_12_05_Rodentia_9989.fasta	30 331,1	1	1	4	0.000174	0.0731
2 min	B1H223_RAT Down syndrome critical region gene 3 [Rattus norvegicus (Rat) [10116]]	B1H223,D3ZQG0,O35075	UR100_12_05_Rodentia_9989.fasta,UR13_3_Rodentia_9989_20130403.fasta	32 970,3	4	4	9	0.000405	0.229
2 min	B1H223_RAT Down syndrome critical region gene 3 [Rattus norvegicus (Rat) [10116]]	B1H223,D3ZQG0,O35075	UR100_12_05_Rodentia_9989.fasta,UR13_3_Rodentia_9989_20130403.fasta	32 970,3	3	3	7	0.000325	0.165
2 min	B1H223_RAT Down syndrome critical region gene 3 [Rattus norvegicus (Rat) [10116]]	B1H223,D3ZQG0,O35075	UR100_12_05_Rodentia_9989.fasta,UR13_3_Rodentia_9989_20130403.fasta	32 970,3	3	3	4	0.000174	0.131
2 min	B1WBP7_RAT Putative uncharacterized protein [Rattus norvegicus (Rat) [10116]]	B1WBP7,G3HF65,G3V7Y3,G5AZL3	UR13_3_Rodentia_9989_20130403.fasta	12 883,6	1	1	1	4.35e-05	0.325
2 min	B2RYH2_RAT Protein Trim14 [Rattus norvegicus (Rat) [10116]]	B2RYH2,D3ZBI1	UR100_12_05_Rodentia_9989.fasta	49 850,3	1	1	1	4.64e-05	0.0295
2 min	B2RYH2_RAT Protein Trim14 [Rattus norvegicus (Rat) [10116]]	B2RYH2,D3ZBI1	UR100_12_05_Rodentia_9989.fasta	49 850,3	2	2	7	0.000304	0.0545
2 min	B2RYI7_RAT Protein Wdr41 [Rattus norvegicus (Rat) [10116]]	B2RYI7,G5ATJ9,I3N003,UPI0002AB8AEA	UR100_12_05_Rodentia_9989.fasta,UR13_3_Rodentia_9989_20130403.fasta	51 440,0	1	1	7	0.000315	0.0174
2 min	B3GT1_MOUSE Beta-1,3-galactosyltransferase 1 [Mus musculus (Mouse) [10090]]	G3HUD9,G5ALH1,I3MNR3,O54904	UR13_3_Rodentia_9989_20130403.fasta	37 994,4	2	2	2	8.69e-05	0.0583
2 min	B3SVE6_RAT Neuroprotective protein 9 (Fragment) [Rattus norvegicus (Rat) [10116]]	B3SVE6,I3M9E3,Q3MIE7	UR100_12_05_Rodentia_9989.fasta,UR13_3_Rodentia_9989_20130403.fasta	22 025,8	1	1	1	4.5e-05	0.0606
2 min	B3SVE6_RAT Neuroprotective protein 9 (Fragment) [Rattus norvegicus (Rat) [10116]]	B3SVE6,I3M9E3,Q3MIE7	UR100_12_05_Rodentia_9989.fasta,UR13_3_Rodentia_9989_20130403.fasta	22 025,8	2	2	4	0.000186	0.121
2 min	B3SVE6_RAT Neuroprotective protein 9 (Fragment) [Rattus norvegicus (Rat) [10116]]	B3SVE6,I3M9E3,Q3MIE7	UR100_12_05_Rodentia_9989.fasta,UR13_3_Rodentia_9989_20130403.fasta	22 025,8	2	2	2	8.69e-05	0.167
2 min	B5DEM3_RAT Tmed4 protein [Rattus norvegicus (Rat) [10116]]	B5DEM3,G3HMB2,G3V6N2,G5BIL0,I3MNC1,I3MZ39,Q5SVW9,Q8R1V4	UR100_12_05_Rodentia_9989.fasta,UR13_3_Rodentia_9989_20130403.fasta	26 022,0	1	1	3	0.000139	0.0485
2 min	B5DEM3_RAT Tmed4 protein [Rattus norvegicus (Rat) [10116]]	B5DEM3,G3HMB2,G3V6N2,G5BIL0,I3MNC1,I3MZ39,Q5SVW9,Q8R1V4	UR100_12_05_Rodentia_9989.fasta,UR13_3_Rodentia_9989_20130403.fasta	26 022,0	2	2	5	0.000217	0.137
2 min	B5DFK1_RAT Copa protein [Rattus norvegicus (Rat) [10116]]	B5DFK1,G3V6T1	UR13_3_Rodentia_9989_20130403.fasta	138 364,3	1	1	2	9.01e-05	0.0123
2 min	B5DFK1_RAT Copa protein [Rattus norvegicus (Rat) [10116]]	B5DFK1,G3V6T1	UR13_3_Rodentia_9989_20130403.fasta	138 364,3	2	2	2	8.69e-05	0.0261
2 min	B7ZP20_MOUSE Ankyrin repeat and FYVE domain containing 1 [Mus musculus (Mouse) [10090]]	B7ZP20,D4A1J6,Q810B6,Q810B6-2,UPI0002AB8762	UR13_3_Rodentia_9989_20130403.fasta	128 655,0	1	1	2	8.69e-05	0.00941
2 min	BI2L1_RAT Brain-specific angiogenesis inhibitor 1-associated protein 2-like protein 1 [Rattus norvegicus (Rat) [10116]]	Q3KR97,Q9DBJ3	UR13_3_Rodentia_9989_20130403.fasta	57 189,7	2	2	3	0.00013	0.0426
2 min	C1KE06_RAT Nucleolin-like protein [Rattus norvegicus (Rat) [10116]]	C1KE06,D3ZVF0,E9PTI5,P13383,Q5U328,UPI0000501B3A,UPI0002AB8911	UR13_3_Rodentia_9989_20130403.fasta	77 148,3	1	1	1	4.64e-05	0.0158
2 min	CCD53_MOUSE WASH complex subunit CCDC53 [Mus musculus (Mouse) [10090]]	D3Z8W7,D3ZKX1,D4A2J4,G3UWG7,G5AME4,G5BIV5,H0VK86,I3LZD0,Q9CR27,Q9CYF6	UR13_3_Rodentia_9989_20130403.fasta	21 092,2	1	1	2	8.69e-05	0.0722
2 min	CHM4B_MOUSE Charged multivesicular body protein 4b [Mus musculus (Mouse) [10090]]	G5BPU2,H0V1S2,Q9D8B3	UR100_12_05_Rodentia_9989.fasta	24 937,1	1	1	1	4.64e-05	0.0491
2 min	CHM4B_MOUSE Charged multivesicular body protein 4b [Mus musculus (Mouse) [10090]]	G5BPU2,H0V1S2,Q9D8B3	UR100_12_05_Rodentia_9989.fasta	24 937,1	1	1	1	4.35e-05	0.0625
2 min	COOA1_MOUSE Collagen alpha-1(XXIV) chain [Mus musculus (Mouse) [10090]]	Q30D77	UR100_12_05_Rodentia_9989.fasta	175 734,0	1	1	13	0.000586	0.0162
2 min	COOA1_MOUSE Collagen alpha-1(XXIV) chain [Mus musculus (Mouse) [10090]]	Q30D77	UR100_12_05_Rodentia_9989.fasta	175 734,0	1	1	8	0.000371	0.0162
2 min	COOA1_MOUSE Collagen alpha-1(XXIV) chain [Mus musculus (Mouse) [10090]]	Q30D77	UR100_12_05_Rodentia_9989.fasta	175 734,0	1	1	4	0.000174	0.0162
2 min	CTNA2_MOUSE Catenin alpha-2 [Mus musculus (Mouse) [10090]]	G3HN58,G5BWU7,Q61301,Q61301-3	UR13_3_Rodentia_9989_20130403.fasta	105 314,1	1	1	1	4.35e-05	0.0189
2 min	CX7A2_RAT Cytochrome c oxidase subunit 7A2, mitochondrial [Rattus norvegicus (Rat) [10116]]	P35171,P48771	UR13_3_Rodentia_9989_20130403.fasta	9 291,5	1	1	1	4.35e-05	0.157
2 min	D0VLQ5_MOUSE Tet oncogene 2 [Mus musculus (Mouse) [10090]]	D0VLQ5,Q4JK59	UR100_12_05_Rodentia_9989.fasta	212 126,8	1	1	1	4.5e-05	0.00573
2 min	D3YU89_MOUSE Citron Rho-interacting kinase [Mus musculus (Mouse) [10090]]	D3YU89,D3Z1U0,E9PSL7,E9PTB8,E9QL53,F1MAI4,F6SBR5,G3GU69,G5B786,H0VVR1,P49025,P49025-3,P49025-4,P49025-5,Q9QX19	UR13_3_Rodentia_9989_20130403.fasta	235 393,5	1	1	1	4.64e-05	0.00821
2 min	D3YVM5_MOUSE 60S acidic ribosomal protein P0 (Fragment) [Mus musculus (Mouse) [10090]]	D3YVM5	UR100_12_05_Rodentia_9989.fasta	16 057,4	2	2	5	0.000225	0.069
2 min	D3YVM5_MOUSE 60S acidic ribosomal protein P0 (Fragment) [Mus musculus (Mouse) [10090]]	D3YVM5	UR100_12_05_Rodentia_9989.fasta	16 057,4	1	1	1	4.64e-05	0
2 min	D3YVM5_MOUSE 60S acidic ribosomal protein P0 (Fragment) [Mus musculus (Mouse) [10090]]	D3YVM5	UR100_12_05_Rodentia_9989.fasta	16 057,4	1	1	5	0.000217	0
2 min	D3YVW2_MOUSE Golgi integral membrane protein 4 [Mus musculus (Mouse) [10090]]	D3YVW2,D3ZM57,G3HQ97,G5BVA6,H0VTU9,I3M9U7,Q5BJK8,Q8BXA1	UR13_3_Rodentia_9989_20130403.fasta	81 786,1	1	1	1	4.35e-05	0.0132
2 min	D3YX67_MOUSE MCG12159, isoform CRA_a [Mus musculus (Mouse) [10090]]	D3YX67	UR13_3_Rodentia_9989_20130403.fasta	47 150,5	1	1	1	4.5e-05	0.0313
2 min	D3ZAS1_RAT Protein RGD1562399 [Rattus norvegicus (Rat) [10116]]	D3ZAS1	UR100_12_05_Rodentia_9989.fasta	30 872,5	1	1	1	4.64e-05	0.0447
2 min	D3ZDG7_RAT Protein Toe1 [Rattus norvegicus (Rat) [10116]]	D3ZDG7	UR100_12_05_Rodentia_9989.fasta	56 196,6	1	1	5	0.000232	0.0278
2 min	D3ZH86_RAT Uncharacterized protein [Rattus norvegicus (Rat) [10116]]	D3ZH86,D4A8Y5,G3GZ85,G5BHA6,H0V7D2,I3LZW0,Q3TRW3,Q3TW51,Q3UZI3,Q66X93,Q78PY7,UPI0002AB85C3	UR13_3_Rodentia_9989_20130403.fasta	102 089,5	1	1	1	4.5e-05	0.0102
2 min	D3ZM68_RAT Protein RGD1565713 [Rattus norvegicus (Rat) [10116]]	D3ZM68	UR13_3_Rodentia_9989_20130403.fasta	17 875,9	1	1	2	9.29e-05	0.0892
2 min	D3ZNI6_RAT Uncharacterized protein [Rattus norvegicus (Rat) [10116]]	D3ZNI6	UR100_12_05_Rodentia_9989.fasta	207 362,0	2	2	3	0.000135	0.0221
2 min	D3ZNI6_RAT Uncharacterized protein [Rattus norvegicus (Rat) [10116]]	D3ZNI6	UR100_12_05_Rodentia_9989.fasta	207 362,0	4	4	6	0.000279	0.0348
2 min	D3ZNI6_RAT Uncharacterized protein [Rattus norvegicus (Rat) [10116]]	D3ZNI6	UR100_12_05_Rodentia_9989.fasta	207 362,0	7	7	18	0.000782	0.0557
2 min	D3ZRM9_RAT 60S ribosomal protein L13 [Rattus norvegicus (Rat) [10116]]	D3ZRM9,D4A075,P41123	UR100_12_05_Rodentia_9989.fasta	24 310,5	1	1	1	4.5e-05	0.0521
2 min	D3ZRM9_RAT 60S ribosomal protein L13 [Rattus norvegicus (Rat) [10116]]	D3ZRM9,D4A075,P41123	UR100_12_05_Rodentia_9989.fasta	24 310,5	2	2	4	0.000174	0.0948
2 min	D3ZVV9_RAT Carbamoyl-phosphate synthase [ammonia], mitochondrial [Rattus norvegicus (Rat) [10116]]	D3ZVV9,F1M9N2,G3H4W9,G5BN41,P07756,Q8C196	UR13_3_Rodentia_9989_20130403.fasta	164 621,0	1	1	1	4.35e-05	0.00948
2 min	D4A0W9_RAT Protein Ganab [Rattus norvegicus (Rat) [10116]]	D4A0W9	UR13_3_Rodentia_9989_20130403.fasta	106 905,8	1	1	2	8.69e-05	0.0244
2 min	D4A966_RAT Uncharacterized protein [Rattus norvegicus (Rat) [10116]]	D4A966	UR13_3_Rodentia_9989_20130403.fasta	74 501,0	1	1	1	4.5e-05	0.0403
2 min	D4ACB3_RAT Protein RGD1559672 [Rattus norvegicus (Rat) [10116]]	D4ACB3,O35093,Q5XIW0	UR13_3_Rodentia_9989_20130403.fasta	21 908,1	1	1	1	4.5e-05	0.1
2 min	D4AEB6_RAT Protein RGD1564420 [Rattus norvegicus (Rat) [10116]]	D4AEB6	UR100_12_05_Rodentia_9989.fasta	81 878,6	1	1	1	4.35e-05	0.12
2 min	DHI1_RAT Corticosteroid 11-beta-dehydrogenase isozyme 1 [Rattus norvegicus (Rat) [10116]]	P16232	UR13_3_Rodentia_9989_20130403.fasta	31 884,5	1	1	1	4.64e-05	0.101
2 min	DHI1_RAT Corticosteroid 11-beta-dehydrogenase isozyme 1 [Rattus norvegicus (Rat) [10116]]	P16232	UR13_3_Rodentia_9989_20130403.fasta	31 884,5	2	2	2	8.69e-05	0.174
2 min	E0X583_RAT Stabilin-2/HARE [Rattus norvegicus (Rat) [10116]]	E0X583	UR100_12_05_Rodentia_9989.fasta	275 176,7	1	1	1	4.64e-05	0.00906
2 min	E9PTV2_RAT Syntaxin-12 [Rattus norvegicus (Rat) [10116]]	E9PTV2,G3V7P1	UR100_12_05_Rodentia_9989.fasta	31 187,4	2	2	3	0.000135	0.103
2 min	E9PTV2_RAT Syntaxin-12 [Rattus norvegicus (Rat) [10116]]	E9PTV2,G3V7P1	UR100_12_05_Rodentia_9989.fasta	31 187,4	2	2	2	9.29e-05	0.103
2 min	E9PTV2_RAT Syntaxin-12 [Rattus norvegicus (Rat) [10116]]	E9PTV2,G3V7P1	UR100_12_05_Rodentia_9989.fasta	31 187,4	5	5	11	0.000478	0.327
2 min	E9PZW0_MOUSE Desmoplakin [Mus musculus (Mouse) [10090]]	E9PZW0,E9Q557,F1LMV6,I3MNA1	UR13_3_Rodentia_9989_20130403.fasta	332 919,9	1	1	2	9.01e-05	0.00613
2 min	E9Q407_MOUSE Protein Olfr571 [Mus musculus (Mouse) [10090]]	E9Q407,Q0VDZ5,Q8VGY9	UR13_3_Rodentia_9989_20130403.fasta	35 320,4	1	1	2	8.69e-05	0.028
2 min	E9QAZ2_MOUSE Ribosomal protein L15 [Mus musculus (Mouse) [10090]]	D3ZU80,E9QAZ2,I3MU75,Q3U7D2,Q9CZM2	UR100_12_05_Rodentia_9989.fasta,UR13_3_Rodentia_9989_20130403.fasta	24 146,5	1	1	2	9.01e-05	0.0441
2 min	E9QAZ2_MOUSE Ribosomal protein L15 [Mus musculus (Mouse) [10090]]	D3ZU80,E9QAZ2,I3MU75,Q3U7D2,Q9CZM2	UR100_12_05_Rodentia_9989.fasta,UR13_3_Rodentia_9989_20130403.fasta	24 146,5	1	1	2	9.29e-05	0.0441
2 min	E9QLJ3_MOUSE Mediator of RNA polymerase II transcription subunit 13-like [Mus musculus (Mouse) [10090]]	E9QLJ3,Q6GQS5,Q6JPI3	UR13_3_Rodentia_9989_20130403.fasta	241 757,7	1	1	1	4.64e-05	0.00408
2 min	EX3L1_MOUSE Exocyst complex component 3-like protein [Mus musculus (Mouse) [10090]]	I3MRI6,Q3T9C8,Q8BI71	UR13_3_Rodentia_9989_20130403.fasta	81 204,4	1	1	1	4.35e-05	0.0149
2 min	F1LMP2_RAT Serotransferrin (Fragment) [Rattus norvegicus (Rat) [10116]]	F1LMP2,P12346,P12346-2,Q7TMC7	UR100_12_05_Rodentia_9989.fasta	76 395,6	1	1	1	4.5e-05	0.00919
2 min	F1LMP2_RAT Serotransferrin (Fragment) [Rattus norvegicus (Rat) [10116]]	F1LMP2,P12346,P12346-2,Q7TMC7	UR100_12_05_Rodentia_9989.fasta	76 395,6	1	1	3	0.000139	0.00919
2 min	F1LNC4_RAT Protein LOC100359512 [Rattus norvegicus (Rat) [10116]]	D3ZLA1,F1LNC4	UR100_12_05_Rodentia_9989.fasta	26 752,5	1	1	1	4.64e-05	0.0519
2 min	F1LNC4_RAT Protein LOC100359512 [Rattus norvegicus (Rat) [10116]]	D3ZLA1,F1LNC4	UR100_12_05_Rodentia_9989.fasta	26 752,5	3	3	4	0.000174	0.152
2 min	F1LND2_RAT Solute carrier family 2, facilitated glucose transporter member 2 (Fragment) [Rattus norvegicus (Rat) [10116]]	F1LND2,F1LSF1,P12336,Q68FZ1	UR100_12_05_Rodentia_9989.fasta	57 088,0	1	1	1	4.5e-05	0.0192
2 min	F1LND2_RAT Solute carrier family 2, facilitated glucose transporter member 2 (Fragment) [Rattus norvegicus (Rat) [10116]]	F1LND2,F1LSF1,P12336,Q68FZ1	UR100_12_05_Rodentia_9989.fasta	57 088,0	1	1	3	0.00013	0.0192
2 min	F1LP05_RAT ATP synthase subunit alpha [Rattus norvegicus (Rat) [10116]]	F1LP05,P15999	UR13_3_Rodentia_9989_20130403.fasta	59 755,2	2	2	2	8.69e-05	0.0687
2 min	F1LP82_RAT Ras-related protein Rab-2A [Rattus norvegicus (Rat) [10116]]	F1LP82,P05712,P53994	UR100_12_05_Rodentia_9989.fasta	23 548,2	1	1	1	4.5e-05	0.066
2 min	F1LP82_RAT Ras-related protein Rab-2A [Rattus norvegicus (Rat) [10116]]	F1LP82,P05712,P53994	UR100_12_05_Rodentia_9989.fasta	23 548,2	4	4	10	0.000435	0.25
2 min	F1LPB8_RAT Ectonucleoside triphosphate diphosphohydrolase 5 (Fragment) [Rattus norvegicus (Rat) [10116]]	F1LPB8,Q6P6S9	UR13_3_Rodentia_9989_20130403.fasta	47 373,7	1	1	1	4.35e-05	0.029
2 min	F1LPG9_RAT Protein Fam21c [Rattus norvegicus (Rat) [10116]]	D3ZWL7,F1LPG9,Q80X08,UPI0002AB8BD0	UR13_3_Rodentia_9989_20130403.fasta	145 152,6	1	1	1	4.5e-05	0.0166
2 min	F1LPG9_RAT Protein Fam21c [Rattus norvegicus (Rat) [10116]]	D3ZWL7,F1LPG9,Q80X08,UPI0002AB8BD0	UR13_3_Rodentia_9989_20130403.fasta	145 152,6	2	2	2	9.29e-05	0.0271
2 min	F1LPG9_RAT Protein Fam21c [Rattus norvegicus (Rat) [10116]]	D3ZWL7,F1LPG9,Q80X08,UPI0002AB8BD0	UR13_3_Rodentia_9989_20130403.fasta	145 152,6	6	6	7	0.000304	0.0806
2 min	F1LPJ4_RAT Cytochrome P450 2E1 [Rattus norvegicus (Rat) [10116]]	F1LPJ4,P05182	UR100_12_05_Rodentia_9989.fasta	56 629,5	1	1	2	9.01e-05	0.033
2 min	F1LPJ4_RAT Cytochrome P450 2E1 [Rattus norvegicus (Rat) [10116]]	F1LPJ4,P05182	UR100_12_05_Rodentia_9989.fasta	56 629,5	1	1	1	4.64e-05	0.033
2 min	F1LPJ4_RAT Cytochrome P450 2E1 [Rattus norvegicus (Rat) [10116]]	F1LPJ4,P05182	UR100_12_05_Rodentia_9989.fasta	56 629,5	3	3	9	0.000391	0.0961
2 min	F1LQ81_RAT Vesicle-fusing ATPase (Fragment) [Rattus norvegicus (Rat) [10116]]	F1LQ81,Q9QUL6	UR100_12_05_Rodentia_9989.fasta	82 655,5	3	3	10	0.00045	0.0457
2 min	F1LQ81_RAT Vesicle-fusing ATPase (Fragment) [Rattus norvegicus (Rat) [10116]]	F1LQ81,Q9QUL6	UR100_12_05_Rodentia_9989.fasta	82 655,5	4	4	11	0.000511	0.0591
2 min	F1LQ81_RAT Vesicle-fusing ATPase (Fragment) [Rattus norvegicus (Rat) [10116]]	F1LQ81,Q9QUL6	UR100_12_05_Rodentia_9989.fasta	82 655,5	5	5	21	0.000912	0.0753
2 min	F1LQS3_RAT 60S ribosomal protein L6 [Rattus norvegicus (Rat) [10116]]	F1LQS3,H7C5Y5,P21533,Q6P790	UR100_12_05_Rodentia_9989.fasta	33 563,0	2	2	2	9.01e-05	0.0805
2 min	F1LQS3_RAT 60S ribosomal protein L6 [Rattus norvegicus (Rat) [10116]]	F1LQS3,H7C5Y5,P21533,Q6P790	UR100_12_05_Rodentia_9989.fasta	33 563,0	1	1	1	4.35e-05	0.0503
2 min	F1LR61_RAT L-gulonolactone oxidase (Fragment) [Rattus norvegicus (Rat) [10116]]	F1LR61,F1LZB1,F1M5I9,P10867	UR100_12_05_Rodentia_9989.fasta	50 615,6	1	1	1	4.5e-05	0.0205
2 min	F1LSM4_RAT Protein Scamp3 (Fragment) [Rattus norvegicus (Rat) [10116]]	D3ZQ93,E9PTW1,F1LSM4	UR100_12_05_Rodentia_9989.fasta	34 453,7	1	1	1	4.5e-05	0.0298
2 min	F1LSM4_RAT Protein Scamp3 (Fragment) [Rattus norvegicus (Rat) [10116]]	D3ZQ93,E9PTW1,F1LSM4	UR100_12_05_Rodentia_9989.fasta	34 453,7	1	1	1	4.64e-05	0.0227
2 min	F1LSM4_RAT Protein Scamp3 (Fragment) [Rattus norvegicus (Rat) [10116]]	D3ZQ93,E9PTW1,F1LSM4	UR100_12_05_Rodentia_9989.fasta	34 453,7	1	1	1	4.35e-05	0.0227
2 min	F1LT83_RAT Protein YIPF4 (Fragment) [Rattus norvegicus (Rat) [10116]]	F1LT83,Q8C407,Q8C407-2	UR13_3_Rodentia_9989_20130403.fasta	27 284,5	1	1	1	4.5e-05	0.0346
2 min	F1LT83_RAT Protein YIPF4 (Fragment) [Rattus norvegicus (Rat) [10116]]	F1LT83,Q8C407,Q8C407-2	UR13_3_Rodentia_9989_20130403.fasta	27 284,5	1	1	1	4.64e-05	0.0346
2 min	F1LVZ7_RAT Transmembrane 9 superfamily member 4 (Fragment) [Rattus norvegicus (Rat) [10116]]	F1LVZ7,Q4KLL4,Q8BH24	UR100_12_05_Rodentia_9989.fasta	74 695,9	2	2	7	0.000315	0.0435
2 min	F1LVZ7_RAT Transmembrane 9 superfamily member 4 (Fragment) [Rattus norvegicus (Rat) [10116]]	F1LVZ7,Q4KLL4,Q8BH24	UR100_12_05_Rodentia_9989.fasta	74 695,9	2	2	7	0.000325	0.0435
2 min	F1LVZ7_RAT Transmembrane 9 superfamily member 4 (Fragment) [Rattus norvegicus (Rat) [10116]]	F1LVZ7,Q4KLL4,Q8BH24	UR100_12_05_Rodentia_9989.fasta	74 695,9	1	1	5	0.000217	0.0295
2 min	F1LWH4_RAT Uncharacterized protein (Fragment) [Rattus norvegicus (Rat) [10116]]	D3ZE97,D3ZLH3,D3ZQ96,D3ZRA9,D3ZUH0,D4A870,F1LWH4,F1M4U3,UPI0000501E68,UPI0002AB8F77	UR100_12_05_Rodentia_9989.fasta,UR13_3_Rodentia_9989_20130403.fasta	18 453,0	1	1	1	4.64e-05	0.0938
2 min	F1LYY0_RAT Protein Sec24c (Fragment) [Rattus norvegicus (Rat) [10116]]	F1LYY0	UR13_3_Rodentia_9989_20130403.fasta	112 303,6	1	1	1	4.5e-05	0.0127
2 min	F1LYY0_RAT Protein Sec24c (Fragment) [Rattus norvegicus (Rat) [10116]]	F1LYY0	UR13_3_Rodentia_9989_20130403.fasta	112 303,6	1	1	1	4.64e-05	0.0127
2 min	F1LYY0_RAT Protein Sec24c (Fragment) [Rattus norvegicus (Rat) [10116]]	F1LYY0	UR13_3_Rodentia_9989_20130403.fasta	112 303,6	1	1	1	4.35e-05	0.0175
2 min	F1LZ17_RAT Uricase (Fragment) [Rattus norvegicus (Rat) [10116]]	F1LZ17,G3HMI8,H0VZH0,H0W3D6,I3MSJ7,P09118,P25688	UR13_3_Rodentia_9989_20130403.fasta	35 039,6	1	1	1	4.35e-05	0.0629
2 min	F1M1G4_RAT Protein Txlnb (Fragment) [Rattus norvegicus (Rat) [10116]]	F1M1G4,Q62839	UR13_3_Rodentia_9989_20130403.fasta	112 844,6	2	2	6	0.00027	0.0261
2 min	F1M1G4_RAT Protein Txlnb (Fragment) [Rattus norvegicus (Rat) [10116]]	F1M1G4,Q62839	UR13_3_Rodentia_9989_20130403.fasta	112 844,6	5	7	19	0.000826	0.0691
2 min	F1M225_RAT Protein Rab1 (Fragment) [Rattus norvegicus (Rat) [10116]]	F1M225,G5C5Z3,P62821,Q3UB66,Q6ZPF0	UR100_12_05_Rodentia_9989.fasta	22 678,5	2	3	12	0.000541	0.254
2 min	F1M225_RAT Protein Rab1 (Fragment) [Rattus norvegicus (Rat) [10116]]	F1M225,G5C5Z3,P62821,Q3UB66,Q6ZPF0	UR100_12_05_Rodentia_9989.fasta	22 678,5	3	3	6	0.000279	0.356
2 min	F1M225_RAT Protein Rab1 (Fragment) [Rattus norvegicus (Rat) [10116]]	F1M225,G5C5Z3,P62821,Q3UB66,Q6ZPF0	UR100_12_05_Rodentia_9989.fasta	22 678,5	3	4	25	0.00109	0.449
2 min	F1M300_RAT Uncharacterized protein (Fragment) [Rattus norvegicus (Rat) [10116]]	F1M300	UR100_12_05_Rodentia_9989.fasta	29 691,8	1	1	1	4.64e-05	0.0496
2 min	F1M396_RAT Protein Erp44 (Fragment) [Rattus norvegicus (Rat) [10116]]	F1M396,Q5VLR5,Q9D1Q6	UR13_3_Rodentia_9989_20130403.fasta	46 854,4	1	1	2	9.01e-05	0.0222
2 min	F1M396_RAT Protein Erp44 (Fragment) [Rattus norvegicus (Rat) [10116]]	F1M396,Q5VLR5,Q9D1Q6	UR13_3_Rodentia_9989_20130403.fasta	46 854,4	2	2	10	0.000435	0.0665
2 min	F1M5B1_RAT Uncharacterized protein (Fragment) [Rattus norvegicus (Rat) [10116]]	F1M5B1,P63276,Q3TK12,Q8BT90,UPI00001CC450	UR13_3_Rodentia_9989_20130403.fasta	15 524,5	1	1	1	4.35e-05	0.163
2 min	F1M5X3_RAT Copper-transporting ATPase 2 (Fragment) [Rattus norvegicus (Rat) [10116]]	D3ZZB4,F1M5X3,Q64535,Q9QUG4	UR100_12_05_Rodentia_9989.fasta	155 991,0	3	3	3	0.000135	0.0223
2 min	F1M5X3_RAT Copper-transporting ATPase 2 (Fragment) [Rattus norvegicus (Rat) [10116]]	D3ZZB4,F1M5X3,Q64535,Q9QUG4	UR100_12_05_Rodentia_9989.fasta	155 991,0	4	4	7	0.000325	0.0314
2 min	F1M5X3_RAT Copper-transporting ATPase 2 (Fragment) [Rattus norvegicus (Rat) [10116]]	D3ZZB4,F1M5X3,Q64535,Q9QUG4	UR100_12_05_Rodentia_9989.fasta	155 991,0	2	2	5	0.000217	0.0132
2 min	F1M5Z4_RAT Dolichyl-diphosphooligosaccharide--protein glycosyltransferase subunit 2 (Fragment) [Rattus norvegicus (Rat) [10116]]	F1M5Z4,G3GXX3,G8JLR0,P25235,UPI00001338C0	UR13_3_Rodentia_9989_20130403.fasta	69 078,4	1	1	1	4.5e-05	0.0183
2 min	F1M5Z4_RAT Dolichyl-diphosphooligosaccharide--protein glycosyltransferase subunit 2 (Fragment) [Rattus norvegicus (Rat) [10116]]	F1M5Z4,G3GXX3,G8JLR0,P25235,UPI00001338C0	UR13_3_Rodentia_9989_20130403.fasta	69 078,4	1	1	2	8.69e-05	0.0183
2 min	F1M7C9_RAT Protein Naaladl2 (Fragment) [Rattus norvegicus (Rat) [10116]]	F1M7C9	UR13_3_Rodentia_9989_20130403.fasta	65 147,4	1	1	1	4.35e-05	0.0171
2 min	F1M7H2_RAT Secretory component (Fragment) [Rattus norvegicus (Rat) [10116]]	F1M7H2	UR100_12_05_Rodentia_9989.fasta	79 451,1	1	1	4	0.00018	0.0125
2 min	F1M7H2_RAT Secretory component (Fragment) [Rattus norvegicus (Rat) [10116]]	F1M7H2	UR100_12_05_Rodentia_9989.fasta	79 451,1	1	1	5	0.000232	0.0125
2 min	F1M7H2_RAT Secretory component (Fragment) [Rattus norvegicus (Rat) [10116]]	F1M7H2	UR100_12_05_Rodentia_9989.fasta	79 451,1	1	1	5	0.000217	0.0125
2 min	F1M7X1_RAT Cytochrome P450 4A2 [Rattus norvegicus (Rat) [10116]]	D3ZRJ1,F1M7X1,P20817	UR100_12_05_Rodentia_9989.fasta	58 234,3	1	1	1	4.5e-05	0.0237
2 min	F1M7X1_RAT Cytochrome P450 4A2 [Rattus norvegicus (Rat) [10116]]	D3ZRJ1,F1M7X1,P20817	UR100_12_05_Rodentia_9989.fasta	58 234,3	2	2	2	8.69e-05	0.0394
2 min	F1M824_RAT Endothelin-converting enzyme 1 [Rattus norvegicus (Rat) [10116]]	F1M824,P42893,P42893-2,P42893-3,P42893-4,Q6IN10	UR100_12_05_Rodentia_9989.fasta	86 127,7	2	2	2	8.69e-05	0.065
2 min	F1MA08_RAT Protein Copz1 (Fragment) [Rattus norvegicus (Rat) [10116]]	F1MA08,H0VAS5,I3NAD9,P61924	UR13_3_Rodentia_9989_20130403.fasta	20 198,9	1	1	3	0.00013	0.13
2 min	F1MAP2_RAT Protein Clint1 [Rattus norvegicus (Rat) [10116]]	F1MAP2,Q3UPG6,Q5SUH6,Q5SUH7,Q6DGF2	UR100_12_05_Rodentia_9989.fasta	69 390,0	1	1	2	9.01e-05	0.0219
2 min	F1MAP2_RAT Protein Clint1 [Rattus norvegicus (Rat) [10116]]	F1MAP2,Q3UPG6,Q5SUH6,Q5SUH7,Q6DGF2	UR100_12_05_Rodentia_9989.fasta	69 390,0	1	1	1	4.64e-05	0.0219
2 min	F1MAP2_RAT Protein Clint1 [Rattus norvegicus (Rat) [10116]]	F1MAP2,Q3UPG6,Q5SUH6,Q5SUH7,Q6DGF2	UR100_12_05_Rodentia_9989.fasta	69 390,0	1	1	2	8.69e-05	0.0219
2 min	F6RSH1_MOUSE Golgi apparatus protein 1 (Fragment) [Mus musculus (Mouse) [10090]]	F6RSH1,F8WHM5,G3V8G4,G5B5W7,I3MEZ9,Q61543,Q62638,Q9Z1E9	UR100_12_05_Rodentia_9989.fasta,UR13_3_Rodentia_9989_20130403.fasta	132 328,8	1	1	5	0.000217	0.0135
2 min	F6V6T4_MOUSE Transmembrane emp24 domain-containing protein 2 (Fragment) [Mus musculus (Mouse) [10090]]	F6V6T4,H0V0V8,P49020,Q3U9H7,Q63524,Q8C1Z9,Q9R0Q3	UR100_12_05_Rodentia_9989.fasta	22 189,7	1	1	4	0.00018	0.0739
2 min	F6V6T4_MOUSE Transmembrane emp24 domain-containing protein 2 (Fragment) [Mus musculus (Mouse) [10090]]	F6V6T4,H0V0V8,P49020,Q3U9H7,Q63524,Q8C1Z9,Q9R0Q3	UR100_12_05_Rodentia_9989.fasta	22 189,7	1	1	3	0.000139	0.0739
2 min	F6V6T4_MOUSE Transmembrane emp24 domain-containing protein 2 (Fragment) [Mus musculus (Mouse) [10090]]	F6V6T4,H0V0V8,P49020,Q3U9H7,Q63524,Q8C1Z9,Q9R0Q3	UR100_12_05_Rodentia_9989.fasta	22 189,7	2	3	14	0.000608	0.165
2 min	F6YIY0_MOUSE Protein YIPF3 (Fragment) [Mus musculus (Mouse) [10090]]	F6YIY0	UR13_3_Rodentia_9989_20130403.fasta	22 445,7	1	1	1	4.35e-05	0.114
2 min	F8WFT7_RAT Band 3 anion transport protein [Rattus norvegicus (Rat) [10116]]	F8WFT7,P23562	UR13_3_Rodentia_9989_20130403.fasta	103 177,5	1	1	1	4.35e-05	0.0194
2 min	F8WG69_RAT IgG receptor FcRn large subunit p51 [Rattus norvegicus (Rat) [10116]]	F8WG69,P13599	UR100_12_05_Rodentia_9989.fasta	40 169,4	1	1	3	0.00013	0.0245
2 min	FA55D_RAT Protein FAM55D [Rattus norvegicus (Rat) [10116]]	Q5XI89	UR100_12_05_Rodentia_9989.fasta	61 616,4	2	2	2	9.01e-05	0.0295
2 min	FA55D_RAT Protein FAM55D [Rattus norvegicus (Rat) [10116]]	Q5XI89	UR100_12_05_Rodentia_9989.fasta	61 616,4	1	1	1	4.64e-05	0.0166
2 min	FA55D_RAT Protein FAM55D [Rattus norvegicus (Rat) [10116]]	Q5XI89	UR100_12_05_Rodentia_9989.fasta	61 616,4	5	6	15	0.000652	0.113
2 min	FBX41_MOUSE F-box only protein 41 [Mus musculus (Mouse) [10090]]	D3ZT20,G3HYB6,G5CBQ3,H0VMV6,I3MH79,Q6NS60,UPI0002AB8E05	UR100_12_05_Rodentia_9989.fasta,UR13_3_Rodentia_9989_20130403.fasta	94 331,4	1	1	40	0.0018	0.00916
2 min	FBX41_MOUSE F-box only protein 41 [Mus musculus (Mouse) [10090]]	D3ZT20,G3HYB6,G5CBQ3,H0VMV6,I3MH79,Q6NS60,UPI0002AB8E05	UR100_12_05_Rodentia_9989.fasta,UR13_3_Rodentia_9989_20130403.fasta	94 331,4	1	1	23	0.00107	0.00916
2 min	FBX41_MOUSE F-box only protein 41 [Mus musculus (Mouse) [10090]]	D3ZT20,G3HYB6,G5CBQ3,H0VMV6,I3MH79,Q6NS60,UPI0002AB8E05	UR100_12_05_Rodentia_9989.fasta,UR13_3_Rodentia_9989_20130403.fasta	94 331,4	1	1	18	0.000782	0.00916
2 min	FMO3_RAT Dimethylaniline monooxygenase [N-oxide-forming] 3 [Rattus norvegicus (Rat) [10116]]	Q9EQ76	UR13_3_Rodentia_9989_20130403.fasta	59 961,9	1	1	1	4.35e-05	0.0621
2 min	G3V680_RAT Beta-galactoside alpha-2,6-sialyltransferase 1 [Rattus norvegicus (Rat) [10116]]	G3V680,P13721	UR100_12_05_Rodentia_9989.fasta	46 733,4	1	1	1	4.5e-05	0.0273
2 min	G3V680_RAT Beta-galactoside alpha-2,6-sialyltransferase 1 [Rattus norvegicus (Rat) [10116]]	G3V680,P13721	UR100_12_05_Rodentia_9989.fasta	46 733,4	3	3	7	0.000325	0.107
2 min	G3V680_RAT Beta-galactoside alpha-2,6-sialyltransferase 1 [Rattus norvegicus (Rat) [10116]]	G3V680,P13721	UR100_12_05_Rodentia_9989.fasta	46 733,4	3	4	8	0.000348	0.102
2 min	G3V6T7_RAT Protein disulfide isomerase associated 4 [Rattus norvegicus (Rat) [10116]]	G3V6T7,P08003,P38659	UR13_3_Rodentia_9989_20130403.fasta	71 984,4	1	1	3	0.00013	0.0187
2 min	G3V6Z7_RAT Golgi autoantigen, golgin subfamily a, 5, isoform CRA_a [Rattus norvegicus (Rat) [10116]]	G3V6Z7,Q3ZU82	UR100_12_05_Rodentia_9989.fasta	82 334,3	1	1	1	4.5e-05	0.0165
2 min	G3V6Z7_RAT Golgi autoantigen, golgin subfamily a, 5, isoform CRA_a [Rattus norvegicus (Rat) [10116]]	G3V6Z7,Q3ZU82	UR100_12_05_Rodentia_9989.fasta	82 334,3	3	3	8	0.000348	0.0494
2 min	G3V7L8_RAT ATPase, H+ transporting, V1 subunit E isoform 1, isoform CRA_a [Rattus norvegicus (Rat) [10116]]	G3V7L8,I3MYA9,P50518,Q6PCU2	UR13_3_Rodentia_9989_20130403.fasta	26 158,3	2	2	2	8.69e-05	0.15
2 min	G3V7V6_RAT All-trans-13,14-dihydroretinol saturase, isoform CRA_b [Rattus norvegicus (Rat) [10116]]	G3V7V6	UR100_12_05_Rodentia_9989.fasta	67 479,5	2	2	2	8.69e-05	0.0608
2 min	G3V8Q1_RAT Coatomer protein complex, subunit epsilon (Predicted), isoform CRA_c [Rattus norvegicus (Rat) [10116]]	G3V8Q1	UR13_3_Rodentia_9989_20130403.fasta	34 654,0	1	1	1	4.35e-05	0.0909
2 min	G3V8U4_RAT Sorting nexin family member 27, isoform CRA_b [Rattus norvegicus (Rat) [10116]]	G3V8U4,I3M5U1,Q3UHD6-2,Q8K4V4-2	UR100_12_05_Rodentia_9989.fasta,UR13_3_Rodentia_9989_20130403.fasta	59 533,7	3	3	5	0.000225	0.116
2 min	G3V8U4_RAT Sorting nexin family member 27, isoform CRA_b [Rattus norvegicus (Rat) [10116]]	G3V8U4,I3M5U1,Q3UHD6-2,Q8K4V4-2	UR100_12_05_Rodentia_9989.fasta,UR13_3_Rodentia_9989_20130403.fasta	59 533,7	6	7	13	0.000604	0.143
2 min	G3V8U4_RAT Sorting nexin family member 27, isoform CRA_b [Rattus norvegicus (Rat) [10116]]	G3V8U4,I3M5U1,Q3UHD6-2,Q8K4V4-2	UR100_12_05_Rodentia_9989.fasta,UR13_3_Rodentia_9989_20130403.fasta	59 533,7	6	6	19	0.000826	0.167
2 min	G3X922_MOUSE MCG115602 [Mus musculus (Mouse) [10090]]	G3X922	UR100_12_05_Rodentia_9989.fasta	254 447,9	1	1	1	4.64e-05	0.021
2 min	G3X922_MOUSE MCG115602 [Mus musculus (Mouse) [10090]]	G3X922	UR100_12_05_Rodentia_9989.fasta	254 447,9	2	3	7	0.000304	0.0557
2 min	G8JLS2_RAT 3-oxo-5-alpha-steroid 4-dehydrogenase 1 (Fragment) [Rattus norvegicus (Rat) [10116]]	G8JLS2,P24008	UR100_12_05_Rodentia_9989.fasta	29 780,9	1	1	2	9.01e-05	0.0349
2 min	G8JLS2_RAT 3-oxo-5-alpha-steroid 4-dehydrogenase 1 (Fragment) [Rattus norvegicus (Rat) [10116]]	G8JLS2,P24008	UR100_12_05_Rodentia_9989.fasta	29 780,9	1	1	1	4.35e-05	0.112
2 min	GOSR2_RAT Golgi SNAP receptor complex member 2 [Rattus norvegicus (Rat) [10116]]	D3ZNR2,O35165	UR13_3_Rodentia_9989_20130403.fasta	24 607,6	2	2	2	8.69e-05	0.137
2 min	H15_RAT Histone H1.5 [Rattus norvegicus (Rat) [10116]]	D3ZBN0	UR13_3_Rodentia_9989_20130403.fasta	22 650,4	1	1	2	9.01e-05	0.045
2 min	HEMH_MOUSE Ferrochelatase, mitochondrial [Mus musculus (Mouse) [10090]]	P22315,Q3UC49,Q544X6,Q91W09	UR13_3_Rodentia_9989_20130403.fasta	47 131,2	1	1	1	4.64e-05	0.0262
2 min	J3KMM5_MOUSE Sarcoplasmic/endoplasmic reticulum calcium ATPase 2 [Mus musculus (Mouse) [10090]]	J3KMM5,UPI0000DC17AF	UR13_3_Rodentia_9989_20130403.fasta	109 789,2	4	4	8	0.000348	0.0611
2 min	K22O_MOUSE Keratin, type II cytoskeletal 2 oral [Mus musculus (Mouse) [10090]]	Q3UV17	UR100_12_05_Rodentia_9989.fasta	62 845,6	1	1	2	9.29e-05	0.0152
2 min	K22O_MOUSE Keratin, type II cytoskeletal 2 oral [Mus musculus (Mouse) [10090]]	Q3UV17	UR100_12_05_Rodentia_9989.fasta	62 845,6	1	1	2	8.69e-05	0.0152
2 min	KNG1_RAT Kininogen-1 [Rattus norvegicus (Rat) [10116]]	P08934,Q5M8A0,UPI0002AB8C36,UPI0002AB9933	UR13_3_Rodentia_9989_20130403.fasta	70 933,2	1	1	1	4.35e-05	0.0141
2 min	MGAT2_RAT Alpha-1,6-mannosyl-glycoprotein 2-beta-N-acetylglucosaminyltransferase [Rattus norvegicus (Rat) [10116]]	G3IH20,G5BW66,I3M8X4,Q09326,Q3TBY6,Q3TXN3,Q3U5X7,Q921V5	UR13_3_Rodentia_9989_20130403.fasta	51 030,8	1	1	2	8.69e-05	0.0271
2 min	NSUN6_MOUSE Putative methyltransferase NSUN6 [Mus musculus (Mouse) [10090]]	Q7TS68	UR13_3_Rodentia_9989_20130403.fasta	52 279,7	1	1	1	4.35e-05	0.0168
2 min	NUCB2_RAT Nucleobindin-2 [Rattus norvegicus (Rat) [10116]]	G3V8R1,Q9JI85	UR100_12_05_Rodentia_9989.fasta	50 091,2	4	4	10	0.00045	0.119
2 min	NUCB2_RAT Nucleobindin-2 [Rattus norvegicus (Rat) [10116]]	G3V8R1,Q9JI85	UR100_12_05_Rodentia_9989.fasta	50 091,2	2	2	5	0.000232	0.0714
2 min	NUCB2_RAT Nucleobindin-2 [Rattus norvegicus (Rat) [10116]]	G3V8R1,Q9JI85	UR100_12_05_Rodentia_9989.fasta	50 091,2	4	4	13	0.000565	0.133
2 min	O55212_RAT Ribosomal protein S2 [Rattus norvegicus (Rat) [10116]]	O55212	UR100_12_05_Rodentia_9989.fasta	28 593,8	2	2	2	9.29e-05	0.0899
2 min	O55212_RAT Ribosomal protein S2 [Rattus norvegicus (Rat) [10116]]	O55212	UR100_12_05_Rodentia_9989.fasta	28 593,8	1	1	1	4.35e-05	0.0412
2 min	P20070-2 Isoform 2 of NADH-cytochrome b5 reductase 3 [Rattus norvegicus (Rat) [10116]]	G3I0D7,P20070-2	UR100_12_05_Rodentia_9989.fasta	34 866,8	1	1	3	0.000135	0.0619
2 min	P20070-2 Isoform 2 of NADH-cytochrome b5 reductase 3 [Rattus norvegicus (Rat) [10116]]	G3I0D7,P20070-2	UR100_12_05_Rodentia_9989.fasta	34 866,8	2	3	7	0.000304	0.15
2 min	P70565_RAT Plakoglobin [Rattus norvegicus (Rat) [10116]]	I3M6Y1,P70565,Q02257,Q6P0K8	UR13_3_Rodentia_9989_20130403.fasta	81 801,9	1	1	1	4.35e-05	0.0268
2 min	PKHM3_MOUSE Pleckstrin homology domain-containing family M member 3 [Mus musculus (Mouse) [10090]]	Q8BM47,Q8BM47-2	UR13_3_Rodentia_9989_20130403.fasta	86 554,2	1	1	1	4.5e-05	0.0197
2 min	Q31255_RAT MHC class I RT1.Ac heavy chain [Rattus norvegicus (Rat) [10116]]	Q31255,Q31256,Q6MGB8,Q95567,Q95577,Q9QYQ0,UPI0002AB9544	UR100_12_05_Rodentia_9989.fasta,UR13_3_Rodentia_9989_20130403.fasta	41 245,0	1	1	1	4.35e-05	0.0575
2 min	Q3T1K1_RAT LAG1 homolog, ceramide synthase 2 [Rattus norvegicus (Rat) [10116]]	G3H2X8,G3V8V4,G5AJY1,I3M8K5,Q3T1K1	UR13_3_Rodentia_9989_20130403.fasta	44 956,5	1	1	3	0.00013	0.0519
2 min	Q3TDK5_MOUSE Protein 4931440P22Rik [Mus musculus (Mouse) [10090]]	Q3TDK5	UR13_3_Rodentia_9989_20130403.fasta	11 301,1	1	1	1	4.5e-05	0.0857
2 min	Q3TML0_MOUSE Protein disulfide-isomerase A6 [Mus musculus (Mouse) [10090]]	Q3TJL8,Q3TML0	UR100_12_05_Rodentia_9989.fasta	48 671,1	1	1	1	4.5e-05	0.0315
2 min	Q3TML0_MOUSE Protein disulfide-isomerase A6 [Mus musculus (Mouse) [10090]]	Q3TJL8,Q3TML0	UR100_12_05_Rodentia_9989.fasta	48 671,1	2	2	6	0.000261	0.0562
2 min	Q3U4S9_MOUSE Putative uncharacterized protein [Mus musculus (Mouse) [10090]]	Q3U4S9,Q5XJY5,Q66H80	UR13_3_Rodentia_9989_20130403.fasta	57 230,2	3	3	4	0.00018	0.0724
2 min	Q3U4S9_MOUSE Putative uncharacterized protein [Mus musculus (Mouse) [10090]]	Q3U4S9,Q5XJY5,Q66H80	UR13_3_Rodentia_9989_20130403.fasta	57 230,2	4	4	9	0.000391	0.137
2 min	Q3U4W5_MOUSE RAB6, member RAS oncogene family, isoform CRA_c [Mus musculus (Mouse) [10090]]	H0UYZ9,Q3U4W5	UR100_12_05_Rodentia_9989.fasta	23 546,4	1	1	2	9.01e-05	0.312
2 min	Q3U4W5_MOUSE RAB6, member RAS oncogene family, isoform CRA_c [Mus musculus (Mouse) [10090]]	H0UYZ9,Q3U4W5	UR100_12_05_Rodentia_9989.fasta	23 546,4	1	1	2	9.29e-05	0.312
2 min	Q3U4W5_MOUSE RAB6, member RAS oncogene family, isoform CRA_c [Mus musculus (Mouse) [10090]]	H0UYZ9,Q3U4W5	UR100_12_05_Rodentia_9989.fasta	23 546,4	1	1	1	4.35e-05	0.385
2 min	Q3UXD9_MOUSE Peroxisomal trans-2-enoyl-CoA reductase [Mus musculus (Mouse) [10090]]	D6RHN4,Q3UXD9,Q99MZ7,Q9WVK3,UPI0002AB8294	UR13_3_Rodentia_9989_20130403.fasta	32 410,5	1	1	1	4.5e-05	0.0346
2 min	Q498S9_RAT LOC498793 protein (Fragment) [Rattus norvegicus (Rat) [10116]]	D3ZFH5,Q498S9,UPI0002AB83DC	UR13_3_Rodentia_9989_20130403.fasta	106 439,0	1	1	1	4.5e-05	0.0211
2 min	Q498S9_RAT LOC498793 protein (Fragment) [Rattus norvegicus (Rat) [10116]]	D3ZFH5,Q498S9,UPI0002AB83DC	UR13_3_Rodentia_9989_20130403.fasta	106 439,0	1	1	1	4.35e-05	0.0387
2 min	Q498U8_RAT Protein UST4r [Rattus norvegicus (Rat) [10116]]	G3V9H5,Q498U8,Q8VDA7	UR13_3_Rodentia_9989_20130403.fasta	62 221,3	1	1	1	4.35e-05	0.0227
2 min	Q499V0_RAT COMM domain containing 7 [Rattus norvegicus (Rat) [10116]]	Q499V0	UR13_3_Rodentia_9989_20130403.fasta	22 595,8	1	1	3	0.00013	0.1
2 min	Q4QQW7_RAT Cytochrome P450, family 2, subfamily c, polypeptide 7 [Rattus norvegicus (Rat) [10116]]	Q4QQW7	UR100_12_05_Rodentia_9989.fasta	56 175,5	4	5	10	0.00045	0.169
2 min	Q4QQW7_RAT Cytochrome P450, family 2, subfamily c, polypeptide 7 [Rattus norvegicus (Rat) [10116]]	Q4QQW7	UR100_12_05_Rodentia_9989.fasta	56 175,5	6	6	8	0.000371	0.192
2 min	Q4QQW7_RAT Cytochrome P450, family 2, subfamily c, polypeptide 7 [Rattus norvegicus (Rat) [10116]]	Q4QQW7	UR100_12_05_Rodentia_9989.fasta	56 175,5	6	7	29	0.00126	0.227
2 min	Q504P4_MOUSE Heat shock cognate 71 kDa protein [Mus musculus (Mouse) [10090]]	P19378,P63017,Q3TB63,Q3TEK2,Q3TH56,Q3TQ13,Q3TZJ3,Q3UBA6,Q3UDS0,Q504P4	UR100_12_05_Rodentia_9989.fasta	70 806,6	1	1	10	0.00045	0.0367
2 min	Q504P4_MOUSE Heat shock cognate 71 kDa protein [Mus musculus (Mouse) [10090]]	P19378,P63017,Q3TB63,Q3TEK2,Q3TH56,Q3TQ13,Q3TZJ3,Q3UBA6,Q3UDS0,Q504P4	UR100_12_05_Rodentia_9989.fasta	70 806,6	2	2	6	0.000279	0.0558
2 min	Q504P4_MOUSE Heat shock cognate 71 kDa protein [Mus musculus (Mouse) [10090]]	P19378,P63017,Q3TB63,Q3TEK2,Q3TH56,Q3TQ13,Q3TZJ3,Q3UBA6,Q3UDS0,Q504P4	UR100_12_05_Rodentia_9989.fasta	70 806,6	2	2	9	0.000391	0.0574
2 min	Q52L67_MOUSE Gpsn2 protein [Mus musculus (Mouse) [10090]]	G3UWE1,Q52L67,Q64232,Q9CY27	UR100_12_05_Rodentia_9989.fasta	36 091,9	1	1	1	4.64e-05	0.0221
2 min	Q52L67_MOUSE Gpsn2 protein [Mus musculus (Mouse) [10090]]	G3UWE1,Q52L67,Q64232,Q9CY27	UR100_12_05_Rodentia_9989.fasta	36 091,9	2	2	5	0.000217	0.0442
2 min	Q61276_MOUSE A-X actin [Mus musculus (Mouse) [10090]]	E9Q5F4,G5BI78,P48975,Q3TSB7,Q3U5R4,Q3U804,Q3U939,Q3UA89,Q3UAF6,Q3UAF7,Q3UCF8,Q3UGS0,Q61276	UR100_12_05_Rodentia_9989.fasta	41 738,8	4	4	11	0.000496	0.179
2 min	Q61276_MOUSE A-X actin [Mus musculus (Mouse) [10090]]	E9Q5F4,G5BI78,P48975,Q3TSB7,Q3U5R4,Q3U804,Q3U939,Q3UA89,Q3UAF6,Q3UAF7,Q3UCF8,Q3UGS0,Q61276	UR100_12_05_Rodentia_9989.fasta	41 738,8	2	2	5	0.000232	0.0773
2 min	Q61276_MOUSE A-X actin [Mus musculus (Mouse) [10090]]	E9Q5F4,G5BI78,P48975,Q3TSB7,Q3U5R4,Q3U804,Q3U939,Q3UA89,Q3UAF6,Q3UAF7,Q3UCF8,Q3UGS0,Q61276	UR100_12_05_Rodentia_9989.fasta	41 738,8	5	5	15	0.000652	0.221
2 min	Q66HT1_RAT Fructose-bisphosphate aldolase [Rattus norvegicus (Rat) [10116]]	H0VLB4,P00884,Q3TJ66,Q66HT1,Q91Y97	UR100_12_05_Rodentia_9989.fasta	39 507,2	2	2	3	0.000139	0.0714
2 min	Q66HT1_RAT Fructose-bisphosphate aldolase [Rattus norvegicus (Rat) [10116]]	H0VLB4,P00884,Q3TJ66,Q66HT1,Q91Y97	UR100_12_05_Rodentia_9989.fasta	39 507,2	1	1	4	0.000174	0.0357
2 min	Q6AXY8_RAT Dehydrogenase/reductase (SDR family) member 1 [Rattus norvegicus (Rat) [10116]]	Q6AXY8	UR13_3_Rodentia_9989_20130403.fasta	34 014,8	1	1	1	4.35e-05	0.0671
2 min	Q6DFZ1_MOUSE Golgi-specific brefeldin A-resistance factor 1 [Mus musculus (Mouse) [10090]]	G3HXV9,G5CAH0,I3LZX4,Q6A099,Q6DFZ1,Q9R1D7	UR13_3_Rodentia_9989_20130403.fasta	206 196,3	1	1	1	4.5e-05	0.00537
2 min	Q6DFZ1_MOUSE Golgi-specific brefeldin A-resistance factor 1 [Mus musculus (Mouse) [10090]]	G3HXV9,G5CAH0,I3LZX4,Q6A099,Q6DFZ1,Q9R1D7	UR13_3_Rodentia_9989_20130403.fasta	206 196,3	1	1	1	4.35e-05	0.00484
2 min	Q6GT74_RAT Basigin [Rattus norvegicus (Rat) [10116]]	F1M6R2,F8WG73,Q6GT74	UR100_12_05_Rodentia_9989.fasta	30 101,2	2	2	5	0.000225	0.0846
2 min	Q6GT74_RAT Basigin [Rattus norvegicus (Rat) [10116]]	F1M6R2,F8WG73,Q6GT74	UR100_12_05_Rodentia_9989.fasta	30 101,2	1	1	2	9.29e-05	0.0368
2 min	Q6GT74_RAT Basigin [Rattus norvegicus (Rat) [10116]]	F1M6R2,F8WG73,Q6GT74	UR100_12_05_Rodentia_9989.fasta	30 101,2	1	1	4	0.000174	0.0478
2 min	Q6J9G1-2 Isoform 2 of Tyrosine-protein kinase STYK1 [Mus musculus (Mouse) [10090]]	Q6J9G1-2	UR13_3_Rodentia_9989_20130403.fasta	38 586,8	1	1	1	4.5e-05	0.0676
2 min	Q6P7A7_RAT Ribophorin I [Rattus norvegicus (Rat) [10116]]	G3HID0,P07153,Q3U900,Q6P7A7,Q8BMR3,Q91YQ5	UR13_3_Rodentia_9989_20130403.fasta	68 529,4	2	2	4	0.000174	0.0479
2 min	Q6P9U5_RAT Ribosomal protein L9 [Rattus norvegicus (Rat) [10116]]	G3ILP4,I3LZQ5,Q6P9U5	UR100_12_05_Rodentia_9989.fasta,UR13_3_Rodentia_9989_20130403.fasta	21 879,7	1	1	5	0.000225	0.0521
2 min	Q6P9U5_RAT Ribosomal protein L9 [Rattus norvegicus (Rat) [10116]]	G3ILP4,I3LZQ5,Q6P9U5	UR100_12_05_Rodentia_9989.fasta,UR13_3_Rodentia_9989_20130403.fasta	21 879,7	1	1	2	9.29e-05	0.0521
2 min	Q6P9U5_RAT Ribosomal protein L9 [Rattus norvegicus (Rat) [10116]]	G3ILP4,I3LZQ5,Q6P9U5	UR100_12_05_Rodentia_9989.fasta,UR13_3_Rodentia_9989_20130403.fasta	21 879,7	3	4	9	0.000391	0.266
2 min	Q6TPJ7_RAT S15 ribosomal protein (Fragment) [Rattus norvegicus (Rat) [10116]]	D3ZAK6,H0V238,I3M7V5,P62842,Q3UXS6,Q6TPJ7	UR13_3_Rodentia_9989_20130403.fasta	17 040,8	1	1	1	4.5e-05	0.193
2 min	Q792Z1_MOUSE MCG140784 [Mus musculus (Mouse) [10090]]	Q792Z1	UR100_12_05_Rodentia_9989.fasta	26 220,7	1	1	3	0.000135	0.106
2 min	Q792Z1_MOUSE MCG140784 [Mus musculus (Mouse) [10090]]	Q792Z1	UR100_12_05_Rodentia_9989.fasta	26 220,7	1	1	3	0.000139	0.106
2 min	Q7TPB7_RAT MAL2A [Rattus norvegicus (Rat) [10116]]	D4A3H3,Q7TPB7	UR13_3_Rodentia_9989_20130403.fasta	19 196,0	1	1	1	4.64e-05	0.119
2 min	Q7TPB7_RAT MAL2A [Rattus norvegicus (Rat) [10116]]	D4A3H3,Q7TPB7	UR13_3_Rodentia_9989_20130403.fasta	19 196,0	1	1	1	4.35e-05	0.119
2 min	Q8BLK2_MOUSE Putative uncharacterized protein (Fragment) [Mus musculus (Mouse) [10090]]	Q8BLK2	UR100_12_05_Rodentia_9989.fasta	22 495,2	1	1	1	4.35e-05	0.039
2 min	Q8C1E4_MOUSE Putative uncharacterized protein [Mus musculus (Mouse) [10090]]	Q8C1E4	UR100_12_05_Rodentia_9989.fasta	86 090,5	1	1	2	8.69e-05	0.107
2 min	Q8K3R0_RAT Carboxylesterase isoenzyme [Rattus norvegicus (Rat) [10116]]	Q8K3R0	UR100_12_05_Rodentia_9989.fasta	61 802,8	1	2	2	9.01e-05	0.0358
2 min	Q8K3R0_RAT Carboxylesterase isoenzyme [Rattus norvegicus (Rat) [10116]]	Q8K3R0	UR100_12_05_Rodentia_9989.fasta	61 802,8	1	1	1	4.64e-05	0.0323
2 min	Q8K3R0_RAT Carboxylesterase isoenzyme [Rattus norvegicus (Rat) [10116]]	Q8K3R0	UR100_12_05_Rodentia_9989.fasta	61 802,8	1	1	1	4.35e-05	0.0502
2 min	Q8VI28_RAT INADL (Fragment) [Rattus norvegicus (Rat) [10116]]	Q8VI28	UR100_12_05_Rodentia_9989.fasta	196 368,7	1	1	1	4.35e-05	0.00666
2 min	Q9DAB3_MOUSE Putative uncharacterized protein [Mus musculus (Mouse) [10090]]	G3H346,G5BZE9,Q9DAB3	UR13_3_Rodentia_9989_20130403.fasta	21 540,0	1	1	1	4.35e-05	0.0484
2 min	RAB10_MOUSE Ras-related protein Rab-10 [Mus musculus (Mouse) [10090]]	P61027,Q3U621	UR100_12_05_Rodentia_9989.fasta	22 542,1	1	1	2	9.01e-05	0.11
2 min	RAB10_MOUSE Ras-related protein Rab-10 [Mus musculus (Mouse) [10090]]	P61027,Q3U621	UR100_12_05_Rodentia_9989.fasta	22 542,1	1	1	1	4.64e-05	0.11
2 min	RAB10_MOUSE Ras-related protein Rab-10 [Mus musculus (Mouse) [10090]]	P61027,Q3U621	UR100_12_05_Rodentia_9989.fasta	22 542,1	1	1	1	4.35e-05	0.11
2 min	RAP1B_RAT Ras-related protein Rap-1b [Rattus norvegicus (Rat) [10116]]	I3MB50,Q62636,Q99JI6	UR100_12_05_Rodentia_9989.fasta,UR13_3_Rodentia_9989_20130403.fasta	20 824,9	1	1	1	4.5e-05	0.0652
2 min	RAP1B_RAT Ras-related protein Rap-1b [Rattus norvegicus (Rat) [10116]]	I3MB50,Q62636,Q99JI6	UR100_12_05_Rodentia_9989.fasta,UR13_3_Rodentia_9989_20130403.fasta	20 824,9	2	2	2	9.29e-05	0.196
2 min	RAP1B_RAT Ras-related protein Rap-1b [Rattus norvegicus (Rat) [10116]]	I3MB50,Q62636,Q99JI6	UR100_12_05_Rodentia_9989.fasta,UR13_3_Rodentia_9989_20130403.fasta	20 824,9	1	1	1	4.35e-05	0.0815
2 min	RL22_MOUSE 60S ribosomal protein L22 [Mus musculus (Mouse) [10090]]	D3ZSC4,F1M3S4,G3IEZ4,G5C569,H0VV27,H0VXQ6,P67984,UPI00005038BF	UR100_12_05_Rodentia_9989.fasta,UR13_3_Rodentia_9989_20130403.fasta	14 759,3	2	2	3	0.000135	0.188
2 min	RL22_MOUSE 60S ribosomal protein L22 [Mus musculus (Mouse) [10090]]	D3ZSC4,F1M3S4,G3IEZ4,G5C569,H0VV27,H0VXQ6,P67984,UPI00005038BF	UR100_12_05_Rodentia_9989.fasta,UR13_3_Rodentia_9989_20130403.fasta	14 759,3	1	1	2	9.29e-05	0.102
2 min	RL38_RAT 60S ribosomal protein L38 [Rattus norvegicus (Rat) [10116]]	D3ZZH2,D4AD70,P11414,P63174,Q9JJI8	UR13_3_Rodentia_9989_20130403.fasta	8 204,5	1	1	1	4.5e-05	0.171
2 min	RS26_MOUSE 40S ribosomal protein S26 [Mus musculus (Mouse) [10090]]	D3Z8D7,D4AAJ9,E3VX71,G5BB91,H0WDD1,I3MFQ5,P30742,P62855	UR100_12_05_Rodentia_9989.fasta,UR13_3_Rodentia_9989_20130403.fasta	13 015,5	1	1	2	9.01e-05	0.0783
2 min	SC23A_MOUSE Protein transport protein Sec23A [Mus musculus (Mouse) [10090]]	G3HGF9,H0W6X3,Q01405	UR100_12_05_Rodentia_9989.fasta	86 163,5	1	1	3	0.000135	0.017
2 min	SC23A_MOUSE Protein transport protein Sec23A [Mus musculus (Mouse) [10090]]	G3HGF9,H0W6X3,Q01405	UR100_12_05_Rodentia_9989.fasta	86 163,5	3	4	4	0.000174	0.107
2 min	SNAG_MOUSE Gamma-soluble NSF attachment protein [Mus musculus (Mouse) [10090]]	D3Z4B2,D3ZU08,G3H5H2,G5C069,H0V615,I3LX73,Q8C1T5,Q9CWZ7	UR13_3_Rodentia_9989_20130403.fasta	34 732,9	1	1	1	4.64e-05	0.0321
2 min	SNAG_MOUSE Gamma-soluble NSF attachment protein [Mus musculus (Mouse) [10090]]	D3Z4B2,D3ZU08,G3H5H2,G5C069,H0V615,I3LX73,Q8C1T5,Q9CWZ7	UR13_3_Rodentia_9989_20130403.fasta	34 732,9	1	1	2	8.69e-05	0.0321
2 min	SNP29_MOUSE Synaptosomal-associated protein 29 [Mus musculus (Mouse) [10090]]	I3MNY7,Q9ERB0,Q9JI56,Q9Z2P6	UR13_3_Rodentia_9989_20130403.fasta	29 572,6	1	1	2	9.29e-05	0.0423
2 min	STRUM_MOUSE WASH complex subunit strumpellin [Mus musculus (Mouse) [10090]]	Q8C2E7	UR100_12_05_Rodentia_9989.fasta	134 117,6	5	5	6	0.00027	0.0664
2 min	STRUM_MOUSE WASH complex subunit strumpellin [Mus musculus (Mouse) [10090]]	Q8C2E7	UR100_12_05_Rodentia_9989.fasta	134 117,6	2	2	2	9.29e-05	0.0164
2 min	STRUM_MOUSE WASH complex subunit strumpellin [Mus musculus (Mouse) [10090]]	Q8C2E7	UR100_12_05_Rodentia_9989.fasta	134 117,6	6	6	6	0.000261	0.0949
2 min	SURF4_MOUSE Surfeit locus protein 4 [Mus musculus (Mouse) [10090]]	G3IPT7,Q64310	UR100_12_05_Rodentia_9989.fasta,UR13_3_Rodentia_9989_20130403.fasta	30 382,5	2	2	8	0.00036	0.0967
2 min	SURF4_MOUSE Surfeit locus protein 4 [Mus musculus (Mouse) [10090]]	G3IPT7,Q64310	UR100_12_05_Rodentia_9989.fasta,UR13_3_Rodentia_9989_20130403.fasta	30 382,5	2	2	4	0.000186	0.0967
2 min	SURF4_MOUSE Surfeit locus protein 4 [Mus musculus (Mouse) [10090]]	G3IPT7,Q64310	UR100_12_05_Rodentia_9989.fasta,UR13_3_Rodentia_9989_20130403.fasta	30 382,5	3	3	9	0.000391	0.164
2 min	SYSM_MOUSE Serine--tRNA ligase, mitochondrial [Mus musculus (Mouse) [10090]]	Q9JJL8	UR13_3_Rodentia_9989_20130403.fasta	58 316,9	1	1	1	4.35e-05	0.0444
2 min	TBA1C_MOUSE Tubulin alpha-1C chain [Mus musculus (Mouse) [10090]]	D4A8I4,G3HZR3,G3I6I6,G3INA2,G5AU24,G5AU25,G5AU27,H0W1A3,H0W9T4,I3N5P4,I3NCU1,I3NF81,O89052,P68362,P68373,Q3TIZ0,Q6AYZ1,UPI0002AB8C8D	UR13_3_Rodentia_9989_20130403.fasta	38 605,2	1	1	3	0.00013	0.0334
2 min	TM9S1_RAT Transmembrane 9 superfamily member 1 [Rattus norvegicus (Rat) [10116]]	D3YWH4,D3YYW1,D3Z6X7,D6RGM8,G3HDD7,G3V8L5,I3M067,Q66HF2,Q9DBU0	UR13_3_Rodentia_9989_20130403.fasta	68 929,4	1	1	1	4.35e-05	0.0357
2 min	TM9S3_MOUSE Transmembrane 9 superfamily member 3 [Mus musculus (Mouse) [10090]]	G5BEU2,Q9ET30	UR100_12_05_Rodentia_9989.fasta	67 547,3	2	2	6	0.00027	0.0579
2 min	TM9S3_MOUSE Transmembrane 9 superfamily member 3 [Mus musculus (Mouse) [10090]]	G5BEU2,Q9ET30	UR100_12_05_Rodentia_9989.fasta	67 547,3	2	2	8	0.000371	0.0579
2 min	TM9S3_MOUSE Transmembrane 9 superfamily member 3 [Mus musculus (Mouse) [10090]]	G5BEU2,Q9ET30	UR100_12_05_Rodentia_9989.fasta	67 547,3	5	5	19	0.000826	0.107
2 min	TV23B_MOUSE Golgi apparatus membrane protein TVP23 homolog B [Mus musculus (Mouse) [10090]]	D3ZP99,H0V575,I3LX33,Q9D8T4	UR13_3_Rodentia_9989_20130403.fasta	23 305,3	1	1	2	8.69e-05	0.0585
2 min	UBC_RAT Polyubiquitin-C [Rattus norvegicus (Rat) [10116]]	A5JUZ1,B0LAC2,D3YYZ2,D3ZCM1,E9QNP0,F1LML2,F1LYW3,F1M0Q4,F1M5M5,F1M5P0,G3GVL0,G3I129,H0V6D2,H0WDT2,I3M4N6,I3MT79,I3N517,O35079,O35080,P0CG49,P0CG50,P0CG54,P62976,P62978,P62983,Q63429,Q63654,Q6NZC5,Q8C2K3,UPI0000DBF094,UPI0002AB8E00	UR13_3_Rodentia_9989_20130403.fasta	17 951,6	1	1	2	9.29e-05	0.0111
2 min	UBC_RAT Polyubiquitin-C [Rattus norvegicus (Rat) [10116]]	A5JUZ1,B0LAC2,D3YYZ2,D3ZCM1,E9QNP0,F1LML2,F1LYW3,F1M0Q4,F1M5M5,F1M5P0,G3GVL0,G3I129,H0V6D2,H0WDT2,I3M4N6,I3MT79,I3N517,O35079,O35080,P0CG49,P0CG50,P0CG54,P62976,P62978,P62983,Q63429,Q63654,Q6NZC5,Q8C2K3,UPI0000DBF094,UPI0002AB8E00	UR13_3_Rodentia_9989_20130403.fasta	17 951,6	1	1	2	8.69e-05	0.0111
2 min	UD17_RAT UDP-glucuronosyltransferase 1-7 [Rattus norvegicus (Rat) [10116]]	Q64633	UR100_12_05_Rodentia_9989.fasta	59 627,9	1	1	1	4.5e-05	0.0395
2 min	UD17_RAT UDP-glucuronosyltransferase 1-7 [Rattus norvegicus (Rat) [10116]]	Q64633	UR100_12_05_Rodentia_9989.fasta	59 627,9	1	1	1	4.64e-05	0.0395
2 min	UD17_RAT UDP-glucuronosyltransferase 1-7 [Rattus norvegicus (Rat) [10116]]	Q64633	UR100_12_05_Rodentia_9989.fasta	59 627,9	1	1	2	8.69e-05	0.0395
2 min	unknown [Rattus norvegicus [10116]]	UPI0002AB8086	UR13_3_Rodentia_9989_20130403.fasta	131 364,1	2	2	5	0.000225	0.0201
2 min	unknown [Rattus norvegicus [10116]]	UPI0002AB8086	UR13_3_Rodentia_9989_20130403.fasta	131 364,1	2	2	7	0.000325	0.0201
2 min	unknown [Rattus norvegicus [10116]]	UPI0002AB8086	UR13_3_Rodentia_9989_20130403.fasta	131 364,1	8	9	18	0.000782	0.0977
2 min	unknown [Rattus norvegicus [10116]]	UPI0002AB862B	UR13_3_Rodentia_9989_20130403.fasta	180 468,7	2	2	3	0.00013	0.0252
2 min	unknown [Rattus norvegicus [10116]]	UPI0002AB8CE7	UR13_3_Rodentia_9989_20130403.fasta	72 591,8	3	3	11	0.000478	0.0671
2 min	VATA_MOUSE V-type proton ATPase catalytic subunit A [Mus musculus (Mouse) [10090]]	D4A133,G3H066,G5AL32,H0VLR3,P50516,P50516-2	UR100_12_05_Rodentia_9989.fasta	68 327,4	1	1	2	9.01e-05	0.0194
2 min	VATA_MOUSE V-type proton ATPase catalytic subunit A [Mus musculus (Mouse) [10090]]	D4A133,G3H066,G5AL32,H0VLR3,P50516,P50516-2	UR100_12_05_Rodentia_9989.fasta	68 327,4	2	2	2	9.29e-05	0.0519
2 min	VATA_MOUSE V-type proton ATPase catalytic subunit A [Mus musculus (Mouse) [10090]]	D4A133,G3H066,G5AL32,H0VLR3,P50516,P50516-2	UR100_12_05_Rodentia_9989.fasta	68 327,4	1	1	1	4.35e-05	0.0324
2 min	VN1A8_RAT Vomeronasal type-1 receptor A8 [Rattus norvegicus (Rat) [10116]]	Q5J3E5,Q9EP79,Q9EQ48	UR13_3_Rodentia_9989_20130403.fasta	35 052,0	1	1	1	4.64e-05	0.0287
2 min	VP26B_MOUSE Vacuolar protein sorting-associated protein 26B [Mus musculus (Mouse) [10090]]	G3GTV9,I3NB63,Q8C0E2	UR100_12_05_Rodentia_9989.fasta,UR13_3_Rodentia_9989_20130403.fasta	39 125,7	1	1	4	0.00018	0.0327
2 min	VP26B_MOUSE Vacuolar protein sorting-associated protein 26B [Mus musculus (Mouse) [10090]]	G3GTV9,I3NB63,Q8C0E2	UR100_12_05_Rodentia_9989.fasta,UR13_3_Rodentia_9989_20130403.fasta	39 125,7	1	1	5	0.000232	0.0327
2 min	VP26B_MOUSE Vacuolar protein sorting-associated protein 26B [Mus musculus (Mouse) [10090]]	G3GTV9,I3NB63,Q8C0E2	UR100_12_05_Rodentia_9989.fasta,UR13_3_Rodentia_9989_20130403.fasta	39 125,7	1	1	3	0.00013	0.0327
2 min	VTNC_MOUSE Vitronectin [Mus musculus (Mouse) [10090]]	P29788,Q3KR94,Q62905,Q7TQ11	UR100_12_05_Rodentia_9989.fasta	54 849,7	1	1	2	9.01e-05	0.0209
2 min	VTNC_MOUSE Vitronectin [Mus musculus (Mouse) [10090]]	P29788,Q3KR94,Q62905,Q7TQ11	UR100_12_05_Rodentia_9989.fasta	54 849,7	1	1	1	4.35e-05	0.0209
2 min	WASH7_MOUSE WASH complex subunit 7 [Mus musculus (Mouse) [10090]]	Q3UMB9	UR100_12_05_Rodentia_9989.fasta	136 376,3	3	3	10	0.00045	0.0264
2 min	WASH7_MOUSE WASH complex subunit 7 [Mus musculus (Mouse) [10090]]	Q3UMB9	UR100_12_05_Rodentia_9989.fasta	136 376,3	3	3	9	0.000418	0.0264
2 min	WASH7_MOUSE WASH complex subunit 7 [Mus musculus (Mouse) [10090]]	Q3UMB9	UR100_12_05_Rodentia_9989.fasta	136 376,3	5	5	8	0.000348	0.0529
2 min	Z518B_MOUSE Zinc finger protein 518B [Mus musculus (Mouse) [10090]]	B2RRE4	UR13_3_Rodentia_9989_20130403.fasta	118 997,7	1	1	4	0.00018	0.00743
2 min	F1LNI9_RAT Vesicle-associated membrane protein 2 (Fragment) [Rattus norvegicus (Rat) [10116]]	B0QZN5,F1LNI9,F1LRP6,G5B5F3,H0W111,I3M5Y3,O35619,P63044,Q9WUW2	UR100_12_05_Rodentia_9989.fasta,UR13_3_Rodentia_9989_20130403.fasta	12 691,1	1	1	1	4.35e-05	0.248
2 min	E9PU39_RAT Protein Ap1g1 [Rattus norvegicus (Rat) [10116]]	B2RYN6,E9PU39,G3HAG8,G5BNU1,H0VI01,P22892,Q3UKX8,Q8CBB7	UR100_12_05_Rodentia_9989.fasta	91 353,2	1	1	1	4.64e-05	0.0218
2 min	E9PU39_RAT Protein Ap1g1 [Rattus norvegicus (Rat) [10116]]	B2RYN6,E9PU39,G3HAG8,G5BNU1,H0VI01,P22892,Q3UKX8,Q8CBB7	UR100_12_05_Rodentia_9989.fasta	91 353,2	1	1	2	8.69e-05	0.0218
2 min	Q8QZS2_MOUSE Rac3 protein (Fragment) [Mus musculus (Mouse) [10090]]	A2AC13,D4ADX3,G3GVB5,G3GXC8,G5BAV0,G5BF40,G5BJ91,H0VCP3,I3MXN8,O88931,P60764,P63001,P80236,Q05144,Q3TLP8,Q8BPG5,Q8QZS2,Q9D859	UR100_12_05_Rodentia_9989.fasta,UR13_3_Rodentia_9989_20130403.fasta	16 725,9	1	1	6	0.000261	0.041
2 min	Q9WVI2_RAT Insulin receptor (Fragment) [Rattus norvegicus (Rat) [10116]]	B5DFM1,F1LQ13,G5B7J0,Q9WVI2	UR13_3_Rodentia_9989_20130403.fasta	156 729,7	2	2	3	0.000135	0.0208
2 min	Q9WVI2_RAT Insulin receptor (Fragment) [Rattus norvegicus (Rat) [10116]]	B5DFM1,F1LQ13,G5B7J0,Q9WVI2	UR13_3_Rodentia_9989_20130403.fasta	156 729,7	2	2	3	0.000139	0.0149
2 min	Q9WVI2_RAT Insulin receptor (Fragment) [Rattus norvegicus (Rat) [10116]]	B5DFM1,F1LQ13,G5B7J0,Q9WVI2	UR13_3_Rodentia_9989_20130403.fasta	156 729,7	2	2	6	0.000261	0.0186
2 min	RYR3_MOUSE Ryanodine receptor 3 [Mus musculus (Mouse) [10090]]	A2AGL3,A2AGL3-2,E9PW34,F1LPJ2,F1M7A1	UR100_12_05_Rodentia_9989.fasta	548 785,7	1	1	14	0.000631	0.00452
2 min	RYR3_MOUSE Ryanodine receptor 3 [Mus musculus (Mouse) [10090]]	A2AGL3,A2AGL3-2,E9PW34,F1LPJ2,F1M7A1	UR100_12_05_Rodentia_9989.fasta	551 329,4	2	2	4	0.000186	0.00452
2 min	RYR3_MOUSE Ryanodine receptor 3 [Mus musculus (Mouse) [10090]]	A2AGL3,A2AGL3-2,E9PW34,F1LPJ2,F1M7A1	UR100_12_05_Rodentia_9989.fasta	551 329,4	2	3	9	0.000391	0.00452
2 min	TITIN_MOUSE Titin [Mus musculus (Mouse) [10090]]	A2ASS6,E9Q8K5,E9Q8N1	UR13_3_Rodentia_9989_20130403.fasta	3 906 107,2	2	2	2	9.01e-05	0.000596
15 minutes	1121B Fab light chain [Mus musculus [10090]]	UPI00021E7BB2	UR100_12_05_Rodentia_9989.fasta	23 223,9	1	1	2	0.000168	0.0748
15 minutes	A0JLM6_MOUSE Smc1a protein (Fragment) [Mus musculus (Mouse) [10090]]	A0JLM6,F1LSS1,G3H7U2,G5BAY7,H0VEX7,Q9CU62,Q9Z1M9	UR100_12_05_Rodentia_9989.fasta	143 240,2	1	1	1	5.12e-05	0.0118
15 minutes	A1L114_RAT Fga protein [Rattus norvegicus (Rat) [10116]]	A1L114,D3ZJ95,P06399,P06399-2,Q7TQ70	UR13_3_Rodentia_9989_20130403.fasta	86 687,8	1	1	2	0.000168	0.0145
15 minutes	A2A6F8_MOUSE 60S ribosomal protein L23 (Fragment) [Mus musculus (Mouse) [10090]]	A2A6F8,D3ZUS1,G3I5G8,P62830	UR100_12_05_Rodentia_9989.fasta	14 865,9	1	1	6	0.000307	0.133
15 minutes	A2AK33_MOUSE Ral guanine nucleotide dissociation stimulator [Mus musculus (Mouse) [10090]]	A2AK33,Q3TWC1,Q3TXZ3	UR13_3_Rodentia_9989_20130403.fasta	98 926,5	1	1	1	4.77e-05	0.0268
15 minutes	A2ALR8_MOUSE Ubiquitin carboxyl-terminal hydrolase 48 (Fragment) [Mus musculus (Mouse) [10090]]	A2ALR8,A2ALR9,F1M722,F1M9B3,Q3V0C5,Q3V0C5-3,Q3V0C5-4,Q3V0C5-5,Q76LT8	UR13_3_Rodentia_9989_20130403.fasta	55 884,8	1	1	1	5.05e-05	0.0333
15 minutes	A2J1C8_MOUSE McAB 0.1C3 mmunoglobulin heavy chain (Fragment) [Mus musculus (Mouse) [10090]]	A2J1C8	UR13_3_Rodentia_9989_20130403.fasta	13 303,0	1	1	3	0.000151	0.128
15 minutes	A2J1C8_MOUSE McAB 0.1C3 mmunoglobulin heavy chain (Fragment) [Mus musculus (Mouse) [10090]]	A2J1C8	UR13_3_Rodentia_9989_20130403.fasta	13 303,0	1	1	3	0.000143	0.128
15 minutes	A3KFV3_MOUSE Collagen alpha-1(XVI) chain [Mus musculus (Mouse) [10090]]	A3KFV3,A3KFV4,E9Q0X4,Q8BLX7,Q8K388	UR13_3_Rodentia_9989_20130403.fasta	155 806,3	1	1	2	9.54e-05	0.0104
15 minutes	A5D6P2_MOUSE Par-3 (Partitioning defective 3) homolog (C. elegans) [Mus musculus (Mouse) [10090]]	A5D6P2,B2RUK1,B7ZNY3,E0CX45,E0CXL4,E0CXR8,E0CY24,E0CZ83,E0CZE2,E9PYJ2,F6TSJ9,F6UGU7,G3HKH7,G3XA13,G5BI20,H0VTY4,H0W8R1,I3MPJ4,Q4JJC0,Q8BPQ4,Q99NH2,Q99NH2-3,Q99NH2-4,Q9Z340	UR13_3_Rodentia_9989_20130403.fasta	146 083,8	1	1	1	4.77e-05	0.0187
15 minutes	A7LNF8_RAT MHC class I antigen (Fragment) [Rattus norvegicus (Rat) [10116]]	A7LNF8,O19445,Q08680	UR13_3_Rodentia_9989_20130403.fasta	35 573,8	1	1	2	0.000168	0.0575
15 minutes	A7LNF8_RAT MHC class I antigen (Fragment) [Rattus norvegicus (Rat) [10116]]	A7LNF8,O19445,Q08680	UR100_12_05_Rodentia_9989.fasta	35 573,8	1	1	1	5.12e-05	0.0319
15 minutes	ACOC_MOUSE Cytoplasmic aconitate hydratase [Mus musculus (Mouse) [10090]]	G5C354,P28271,Q8VDC3	UR13_3_Rodentia_9989_20130403.fasta	98 127,4	1	1	3	0.000143	0.018
15 minutes	ADT2_RAT ADP/ATP translocase 2 [Rattus norvegicus (Rat) [10116]]	D4A481,G3HEJ8,G5BU67,P51881,Q09073	UR100_12_05_Rodentia_9989.fasta	32 932,6	1	1	2	0.000102	0.0436
15 minutes	AEBP1_MOUSE Adipocyte enhancer-binding protein 1 [Mus musculus (Mouse) [10090]]	Q640N1	UR100_12_05_Rodentia_9989.fasta	128 367,1	1	1	1	5.12e-05	0.00887
15 minutes	Antibody M18 light chain and antibody M18 hea [Mus musculus [10090]]	UPI00019D98E7	UR100_12_05_Rodentia_9989.fasta	26 845,1	1	1	1	8.39e-05	0.0317
15 minutes	AP1S1_MOUSE AP-1 complex subunit sigma-1A [Mus musculus (Mouse) [10090]]	G5AXC3,P61967	UR100_12_05_Rodentia_9989.fasta	18 733,9	2	2	2	0.000168	0.158
15 minutes	APOH_RAT Beta-2-glycoprotein 1 [Rattus norvegicus (Rat) [10116]]	P26644,Q5I0M1	UR100_12_05_Rodentia_9989.fasta	33 197,1	1	1	1	8.39e-05	0.0303
15 minutes	AUXI_MOUSE Putative tyrosine-protein phosphatase auxilin [Mus musculus (Mouse) [10090]]	D3ZYV9,D4A0I5,D4A583,G3HY56,G5BSN9,H0VD03,Q80TZ3,Q80TZ3-3	UR100_12_05_Rodentia_9989.fasta	102 300,6	1	1	1	5.05e-05	0.0117
15 minutes	B0BMY2_RAT LOC684097 protein [Rattus norvegicus (Rat) [10116]]	B0BMY2,O70492,Q5U211	UR13_3_Rodentia_9989_20130403.fasta	18 763,0	4	4	8	0.000671	0.298
15 minutes	B0BMY2_RAT LOC684097 protein [Rattus norvegicus (Rat) [10116]]	B0BMY2,O70492,Q5U211	UR100_12_05_Rodentia_9989.fasta	18 763,0	3	3	15	0.000768	0.176
15 minutes	B0BMY2_RAT LOC684097 protein [Rattus norvegicus (Rat) [10116]]	B0BMY2,O70492,Q5U211	UR100_12_05_Rodentia_9989.fasta	18 763,0	2	2	7	0.000353	0.137
15 minutes	B0K031_RAT 60S ribosomal protein L7 [Rattus norvegicus (Rat) [10116]]	B0K031,P05426	UR13_3_Rodentia_9989_20130403.fasta	30 331,1	3	3	5	0.000419	0.142
15 minutes	B0K031_RAT 60S ribosomal protein L7 [Rattus norvegicus (Rat) [10116]]	B0K031,P05426	UR100_12_05_Rodentia_9989.fasta	30 331,1	2	2	4	0.000205	0.104
15 minutes	B0V2N7_MOUSE Annexin (Fragment) [Mus musculus (Mouse) [10090]]	B0V2N7,G5AWC0,P07356,Q07936,Q07936-2,Q3UCD3,Q8CG37,Q9CZI7	UR100_12_05_Rodentia_9989.fasta	16 459,3	1	1	1	8.39e-05	0.0561
15 minutes	B1AZS9_MOUSE Peroxiredoxin-4 (Fragment) [Mus musculus (Mouse) [10090]]	B1AZS9,D3Z9L8,G5BCE5,H0V2K4,I3LZM6,O08807,Q9Z0V5	UR13_3_Rodentia_9989_20130403.fasta	31 053,8	1	1	2	9.54e-05	0.048
15 minutes	B1H223_RAT Down syndrome critical region gene 3 [Rattus norvegicus (Rat) [10116]]	B1H223,D3ZQG0,O35075	UR13_3_Rodentia_9989_20130403.fasta	32 970,3	1	1	2	0.000168	0.0404
15 minutes	B1H223_RAT Down syndrome critical region gene 3 [Rattus norvegicus (Rat) [10116]]	B1H223,O35075	UR100_12_05_Rodentia_9989.fasta	32 970,3	1	1	2	0.000102	0.0404
15 minutes	B2RYH2_RAT Protein Trim14 [Rattus norvegicus (Rat) [10116]]	B2RYH2,D3ZBI1	UR13_3_Rodentia_9989_20130403.fasta	49 850,3	1	1	2	0.000168	0.0295
15 minutes	B2RYI7_RAT Protein Wdr41 [Rattus norvegicus (Rat) [10116]]	B2RYI7,G5ATJ9,I3N003,UPI0002AB8AEA	UR100_12_05_Rodentia_9989.fasta,UR13_3_Rodentia_9989_20130403.fasta	36 664,4	1	1	10	0.000505	0.0174
15 minutes	B2RYI7_RAT Protein Wdr41 [Rattus norvegicus (Rat) [10116]]	B2RYI7,G5ATJ9,I3N003,UPI0002AB8AEA	UR100_12_05_Rodentia_9989.fasta,UR13_3_Rodentia_9989_20130403.fasta	51 440,0	1	1	7	0.000334	0.0174
15 minutes	B2RZD4_RAT 60S ribosomal protein L34 [Rattus norvegicus (Rat) [10116]]	B2RZD4,D3Z4H3,D4A4W9,F1LQ14,G3IH79,P11250,Q6QMZ6,Q9D1R9	UR100_12_05_Rodentia_9989.fasta	13 293,0	1	1	2	0.000102	0.0684
15 minutes	B2RZD4_RAT 60S ribosomal protein L34 [Rattus norvegicus (Rat) [10116]]	B2RZD4,D4A4W9,F1LQ14,G3IH79,P11250,Q6QMZ6,Q9D1R9	UR100_12_05_Rodentia_9989.fasta	13 293,0	1	1	1	5.05e-05	0.0684
15 minutes	B3SVE6_RAT Neuroprotective protein 9 (Fragment) [Rattus norvegicus (Rat) [10116]]	B3SVE6,Q3MIE7	UR100_12_05_Rodentia_9989.fasta	22 025,8	1	1	1	5.12e-05	0.0606
15 minutes	B5DEM3_RAT Tmed4 protein [Rattus norvegicus (Rat) [10116]]	B5DEM3,G3HMB2,G3V6N2,G5BIL0,I3MNC1,I3MZ39,Q5SVW9,Q8R1V4	UR13_3_Rodentia_9989_20130403.fasta	26 022,0	1	1	2	0.000168	0.0485
15 minutes	B7ZNF8_MOUSE Chd9 protein [Mus musculus (Mouse) [10090]]	B7ZNF8,Q8BYH8,Q8BYH8-2	UR100_12_05_Rodentia_9989.fasta	323 864,8	1	1	9	0.000461	0.00485
15 minutes	CAMLG_MOUSE Calcium signal-modulating cyclophilin ligand [Mus musculus (Mouse) [10090]]	G3H160,G5BQ18,P49070,Q6DGG9,Q9ERK1	UR100_12_05_Rodentia_9989.fasta	130 894,4	1	1	1	8.39e-05	0.0408
15 minutes	CCD18_MOUSE Coiled-coil domain-containing protein 18 [Mus musculus (Mouse) [10090]]	Q640L5	UR13_3_Rodentia_9989_20130403.fasta	169 745,2	1	1	1	5.05e-05	0.0055
15 minutes	CHM4B_MOUSE Charged multivesicular body protein 4b [Mus musculus (Mouse) [10090]]	G5BPU2,H0V1S2,Q9D8B3	UR13_3_Rodentia_9989_20130403.fasta	24 937,1	1	1	1	8.39e-05	0.0625
15 minutes	Collagen alpha-1(I) chain [Rattus norvegicus [10116]]	UPI0001AF810B	UR100_12_05_Rodentia_9989.fasta	94 818,4	1	1	1	8.39e-05	0.036
15 minutes	COMD4_MOUSE COMM domain-containing protein 4 [Mus musculus (Mouse) [10090]]	D3ZRH8,G3H0F3,G5AL74,Q9CQ02	UR13_3_Rodentia_9989_20130403.fasta	21 860,5	1	1	1	8.39e-05	0.0754
15 minutes	COOA1_MOUSE Collagen alpha-1(XXIV) chain [Mus musculus (Mouse) [10090]]	Q30D77	UR100_12_05_Rodentia_9989.fasta	175 734,0	1	1	2	0.000101	0.0162
15 minutes	COOA1_MOUSE Collagen alpha-1(XXIV) chain [Mus musculus (Mouse) [10090]]	Q30D77	UR100_12_05_Rodentia_9989.fasta	175 734,0	1	2	7	0.000334	0.0162
15 minutes	CP51A_RAT Lanosterol 14-alpha demethylase [Rattus norvegicus (Rat) [10116]]	I3M8C7,Q64654,Q8K0C4	UR100_12_05_Rodentia_9989.fasta,UR13_3_Rodentia_9989_20130403.fasta	56 778,2	1	1	2	0.000168	0.0219
15 minutes	CYC_MOUSE Cytochrome c, somatic [Mus musculus (Mouse) [10090]]	D4A5L9,G3H2K2,G3UWG1,G5ALW3,G5AY59,G5BF51,G5BUL4,G5BX00,G5C8T5,P62897	UR100_12_05_Rodentia_9989.fasta	11 606,0	1	1	2	0.000102	0.0762
15 minutes	D0VLQ5_MOUSE Tet oncogene 2 [Mus musculus (Mouse) [10090]]	D0VLQ5,E9QNX1,Q4JK59	UR100_12_05_Rodentia_9989.fasta	212 126,8	1	1	5	0.000256	0.00573
15 minutes	D3YVM5_MOUSE 60S acidic ribosomal protein P0 (Fragment) [Mus musculus (Mouse) [10090]]	D3YVM5	UR13_3_Rodentia_9989_20130403.fasta	327 343,7	3	3	6	0.000503	0.01
15 minutes	D3YVM5_MOUSE 60S acidic ribosomal protein P0 (Fragment) [Mus musculus (Mouse) [10090]]	D3YVM5	UR100_12_05_Rodentia_9989.fasta	16 057,4	1	1	1	5.12e-05	0.069
15 minutes	D3Z942_RAT Uncharacterized protein [Rattus norvegicus (Rat) [10116]]	D3Z942	UR100_12_05_Rodentia_9989.fasta	14 529,9	1	1	2	0.000168	0.0806
15 minutes	D3ZAS1_RAT Protein RGD1562399 [Rattus norvegicus (Rat) [10116]]	D3ZAS1	UR13_3_Rodentia_9989_20130403.fasta	30 872,5	1	1	2	0.000168	0.0447
15 minutes	D3ZDG7_RAT Protein Toe1 [Rattus norvegicus (Rat) [10116]]	D3ZDG7	UR100_12_05_Rodentia_9989.fasta	56 196,6	1	1	2	0.000102	0.0278
15 minutes	D3ZDG7_RAT Protein Toe1 [Rattus norvegicus (Rat) [10116]]	D3ZDG7	UR100_12_05_Rodentia_9989.fasta	56 196,6	1	1	3	0.000151	0.0278
15 minutes	D3ZDG7_RAT Protein Toe1 [Rattus norvegicus (Rat) [10116]]	D3ZDG7	UR100_12_05_Rodentia_9989.fasta	56 196,6	1	1	5	0.000238	0.0278
15 minutes	D3ZDN3_RAT Protein Mageb2 [Rattus norvegicus (Rat) [10116]]	D3ZDN3,UPI0002AB9009	UR13_3_Rodentia_9989_20130403.fasta	50 476,0	1	1	1	4.77e-05	0.0328
15 minutes	D3ZFA3_RAT Protein LOC100364129 [Rattus norvegicus (Rat) [10116]]	D3ZFA3	UR100_12_05_Rodentia_9989.fasta	14 368,0	1	1	1	8.39e-05	0.072
15 minutes	D3ZFA3_RAT Protein LOC100364129 [Rattus norvegicus (Rat) [10116]]	D3ZFA3	UR100_12_05_Rodentia_9989.fasta	14 368,0	1	1	2	0.000102	0.08
15 minutes	D3ZH26_RAT Protein Vps8 [Rattus norvegicus (Rat) [10116]]	D3ZH25,D3ZH26,UPI0002AB857D,UPI0002AB91B9	UR13_3_Rodentia_9989_20130403.fasta	150 005,8	1	1	1	5.05e-05	0.0229
15 minutes	D3ZNI6_RAT Uncharacterized protein [Rattus norvegicus (Rat) [10116]]	D3ZNI6	UR13_3_Rodentia_9989_20130403.fasta	207 362,0	4	4	5	0.000419	0.0309
15 minutes	D3ZRM9_RAT 60S ribosomal protein L13 [Rattus norvegicus (Rat) [10116]]	D3ZRM9,D4A075,P41123	UR13_3_Rodentia_9989_20130403.fasta	24 310,5	3	3	5	0.000419	0.147
15 minutes	D3ZRM9_RAT 60S ribosomal protein L13 [Rattus norvegicus (Rat) [10116]]	D3ZRM9,D4A075,P41123	UR100_12_05_Rodentia_9989.fasta	24 310,5	2	2	10	0.000512	0.0948
15 minutes	D3ZRM9_RAT 60S ribosomal protein L13 [Rattus norvegicus (Rat) [10116]]	D3ZRM9,D4A075,P41123	UR100_12_05_Rodentia_9989.fasta	24 310,5	2	2	4	0.000202	0.104
15 minutes	D3ZRM9_RAT 60S ribosomal protein L13 [Rattus norvegicus (Rat) [10116]]	D3ZRM9,D4A075,P41123	UR100_12_05_Rodentia_9989.fasta	24 310,5	1	1	1	4.77e-05	0.0427
15 minutes	D3ZZM8_RAT Uncharacterized protein [Rattus norvegicus (Rat) [10116]]	D3ZZM8	UR100_12_05_Rodentia_9989.fasta	100 239,7	2	2	2	0.000168	0.027
15 minutes	D3ZZM8_RAT Uncharacterized protein [Rattus norvegicus (Rat) [10116]]	D3ZZM8	UR100_12_05_Rodentia_9989.fasta	100 239,7	1	1	1	4.77e-05	0.0108
15 minutes	D4A332_RAT Protein Ankrd41 [Rattus norvegicus (Rat) [10116]]	D4A332	UR13_3_Rodentia_9989_20130403.fasta	58 679,0	1	1	2	0.000168	0.0187
15 minutes	D4A6W6_RAT Protein RGD1561333 [Rattus norvegicus (Rat) [10116]]	D4A6W6,G3H047,Q3UJS0,Q6QMZ3	UR13_3_Rodentia_9989_20130403.fasta	28 024,8	1	1	1	4.77e-05	0.0428
15 minutes	D4A966_RAT Uncharacterized protein [Rattus norvegicus (Rat) [10116]]	D4A966	UR13_3_Rodentia_9989_20130403.fasta	74 501,0	1	1	1	4.77e-05	0.0403
15 minutes	D6RGU0_MOUSE Protein 1700057K13Rik [Mus musculus (Mouse) [10090]]	D6RGU0	UR100_12_05_Rodentia_9989.fasta	6 249,7	1	1	1	5.12e-05	0.127
15 minutes	DTL_MOUSE Denticleless protein homolog [Mus musculus (Mouse) [10090]]	Q3TLR7,Q3TLR7-2	UR13_3_Rodentia_9989_20130403.fasta	79 131,2	1	1	2	9.54e-05	0.0274
15 minutes	E0X583_RAT Stabilin-2/HARE [Rattus norvegicus (Rat) [10116]]	E0X583	UR13_3_Rodentia_9989_20130403.fasta	275 176,7	3	3	3	0.000252	0.0201
15 minutes	E9PAI9_MOUSE Homeodomain protein Nkx-1.2T5.18 (Fragment) [Mus musculus (Mouse) [10090]]	E9PAI9	UR100_12_05_Rodentia_9989.fasta	7 085,5	1	1	1	5.12e-05	0.148
15 minutes	E9PTV2_RAT Syntaxin-12 [Rattus norvegicus (Rat) [10116]]	E9PTV2,G3V7P1	UR13_3_Rodentia_9989_20130403.fasta	31 187,4	1	1	1	8.39e-05	0.0331
15 minutes	E9PTV2_RAT Syntaxin-12 [Rattus norvegicus (Rat) [10116]]	E9PTV2,G3V7P1	UR100_12_05_Rodentia_9989.fasta	31 187,4	1	1	1	5.05e-05	0.0699
15 minutes	E9PTY0_RAT Protein Lrrcc1 [Rattus norvegicus (Rat) [10116]]	E9PTY0	UR100_12_05_Rodentia_9989.fasta	118 959,9	1	1	2	0.000102	0.00782
15 minutes	E9Q5P0_MOUSE Serine protease hepsin catalytic chain [Mus musculus (Mouse) [10090]]	E9Q5P0,F1LN17,F1LS97,F1LY39,F1LY41,G3IBD2,G3UWE8,O35453,O35453-2,Q05511,Q3U0U6,Q6GQQ3	UR100_12_05_Rodentia_9989.fasta	46 820,9	1	1	1	8.39e-05	0.0247
15 minutes	E9QAZ2_MOUSE Ribosomal protein L15 [Mus musculus (Mouse) [10090]]	D3ZU80,E9QAZ2,I3MU75,Q3U7D2,Q9CZM2	UR13_3_Rodentia_9989_20130403.fasta	24 146,5	2	2	3	0.000252	0.103
15 minutes	E9QAZ2_MOUSE Ribosomal protein L15 [Mus musculus (Mouse) [10090]]	D3ZU80,E9QAZ2,I3MU75,Q3U7D2,Q9CZM2	UR100_12_05_Rodentia_9989.fasta,UR13_3_Rodentia_9989_20130403.fasta	24 146,5	1	1	1	5.05e-05	0.0441
15 minutes	E9QAZ2_MOUSE Ribosomal protein L15 [Mus musculus (Mouse) [10090]]	D3ZU80,E9QAZ2,I3MU75,Q3U7D2,Q9CZM2	UR100_12_05_Rodentia_9989.fasta,UR13_3_Rodentia_9989_20130403.fasta	24 146,5	1	1	1	4.77e-05	0.0441
15 minutes	E9QAZ2_MOUSE Ribosomal protein L15 [Mus musculus (Mouse) [10090]]	D3ZU80,E9QAZ2,Q3U7D2,Q9CZM2	UR100_12_05_Rodentia_9989.fasta	24 146,5	1	1	3	0.000154	0.0441
15 minutes	E9QQ57_MOUSE Periaxin [Mus musculus (Mouse) [10090]]	E9QQ57,O55103,Q69ZE6,Q6NVF7	UR13_3_Rodentia_9989_20130403.fasta	147 686,8	1	1	1	4.77e-05	0.00575
15 minutes	F1LM05_RAT Protein LOC299282 [Rattus norvegicus (Rat) [10116]]	F1LM05,P05544,Q7TMB9	UR100_12_05_Rodentia_9989.fasta	46 279,0	1	1	1	8.39e-05	0.0328
15 minutes	F1LMP2_RAT Serotransferrin (Fragment) [Rattus norvegicus (Rat) [10116]]	F1LMP2,P12346,P12346-2,Q7TMC7	UR13_3_Rodentia_9989_20130403.fasta	76 395,6	1	1	2	0.000168	0.00919
15 minutes	F1LMP2_RAT Serotransferrin (Fragment) [Rattus norvegicus (Rat) [10116]]	F1LMP2,P12346,P12346-2,Q7TMC7	UR100_12_05_Rodentia_9989.fasta	76 395,6	1	1	2	0.000101	0.00919
15 minutes	F1LMU3_RAT PX domain-containing protein kinase-like protein [Rattus norvegicus (Rat) [10116]]	D3ZM75,F1LMU3,G3HFL8,G5BUK8,H0V8E4,Q3TWU8,Q4FZZ1,Q8BX57,Q8BX57-2	UR13_3_Rodentia_9989_20130403.fasta	65 233,8	1	1	1	8.39e-05	0.0361
15 minutes	F1LNC4_RAT Protein LOC100359512 [Rattus norvegicus (Rat) [10116]]	D3ZLA1,F1LNC4	UR13_3_Rodentia_9989_20130403.fasta	26 752,5	2	2	2	0.000168	0.0996
15 minutes	F1LND2_RAT Solute carrier family 2, facilitated glucose transporter member 2 (Fragment) [Rattus norvegicus (Rat) [10116]]	F1LND2,F1LSF1,P12336,Q68FZ1,Q6LE97	UR100_12_05_Rodentia_9989.fasta,UR13_3_Rodentia_9989_20130403.fasta	57 088,0	1	1	1	8.39e-05	0.0192
15 minutes	F1LP82_RAT Ras-related protein Rab-2A [Rattus norvegicus (Rat) [10116]]	F1LP82,P05712,P53994	UR13_3_Rodentia_9989_20130403.fasta	23 548,2	2	2	2	0.000168	0.142
15 minutes	F1LPJ4_RAT Cytochrome P450 2E1 [Rattus norvegicus (Rat) [10116]]	F1LPJ4,P05182	UR13_3_Rodentia_9989_20130403.fasta	56 629,5	2	2	2	0.000168	0.0751
15 minutes	F1LQ10_RAT CD302 antigen [Rattus norvegicus (Rat) [10116]]	D4A3W3,F1LQ10,Q5FVR3	UR100_12_05_Rodentia_9989.fasta	25 452,1	2	2	2	0.000168	0.0921
15 minutes	F1LQ81_RAT Vesicle-fusing ATPase (Fragment) [Rattus norvegicus (Rat) [10116]]	F1LQ81,Q9QUL6	UR13_3_Rodentia_9989_20130403.fasta	82 655,5	5	5	6	0.000503	0.0712
15 minutes	F1LQ81_RAT Vesicle-fusing ATPase (Fragment) [Rattus norvegicus (Rat) [10116]]	F1LQ81,Q9QUL6	UR100_12_05_Rodentia_9989.fasta	82 655,5	2	2	4	0.000205	0.0269
15 minutes	F1LQ81_RAT Vesicle-fusing ATPase (Fragment) [Rattus norvegicus (Rat) [10116]]	F1LQ81,Q9QUL6	UR100_12_05_Rodentia_9989.fasta	82 655,5	1	1	2	0.000101	0.0134
15 minutes	F1LQ81_RAT Vesicle-fusing ATPase (Fragment) [Rattus norvegicus (Rat) [10116]]	F1LQ81,Q9QUL6	UR100_12_05_Rodentia_9989.fasta	82 655,5	1	1	1	4.77e-05	0.0134
15 minutes	F1LQC3_RAT Collagen alpha-1(XII) chain [Rattus norvegicus (Rat) [10116]]	D3Z9F8,F1LQC3,G3HH34,H0VQX1,UPI0002AB86F5	UR13_3_Rodentia_9989_20130403.fasta	332 984,1	1	1	1	5.05e-05	0.00385
15 minutes	F1LQS3_RAT 60S ribosomal protein L6 [Rattus norvegicus (Rat) [10116]]	F1LQS3,H7C5Y5,P21533,Q6P790	UR13_3_Rodentia_9989_20130403.fasta	33 563,0	5	5	9	0.000755	0.161
15 minutes	F1LQS3_RAT 60S ribosomal protein L6 [Rattus norvegicus (Rat) [10116]]	F1LQS3,H7C5Y5,P21533,Q6P790	UR100_12_05_Rodentia_9989.fasta	33 563,0	2	3	7	0.000358	0.0805
15 minutes	F1LQS3_RAT 60S ribosomal protein L6 [Rattus norvegicus (Rat) [10116]]	F1LQS3,H7C5Y5,P21533,Q6P790	UR100_12_05_Rodentia_9989.fasta	33 563,0	1	1	2	0.000101	0.0503
15 minutes	F1LQS3_RAT 60S ribosomal protein L6 [Rattus norvegicus (Rat) [10116]]	F1LQS3,H7C5Y5,P21533,Q6P790	UR100_12_05_Rodentia_9989.fasta	33 563,0	1	1	1	4.77e-05	0.0503
15 minutes	F1LR61_RAT L-gulonolactone oxidase (Fragment) [Rattus norvegicus (Rat) [10116]]	F1LR61,F1LZB1,F1M5I9,G3HNJ3,P10867,P58710,Q8K156	UR100_12_05_Rodentia_9989.fasta,UR13_3_Rodentia_9989_20130403.fasta	50 478,8	3	3	4	0.000336	0.0683
15 minutes	F1LRW9_RAT Protein Pi4ka [Rattus norvegicus (Rat) [10116]]	D4A9X4,E9Q3L2,F1LRW9,G5C028,I3MNX6,O08662,Q6DIC7,UPI0002AB8254	UR100_12_05_Rodentia_9989.fasta,UR13_3_Rodentia_9989_20130403.fasta	231 951,7	1	1	3	0.000151	0.00587
15 minutes	F1LSM4_RAT Protein Scamp3 (Fragment) [Rattus norvegicus (Rat) [10116]]	D3ZQ93,E9PTW1,F1LSM4	UR13_3_Rodentia_9989_20130403.fasta	34 453,7	3	3	6	0.000503	0.0638
15 minutes	F1LSM4_RAT Protein Scamp3 (Fragment) [Rattus norvegicus (Rat) [10116]]	D3ZQ93,E9PTW1,F1LSM4	UR100_12_05_Rodentia_9989.fasta	34 453,7	2	2	5	0.000256	0.0411
15 minutes	F1LT35_RAT Protein RGD1564606 (Fragment) [Rattus norvegicus (Rat) [10116]]	D3YU45,D3YWP3,D3Z1D6,D3Z5J8,D3Z5J9,D3ZTH8,F1LT35,G3GTY5,G3HGD7,G3HQ39,G3IGI0,G5BGI5,G5BVI3,G5BX58,G5C9V7,H0UW86,P62751	UR100_12_05_Rodentia_9989.fasta	17 696,2	1	1	1	8.39e-05	0.0513
15 minutes	F1LT35_RAT Protein RGD1564606 (Fragment) [Rattus norvegicus (Rat) [10116]]	D3YU45,D3YWP3,D3Z1D6,D3Z5J8,D3Z5J9,D3ZTH8,F1LT35,G3GTY5,G3HGD7,G3HQ39,G3IGI0,G5BGI5,G5BVI3,G5BX58,G5C9V7,H0UW86,P62751	UR100_12_05_Rodentia_9989.fasta	17 696,2	2	2	5	0.000256	0.135
15 minutes	F1LUI8_RAT Uncharacterized protein (Fragment) [Rattus norvegicus (Rat) [10116]]	F1LUI8	UR100_12_05_Rodentia_9989.fasta	29 198,3	1	1	1	8.39e-05	0.05
15 minutes	F1LVZ7_RAT Transmembrane 9 superfamily member 4 (Fragment) [Rattus norvegicus (Rat) [10116]]	F1LVZ7,Q4KLL4,Q8BH24	UR13_3_Rodentia_9989_20130403.fasta	74 695,9	2	2	2	0.000168	0.0264
15 minutes	F1LWH4_RAT Uncharacterized protein (Fragment) [Rattus norvegicus (Rat) [10116]]	D3Z1Q1,D3Z5J6,D3ZE97,D3ZLH3,D3ZQ96,D3ZRA9,D3ZUH0,D4A870,F1LWH4,F1M4U3	UR100_12_05_Rodentia_9989.fasta	18 453,0	1	1	3	0.000154	0.0938
15 minutes	F1LWH4_RAT Uncharacterized protein (Fragment) [Rattus norvegicus (Rat) [10116]]	D3ZE97,D3ZLH3,D3ZQ96,D3ZRA9,D3ZUH0,D4A870,F1LWH4,F1M4U3,UPI0000501E68,UPI0002AB8F77	UR13_3_Rodentia_9989_20130403.fasta	18 453,0	1	1	1	8.39e-05	0.0938
15 minutes	F1LWH4_RAT Uncharacterized protein (Fragment) [Rattus norvegicus (Rat) [10116]]	D3ZE97,D3ZLH3,D3ZQ96,D3ZRA9,D3ZUH0,D4A870,F1LWH4,F1M4U3,UPI0000501E68,UPI0002AB8F77	UR100_12_05_Rodentia_9989.fasta,UR13_3_Rodentia_9989_20130403.fasta	18 453,0	1	1	2	0.000101	0.0938
15 minutes	F1LWH4_RAT Uncharacterized protein (Fragment) [Rattus norvegicus (Rat) [10116]]	D3ZE97,D3ZLH3,D3ZQ96,D3ZRA9,D3ZUH0,D4A870,F1LWH4,F1M4U3,UPI0000501E68,UPI0002AB8F77	UR100_12_05_Rodentia_9989.fasta,UR13_3_Rodentia_9989_20130403.fasta	18 453,0	1	1	3	0.000143	0.0938
15 minutes	F1LX00_RAT E3 ubiquitin-protein ligase (Fragment) [Rattus norvegicus (Rat) [10116]]	F1LX00,F1M3F2,I3NHH2,Q80WX3	UR13_3_Rodentia_9989_20130403.fasta	84 394,0	1	1	1	4.77e-05	0.0219
15 minutes	F1M1G4_RAT Protein Txlnb (Fragment) [Rattus norvegicus (Rat) [10116]]	F1M1G4,Q62839	UR13_3_Rodentia_9989_20130403.fasta	112 844,6	1	1	1	8.39e-05	0.01
15 minutes	F1M225_RAT Protein Rab1 (Fragment) [Rattus norvegicus (Rat) [10116]]	F1M225,G5C5Z3,P62821,Q3UB66,Q6ZPF0	UR13_3_Rodentia_9989_20130403.fasta	22 678,5	3	3	6	0.000503	0.254
15 minutes	F1M225_RAT Protein Rab1 (Fragment) [Rattus norvegicus (Rat) [10116]]	F1M225,G5C5Z3,P62821,Q3UB66,Q6ZPF0	UR100_12_05_Rodentia_9989.fasta	22 678,5	3	3	13	0.000666	0.356
15 minutes	F1M300_RAT Uncharacterized protein (Fragment) [Rattus norvegicus (Rat) [10116]]	F1M300	UR13_3_Rodentia_9989_20130403.fasta	29 691,8	3	3	5	0.000419	0.122
15 minutes	F1M300_RAT Uncharacterized protein (Fragment) [Rattus norvegicus (Rat) [10116]]	F1M300	UR100_12_05_Rodentia_9989.fasta	29 691,8	1	1	1	5.05e-05	0.0496
15 minutes	F1M300_RAT Uncharacterized protein (Fragment) [Rattus norvegicus (Rat) [10116]]	F1M300	UR100_12_05_Rodentia_9989.fasta	29 691,8	1	1	3	0.000143	0.0496
15 minutes	F1M3I8_RAT Protein RGD1309489 (Fragment) [Rattus norvegicus (Rat) [10116]]	F1M3I8	UR13_3_Rodentia_9989_20130403.fasta	113 340,9	1	1	1	5.05e-05	0.00708
15 minutes	F1M3W8_RAT Protein LOC100359438 (Fragment) [Rattus norvegicus (Rat) [10116]]	F1M3W8,I7HJS4,UPI0002AB8599	UR13_3_Rodentia_9989_20130403.fasta	52 816,1	1	1	1	4.77e-05	0.0189
15 minutes	F1M5X3_RAT Copper-transporting ATPase 2 (Fragment) [Rattus norvegicus (Rat) [10116]]	D3ZZB4,F1M5X3,Q64535,Q9QUG4	UR13_3_Rodentia_9989_20130403.fasta	155 991,0	4	4	6	0.000503	0.03
15 minutes	F1M7H2_RAT Secretory component (Fragment) [Rattus norvegicus (Rat) [10116]]	F1M7H2	UR13_3_Rodentia_9989_20130403.fasta	79 451,1	3	4	6	0.000503	0.0556
15 minutes	F1M7H2_RAT Secretory component (Fragment) [Rattus norvegicus (Rat) [10116]]	F1M7H2	UR100_12_05_Rodentia_9989.fasta	79 451,1	1	1	9	0.000461	0.0125
15 minutes	F1M7H2_RAT Secretory component (Fragment) [Rattus norvegicus (Rat) [10116]]	F1M7H2	UR100_12_05_Rodentia_9989.fasta	79 451,1	1	1	6	0.000303	0.0125
15 minutes	F1M7H2_RAT Secretory component (Fragment) [Rattus norvegicus (Rat) [10116]]	F1M7H2	UR100_12_05_Rodentia_9989.fasta	79 451,1	1	1	2	9.54e-05	0.0125
15 minutes	F1M7X1_RAT Cytochrome P450 4A2 [Rattus norvegicus (Rat) [10116]]	D3ZRJ1,F1M7X1,P20817	UR13_3_Rodentia_9989_20130403.fasta	58 234,3	1	1	1	8.39e-05	0.0237
15 minutes	F1M824_RAT Endothelin-converting enzyme 1 [Rattus norvegicus (Rat) [10116]]	F1M824,P42893,P42893-2,P42893-3,P42893-4,Q6IN10	UR13_3_Rodentia_9989_20130403.fasta	87 095,4	4	4	5	0.000419	0.078
15 minutes	F1M824_RAT Endothelin-converting enzyme 1 [Rattus norvegicus (Rat) [10116]]	F1M824,P42893,P42893-2,P42893-3,P42893-4,Q6IN10	UR100_12_05_Rodentia_9989.fasta	86 127,7	1	1	2	0.000102	0.0182
15 minutes	F1MAP2_RAT Protein Clint1 [Rattus norvegicus (Rat) [10116]]	F1MAP2,Q3UPG6,Q5SUH6,Q5SUH7,Q6DGF2	UR13_3_Rodentia_9989_20130403.fasta	69 390,0	4	5	9	0.000755	0.0815
15 minutes	F1MAP2_RAT Protein Clint1 [Rattus norvegicus (Rat) [10116]]	F1MAP2,Q3UPG6,Q5SUH6,Q5SUH7,Q6DGF2	UR100_12_05_Rodentia_9989.fasta	69 390,0	1	1	3	0.000154	0.0219
15 minutes	F1MAP2_RAT Protein Clint1 [Rattus norvegicus (Rat) [10116]]	F1MAP2,Q3UPG6,Q5SUH6,Q5SUH7,Q6DGF2	UR100_12_05_Rodentia_9989.fasta	69 390,0	1	1	2	0.000101	0.0219
15 minutes	F6QPR1_MOUSE Prohibitin-2 (Fragment) [Mus musculus (Mouse) [10090]]	F6QPR1,G3GUQ6,G5CAS2,H0W5T5,I3N9G0,O35129,Q5XIH7	UR100_12_05_Rodentia_9989.fasta,UR13_3_Rodentia_9989_20130403.fasta	33 297,6	1	1	1	8.39e-05	0.0764
15 minutes	F6RSH1_MOUSE Golgi apparatus protein 1 (Fragment) [Mus musculus (Mouse) [10090]]	F6RSH1,F8WHM5,G3V8G4,G5B5W7,I3MEZ9,Q61543,Q62638,Q9Z1E9	UR100_12_05_Rodentia_9989.fasta,UR13_3_Rodentia_9989_20130403.fasta	132 328,8	1	1	1	4.77e-05	0.0135
15 minutes	F6V6T4_MOUSE Transmembrane emp24 domain-containing protein 2 (Fragment) [Mus musculus (Mouse) [10090]]	F6V6T4,H0V0V8,P49020,Q3U9H7,Q63524,Q8C1Z9,Q9R0Q3	UR100_12_05_Rodentia_9989.fasta,UR13_3_Rodentia_9989_20130403.fasta	22 189,7	2	2	4	0.000336	0.142
15 minutes	F6ZDY5_MOUSE Rho GTPase-activating protein 28 (Fragment) [Mus musculus (Mouse) [10090]]	F6ZDY5,Q8BN58,Q8BN58-2,Q8BN58-3	UR13_3_Rodentia_9989_20130403.fasta	81 797,1	1	1	1	5.05e-05	0.0298
15 minutes	F8WG69_RAT IgG receptor FcRn large subunit p51 [Rattus norvegicus (Rat) [10116]]	F8WG69,P13599	UR100_12_05_Rodentia_9989.fasta,UR13_3_Rodentia_9989_20130403.fasta	40 169,4	1	1	1	8.39e-05	0.0245
15 minutes	FA12_RAT Coagulation factor XII [Rattus norvegicus (Rat) [10116]]	D3ZTE0	UR100_12_05_Rodentia_9989.fasta	65 842,6	1	1	2	0.000168	0.0252
15 minutes	FA55D_RAT Protein FAM55D [Rattus norvegicus (Rat) [10116]]	Q5XI89	UR13_3_Rodentia_9989_20130403.fasta	61 616,4	2	2	2	0.000168	0.0406
15 minutes	FA55D_RAT Protein FAM55D [Rattus norvegicus (Rat) [10116]]	Q5XI89	UR100_12_05_Rodentia_9989.fasta	61 616,4	3	3	9	0.000461	0.0535
15 minutes	FA55D_RAT Protein FAM55D [Rattus norvegicus (Rat) [10116]]	Q5XI89	UR100_12_05_Rodentia_9989.fasta	61 616,4	1	1	3	0.000151	0.0185
15 minutes	FBX41_MOUSE F-box only protein 41 [Mus musculus (Mouse) [10090]]	D3ZT20,G3HYB6,G5CBQ3,H0VMV6,I3MH79,Q6NS60,UPI0002AB8E05	UR100_12_05_Rodentia_9989.fasta,UR13_3_Rodentia_9989_20130403.fasta	92 804,6	1	1	12	0.000606	0.00916
15 minutes	FBX41_MOUSE F-box only protein 41 [Mus musculus (Mouse) [10090]]	D3ZT20,G3HYB6,G5CBQ3,H0VMV6,I3MH79,Q6NS60,UPI0002AB8E05	UR100_12_05_Rodentia_9989.fasta,UR13_3_Rodentia_9989_20130403.fasta	94 331,4	1	1	12	0.000572	0.00916
15 minutes	FBX41_MOUSE F-box only protein 41 [Mus musculus (Mouse) [10090]]	D3ZT20,G3HYB6,G5CBQ3,H0VMV6,Q6NS60	UR13_3_Rodentia_9989_20130403.fasta	92 804,6	1	1	2	0.000168	0.00916
15 minutes	FBX41_MOUSE F-box only protein 41 [Mus musculus (Mouse) [10090]]	D3ZT20,G3HYB6,G5CBQ3,H0VMV6,Q6NS60	UR100_12_05_Rodentia_9989.fasta	94 331,4	1	1	51	0.00261	0.00916
15 minutes	G3UZW2_MOUSE 40S ribosomal protein S18 [Mus musculus (Mouse) [10090]]	D3ZII2,D3ZM33,F5H8M6,F6YVP7,G3UZW2,P62270,Q3TW65	UR13_3_Rodentia_9989_20130403.fasta	17 719,3	2	2	3	0.000252	0.187
15 minutes	G3UZW2_MOUSE 40S ribosomal protein S18 [Mus musculus (Mouse) [10090]]	D3ZII2,D3ZM33,F5H8M6,F6YVP7,G3UZW2,P62270,Q3TW65	UR100_12_05_Rodentia_9989.fasta	17 799,3	2	2	4	0.000191	0.168
15 minutes	G3V680_RAT Beta-galactoside alpha-2,6-sialyltransferase 1 [Rattus norvegicus (Rat) [10116]]	G3V680,P13721	UR13_3_Rodentia_9989_20130403.fasta	46 733,4	2	2	2	0.000168	0.0571
15 minutes	G3V6Z7_RAT Golgi autoantigen, golgin subfamily a, 5, isoform CRA_a [Rattus norvegicus (Rat) [10116]]	G3V6Z7,Q3ZU82	UR13_3_Rodentia_9989_20130403.fasta	82 334,3	2	2	2	0.000168	0.0329
15 minutes	G3V7V6_RAT All-trans-13,14-dihydroretinol saturase, isoform CRA_b [Rattus norvegicus (Rat) [10116]]	G3V7V6	UR13_3_Rodentia_9989_20130403.fasta	67 479,5	3	3	3	0.000252	0.0591
15 minutes	G3V8U4_RAT Sorting nexin family member 27, isoform CRA_b [Rattus norvegicus (Rat) [10116]]	G3V8U4,I3M5U1,Q3UHD6-2,Q8K4V4-2	UR13_3_Rodentia_9989_20130403.fasta	59 533,7	4	4	5	0.000419	0.0798
15 minutes	G3V8U4_RAT Sorting nexin family member 27, isoform CRA_b [Rattus norvegicus (Rat) [10116]]	G3V8U4,I3M5U1,Q3UHD6-2,Q8K4V4-2	UR100_12_05_Rodentia_9989.fasta,UR13_3_Rodentia_9989_20130403.fasta	59 533,7	2	2	4	0.000202	0.0475
15 minutes	G3V8U4_RAT Sorting nexin family member 27, isoform CRA_b [Rattus norvegicus (Rat) [10116]]	G3V8U4,Q3UHD6-2,Q8K4V4-2	UR100_12_05_Rodentia_9989.fasta	59 533,7	2	2	4	0.000205	0.0475
15 minutes	G8JLS2_RAT 3-oxo-5-alpha-steroid 4-dehydrogenase 1 (Fragment) [Rattus norvegicus (Rat) [10116]]	G8JLS2,P24008	UR13_3_Rodentia_9989_20130403.fasta	29 780,9	1	1	1	8.39e-05	0.031
15 minutes	G8JLS2_RAT 3-oxo-5-alpha-steroid 4-dehydrogenase 1 (Fragment) [Rattus norvegicus (Rat) [10116]]	G8JLS2,P24008	UR100_12_05_Rodentia_9989.fasta	29 780,9	1	1	8	0.00041	0.0349
15 minutes	G8JLS2_RAT 3-oxo-5-alpha-steroid 4-dehydrogenase 1 (Fragment) [Rattus norvegicus (Rat) [10116]]	G8JLS2,P24008	UR100_12_05_Rodentia_9989.fasta	29 780,9	1	1	1	5.05e-05	0.031
15 minutes	GNAI2_RAT Guanine nucleotide-binding protein G(i) subunit alpha-2 [Rattus norvegicus (Rat) [10116]]	G3H8D0,G5BZY6,I3MR36,P04897,P08752,P38402,Q3HR13,Q5EEY4	UR13_3_Rodentia_9989_20130403.fasta	40 540,3	1	1	1	8.39e-05	0.0423
15 minutes	HS90A_MOUSE Heat shock protein HSP 90-alpha [Mus musculus (Mouse) [10090]]	D0V4J5,H0UXJ8,I3MDY9,P07901,P82995,Q3TKA2,Q3UIF3	UR13_3_Rodentia_9989_20130403.fasta	84 791,2	1	1	1	5.05e-05	0.0109
15 minutes	IGG FC [Rattus norvegicus [10116]]	UPI0000111769	UR100_12_05_Rodentia_9989.fasta	25 333,1	2	3	16	0.00134	0.0667
15 minutes	IGG FC [Rattus norvegicus [10116]]	UPI0000111769	UR100_12_05_Rodentia_9989.fasta	25 333,1	2	3	60	0.00307	0.0667
15 minutes	IGG1-LAMBDA SE155-4 FAB (LIGHT CHAIN) [Mus musculus [10090]]	UPI00006832CF	UR100_12_05_Rodentia_9989.fasta	13 300,7	1	1	1	8.39e-05	0.496
15 minutes	ITA4_MOUSE Integrin alpha-4 [Mus musculus (Mouse) [10090]]	D3ZMQ3,D4A6C2,E9QK91,Q00651,Q3U0V9,Q3U1F2,Q6NV53,Q792F9	UR100_12_05_Rodentia_9989.fasta	115 697,8	1	1	4	0.000336	0.0212
15 minutes	J3KMM5_MOUSE Sarcoplasmic/endoplasmic reticulum calcium ATPase 2 [Mus musculus (Mouse) [10090]]	J3KMM5,UPI0000DC17AF	UR13_3_Rodentia_9989_20130403.fasta	109 789,2	1	1	1	8.39e-05	0.012
15 minutes	K1704_RAT Uncharacterized protein KIAA1704 homolog [Rattus norvegicus (Rat) [10116]]	G3H839,G5C910,H0W036,I3MCZ9,Q4V893	UR13_3_Rodentia_9989_20130403.fasta	39 175,6	1	1	1	5.05e-05	0.0287
15 minutes	K22O_MOUSE Keratin, type II cytoskeletal 2 oral [Mus musculus (Mouse) [10090]]	Q3UV17	UR13_3_Rodentia_9989_20130403.fasta	62 845,6	1	1	2	0.000168	0.0152
15 minutes	K22O_MOUSE Keratin, type II cytoskeletal 2 oral [Mus musculus (Mouse) [10090]]	Q3UV17	UR100_12_05_Rodentia_9989.fasta	62 845,6	1	1	2	0.000102	0.0152
15 minutes	K22O_MOUSE Keratin, type II cytoskeletal 2 oral [Mus musculus (Mouse) [10090]]	Q3UV17	UR100_12_05_Rodentia_9989.fasta	62 845,6	1	1	1	5.05e-05	0.0152
15 minutes	K22O_MOUSE Keratin, type II cytoskeletal 2 oral [Mus musculus (Mouse) [10090]]	Q3UV17	UR100_12_05_Rodentia_9989.fasta	62 845,6	1	1	6	0.000286	0.0152
15 minutes	KIF3C_RAT Kinesin-like protein KIF3C [Rattus norvegicus (Rat) [10116]]	G3GXQ0,G3V7J8,I3MLL4,O55165	UR13_3_Rodentia_9989_20130403.fasta	89 817,5	1	1	1	4.77e-05	0.0377
15 minutes	LOXH1_MOUSE Lipoxygenase homology domain-containing protein 1 [Mus musculus (Mouse) [10090]]	C8YR32,D4A3A1,E9PVB2,G3HAD8,Q8BI18	UR13_3_Rodentia_9989_20130403.fasta	235 763,1	1	1	1	4.77e-05	0.00435
15 minutes	LTOR1_RAT Ragulator complex protein LAMTOR1 [Rattus norvegicus (Rat) [10116]]	Q6P791	UR100_12_05_Rodentia_9989.fasta	17 721,1	1	1	1	8.39e-05	0.0994
15 minutes	MARF1_RAT Meiosis arrest female protein 1 [Rattus norvegicus (Rat) [10116]]	Q8VIG2	UR13_3_Rodentia_9989_20130403.fasta	187 771,9	1	1	1	4.77e-05	0.00476
15 minutes	NUCB2_RAT Nucleobindin-2 [Rattus norvegicus (Rat) [10116]]	G3V8R1,Q9JI85	UR100_12_05_Rodentia_9989.fasta	50 091,2	1	1	4	0.000205	0.0214
15 minutes	O55212_RAT Ribosomal protein S2 [Rattus norvegicus (Rat) [10116]]	O55212	UR13_3_Rodentia_9989_20130403.fasta	28 593,8	2	2	4	0.000336	0.0899
15 minutes	O55212_RAT Ribosomal protein S2 [Rattus norvegicus (Rat) [10116]]	O55212	UR100_12_05_Rodentia_9989.fasta	28 593,8	1	1	2	0.000102	0.0412
15 minutes	O55212_RAT Ribosomal protein S2 [Rattus norvegicus (Rat) [10116]]	O55212	UR100_12_05_Rodentia_9989.fasta	28 593,8	1	1	6	0.000303	0.0412
15 minutes	O55212_RAT Ribosomal protein S2 [Rattus norvegicus (Rat) [10116]]	O55212	UR100_12_05_Rodentia_9989.fasta	28 593,8	1	1	1	4.77e-05	0.0412
15 minutes	P20070-2 Isoform 2 of NADH-cytochrome b5 reductase 3 [Rattus norvegicus (Rat) [10116]]	G3I0D7,P20070-2	UR13_3_Rodentia_9989_20130403.fasta	34 866,8	1	1	2	0.000168	0.0423
15 minutes	PA2G4_MOUSE Proliferation-associated protein 2G4 [Mus musculus (Mouse) [10090]]	D3YVH7,E7CYH3,G3HRK0,G5BB88,H0VS10,I3MAB0,P50580,Q3UMW2,Q6AYD3	UR100_12_05_Rodentia_9989.fasta,UR13_3_Rodentia_9989_20130403.fasta	43 698,7	1	1	2	0.000168	0.0279
15 minutes	PKHM3_MOUSE Pleckstrin homology domain-containing family M member 3 [Mus musculus (Mouse) [10090]]	Q8BM47,Q8BM47-2	UR13_3_Rodentia_9989_20130403.fasta	86 554,2	1	1	5	0.000238	0.0197
15 minutes	PP13G_MOUSE Putative protein phosphatase 1 regulatory inhibitor subunit 3G [Mus musculus (Mouse) [10090]]	Q9CW07	UR100_12_05_Rodentia_9989.fasta	37 822,9	1	1	1	8.39e-05	0.0403
15 minutes	PRDX1_MOUSE Peroxiredoxin-1 [Mus musculus (Mouse) [10090]]	P35700,Q3U9J9,Q63716	UR13_3_Rodentia_9989_20130403.fasta	22 177,5	1	1	2	9.54e-05	0.0553
15 minutes	Q2UY11-2 Isoform 2 of Collagen alpha-1(XXVIII) chain [Mus musculus (Mouse) [10090]]	Q2UY11-2	UR100_12_05_Rodentia_9989.fasta	71 077,0	1	1	4	0.000205	0.0114
15 minutes	Q31255_RAT MHC class I RT1.Ac heavy chain [Rattus norvegicus (Rat) [10116]]	Q31255,Q31256,Q6MGB8,Q95567,Q95577,Q9QYQ0	UR100_12_05_Rodentia_9989.fasta	41 245,0	1	1	1	5.12e-05	0.0274
15 minutes	Q31255_RAT MHC class I RT1.Ac heavy chain [Rattus norvegicus (Rat) [10116]]	Q31255,Q31256,Q6MGB8,Q95567,Q95577,Q9QYQ0,UPI0002AB9544	UR13_3_Rodentia_9989_20130403.fasta	40 995,4	1	1	2	0.000168	0.0219
15 minutes	Q3KRF0_RAT Vacuolar protein sorting 33 homolog A (S. cerevisiae) [Rattus norvegicus (Rat) [10116]]	D3ZRT3,D4A3X5,G3H267,G5AWQ7,H0VDU1,Q3KRF0,Q63615,Q80XK7,Q9D2N9	UR100_12_05_Rodentia_9989.fasta	67 557,6	1	1	1	8.39e-05	0.0151
15 minutes	Q3TD14_MOUSE Phosphatidylinositol N-acetylglucosaminyltransferase subunit Q [Mus musculus (Mouse) [10090]]	D3Z1K3,Q3TD14,Q642B8,Q9QYT7	UR100_12_05_Rodentia_9989.fasta	66 266,5	1	1	14	0.000717	0.0125
15 minutes	Q3TML0_MOUSE Protein disulfide-isomerase A6 [Mus musculus (Mouse) [10090]]	Q3TJL8,Q3TML0	UR13_3_Rodentia_9989_20130403.fasta	48 671,1	1	1	1	8.39e-05	0.0315
15 minutes	Q3U4W5_MOUSE RAB6, member RAS oncogene family, isoform CRA_c [Mus musculus (Mouse) [10090]]	H0UYZ9,Q3U4W5	UR100_12_05_Rodentia_9989.fasta	23 546,4	1	1	2	0.000102	0.312
15 minutes	Q3U5T3_MOUSE Putative uncharacterized protein [Mus musculus (Mouse) [10090]]	Q3U5T3,Q811M6,Q8C2M8,Q9DCE9	UR13_3_Rodentia_9989_20130403.fasta	31 574,0	1	2	2	9.54e-05	0.119
15 minutes	Q3V040_MOUSE Putative uncharacterized protein [Mus musculus (Mouse) [10090]]	E9Q3K0,Q3V040	UR13_3_Rodentia_9989_20130403.fasta	54 697,9	1	1	1	5.05e-05	0.0239
15 minutes	Q3V040_MOUSE Putative uncharacterized protein [Mus musculus (Mouse) [10090]]	E9Q3K0,Q3V040	UR13_3_Rodentia_9989_20130403.fasta	54 697,9	1	1	2	9.54e-05	0.0239
15 minutes	Q4QQW7_RAT Cytochrome P450, family 2, subfamily c, polypeptide 7 [Rattus norvegicus (Rat) [10116]]	Q4QQW7	UR13_3_Rodentia_9989_20130403.fasta	56 175,5	5	6	11	0.000923	0.151
15 minutes	Q4QQW7_RAT Cytochrome P450, family 2, subfamily c, polypeptide 7 [Rattus norvegicus (Rat) [10116]]	Q4QQW7	UR100_12_05_Rodentia_9989.fasta	56 175,5	2	3	3	0.000154	0.098
15 minutes	Q4QQW7_RAT Cytochrome P450, family 2, subfamily c, polypeptide 7 [Rattus norvegicus (Rat) [10116]]	Q4QQW7	UR100_12_05_Rodentia_9989.fasta	56 175,5	3	3	3	0.000151	0.0939
15 minutes	Q4QQW7_RAT Cytochrome P450, family 2, subfamily c, polypeptide 7 [Rattus norvegicus (Rat) [10116]]	Q4QQW7	UR100_12_05_Rodentia_9989.fasta	56 175,5	1	1	1	4.77e-05	0.0429
15 minutes	Q504P4_MOUSE Heat shock cognate 71 kDa protein [Mus musculus (Mouse) [10090]]	P19378,P63017,Q3TB63,Q3TEK2,Q3TH56,Q3TQ13,Q3TZJ3,Q3UBA6,Q3UDS0,Q504P4	UR13_3_Rodentia_9989_20130403.fasta	70 806,6	2	2	4	0.000336	0.0574
15 minutes	Q504P4_MOUSE Heat shock cognate 71 kDa protein [Mus musculus (Mouse) [10090]]	P19378,P63017,Q3TB63,Q3TEK2,Q3TH56,Q3TQ13,Q3TZJ3,Q3UBA6,Q3UDS0,Q504P4	UR100_12_05_Rodentia_9989.fasta	70 806,6	3	3	10	0.000512	0.0781
15 minutes	Q52L67_MOUSE Gpsn2 protein [Mus musculus (Mouse) [10090]]	G3UWE1,Q52L67,Q64232,Q9CY27	UR13_3_Rodentia_9989_20130403.fasta	36 091,9	1	1	1	8.39e-05	0.0221
15 minutes	Q52L67_MOUSE Gpsn2 protein [Mus musculus (Mouse) [10090]]	G3UWE1,Q52L67,Q64232,Q9CY27	UR100_12_05_Rodentia_9989.fasta	36 091,9	1	1	1	4.77e-05	0.0221
15 minutes	Q545Y5_MOUSE CD74 antigen (Invariant polypeptide of major histocompatibility complex, class II antigen-associated) [Mus musculus (Mouse) [10090]]	Q545Y5	UR13_3_Rodentia_9989_20130403.fasta	24 455,3	1	1	1	4.77e-05	0.0744
15 minutes	Q5I0L8_RAT Angiopoietin-like 3 [Rattus norvegicus (Rat) [10116]]	Q5I0L8,Q9R182	UR100_12_05_Rodentia_9989.fasta	52 544,3	1	1	1	8.39e-05	0.0248
15 minutes	Q5M9L9_MOUSE 40S ribosomal protein S8 [Mus musculus (Mouse) [10090]]	D3ZIE1,G3XA55,G5ARV4,Q5M9L9,Q5SZV3,Q6TXJ0	UR100_12_05_Rodentia_9989.fasta,UR13_3_Rodentia_9989_20130403.fasta	24 159,2	3	3	3	0.000252	0.168
15 minutes	Q5M9L9_MOUSE 40S ribosomal protein S8 [Mus musculus (Mouse) [10090]]	D3ZIE1,G5ARV4,Q5M9L9,Q5SZV3,Q6TXJ0	UR100_12_05_Rodentia_9989.fasta	24 159,2	1	1	1	4.77e-05	0.0529
15 minutes	Q5SP45_MOUSE Novel protein [Mus musculus (Mouse) [10090]]	Q5SP45	UR100_12_05_Rodentia_9989.fasta	17 888,5	1	1	1	8.39e-05	0.0491
15 minutes	Q5U2U4_RAT Secretory carrier membrane protein 2 [Rattus norvegicus (Rat) [10116]]	D3ZHT9,E9PSZ6,Q5U2U4,Q9ERN0	UR100_12_05_Rodentia_9989.fasta	36 465,5	1	1	2	0.000102	0.0365
15 minutes	Q61276_MOUSE A-X actin [Mus musculus (Mouse) [10090]]	E9Q5F4,G5BI78,P48975,Q3TSB7,Q3U5R4,Q3U804,Q3U939,Q3UA89,Q3UAF6,Q3UAF7,Q3UCF8,Q3UGS0,Q61276	UR13_3_Rodentia_9989_20130403.fasta	41 738,8	3	4	6	0.000503	0.112
15 minutes	Q61276_MOUSE A-X actin [Mus musculus (Mouse) [10090]]	E9Q5F4,G5BI78,P48975,Q3TSB7,Q3U5R4,Q3U804,Q3U939,Q3UA89,Q3UAF6,Q3UAF7,Q3UCF8,Q3UGS0,Q61276	UR100_12_05_Rodentia_9989.fasta	41 738,8	3	3	10	0.000512	0.112
15 minutes	Q61276_MOUSE A-X actin [Mus musculus (Mouse) [10090]]	E9Q5F4,G5BI78,P48975,Q3TSB7,Q3U5R4,Q3U804,Q3U939,Q3UA89,Q3UAF6,Q3UAF7,Q3UCF8,Q3UGS0,Q61276	UR100_12_05_Rodentia_9989.fasta	41 738,8	2	2	3	0.000151	0.128
15 minutes	Q61276_MOUSE A-X actin [Mus musculus (Mouse) [10090]]	E9Q5F4,G5BI78,P48975,Q3TSB7,Q3U5R4,Q3U804,Q3U939,Q3UA89,Q3UAF6,Q3UAF7,Q3UCF8,Q3UGS0,Q61276	UR100_12_05_Rodentia_9989.fasta	41 738,8	1	1	1	4.77e-05	0.0293
15 minutes	Q63460_RAT Proline-rich protein (Fragment) [Rattus norvegicus (Rat) [10116]]	Q63460	UR100_12_05_Rodentia_9989.fasta	558 475,8	1	1	1	5.12e-05	0.00259
15 minutes	Q63460_RAT Proline-rich protein (Fragment) [Rattus norvegicus (Rat) [10116]]	Q63460	UR100_12_05_Rodentia_9989.fasta	558 475,8	1	1	1	4.77e-05	0.00219
15 minutes	Q66HT1_RAT Fructose-bisphosphate aldolase [Rattus norvegicus (Rat) [10116]]	H0VLB4,P00884,Q3TJ66,Q66HT1,Q91Y97	UR13_3_Rodentia_9989_20130403.fasta	39 507,2	2	2	4	0.000336	0.0714
15 minutes	Q66HT1_RAT Fructose-bisphosphate aldolase [Rattus norvegicus (Rat) [10116]]	H0VLB4,P00884,Q3TJ66,Q66HT1,Q91Y97	UR100_12_05_Rodentia_9989.fasta	39 507,2	1	1	1	5.12e-05	0.0412
15 minutes	Q66HT1_RAT Fructose-bisphosphate aldolase [Rattus norvegicus (Rat) [10116]]	H0VLB4,P00884,Q3TJ66,Q66HT1,Q91Y97	UR100_12_05_Rodentia_9989.fasta	39 507,2	1	1	1	4.77e-05	0.0357
15 minutes	Q6GT74_RAT Basigin [Rattus norvegicus (Rat) [10116]]	F1M6R2,F8WG73,Q6GT74	UR13_3_Rodentia_9989_20130403.fasta	30 101,2	3	3	5	0.000419	0.143
15 minutes	Q6P1H4_MOUSE Exostoses (Multiple)-like 3 [Mus musculus (Mouse) [10090]]	Q5DU26,Q6P1H4,Q9JMA8	UR100_12_05_Rodentia_9989.fasta	104 802,9	1	1	1	5.05e-05	0.0316
15 minutes	Q6P9U5_RAT Ribosomal protein L9 [Rattus norvegicus (Rat) [10116]]	G3ILP4,I3LZQ5,Q6P9U5	UR13_3_Rodentia_9989_20130403.fasta	21 879,7	1	1	1	8.39e-05	0.0521
15 minutes	Q6P9U5_RAT Ribosomal protein L9 [Rattus norvegicus (Rat) [10116]]	G3ILP4,I3LZQ5,Q6P9U5	UR100_12_05_Rodentia_9989.fasta,UR13_3_Rodentia_9989_20130403.fasta	21 879,7	1	1	3	0.000151	0.0521
15 minutes	Q6P9U5_RAT Ribosomal protein L9 [Rattus norvegicus (Rat) [10116]]	G3ILP4,I3LZQ5,Q6P9U5	UR100_12_05_Rodentia_9989.fasta,UR13_3_Rodentia_9989_20130403.fasta	21 879,7	1	1	3	0.000143	0.0521
15 minutes	Q6P9U5_RAT Ribosomal protein L9 [Rattus norvegicus (Rat) [10116]]	G3ILP4,Q6P9U5	UR100_12_05_Rodentia_9989.fasta	21 879,7	1	1	11	0.000563	0.0521
15 minutes	Q792Z1_MOUSE MCG140784 [Mus musculus (Mouse) [10090]]	Q792Z1	UR100_12_05_Rodentia_9989.fasta	26 220,7	1	1	2	0.000102	0.106
15 minutes	Q792Z1_MOUSE MCG140784 [Mus musculus (Mouse) [10090]]	Q792Z1	UR100_12_05_Rodentia_9989.fasta	26 220,7	1	1	2	9.54e-05	0.106
15 minutes	Q7TPJ1_RAT Ac2-233 [Rattus norvegicus (Rat) [10116]]	Q7TPJ1	UR100_12_05_Rodentia_9989.fasta	161 637,8	1	1	1	8.39e-05	0.00629
15 minutes	Q8K3R0_RAT Carboxylesterase isoenzyme [Rattus norvegicus (Rat) [10116]]	Q8K3R0	UR13_3_Rodentia_9989_20130403.fasta	61 802,8	1	1	1	8.39e-05	0.0143
15 minutes	Q8VC94_MOUSE Rpl11 protein [Mus musculus (Mouse) [10090]]	D3YW69,D3Z3K1,E9PYL9,G3HMV2,G5BHY5,Q8VC94	UR100_12_05_Rodentia_9989.fasta,UR13_3_Rodentia_9989_20130403.fasta	20 292,3	1	1	1	8.39e-05	0.0506
15 minutes	Q91Y84_MOUSE Asialoglycoprotein receptor 1 [Mus musculus (Mouse) [10090]]	Q91Y84	UR100_12_05_Rodentia_9989.fasta	32 591,2	1	1	3	0.000252	0.0282
15 minutes	Q91Y84_MOUSE Asialoglycoprotein receptor 1 [Mus musculus (Mouse) [10090]]	Q91Y84	UR100_12_05_Rodentia_9989.fasta	32 591,2	1	1	19	0.000973	0.0282
15 minutes	Q923E8_MOUSE Phosducin-like [Mus musculus (Mouse) [10090]]	Q923E8	UR13_3_Rodentia_9989_20130403.fasta	34 381,4	1	1	1	4.77e-05	0.0864
15 minutes	Q9D260_MOUSE Protein 9230112D13Rik [Mus musculus (Mouse) [10090]]	Q9D260	UR100_12_05_Rodentia_9989.fasta	15 683,3	1	1	2	0.000168	0.0511
15 minutes	RAB10_MOUSE Ras-related protein Rab-10 [Mus musculus (Mouse) [10090]]	P61027,Q3U621	UR13_3_Rodentia_9989_20130403.fasta	22 542,1	2	2	4	0.000336	0.11
15 minutes	RAB10_MOUSE Ras-related protein Rab-10 [Mus musculus (Mouse) [10090]]	P61027,Q3U621	UR100_12_05_Rodentia_9989.fasta	22 542,1	1	1	1	4.77e-05	0.11
15 minutes	RAP1B_RAT Ras-related protein Rap-1b [Rattus norvegicus (Rat) [10116]]	I3MB50,Q62636,Q99JI6	UR13_3_Rodentia_9989_20130403.fasta	20 824,9	1	1	1	8.39e-05	0.0652
15 minutes	RAP1B_RAT Ras-related protein Rap-1b [Rattus norvegicus (Rat) [10116]]	I3MB50,Q62636,Q99JI6	UR100_12_05_Rodentia_9989.fasta,UR13_3_Rodentia_9989_20130403.fasta	20 824,9	1	1	1	5.05e-05	0.0652
15 minutes	RL10A_MOUSE 60S ribosomal protein L10a [Mus musculus (Mouse) [10090]]	D4A7Y6,G5BEX1,P53026,P62907,Q3U561	UR100_12_05_Rodentia_9989.fasta	24 832,0	1	1	1	4.77e-05	0.0369
15 minutes	RL22_MOUSE 60S ribosomal protein L22 [Mus musculus (Mouse) [10090]]	D3ZSC4,F1M3S4,G3IEZ4,G5C569,H0VV27,H0VXQ6,P67984,UPI00005038BF	UR13_3_Rodentia_9989_20130403.fasta	14 759,3	3	3	4	0.000336	0.188
15 minutes	RL22_MOUSE 60S ribosomal protein L22 [Mus musculus (Mouse) [10090]]	D3ZSC4,F1M3S4,G3IEZ4,G5C569,H0VV27,H0VXQ6,P67984,UPI00005038BF	UR100_12_05_Rodentia_9989.fasta,UR13_3_Rodentia_9989_20130403.fasta	14 759,3	1	1	1	5.05e-05	0.102
15 minutes	RL22L_MOUSE 60S ribosomal protein L22-like 1 [Mus musculus (Mouse) [10090]]	D3ZSF9,G5BT61,H0VE45,Q9D7S7,Q9D7S7-2	UR100_12_05_Rodentia_9989.fasta	14 467,9	1	1	1	8.39e-05	0.0984
15 minutes	RL28_RAT 60S ribosomal protein L28 [Rattus norvegicus (Rat) [10116]]	D3ZEI0,D3ZJD3,G5BVZ2,H0VMC4,H0W451,I3MAT9,P17702,P41105,Q5M9N5	UR100_12_05_Rodentia_9989.fasta,UR13_3_Rodentia_9989_20130403.fasta	15 733,7	1	1	2	0.000168	0.0803
15 minutes	RS12_MOUSE 40S ribosomal protein S12 [Mus musculus (Mouse) [10090]]	D3Z1P4,D3Z6B6,D3ZHB3,D3ZJZ4,D3ZMD2,D3ZV36,F1M185,G3H682,G3I737,G5APB9,H0UTX4,H0UWL3,P63323,Q497F4,Q6PDW1	UR100_12_05_Rodentia_9989.fasta	14 514,8	1	1	1	5.12e-05	0.0606
15 minutes	RS26_MOUSE 40S ribosomal protein S26 [Mus musculus (Mouse) [10090]]	D3Z8D7,D4AAJ9,E3VX71,G5BB91,H0WDD1,I3MFQ5,P30742,P62855	UR13_3_Rodentia_9989_20130403.fasta	13 015,5	1	1	3	0.000252	0.13
15 minutes	RS26_MOUSE 40S ribosomal protein S26 [Mus musculus (Mouse) [10090]]	D3Z8D7,D4AAJ9,E3VX71,G5BB91,H0WDD1,I3MFQ5,P30742,P62855	UR100_12_05_Rodentia_9989.fasta,UR13_3_Rodentia_9989_20130403.fasta	13 015,5	1	1	1	4.77e-05	0.13
15 minutes	RS26_MOUSE 40S ribosomal protein S26 [Mus musculus (Mouse) [10090]]	D3Z8D7,D4AAJ9,E3VX71,G5BB91,H0WDD1,P30742,P62855	UR100_12_05_Rodentia_9989.fasta	13 015,5	1	1	2	0.000102	0.0783
15 minutes	SC23A_MOUSE Protein transport protein Sec23A [Mus musculus (Mouse) [10090]]	G3HGF9,H0W6X3,Q01405	UR13_3_Rodentia_9989_20130403.fasta	86 163,5	2	2	4	0.000336	0.0314
15 minutes	STRUM_MOUSE WASH complex subunit strumpellin [Mus musculus (Mouse) [10090]]	Q8C2E7	UR13_3_Rodentia_9989_20130403.fasta	134 117,6	3	3	3	0.000252	0.0328
15 minutes	SURF4_MOUSE Surfeit locus protein 4 [Mus musculus (Mouse) [10090]]	G3IPT7,Q64310	UR100_12_05_Rodentia_9989.fasta,UR13_3_Rodentia_9989_20130403.fasta	30 382,5	2	2	2	0.000101	0.0967
15 minutes	SURF4_MOUSE Surfeit locus protein 4 [Mus musculus (Mouse) [10090]]	G3IPT7,Q64310	UR100_12_05_Rodentia_9989.fasta,UR13_3_Rodentia_9989_20130403.fasta	30 382,5	1	1	1	4.77e-05	0.0595
15 minutes	SURF4_MOUSE Surfeit locus protein 4 [Mus musculus (Mouse) [10090]]	Q64310	UR13_3_Rodentia_9989_20130403.fasta	30 382,5	1	1	1	8.39e-05	0.0595
15 minutes	SURF4_MOUSE Surfeit locus protein 4 [Mus musculus (Mouse) [10090]]	Q64310	UR100_12_05_Rodentia_9989.fasta	30 382,5	1	1	1	5.12e-05	0.0372
15 minutes	TM214_MOUSE Transmembrane protein 214 [Mus musculus (Mouse) [10090]]	D3Z6S1,Q8BM55	UR100_12_05_Rodentia_9989.fasta	76 432,8	1	1	1	8.39e-05	0.016
15 minutes	TM9S3_MOUSE Transmembrane 9 superfamily member 3 [Mus musculus (Mouse) [10090]]	G5BEU2,Q9ET30	UR13_3_Rodentia_9989_20130403.fasta	67 547,3	1	1	1	8.39e-05	0.0136
15 minutes	TM9S3_MOUSE Transmembrane 9 superfamily member 3 [Mus musculus (Mouse) [10090]]	G5BEU2,Q9ET30	UR100_12_05_Rodentia_9989.fasta	67 547,3	3	3	4	0.000205	0.0426
15 minutes	unknown [Rattus norvegicus [10116]]	UPI0002AB8086	UR13_3_Rodentia_9989_20130403.fasta	131 364,1	3	3	5	0.000419	0.0351
15 minutes	unknown [Rattus norvegicus [10116]]	UPI0002AB8086	UR13_3_Rodentia_9989_20130403.fasta	131 364,1	1	1	1	4.77e-05	0.0109
15 minutes	unknown [Rattus norvegicus [10116]]	UPI0002AB852C	UR13_3_Rodentia_9989_20130403.fasta	186 237,7	2	2	2	0.000168	0.0168
15 minutes	unknown [Rattus norvegicus [10116]]	UPI0002AB852C	UR13_3_Rodentia_9989_20130403.fasta	186 237,7	1	1	2	0.000101	0.00542
15 minutes	unknown [Rattus norvegicus [10116]]	UPI0002AB903A	UR13_3_Rodentia_9989_20130403.fasta	23 767,0	1	1	1	4.77e-05	0.0376
15 minutes	VATA_MOUSE V-type proton ATPase catalytic subunit A [Mus musculus (Mouse) [10090]]	D4A133,G3H066,G5AL32,H0VLR3,P50516,P50516-2	UR13_3_Rodentia_9989_20130403.fasta	68 266,4	1	1	1	8.39e-05	0.0243
15 minutes	VP26B_MOUSE Vacuolar protein sorting-associated protein 26B [Mus musculus (Mouse) [10090]]	G3GTV9,I3NB63,Q8C0E2	UR13_3_Rodentia_9989_20130403.fasta	39 125,7	2	2	3	0.000252	0.0863
15 minutes	VP26B_MOUSE Vacuolar protein sorting-associated protein 26B [Mus musculus (Mouse) [10090]]	G3GTV9,Q8C0E2	UR100_12_05_Rodentia_9989.fasta	39 125,7	1	1	4	0.000205	0.0327
15 minutes	VTNC_MOUSE Vitronectin [Mus musculus (Mouse) [10090]]	P29788,Q3KR94,Q62905,Q7TQ11	UR100_12_05_Rodentia_9989.fasta	54 849,7	1	1	1	4.77e-05	0.0209
15 minutes	WASH7_MOUSE WASH complex subunit 7 [Mus musculus (Mouse) [10090]]	Q3UMB9	UR13_3_Rodentia_9989_20130403.fasta	136 376,3	2	2	3	0.000252	0.0171
15 minutes	WASH7_MOUSE WASH complex subunit 7 [Mus musculus (Mouse) [10090]]	Q3UMB9	UR100_12_05_Rodentia_9989.fasta	136 376,3	1	1	3	0.000154	0.00853
15 minutes	17810_15min	rIngel17810_MGFPeaklist (F050053)	DOC11_MOUSE Dedicator of cytokinesis protein 11 [Mus musculus (Mouse) [10090]]	A2AF47,A2AF65,A2AF67,F1M3F3,Q2PS60	237 778,2	0.911	1	1	1	4.77e-05	0.00482
15 minutes	17595_15min	Ingel17595_MGFPeaklist (F049542)	EP300_MOUSE Histone acetyltransferase p300 [Mus musculus (Mouse) [10090]]	B2RWS6,E9PYJ8,G3I534,G5BVC4,H0V5G4	263 757,2	0.265	1	1	1	8.39e-05	0.00952
15 minutes	17595_15min	Ingel17595_MGFPeaklist (F049542)	E9PU39_RAT Protein Ap1g1 [Rattus norvegicus (Rat) [10116]]	B2RYN6,E9PU39,G3HAG8,G5BNU1,H0VI01,P22892,Q3UKX8,Q8CBB7	91 353,2	0.27	1	1	1	8.39e-05	0.0097
15 minutes	17595_15min	Ingel17595_MGFPeaklist (F049542)	Q8QZS2_MOUSE Rac3 protein (Fragment) [Mus musculus (Mouse) [10090]]	A2AC13,D4ADX3,G3GVB5,G3GXC8,G5BAV0,G5BF40,G5BJ91,H0VCP3,H0VVP9,I3MXN8,O88931,P60764,P63001,P80236,Q05144,Q3TLP8,Q8BPG5,Q8QZS2,Q9D859	21 450,6	0.965	1	1	2	0.000168	0.041
15 minutes	17595_15min	Ingel17595r120m_MGFPeaklist (F049924)	Q8QZS2_MOUSE Rac3 protein (Fragment) [Mus musculus (Mouse) [10090]]	A2AC13,D4ADX3,G3GVB5,G3GXC8,G5BAV0,G5BF40,G5BJ91,H0VCP3,H0VVP9,O88931,P60764,P63001,P80236,Q05144,Q3TLP8,Q8BPG5,Q8QZS2,Q9D859	21 450,6	0.548	1	1	1	5.12e-05	0.041
15 minutes	17595_15min	Ingel17595_MGFPeaklist (F049542)	RYR3_MOUSE Ryanodine receptor 3 [Mus musculus (Mouse) [10090]]	A2AGL3,A2AGL3-2,E9PW34,F1LPJ2,F1M7A1	551 329,4	0.969	1	2	11	0.000923	0.00452
15 minutes	17807_15min	rIngel17807_MGFPeaklist (F050058)	RYR3_MOUSE Ryanodine receptor 3 [Mus musculus (Mouse) [10090]]	A2AGL3,A2AGL3-2,E9PW34,F1LPJ2,F1M7A1	551 329,4	0.664	1	3	4	0.000202	0.00452
15 minutes	17810_15min	rIngel17810_MGFPeaklist (F050053)	RYR3_MOUSE Ryanodine receptor 3 [Mus musculus (Mouse) [10090]]	A2AGL3,A2AGL3-2,E9PW34,F1LPJ2,F1M7A1	551 329,4	0.968	2	4	38	0.00181	0.00452
15 minutes	17810_15min	rIngel17810_MGFPeaklist (F050053)	SPAST_RAT Spastin [Rattus norvegicus (Rat) [10116]]	B2RYN7,D3Z9V5,D4A0I3,F1M9D2,G5B3Y6,H0VD68,I3MVJ7,Q9QYY8	63 403,2	0.212	1	1	1	4.77e-05	0.0379
15 min	RL35_RAT 60S ribosomal protein L35 OS=Rattus norvegicus GN=Rpl35 PE=1 SV=3	P17078	CP_RattusNorvegicus_10116_20141111.fasta	14 553,6	1	1	2	0.000139	0.0813
15 min	NSF_RAT Vesicle-fusing ATPase OS=Rattus norvegicus GN=Nsf PE=1 SV=1	F1LQ81,Q9QUL6	CP_RattusNorvegicus_10116_20141111.fasta	82 655,5	4	4	5	0.000346	0.0565
15 min	B0BNG3_RAT Lman2 protein OS=Rattus norvegicus GN=Lman2 PE=2 SV=1	B0BNG3	CP_RattusNorvegicus_10116_20141111.fasta	40 393,4	3	3	4	0.000277	0.0838
15 min	CNTN1_RAT Contactin-1 OS=Rattus norvegicus GN=Cntn1 PE=1 SV=2	Q63198	CP_RattusNorvegicus_10116_20141111.fasta	113 497,1	1	1	2	0.000139	0.00881
15 min	NXPE4_RAT NXPE family member 4 OS=Rattus norvegicus GN=Nxpe4 PE=2 SV=1	Q5XI89	CP_RattusNorvegicus_10116_20141111.fasta	61 616,4	3	3	3	0.000208	0.059
15 min	G3V9U0_RAT Acyl-CoA synthetase short-chain family member 2 (Predicted) OS=Rattus norvegicus GN=Acss2 PE=1 SV=1	G3V9U0	CP_RattusNorvegicus_10116_20141111.fasta	78 888,0	1	1	1	6.93e-05	0.0114
15 min	T176B_RAT Transmembrane protein 176B OS=Rattus norvegicus GN=Tmem176b PE=1 SV=1	Q925D4	CP_RattusNorvegicus_10116_20141111.fasta	28 485,7	1	1	2	0.000139	0.0494
15 min	RL23A_RAT 60S ribosomal protein L23a OS=Rattus norvegicus GN=Rpl23a PE=2 SV=1	D3ZTH8,F1LT35,P62752	CP_RattusNorvegicus_10116_20141111.fasta	17 696,2	2	2	3	0.000208	0.135
15 min	RL6_RAT 60S ribosomal protein L6 OS=Rattus norvegicus GN=Rpl6 PE=1 SV=5	F1LQS3,H7C5Y5,P21533	CP_RattusNorvegicus_10116_20141111.fasta	33 563,0	6	6	10	0.000693	0.218
15 min	RL3_RAT 60S ribosomal protein L3 OS=Rattus norvegicus GN=Rpl3 PE=1 SV=3	P21531	CP_RattusNorvegicus_10116_20141111.fasta	46 136,7	1	1	2	0.000139	0.0298
15 min	TFR2_RAT Transferrin receptor protein 2 OS=Rattus norvegicus GN=Tfr2 PE=2 SV=1	B2GUY2	CP_RattusNorvegicus_10116_20141111.fasta	88 329,8	8	8	15	0.00104	0.162
15 min	GULP1_RAT PTB domain-containing engulfment adapter protein 1 OS=Rattus norvegicus GN=Gulp1 PE=1 SV=1	D3ZJ27,Q5PQS4,Q5PQS4-2	CP_RattusNorvegicus_10116_20141111.fasta	34 286,1	1	1	1	6.93e-05	0.0296
15 min	CDC42_RAT Cell division control protein 42 homolog OS=Rattus norvegicus GN=Cdc42 PE=1 SV=2	Q8CFN2	CP_RattusNorvegicus_10116_20141111.fasta	21 258,8	1	1	1	6.93e-05	0.089
15 min	REEP6_RAT Receptor expression-enhancing protein 6 OS=Rattus norvegicus GN=Reep6 PE=2 SV=1	Q5XI60	CP_RattusNorvegicus_10116_20141111.fasta	23 314,3	1	1	1	6.93e-05	0.0616
15 min	M0RCH6_RAT Protein Chmp4b OS=Rattus norvegicus GN=Chmp4b PE=4 SV=1	M0RCH6	CP_RattusNorvegicus_10116_20141111.fasta	22 404,1	1	1	1	6.93e-05	0.069
15 min	SIGIR_RAT Single Ig IL-1-related receptor OS=Rattus norvegicus GN=Sigirr PE=2 SV=1	Q4V892	CP_RattusNorvegicus_10116_20141111.fasta	46 171,3	1	1	2	0.000139	0.0318
15 min	G3V6H0_RAT Protein LOC100363782 OS=Rattus norvegicus GN=LOC100363782 PE=3 SV=1	G3V6H0	CP_RattusNorvegicus_10116_20141111.fasta	22 177,9	3	3	4	0.000277	0.219
15 min	APOA5_RAT Apolipoprotein A-V OS=Rattus norvegicus GN=Apoa5 PE=2 SV=1	Q9QUH3	CP_RattusNorvegicus_10116_20141111.fasta	41 426,6	3	3	3	0.000208	0.204
15 min	R9PXY2_RAT RIB43A domain with coiled-coils 2, isoform CRA_a OS=Rattus norvegicus GN=Ribc2 PE=4 SV=1	R9PXY2	CP_RattusNorvegicus_10116_20141111.fasta	45 134,2	1	1	1	6.93e-05	0.0292
15 min	ATP7B_RAT Copper-transporting ATPase 2 OS=Rattus norvegicus GN=Atp7b PE=2 SV=1	Q64535,Q9QUG4	CP_RattusNorvegicus_10116_20141111.fasta	155 991,0	3	3	5	0.000346	0.0193
15 min	B2MG_RAT Beta-2-microglobulin OS=Rattus norvegicus GN=B2m PE=1 SV=1	P07151	CP_RattusNorvegicus_10116_20141111.fasta	13 720,0	1	1	2	0.000139	0.0756
15 min	APOA4_RAT Apolipoprotein A-IV OS=Rattus norvegicus GN=Apoa4 PE=2 SV=2	P02651	CP_RattusNorvegicus_10116_20141111.fasta	44 456,1	2	2	2	0.000139	0.0895
15 min	APOE_RAT Apolipoprotein E OS=Rattus norvegicus GN=Apoe PE=1 SV=2	P02650	CP_RattusNorvegicus_10116_20141111.fasta	35 753,4	12	14	43	0.00298	0.42
15 min	CCD93_RAT Coiled-coil domain-containing protein 93 OS=Rattus norvegicus GN=Ccdc93 PE=1 SV=1	Q5BJT7	CP_RattusNorvegicus_10116_20141111.fasta	72 638,3	3	3	4	0.000277	0.0493
15 min	SC22B_RAT Vesicle-trafficking protein SEC22b OS=Rattus norvegicus GN=Sec22b PE=1 SV=3	Q4KM74	CP_RattusNorvegicus_10116_20141111.fasta	24 741,4	1	1	1	6.93e-05	0.0465
15 min	HRG_RAT Histidine-rich glycoprotein OS=Rattus norvegicus GN=Hrg PE=2 SV=1	Q99PS8	CP_RattusNorvegicus_10116_20141111.fasta	59 047,3	2	2	3	0.000208	0.0324
15 min	ATPB_RAT ATP synthase subunit beta, mitochondrial OS=Rattus norvegicus GN=Atp5b PE=1 SV=2	G3V6D3,P10719	CP_RattusNorvegicus_10116_20141111.fasta	56 354,3	2	2	2	0.000139	0.0643
15 min	RS20_RAT 40S ribosomal protein S20 OS=Rattus norvegicus GN=Rps20 PE=3 SV=1	D3ZZK1,M0R566,M0R5V6,M0R987,M0RAK8,M0RB28,P60868	CP_RattusNorvegicus_10116_20141111.fasta	13 373,0	1	1	1	6.93e-05	0.101
15 min	RS4X_RAT 40S ribosomal protein S4, X isoform OS=Rattus norvegicus GN=Rps4x PE=2 SV=2	D3ZX01,M0RC75,P62703,X1WI37	CP_RattusNorvegicus_10116_20141111.fasta	29 599,3	1	1	1	6.93e-05	0.0266
15 min	IFM3_RAT Interferon-induced transmembrane protein 3 OS=Rattus norvegicus GN=ifitm3 PE=2 SV=1	P26376	CP_RattusNorvegicus_10116_20141111.fasta	14 971,2	1	1	1	6.93e-05	0.0584
15 min	G3V9N9_RAT alpha-1,2-Mannosidase OS=Rattus norvegicus GN=Man1a1 PE=3 SV=1	G3V9N9	CP_RattusNorvegicus_10116_20141111.fasta	73 127,5	1	1	2	0.000139	0.0443
15 min	G3V9N8_RAT AP-1 complex subunit beta-1 OS=Rattus norvegicus GN=Ap1b1 PE=4 SV=2	G3V9N8	CP_RattusNorvegicus_10116_20141111.fasta	103 826,5	4	4	6	0.000416	0.0499
15 min	M0R9C6_RAT Protein Ddx43 OS=Rattus norvegicus GN=Ddx43 PE=3 SV=1	M0R9C6	CP_RattusNorvegicus_10116_20141111.fasta	72 373,1	1	1	3	0.000208	0.0186
15 min	D3ZGF8_RAT DNA-directed RNA polymerase OS=Rattus norvegicus GN=Polr2a PE=3 SV=1	D3ZGF8,D4A5A6	CP_RattusNorvegicus_10116_20141111.fasta	213 515,8	2	2	3	0.000208	0.0135
15 min	WASH1_RAT WAS protein family homolog 1 OS=Rattus norvegicus GN=Wash1 PE=2 SV=1	B2RYF7	CP_RattusNorvegicus_10116_20141111.fasta	51 328,0	1	1	1	6.93e-05	0.0274
15 min	E9PU42_RAT Down syndrome critical region gene 3 (Predicted), isoform CRA_c OS=Rattus norvegicus GN=Dscr3 PE=4 SV=2	E9PU42	CP_RattusNorvegicus_10116_20141111.fasta	32 936,3	1	1	2	0.000139	0.0404
15 min	MGST1_RAT Microsomal glutathione S-transferase 1 OS=Rattus norvegicus GN=Mgst1 PE=1 SV=3	P08011	CP_RattusNorvegicus_10116_20141111.fasta	17 472,7	3	5	7	0.000485	0.497
15 min	F1M8B7_RAT Protein Chmp2b OS=Rattus norvegicus GN=Chmp2b PE=4 SV=2	F1M8B7	CP_RattusNorvegicus_10116_20141111.fasta	23 935,2	1	1	11	0.000762	0.0376
15 min	COPG1_RAT Coatomer subunit gamma-1 OS=Rattus norvegicus GN=Copg1 PE=2 SV=1	Q4AEF8	CP_RattusNorvegicus_10116_20141111.fasta	97 614,9	1	1	1	6.93e-05	0.0137
15 min	C1QC_RAT Complement C1q subcomponent subunit C OS=Rattus norvegicus GN=C1qc PE=1 SV=2	P31722	CP_RattusNorvegicus_10116_20141111.fasta	25 685,9	2	2	5	0.000346	0.0776
15 min	ENPL_RAT Endoplasmin OS=Rattus norvegicus GN=Hsp90b1 PE=1 SV=2	Q66HD0	CP_RattusNorvegicus_10116_20141111.fasta	92 773,6	2	2	3	0.000208	0.0348
15 min	CP1A2_RAT Cytochrome P450 1A2 OS=Rattus norvegicus GN=Cyp1a2 PE=1 SV=2	P04799	CP_RattusNorvegicus_10116_20141111.fasta	58 260,7	2	2	4	0.000277	0.0448
15 min	G3P_RAT Glyceraldehyde-3-phosphate dehydrogenase OS=Rattus norvegicus GN=Gapdh PE=1 SV=3	D3ZEN2,D3ZGY4,M0R590,M0R660,P04797	CP_RattusNorvegicus_10116_20141111.fasta	35 828,1	2	2	3	0.000208	0.0781
15 min	TGFB2_RAT Transforming growth factor beta-2 OS=Rattus norvegicus GN=Tgfb2 PE=2 SV=2	G3V6B1,Q07257,Q07257-2	CP_RattusNorvegicus_10116_20141111.fasta	50 535,3	1	1	1	6.93e-05	0.0181
15 min	VPP1_RAT V-type proton ATPase 116 kDa subunit a isoform 1 OS=Rattus norvegicus GN=Atp6v0a1 PE=2 SV=1	P25286,P25286-2,Q2I6B2	CP_RattusNorvegicus_10116_20141111.fasta	96 331,8	3	3	4	0.000277	0.0418
15 min	D3ZKR9_RAT Protein Zcchc6 OS=Rattus norvegicus GN=Zcchc6 PE=4 SV=2	D3ZKR9	CP_RattusNorvegicus_10116_20141111.fasta	169 052,3	1	1	1	6.93e-05	0.00875
15 min	NSDHL_RAT Sterol-4-alpha-carboxylate 3-dehydrogenase, decarboxylating OS=Rattus norvegicus GN=Nsdhl PE=2 SV=1	Q5PPL3	CP_RattusNorvegicus_10116_20141111.fasta	40 412,3	2	2	4	0.000277	0.0663
15 min	PDIA1_RAT Protein disulfide-isomerase OS=Rattus norvegicus GN=P4hb PE=1 SV=2	P04785	CP_RattusNorvegicus_10116_20141111.fasta	56 953,4	8	10	19	0.00132	0.169
15 min	FMO5_RAT Dimethylaniline monooxygenase [N-oxide-forming] 5 OS=Rattus norvegicus GN=Fmo5 PE=1 SV=3	Q8K4C0	CP_RattusNorvegicus_10116_20141111.fasta	60 056,9	2	2	3	0.000208	0.0356
15 min	B5DFI3_RAT Adaptor protein complex AP-1, sigma 1 (Predicted), isoform CRA_b OS=Rattus norvegicus GN=Ap1s1 PE=2 SV=1	B5DFI3	CP_RattusNorvegicus_10116_20141111.fasta	18 733,9	2	2	2	0.000139	0.158
15 min	FINC_RAT Fibronectin OS=Rattus norvegicus GN=Fn1 PE=1 SV=2	P04937,P04937-2,P04937-3	CP_RattusNorvegicus_10116_20141111.fasta	272 503,7	9	11	17	0.00118	0.0529
15 min	Q9EP88_RAT Brain mitochondrial carrier protein BMCP1 OS=Rattus norvegicus GN=Slc25a14 PE=2 SV=1	Q9EP88	CP_RattusNorvegicus_10116_20141111.fasta	36 285,1	1	1	1	6.93e-05	0.0246
15 min	Q05BA4_RAT Myadm protein OS=Rattus norvegicus GN=Myadm PE=2 SV=1	Q05BA4,Q6VBQ5	CP_RattusNorvegicus_10116_20141111.fasta	35 148,7	1	1	2	0.000139	0.0535
15 min	B2RYP4_RAT Protein Snx2 OS=Rattus norvegicus GN=Snx2 PE=2 SV=1	B2RYP4	CP_RattusNorvegicus_10116_20141111.fasta	58 532,4	1	1	2	0.000139	0.0193
15 min	VAMP2_RAT Vesicle-associated membrane protein 2 OS=Rattus norvegicus GN=Vamp2 PE=1 SV=2	P63045,R9PY00	CP_RattusNorvegicus_10116_20141111.fasta	12 691,1	2	3	5	0.000346	0.207
15 min	RS27A_RAT Ubiquitin-40S ribosomal protein S27a OS=Rattus norvegicus GN=Rps27a PE=1 SV=2	F1M927,P62982	CP_RattusNorvegicus_10116_20141111.fasta	17 951,6	1	1	1	6.93e-05	0.0577
15 min	NMD3A_RAT Isoform 2 of Glutamate receptor ionotropic, NMDA 3A OS=Rattus norvegicus GN=Grin3a	Q9R1M7-2	CP_RattusNorvegicus_10116_20141111.fasta	125 173,7	1	1	1	6.93e-05	0.0215
15 min	SIAT1_RAT Beta-galactoside alpha-2,6-sialyltransferase 1 OS=Rattus norvegicus GN=St6gal1 PE=1 SV=1	G3V680,P13721	CP_RattusNorvegicus_10116_20141111.fasta	46 733,4	2	2	2	0.000139	0.0571
15 min	TM9S4_RAT Transmembrane 9 superfamily member 4 OS=Rattus norvegicus GN=Tm9sf4 PE=2 SV=1	Q4KLL4	CP_RattusNorvegicus_10116_20141111.fasta	74 677,8	3	3	4	0.000277	0.0482
15 min	NB5R3_RAT NADH-cytochrome b5 reductase 3 OS=Rattus norvegicus GN=Cyb5r3 PE=1 SV=2	P20070	CP_RattusNorvegicus_10116_20141111.fasta	34 175,8	1	1	2	0.000139	0.0432
15 min	Q6DGF2_RAT Enthoprotin OS=Rattus norvegicus GN=Clint1 PE=2 SV=1	Q6DGF2	CP_RattusNorvegicus_10116_20141111.fasta	52 141,1	3	3	6	0.000416	0.0805
15 min	LONM_RAT Lon protease homolog, mitochondrial OS=Rattus norvegicus GN=Lonp1 PE=2 SV=1	Q924S5	CP_RattusNorvegicus_10116_20141111.fasta	105 793,7	1	1	1	6.93e-05	0.00947
15 min	E9PTW1_RAT Protein Scamp3 OS=Rattus norvegicus GN=Scamp3 PE=4 SV=2	E9PTW1	CP_RattusNorvegicus_10116_20141111.fasta	38 497,5	3	3	5	0.000346	0.129
15 min	RL12_RAT 60S ribosomal protein L12 OS=Rattus norvegicus GN=Rpl12 PE=2 SV=1	D3ZJE2,M0R4B6,M0RD35,P23358	CP_RattusNorvegicus_10116_20141111.fasta	17 846,1	1	1	2	0.000139	0.0545
15 min	F7FLF2_RAT Protein LOC100360057 (Fragment) OS=Rattus norvegicus GN=LOC100363800 PE=4 SV=1	F7FLF2	CP_RattusNorvegicus_10116_20141111.fasta	14 658,1	2	2	3	0.000208	0.189
15 min	FIBG_RAT Fibrinogen gamma chain OS=Rattus norvegicus GN=Fgg PE=1 SV=3	P02680,P02680-2	CP_RattusNorvegicus_10116_20141111.fasta	50 634,3	3	3	4	0.000277	0.103
15 min	D3ZKL4_RAT Uncharacterized protein OS=Rattus norvegicus GN=RGD1561957 PE=4 SV=1	D3ZKL4	CP_RattusNorvegicus_10116_20141111.fasta	18 498,9	1	2	3	0.000208	0.05
15 min	ITIH3_RAT Inter-alpha-trypsin inhibitor heavy chain H3 OS=Rattus norvegicus GN=Itih3 PE=2 SV=1	D3ZBS2,Q63416	CP_RattusNorvegicus_10116_20141111.fasta	99 099,5	1	1	2	0.000139	0.0113
15 min	FETUA_RAT Alpha-2-HS-glycoprotein OS=Rattus norvegicus GN=Ahsg PE=1 SV=2	F1LM19,P24090	CP_RattusNorvegicus_10116_20141111.fasta	37 981,1	1	1	2	0.000139	0.0227
15 min	F1M7J8_RAT Protein Rbpms OS=Rattus norvegicus GN=Rbpms PE=4 SV=2	F1M7J8,F1M9Y9,F2Z3S5	CP_RattusNorvegicus_10116_20141111.fasta	24 291,4	1	2	4	0.000277	0.0526
15 min	M0R6T9_RAT Protein Kng2 OS=Rattus norvegicus GN=Kng2 PE=4 SV=1	M0R6T9,Z4YNU6	CP_RattusNorvegicus_10116_20141111.fasta	70 484,1	2	2	2	0.000139	0.0299
15 min	D4A563_RAT Protein RGD1312026 OS=Rattus norvegicus GN=Peak1 PE=1 SV=1	D4A563	CP_RattusNorvegicus_10116_20141111.fasta	191 113,1	1	1	1	6.93e-05	0.00577
15 min	B5DFC3_RAT Protein Sec23a OS=Rattus norvegicus GN=Sec23a PE=2 SV=1	B5DFC3	CP_RattusNorvegicus_10116_20141111.fasta	86 163,5	1	1	2	0.000139	0.017
15 min	F1M1B3_RAT Protein RGD1564420 OS=Rattus norvegicus GN=RGD1564420 PE=4 SV=2	F1M1B3	CP_RattusNorvegicus_10116_20141111.fasta	134 215,9	3	3	3	0.000208	0.0328
15 min	G3V679_RAT Transferrin receptor protein 1 OS=Rattus norvegicus GN=Tfrc PE=4 SV=1	G3V679	CP_RattusNorvegicus_10116_20141111.fasta	85 879,6	4	4	6	0.000416	0.0788
15 min	D3ZM33_RAT Protein LOC100362298 (Fragment) OS=Rattus norvegicus GN=LOC100362298 PE=3 SV=2	D3ZM33,M0R5K9	CP_RattusNorvegicus_10116_20141111.fasta	17 971,5	2	2	3	0.000208	0.13
15 min	G3V6L9_RAT Peptidyl-prolyl cis-trans isomerase OS=Rattus norvegicus GN=Fkbp3 PE=4 SV=1	G3V6L9	CP_RattusNorvegicus_10116_20141111.fasta	25 179,5	1	1	2	0.000139	0.0491
15 min	RS8_RAT 40S ribosomal protein S8 OS=Rattus norvegicus GN=Rps8 PE=1 SV=2	D3ZIE1,P62243,Q6TXJ0	CP_RattusNorvegicus_10116_20141111.fasta	24 206,4	3	3	5	0.000346	0.168
15 min	F1M4Z6_RAT Uncharacterized protein OS=Rattus norvegicus PE=4 SV=2	F1M4Z6	CP_RattusNorvegicus_10116_20141111.fasta	29 388,5	1	1	1	6.93e-05	0.111
15 min	D3ZX56_RAT Protein Ddx55 OS=Rattus norvegicus GN=Ddx55 PE=3 SV=1	D3ZX56,M0R5J5	CP_RattusNorvegicus_10116_20141111.fasta	68 578,0	1	1	1	6.93e-05	0.02
15 min	COPD_RAT Coatomer subunit delta OS=Rattus norvegicus GN=Arcn1 PE=2 SV=1	Q66H80	CP_RattusNorvegicus_10116_20141111.fasta	57 200,2	3	3	4	0.000277	0.11
15 min	RL11_RAT 60S ribosomal protein L11 OS=Rattus norvegicus GN=Rpl11 PE=1 SV=2	P62914	CP_RattusNorvegicus_10116_20141111.fasta	20 253,2	1	1	1	6.93e-05	0.0506
15 min	F1M5X1_RAT Protein Rrbp1 OS=Rattus norvegicus GN=Rrbp1 PE=4 SV=2	F1M5X1,F1M853	CP_RattusNorvegicus_10116_20141111.fasta	170 987,4	2	2	2	0.000139	0.0194
15 min	RS3_RAT 40S ribosomal protein S3 OS=Rattus norvegicus GN=Rps3 PE=1 SV=1	P62909	CP_RattusNorvegicus_10116_20141111.fasta	26 674,5	3	3	4	0.000277	0.123
15 min	RL31_RAT 60S ribosomal protein L31 OS=Rattus norvegicus GN=Rpl31 PE=2 SV=1	D3ZX87,P62902	CP_RattusNorvegicus_10116_20141111.fasta	14 463,2	2	2	4	0.000277	0.136
15 min	VPS45_RAT Vacuolar protein sorting-associated protein 45 OS=Rattus norvegicus GN=Vps45 PE=1 SV=1	O08700	CP_RattusNorvegicus_10116_20141111.fasta	64 894,9	1	1	2	0.000139	0.0211
15 min	E9PU24_RAT Protein Dnah11 (Fragment) OS=Rattus norvegicus GN=Dnah11 PE=4 SV=2	E9PU24	CP_RattusNorvegicus_10116_20141111.fasta	320 328,7	1	1	6	0.000416	0.00285
15 min	SO1B2_RAT Solute carrier organic anion transporter family member 1B2 OS=Rattus norvegicus GN=Slco1b2 PE=1 SV=2	Q9QZX8,Q9QZX8-1,Q9QZX8-3	CP_RattusNorvegicus_10116_20141111.fasta	76 771,4	1	1	2	0.000139	0.0189
15 min	E9PU17_RAT Protein Abca17 OS=Rattus norvegicus GN=Abca17 PE=4 SV=1	E9PU17	CP_RattusNorvegicus_10116_20141111.fasta	199 866,0	1	1	1	6.93e-05	0.00733
15 min	CPSM_RAT Carbamoyl-phosphate synthase [ammonia], mitochondrial OS=Rattus norvegicus GN=Cps1 PE=1 SV=1	P07756	CP_RattusNorvegicus_10116_20141111.fasta	164 582,7	2	2	2	0.000139	0.0133
15 min	SCAM1_RAT Secretory carrier-associated membrane protein 1 OS=Rattus norvegicus GN=Scamp1 PE=1 SV=1	P56603	CP_RattusNorvegicus_10116_20141111.fasta	37 998,9	2	2	3	0.000208	0.145
15 min	Q64648_RAT Cytochrome P450 2C12, female-specific OS=Rattus norvegicus GN=Cyp2c40 PE=2 SV=1	Q64648	CP_RattusNorvegicus_10116_20141111.fasta	55 896,4	12	15	25	0.00173	0.276
15 min	D4A1D8_RAT Protein Surf4 OS=Rattus norvegicus GN=Surf4 PE=4 SV=1	D4A1D8	CP_RattusNorvegicus_10116_20141111.fasta	30 382,5	2	2	2	0.000139	0.0967
15 min	M0RBP6_RAT Uncharacterized protein OS=Rattus norvegicus PE=3 SV=1	M0RBP6	CP_RattusNorvegicus_10116_20141111.fasta	66 085,9	1	1	1	6.93e-05	0.0252
15 min	VAMP8_RAT Vesicle-associated membrane protein 8 OS=Rattus norvegicus GN=Vamp8 PE=1 SV=1	F1LNT8,Q9WUF4	CP_RattusNorvegicus_10116_20141111.fasta	11 320,5	3	4	7	0.000485	0.33
15 min	RS13_RAT 40S ribosomal protein S13 OS=Rattus norvegicus GN=Rps13 PE=1 SV=2	M0RCY2,P62278	CP_RattusNorvegicus_10116_20141111.fasta	17 223,3	1	1	1	6.93e-05	0.0662
15 min	D3ZUD8_RAT Protein Tm9sf3 OS=Rattus norvegicus GN=Tm9sf3 PE=4 SV=1	D3ZUD8	CP_RattusNorvegicus_10116_20141111.fasta	67 547,3	1	1	1	6.93e-05	0.0136
15 min	HEPS_RAT Serine protease hepsin OS=Rattus norvegicus GN=Hpn PE=2 SV=1	F1LS97,Q05511	CP_RattusNorvegicus_10116_20141111.fasta	44 925,9	1	1	1	6.93e-05	0.0264
15 min	GOGA2_RAT Golgin subfamily A member 2 OS=Rattus norvegicus GN=Golga2 PE=1 SV=3	F1LSS0,Q62839	CP_RattusNorvegicus_10116_20141111.fasta	112 844,6	4	4	4	0.000277	0.0571
15 min	PRLR_RAT Prolactin receptor OS=Rattus norvegicus GN=Prlr PE=1 SV=2	D3ZV73,D3ZYL1,F1M137,P05710,P05710-3,P05710-4	CP_RattusNorvegicus_10116_20141111.fasta	68 600,4	1	1	1	6.93e-05	0.0148
15 min	APOB_RAT Apolipoprotein B-100 OS=Rattus norvegicus GN=Apob PE=1 SV=1	Q7TMA5	CP_RattusNorvegicus_10116_20141111.fasta	536 031,1	19	19	31	0.00215	0.0506
15 min	S12A7_RAT Solute carrier family 12 member 7 OS=Rattus norvegicus GN=Slc12a7 PE=2 SV=2	Q5RK27	CP_RattusNorvegicus_10116_20141111.fasta	119 380,9	1	1	1	6.93e-05	0.0166
15 min	D4A1B2_RAT Protein RGD1311021 OS=Rattus norvegicus GN=Arpin PE=1 SV=1	D4A1B2	CP_RattusNorvegicus_10116_20141111.fasta	25 232,7	1	1	1	6.93e-05	0.0487
15 min	CD302_RAT CD302 antigen OS=Rattus norvegicus GN=Cd302 PE=2 SV=1	F1LQ10,Q5FVR3	CP_RattusNorvegicus_10116_20141111.fasta	25 452,1	2	2	2	0.000139	0.0921
15 min	RL27_RAT 60S ribosomal protein L27 OS=Rattus norvegicus GN=Rpl27 PE=2 SV=2	D3ZTK5,D4AD41,M0R7P0,P61354	CP_RattusNorvegicus_10116_20141111.fasta	15 798,4	1	1	1	6.93e-05	0.0662
15 min	RAB7A_RAT Ras-related protein Rab-7a OS=Rattus norvegicus GN=Rab7a PE=1 SV=2	P09527	CP_RattusNorvegicus_10116_20141111.fasta	23 504,0	3	3	5	0.000346	0.188
15 min	RL17_RAT 60S ribosomal protein L17 OS=Rattus norvegicus GN=Rpl17 PE=2 SV=3	P24049,Q7TPJ7	CP_RattusNorvegicus_10116_20141111.fasta	21 397,5	1	1	2	0.000139	0.0543
15 min	ACSL5_RAT Long-chain-fatty-acid--CoA ligase 5 OS=Rattus norvegicus GN=Acsl5 PE=2 SV=1	O88813	CP_RattusNorvegicus_10116_20141111.fasta	76 407,7	3	3	4	0.000277	0.0747
15 min	F1M4C7_RAT Protein RGD1563045 OS=Rattus norvegicus GN=RGD1563045 PE=4 SV=2	F1M4C7	CP_RattusNorvegicus_10116_20141111.fasta	30 076,6	3	3	6	0.000416	0.12
15 min	M0R8M9_RAT Heat shock cognate 71 kDa protein OS=Rattus norvegicus GN=Hspa8 PE=3 SV=1	M0R8M9	CP_RattusNorvegicus_10116_20141111.fasta	70 824,6	1	1	3	0.000208	0.0372
15 min	RL13A_RAT 60S ribosomal protein L13a OS=Rattus norvegicus GN=Rpl13a PE=1 SV=2	P35427,Q5RK10	CP_RattusNorvegicus_10116_20141111.fasta	23 477,0	1	1	2	0.000139	0.0542
15 min	MRP2_RAT Canalicular multispecific organic anion transporter 1 OS=Rattus norvegicus GN=Abcc2 PE=2 SV=1	Q63120	CP_RattusNorvegicus_10116_20141111.fasta	173 390,1	3	4	5	0.000346	0.026
15 min	Q6IRS6_RAT Fetub protein OS=Rattus norvegicus GN=Fetub PE=2 SV=1	Q6IRS6,Q9QX79	CP_RattusNorvegicus_10116_20141111.fasta	41 562,2	1	1	3	0.000208	0.0458
15 min	D3ZN27_RAT Protein Dnajc13 OS=Rattus norvegicus GN=Dnajc13 PE=4 SV=2	D3ZN27,D3ZNI6	CP_RattusNorvegicus_10116_20141111.fasta	254 516,0	6	6	10	0.000693	0.0366
15 min	M0RBF1_RAT Complement C3 OS=Rattus norvegicus GN=C3 PE=4 SV=1	M0RBF1,M0RBJ7	CP_RattusNorvegicus_10116_20141111.fasta	186 325,8	3	3	5	0.000346	0.0229
15 min	NUCB1_RAT Nucleobindin-1 OS=Rattus norvegicus GN=Nucb1 PE=1 SV=1	Q63083	CP_RattusNorvegicus_10116_20141111.fasta	53 506,9	9	9	16	0.00111	0.235
15 min	Q642B8_RAT Phosphatidylinositol glycan anchor biosynthesis, class Q OS=Rattus norvegicus GN=Pigq PE=2 SV=1	Q642B8	CP_RattusNorvegicus_10116_20141111.fasta	65 902,9	1	1	2	0.000139	0.0138
15 min	PXK_RAT PX domain-containing protein kinase-like protein OS=Rattus norvegicus GN=Pxk PE=2 SV=1	Q4FZZ1	CP_RattusNorvegicus_10116_20141111.fasta	65 100,7	1	1	1	6.93e-05	0.0362
15 min	RAB8A_RAT Ras-related protein Rab-8A OS=Rattus norvegicus GN=Rab8a PE=1 SV=2	P35280	CP_RattusNorvegicus_10116_20141111.fasta	23 669,6	1	1	1	6.93e-05	0.111
15 min	RDH7_RAT Retinol dehydrogenase 7 OS=Rattus norvegicus GN=Rdh7 PE=2 SV=1	P55006,Z4YNE9	CP_RattusNorvegicus_10116_20141111.fasta	35 737,5	3	3	4	0.000277	0.114
15 min	AL3A2_RAT Fatty aldehyde dehydrogenase OS=Rattus norvegicus GN=Aldh3a2 PE=1 SV=1	G3V9W6,P30839	CP_RattusNorvegicus_10116_20141111.fasta	54 083,4	5	5	8	0.000554	0.14
15 min	G3V928_RAT Protein Lrp1 OS=Rattus norvegicus GN=Lrp1 PE=4 SV=1	G3V928	CP_RattusNorvegicus_10116_20141111.fasta	504 874,2	34	38	62	0.0043	0.102
15 min	CP2DQ_RAT Cytochrome P450 2D26 OS=Rattus norvegicus GN=Cyp2d26 PE=2 SV=2	P10634	CP_RattusNorvegicus_10116_20141111.fasta	56 685,3	2	2	2	0.000139	0.09
15 min	CP2D1_RAT Cytochrome P450 2D1 OS=Rattus norvegicus GN=Cyp2d1 PE=2 SV=1	P10633	CP_RattusNorvegicus_10116_20141111.fasta	57 176,0	5	5	7	0.000485	0.111
15 min	TRYP_PIG Trypsin OS=Sus scrofa PE=1 SV=1	P00761	CP_RattusNorvegicus_10116_20141111.fasta	24 409,3	4	6	14	0.00097	0.251
15 min	D3ZC56_RAT Protein Dst (Fragment) OS=Rattus norvegicus GN=Dst PE=1 SV=2	D3ZC56,F1M0Y4,F1M118	CP_RattusNorvegicus_10116_20141111.fasta	829 284,9	1	1	1	6.93e-05	0.00163
15 min	D3ZCF8_RAT Protein Abca8a OS=Rattus norvegicus GN=Abca8a PE=3 SV=2	D3ZCF8,D3ZXD2	CP_RattusNorvegicus_10116_20141111.fasta	184 066,9	1	1	1	6.93e-05	0.00743
15 min	D3ZGN7_RAT Protein Mical3 OS=Rattus norvegicus GN=Mical3 PE=4 SV=2	D3ZGN7	CP_RattusNorvegicus_10116_20141111.fasta	223 932,4	1	1	1	6.93e-05	0.00801
15 min	RL19_RAT 60S ribosomal protein L19 OS=Rattus norvegicus GN=Rpl19 PE=1 SV=1	P84100	CP_RattusNorvegicus_10116_20141111.fasta	23 467,4	1	1	1	6.93e-05	0.0867
15 min	SDC1_RAT Syndecan-1 OS=Rattus norvegicus GN=Sdc1 PE=2 SV=2	P26260	CP_RattusNorvegicus_10116_20141111.fasta	33 213,1	1	1	1	6.93e-05	0.0639
15 min	F1M3W8_RAT Protein Zfp683 OS=Rattus norvegicus GN=Zfp683 PE=4 SV=2	F1M3W8	CP_RattusNorvegicus_10116_20141111.fasta	54 373,0	1	1	1	6.93e-05	0.0183
15 min	D3ZXA2_RAT Ribosomal protein L15 OS=Rattus norvegicus GN=RGD1565131 PE=3 SV=2	D3ZXA2	CP_RattusNorvegicus_10116_20141111.fasta	24 043,3	2	2	3	0.000208	0.103
15 min	RL4_RAT 60S ribosomal protein L4 OS=Rattus norvegicus GN=Rpl4 PE=1 SV=3	P50878,Q6P3V9	CP_RattusNorvegicus_10116_20141111.fasta	47 258,5	1	1	2	0.000139	0.0285
15 min	D4A0T6_RAT Protein RGD1562390 OS=Rattus norvegicus GN=Rltpr PE=4 SV=1	D4A0T6	CP_RattusNorvegicus_10116_20141111.fasta	79 456,9	1	1	1	6.93e-05	0.0149
15 min	VPS29_RAT Vacuolar protein sorting-associated protein 29 OS=Rattus norvegicus GN=Vps29 PE=1 SV=2	B2RZ78,B2RZ78-2	CP_RattusNorvegicus_10116_20141111.fasta	20 469,0	3	3	5	0.000346	0.17
15 min	HPT_RAT Haptoglobin OS=Rattus norvegicus GN=Hp PE=1 SV=3	P06866,P06866-2	CP_RattusNorvegicus_10116_20141111.fasta	38 563,0	1	1	2	0.000139	0.0403
15 min	D4A7I6_RAT Protein RGD1309995 OS=Rattus norvegicus GN=RGD1309995 PE=4 SV=1	D4A7I6	CP_RattusNorvegicus_10116_20141111.fasta	136 141,4	3	3	4	0.000277	0.0332
15 min	ACSL1_RAT Long-chain-fatty-acid--CoA ligase 1 OS=Rattus norvegicus GN=Acsl1 PE=1 SV=1	P18163	CP_RattusNorvegicus_10116_20141111.fasta	78 181,2	12	13	25	0.00173	0.197
15 min	ASGR2_RAT Asialoglycoprotein receptor 2 OS=Rattus norvegicus GN=Asgr2 PE=1 SV=4	P08290	CP_RattusNorvegicus_10116_20141111.fasta	35 027,4	6	7	20	0.00139	0.236
15 min	LAMP1_RAT Lysosome-associated membrane glycoprotein 1 OS=Rattus norvegicus GN=Lamp1 PE=1 SV=1	P14562	CP_RattusNorvegicus_10116_20141111.fasta	43 970,0	1	1	2	0.000139	0.0295
15 min	DHB13_RAT 17-beta-hydroxysteroid dehydrogenase 13 OS=Rattus norvegicus GN=Hsd17b13 PE=2 SV=1	Q5M875	CP_RattusNorvegicus_10116_20141111.fasta	33 495,3	2	2	2	0.000139	0.0967
15 min	D4AE06_RAT Peptidyl-prolyl cis-trans isomerase (Fragment) OS=Rattus norvegicus GN=Fkbp15 PE=4 SV=2	D4AE06	CP_RattusNorvegicus_10116_20141111.fasta	131 364,1	5	6	8	0.000554	0.0518
15 min	S27A5_RAT Bile acyl-CoA synthetase OS=Rattus norvegicus GN=Slc27a5 PE=1 SV=1	Q9ES38	CP_RattusNorvegicus_10116_20141111.fasta	76 267,3	2	2	3	0.000208	0.0493
15 min	COMD5_RAT COMM domain-containing protein 5 OS=Rattus norvegicus GN=Commd5 PE=2 SV=1	G3V6K0,Q9ERR2	CP_RattusNorvegicus_10116_20141111.fasta	24 453,5	2	2	4	0.000277	0.0804
15 min	D3Z9Y0_RAT Protein A630007B06Rik OS=Rattus norvegicus GN=A630007B06Rik PE=4 SV=2	D3Z9Y0	CP_RattusNorvegicus_10116_20141111.fasta	104 532,8	1	1	1	6.93e-05	0.0305
15 min	SPA3K_RAT Serine protease inhibitor A3K OS=Rattus norvegicus GN=Serpina3k PE=1 SV=3	P05545	CP_RattusNorvegicus_10116_20141111.fasta	46 563,6	1	1	1	6.93e-05	0.0264
15 min	SPA3L_RAT Serine protease inhibitor A3L OS=Rattus norvegicus GN=Serpina3l PE=1 SV=3	F1LM05,P05544	CP_RattusNorvegicus_10116_20141111.fasta	46 279,0	1	1	2	0.000139	0.0266
15 min	TECR_RAT Very-long-chain enoyl-CoA reductase OS=Rattus norvegicus GN=Tecr PE=2 SV=1	Q64232	CP_RattusNorvegicus_10116_20141111.fasta	36 124,0	1	1	1	6.93e-05	0.026
15 min	LPPR4_RAT Lipid phosphate phosphatase-related protein type 4 OS=Rattus norvegicus GN=Lppr4 PE=2 SV=1	G3V864,Q7TMB7	CP_RattusNorvegicus_10116_20141111.fasta	83 363,1	1	1	1	6.93e-05	0.0157
15 min	HBA_RAT Hemoglobin subunit alpha-1/2 OS=Rattus norvegicus GN=Hba1 PE=1 SV=3	P01946	CP_RattusNorvegicus_10116_20141111.fasta	15 328,7	2	3	3	0.000208	0.218
15 min	GOGA5_RAT Golgin subfamily A member 5 OS=Rattus norvegicus GN=Golga5 PE=1 SV=1	G3V6Z7,Q3ZU82	CP_RattusNorvegicus_10116_20141111.fasta	82 334,3	2	2	2	0.000139	0.0316
15 min	CO2A1_RAT Collagen alpha-1(II) chain OS=Rattus norvegicus GN=Col2a1 PE=1 SV=2	F1LRM7,P05539	CP_RattusNorvegicus_10116_20141111.fasta	134 572,0	1	1	1	6.93e-05	0.0226
15 min	PI4KA_RAT Phosphatidylinositol 4-kinase alpha OS=Rattus norvegicus GN=Pi4ka PE=1 SV=1	F1LRW9,O08662	CP_RattusNorvegicus_10116_20141111.fasta	231 327,9	1	1	1	6.93e-05	0.00588
15 min	APOA1_RAT Apolipoprotein A-I OS=Rattus norvegicus GN=Apoa1 PE=1 SV=2	P04639	CP_RattusNorvegicus_10116_20141111.fasta	30 062,4	3	3	5	0.000346	0.131
15 min	RS28_RAT 40S ribosomal protein S28 OS=Rattus norvegicus GN=Rps28 PE=1 SV=1	P62859	CP_RattusNorvegicus_10116_20141111.fasta	7 840,9	1	1	1	6.93e-05	0.174
15 min	Q7TMC7_RAT Ab2-417 OS=Rattus norvegicus GN=Tf PE=2 SV=1	Q7TMC7	CP_RattusNorvegicus_10116_20141111.fasta	107 413,5	1	1	2	0.000139	0.00919
15 min	Q6P796_RAT Protein Spint2 OS=Rattus norvegicus GN=Spint2 PE=2 SV=1	G3V8S0,Q6P796	CP_RattusNorvegicus_10116_20141111.fasta	27 467,7	1	1	1	6.93e-05	0.0622
15 min	M0R890_RAT Protein Abca6 OS=Rattus norvegicus GN=Abca6 PE=4 SV=1	M0R890	CP_RattusNorvegicus_10116_20141111.fasta	183 703,4	8	9	11	0.000762	0.0573
15 min	Q5I0N4_RAT Estradiol 17-beta-dehydrogenase 2 OS=Rattus norvegicus GN=Hsd17b2 PE=2 SV=1	Q5I0N4,Q62730	CP_RattusNorvegicus_10116_20141111.fasta	41 967,6	1	1	1	6.93e-05	0.0315
15 min	D3ZBI1_RAT Protein Trim14 OS=Rattus norvegicus GN=Trim14 PE=4 SV=1	D3ZBI1	CP_RattusNorvegicus_10116_20141111.fasta	42 846,8	2	2	3	0.000208	0.0637
15 min	D3ZJZ0_RAT Protein Tmem205 OS=Rattus norvegicus GN=Tmem205 PE=4 SV=1	D3ZJZ0	CP_RattusNorvegicus_10116_20141111.fasta	21 186,1	2	2	4	0.000277	0.138
15 min	PDIA6_RAT Protein disulfide-isomerase A6 OS=Rattus norvegicus GN=Pdia6 PE=1 SV=2	Q63081	CP_RattusNorvegicus_10116_20141111.fasta	48 174,4	1	1	1	6.93e-05	0.0318
15 min	RL23_RAT 60S ribosomal protein L23 OS=Rattus norvegicus GN=Rpl23 PE=2 SV=1	D3ZUS1,P62832	CP_RattusNorvegicus_10116_20141111.fasta	14 865,9	1	1	1	6.93e-05	0.0571
15 min	G3V8A5_RAT Vacuolar protein sorting-associated protein 35 OS=Rattus norvegicus GN=Vps35 PE=3 SV=1	G3V8A5	CP_RattusNorvegicus_10116_20141111.fasta	91 729,9	3	3	3	0.000208	0.0402
15 min	ALDOB_RAT Fructose-bisphosphate aldolase B OS=Rattus norvegicus GN=Aldob PE=1 SV=2	P00884,Q66HT1	CP_RattusNorvegicus_10116_20141111.fasta	39 618,5	2	2	4	0.000277	0.0714
15 min	HYEP_RAT Epoxide hydrolase 1 OS=Rattus norvegicus GN=Ephx1 PE=1 SV=1	P07687	CP_RattusNorvegicus_10116_20141111.fasta	52 583,7	1	1	2	0.000139	0.044
15 min	CP062_RAT UPF0505 protein C16orf62 homolog OS=Rattus norvegicus PE=2 SV=1	Q5XI83	CP_RattusNorvegicus_10116_20141111.fasta	106 155,2	2	2	3	0.000208	0.0256
15 min	D3ZD31_RAT Mannose receptor, C type 1 (Predicted) OS=Rattus norvegicus GN=Mrc1 PE=4 SV=2	D3ZD31	CP_RattusNorvegicus_10116_20141111.fasta	165 862,2	13	13	18	0.00125	0.114
15 min	M0RB43_RAT Uncharacterized protein (Fragment) OS=Rattus norvegicus PE=4 SV=1	M0RB43	CP_RattusNorvegicus_10116_20141111.fasta	65 851,7	1	1	2	0.000139	0.0134
15 min	PLP2_RAT Proteolipid protein 2 OS=Rattus norvegicus GN=Plp2 PE=2 SV=1	Q6P742	CP_RattusNorvegicus_10116_20141111.fasta	16 557,6	1	1	2	0.000139	0.0795
15 min	NCPR_RAT NADPH--cytochrome P450 reductase OS=Rattus norvegicus GN=Por PE=1 SV=3	P00388	CP_RattusNorvegicus_10116_20141111.fasta	76 963,9	1	1	1	6.93e-05	0.0177
15 min	RL27A_RAT 60S ribosomal protein L27a OS=Rattus norvegicus GN=Rpl27a PE=1 SV=3	D3ZF07,P18445	CP_RattusNorvegicus_10116_20141111.fasta	16 618,4	1	1	1	6.93e-05	0.0743
15 min	F7F469_RAT Protein Irgm2 OS=Rattus norvegicus GN=Igtp PE=4 SV=1	F7F469	CP_RattusNorvegicus_10116_20141111.fasta	157 776,8	1	1	1	6.93e-05	0.00644
15 min	GRP78_RAT 78 kDa glucose-regulated protein OS=Rattus norvegicus GN=Hspa5 PE=1 SV=1	P06761	CP_RattusNorvegicus_10116_20141111.fasta	72 348,5	9	9	15	0.00104	0.191
15 min	UD11_RAT UDP-glucuronosyltransferase 1-1 OS=Rattus norvegicus GN=Ugt1a1 PE=1 SV=1	Q64550	CP_RattusNorvegicus_10116_20141111.fasta	59 663,8	2	2	2	0.000139	0.0449
15 min	ACTB_RAT Actin, cytoplasmic 1 OS=Rattus norvegicus GN=Actb PE=1 SV=1	P60711,P63259,V9GZ85	CP_RattusNorvegicus_10116_20141111.fasta	41 737,8	5	5	8	0.000554	0.213
15 min	FIBA_RAT Fibrinogen alpha chain OS=Rattus norvegicus GN=Fga PE=1 SV=3	F7EUB6,P06399,P06399-2,Q7TQ70	CP_RattusNorvegicus_10116_20141111.fasta	86 687,8	1	1	2	0.000139	0.0102
15 min	D3ZJD3_RAT Protein RGD1565183 OS=Rattus norvegicus GN=RGD1565183 PE=4 SV=1	D3ZJD3	CP_RattusNorvegicus_10116_20141111.fasta	15 565,5	1	1	2	0.000139	0.0803
15 min	D4ADC3_RAT Protein Mgst2 OS=Rattus norvegicus GN=Mgst2 PE=4 SV=2	D4ADC3	CP_RattusNorvegicus_10116_20141111.fasta	16 722,7	1	1	1	6.93e-05	0.0952
15 min	NPY5R_RAT Neuropeptide Y receptor type 5 OS=Rattus norvegicus GN=Npy5r PE=2 SV=2	Q63634	CP_RattusNorvegicus_10116_20141111.fasta	50 409,8	1	1	1	6.93e-05	0.0225
15 min	D3ZQ96_RAT Uncharacterized protein OS=Rattus norvegicus GN=RGD1559531 PE=4 SV=1	D3ZQ96	CP_RattusNorvegicus_10116_20141111.fasta	17 867,8	1	1	2	0.000139	0.0968
15 min	RL13_RAT 60S ribosomal protein L13 OS=Rattus norvegicus GN=Rpl13 PE=1 SV=2	D3ZRM9,P41123	CP_RattusNorvegicus_10116_20141111.fasta	24 310,5	4	5	7	0.000485	0.185
15 min	TRHDE_RAT Thyrotropin-releasing hormone-degrading ectoenzyme OS=Rattus norvegicus GN=Trhde PE=1 SV=1	G3V6Q2,Q10836	CP_RattusNorvegicus_10116_20141111.fasta	117 289,8	1	1	2	0.000139	0.0078
15 min	SC31A_RAT Protein transport protein Sec31A OS=Rattus norvegicus GN=Sec31a PE=1 SV=2	G3V699,Q9Z2Q1,Q9Z2Q1-2	CP_RattusNorvegicus_10116_20141111.fasta	135 274,1	2	2	2	0.000139	0.0216
15 min	ITPR1_RAT Inositol 1,4,5-trisphosphate receptor type 1 OS=Rattus norvegicus GN=Itpr1 PE=1 SV=2	F1LNT1,F1LQS8,F1LQX8,P29994,P29994-2,P29994-3,P29994-4,P29994-5,P29994-6,P29994-7,P29994-8	CP_RattusNorvegicus_10116_20141111.fasta	313 267,3	1	1	2	0.000139	0.00255
15 min	RL18_RAT 60S ribosomal protein L18 OS=Rattus norvegicus GN=Rpl18 PE=2 SV=2	P12001	CP_RattusNorvegicus_10116_20141111.fasta	21 659,5	3	3	6	0.000416	0.197
15 min	VP33A_RAT Vacuolar protein sorting-associated protein 33A OS=Rattus norvegicus GN=Vps33a PE=1 SV=1	D3ZRT3,Q63615	CP_RattusNorvegicus_10116_20141111.fasta	41 770,6	1	1	1	6.93e-05	0.0151
15 min	M0RAL9_RAT Olfactory receptor OS=Rattus norvegicus GN=LOC684539 PE=3 SV=1	M0RAL9	CP_RattusNorvegicus_10116_20141111.fasta	35 835,3	1	1	1	6.93e-05	0.0287
15 min	RET4_RAT Retinol-binding protein 4 OS=Rattus norvegicus GN=Rbp4 PE=1 SV=1	P04916	CP_RattusNorvegicus_10116_20141111.fasta	23 220,5	1	1	1	6.93e-05	0.0498
15 min	B2GUV5_RAT ATPase, H transporting, lysosomal V1 subunit G1 OS=Rattus norvegicus GN=Atp6v1g1 PE=2 SV=1	B2GUV5	CP_RattusNorvegicus_10116_20141111.fasta	13 710,5	1	1	1	6.93e-05	0.0932
15 min	Q5U1Y2_RAT Protein Rac2 OS=Rattus norvegicus GN=Rac2 PE=2 SV=1	M0R5T4,Q5U1Y2,Q6RUV5	CP_RattusNorvegicus_10116_20141111.fasta	21 450,6	1	1	2	0.000139	0.0417
15 min	PIGR_RAT Polymeric immunoglobulin receptor OS=Rattus norvegicus GN=Pigr PE=2 SV=1	F1M7H2,P15083	CP_RattusNorvegicus_10116_20141111.fasta	84 797,9	3	4	6	0.000416	0.052
15 min	TMED7_RAT Transmembrane emp24 domain-containing protein 7 OS=Rattus norvegicus GN=Tmed7 PE=1 SV=1	D3ZTX0	CP_RattusNorvegicus_10116_20141111.fasta	25 479,5	2	3	5	0.000346	0.0929
15 min	M0R4A0_RAT Protein Ppp1r3g OS=Rattus norvegicus GN=Ppp1r3g PE=4 SV=1	M0R4A0	CP_RattusNorvegicus_10116_20141111.fasta	37 965,1	1	1	1	6.93e-05	0.0403
15 min	VAMP3_RAT Vesicle-associated membrane protein 3 OS=Rattus norvegicus GN=Vamp3 PE=1 SV=1	P63025	CP_RattusNorvegicus_10116_20141111.fasta	11 480,1	1	1	2	0.000139	0.388
15 min	PLMN_RAT Plasminogen OS=Rattus norvegicus GN=Plg PE=2 SV=2	Q01177	CP_RattusNorvegicus_10116_20141111.fasta	90 535,1	1	1	2	0.000139	0.016
15 min	F7F3M3_RAT Uncharacterized protein OS=Rattus norvegicus GN=Ces2a PE=4 SV=1	F7F3M3	CP_RattusNorvegicus_10116_20141111.fasta	44 350,6	1	1	1	6.93e-05	0.0196
15 min	KAT7_RAT Histone acetyltransferase KAT7 OS=Rattus norvegicus GN=Kat7 PE=2 SV=1	D3ZCG0,Q810T5,Q810T5-2	CP_RattusNorvegicus_10116_20141111.fasta	70 516,4	1	1	1	6.93e-05	0.0212
15 min	PGRC1_RAT Membrane-associated progesterone receptor component 1 OS=Rattus norvegicus GN=Pgrmc1 PE=1 SV=3	P70580	CP_RattusNorvegicus_10116_20141111.fasta	21 599,1	2	2	6	0.000416	0.0821
15 min	FAAH1_RAT Fatty-acid amide hydrolase 1 OS=Rattus norvegicus GN=Faah PE=1 SV=1	P97612	CP_RattusNorvegicus_10116_20141111.fasta	63 358,1	1	1	1	6.93e-05	0.0311
15 min	CP2E1_RAT Cytochrome P450 2E1 OS=Rattus norvegicus GN=Cyp2e1 PE=1 SV=4	P05182	CP_RattusNorvegicus_10116_20141111.fasta	56 629,5	1	1	1	6.93e-05	0.0203
15 min	ERBB4_RAT Receptor tyrosine-protein kinase erbB-4 OS=Rattus norvegicus GN=Erbb4 PE=1 SV=3	E9PTH1,F1M7X4,Q62956,Q62956-2	CP_RattusNorvegicus_10116_20141111.fasta	146 960,2	2	2	2	0.000139	0.0206
15 min	CP2C7_RAT Cytochrome P450 2C7 OS=Rattus norvegicus GN=Cyp2c7 PE=1 SV=2	P05179	CP_RattusNorvegicus_10116_20141111.fasta	56 189,4	5	6	12	0.000831	0.122
15 min	CP2C6_RAT Cytochrome P450 2C6 OS=Rattus norvegicus GN=Cyp2c6 PE=2 SV=2	P05178	CP_RattusNorvegicus_10116_20141111.fasta	56 005,4	3	3	6	0.000416	0.1
15 min	RB11A_RAT Ras-related protein Rab-11A OS=Rattus norvegicus GN=Rab11a PE=1 SV=3	P62494	CP_RattusNorvegicus_10116_20141111.fasta	24 393,9	3	3	6	0.000416	0.148
15 min	CO4_RAT Complement C4 OS=Rattus norvegicus GN=C4 PE=1 SV=3	M0RB00,P08649,Q6MG90	CP_RattusNorvegicus_10116_20141111.fasta	192 164,5	4	4	4	0.000277	0.0248
15 min	G3V824_RAT Insulin-like growth factor 2 receptor, isoform CRA_b OS=Rattus norvegicus GN=Igf2r PE=4 SV=1	G3V824	CP_RattusNorvegicus_10116_20141111.fasta	273 593,1	1	1	1	6.93e-05	0.00403
15 min	MGAT1_RAT Alpha-1,3-mannosyl-glycoprotein 2-beta-N-acetylglucosaminyltransferase OS=Rattus norvegicus GN=Mgat1 PE=2 SV=1	Q09325	CP_RattusNorvegicus_10116_20141111.fasta	51 587,0	1	1	1	6.93e-05	0.0358
15 min	CO1A1_RAT Collagen alpha-1(I) chain OS=Rattus norvegicus GN=Col1a1 PE=1 SV=5	P02454	CP_RattusNorvegicus_10116_20141111.fasta	137 953,8	4	4	8	0.000554	0.0337
15 min	STX12_RAT Syntaxin-12 OS=Rattus norvegicus GN=Stx12 PE=1 SV=1	G3V7P1	CP_RattusNorvegicus_10116_20141111.fasta	31 187,4	1	1	1	6.93e-05	0.0328
15 min	F7FJR8_RAT Protein Las1l OS=Rattus norvegicus GN=Las1l PE=4 SV=1	F7FJR8	CP_RattusNorvegicus_10116_20141111.fasta	87 746,9	1	1	2	0.000139	0.0118
15 min	RER1_RAT Protein RER1 OS=Rattus norvegicus GN=Rer1 PE=2 SV=1	Q498C8	CP_RattusNorvegicus_10116_20141111.fasta	22 988,9	1	1	1	6.93e-05	0.0918
15 min	GLDN_RAT Gliomedin OS=Rattus norvegicus GN=Gldn PE=1 SV=1	G3V8X4,Q80WL1	CP_RattusNorvegicus_10116_20141111.fasta	59 331,1	1	1	3	0.000208	0.0291
15 min	E9PSX3_RAT Protein RT1-A OS=Rattus norvegicus GN=RT1-A PE=3 SV=2	E9PSX3,F7ERG5	CP_RattusNorvegicus_10116_20141111.fasta	40 555,5	3	3	6	0.000416	0.0866
15 min	D4A3B7_RAT Protein LOC679641 OS=Rattus norvegicus GN=LOC679641 PE=4 SV=2	D4A3B7	CP_RattusNorvegicus_10116_20141111.fasta	145 011,3	1	1	1	6.93e-05	0.00961
15 min	LICH_RAT Lysosomal acid lipase/cholesteryl ester hydrolase OS=Rattus norvegicus GN=Lipa PE=2 SV=1	Q64194,Q6IMY6	CP_RattusNorvegicus_10116_20141111.fasta	45 186,7	1	1	2	0.000139	0.0327
15 min	PPIB_RAT Peptidyl-prolyl cis-trans isomerase B OS=Rattus norvegicus GN=Ppib PE=1 SV=3	P24368	CP_RattusNorvegicus_10116_20141111.fasta	23 802,9	6	7	12	0.000831	0.347
15 min	CCD22_RAT Coiled-coil domain-containing protein 22 OS=Rattus norvegicus GN=Ccdc22 PE=1 SV=2	P86182	CP_RattusNorvegicus_10116_20141111.fasta	70 855,6	6	6	9	0.000624	0.131
15 min	FCGRN_RAT IgG receptor FcRn large subunit p51 OS=Rattus norvegicus GN=Fcgrt PE=1 SV=1	P13599	CP_RattusNorvegicus_10116_20141111.fasta	40 169,4	1	1	2	0.000139	0.0246
15 min	Q6AYD3_RAT Proliferation-associated 2G4 OS=Rattus norvegicus GN=Pa2g4 PE=2 SV=1	Q6AYD3	CP_RattusNorvegicus_10116_20141111.fasta	43 656,7	1	1	2	0.000139	0.0279
15 min	PDIA3_RAT Protein disulfide-isomerase A3 OS=Rattus norvegicus GN=Pdia3 PE=1 SV=2	P11598	CP_RattusNorvegicus_10116_20141111.fasta	56 625,5	4	4	9	0.000624	0.0931
15 min	RB3GP_RAT Rab3 GTPase-activating protein catalytic subunit (Fragments) OS=Rattus norvegicus GN=Rab3gap1 PE=1 SV=2	F1LP59,P69735	CP_RattusNorvegicus_10116_20141111.fasta	86 588,8	1	1	1	6.93e-05	0.0142
15 min	CYB5_RAT Cytochrome b5 OS=Rattus norvegicus GN=Cyb5a PE=1 SV=2	D4A1G4,P00173,P00173-2	CP_RattusNorvegicus_10116_20141111.fasta	15 355,3	4	5	13	0.000901	0.41
15 min	IRGM_RAT Immunity-related GTPase family M protein OS=Rattus norvegicus GN=Irgm PE=2 SV=1	Q6AYC2	CP_RattusNorvegicus_10116_20141111.fasta	46 339,2	2	2	2	0.000139	0.0535
15 min	F1LUA1_RAT Protein Eea1 (Fragment) OS=Rattus norvegicus GN=Eea1 PE=4 SV=1	F1LUA1	CP_RattusNorvegicus_10116_20141111.fasta	161 106,8	3	3	5	0.000346	0.0326
15 min	RLA2_RAT 60S acidic ribosomal protein P2 OS=Rattus norvegicus GN=Rplp2 PE=1 SV=2	D4A4D5,P02401	CP_RattusNorvegicus_10116_20141111.fasta	11 692,3	2	2	3	0.000208	0.217
15 min	ANXA2_RAT Annexin A2 OS=Rattus norvegicus GN=Anxa2 PE=1 SV=2	Q07936,Q07936-2	CP_RattusNorvegicus_10116_20141111.fasta	38 680,2	1	1	1	6.93e-05	0.0324
15 min	GGLO_RAT L-gulonolactone oxidase OS=Rattus norvegicus GN=Gulo PE=1 SV=3	P10867	CP_RattusNorvegicus_10116_20141111.fasta	50 615,6	3	3	4	0.000277	0.0614
15 min	RLA0_RAT 60S acidic ribosomal protein P0 OS=Rattus norvegicus GN=Rplp0 PE=1 SV=2	P19945	CP_RattusNorvegicus_10116_20141111.fasta	34 216,4	4	4	8	0.000554	0.132
15 min	PON1_RAT Serum paraoxonase/arylesterase 1 OS=Rattus norvegicus GN=Pon1 PE=1 SV=3	P55159	CP_RattusNorvegicus_10116_20141111.fasta	39 358,9	1	1	2	0.000139	0.0451
15 min	MECP2_RAT Methyl-CpG-binding protein 2 OS=Rattus norvegicus GN=Mecp2 PE=1 SV=1	F1LWH6,Q00566,Q00566-2	CP_RattusNorvegicus_10116_20141111.fasta	53 048,1	1	1	1	6.93e-05	0.0244
15 min	APOC1_RAT Apolipoprotein C-I OS=Rattus norvegicus GN=Apoc1 PE=3 SV=1	P19939	CP_RattusNorvegicus_10116_20141111.fasta	9 861,3	2	2	5	0.000346	0.205
15 min	ALBU_RAT Serum albumin OS=Rattus norvegicus GN=Alb PE=1 SV=2	P02770	CP_RattusNorvegicus_10116_20141111.fasta	68 731,2	6	6	9	0.000624	0.135
15 min	BASI_RAT Basigin OS=Rattus norvegicus GN=Bsg PE=1 SV=2	P26453,P26453-2	CP_RattusNorvegicus_10116_20141111.fasta	42 435,6	1	1	2	0.000139	0.0258
15 min	RB11B_RAT Ras-related protein Rab-11B OS=Rattus norvegicus GN=Rab11b PE=1 SV=4	O35509	CP_RattusNorvegicus_10116_20141111.fasta	24 489,0	1	1	1	6.93e-05	0.183
15 min	ALBU_BOVIN Serum albumin OS=Bos taurus GN=ALB PE=1 SV=4	P02769	CP_RattusNorvegicus_10116_20141111.fasta	69 294,2	12	13	35	0.00243	0.214
15 min	CP2A1_RAT Cytochrome P450 2A1 OS=Rattus norvegicus GN=Cyp2a1 PE=1 SV=2	P11711	CP_RattusNorvegicus_10116_20141111.fasta	55 997,9	7	7	11	0.000762	0.211
15 min	D3Z9J3_RAT Protein Atp11c OS=Rattus norvegicus GN=Atp11c PE=4 SV=2	D3Z9J3,D3ZFC5	CP_RattusNorvegicus_10116_20141111.fasta	127 769,0	2	2	3	0.000208	0.026
15 min	A1CF_RAT APOBEC1 complementation factor OS=Rattus norvegicus GN=A1cf PE=1 SV=1	F1LNL0,Q923K9,Q923K9-2,Q923K9-3,Q923K9-4	CP_RattusNorvegicus_10116_20141111.fasta	65 621,0	1	1	2	0.000139	0.0202
15 min	F1M9D6_RAT Signal transducer and activator of transcription OS=Rattus norvegicus GN=Stat1 PE=3 SV=2	F1M9D6	CP_RattusNorvegicus_10116_20141111.fasta	87 252,6	1	1	2	0.000139	0.0107
15 min	STX7_RAT Syntaxin-7 OS=Rattus norvegicus GN=Stx7 PE=1 SV=4	M0R930,O70257	CP_RattusNorvegicus_10116_20141111.fasta	29 850,8	1	1	2	0.000139	0.0575
15 min	RL7_RAT 60S ribosomal protein L7 OS=Rattus norvegicus GN=Rpl7 PE=1 SV=2	B0K031,P05426	CP_RattusNorvegicus_10116_20141111.fasta	30 331,1	2	2	4	0.000277	0.104
15 min	RAB1A_RAT Ras-related protein Rab-1A OS=Rattus norvegicus GN=Rab1A PE=1 SV=3	Q6NYB7	CP_RattusNorvegicus_10116_20141111.fasta	22 678,5	2	2	6	0.000416	0.293
15 min	F1M9B2_RAT Insulin-like growth factor binding protein 7, isoform CRA_b OS=Rattus norvegicus GN=Igfbp7 PE=4 SV=2	F1M9B2	CP_RattusNorvegicus_10116_20141111.fasta	28 948,7	1	1	1	6.93e-05	0.0569
15 min	RETST_RAT All-trans-retinol 13,14-reductase OS=Rattus norvegicus GN=Retsat PE=2 SV=1	G3V7V6,Q8VHE9	CP_RattusNorvegicus_10116_20141111.fasta	67 532,3	2	2	2	0.000139	0.0394
15 min	HEMO_RAT Hemopexin OS=Rattus norvegicus GN=Hpx PE=1 SV=3	P20059	CP_RattusNorvegicus_10116_20141111.fasta	51 351,5	3	3	5	0.000346	0.0826
15 min	VP26A_RAT Vacuolar protein sorting-associated protein 26A OS=Rattus norvegicus GN=Vps26a PE=2 SV=1	Q6AY86	CP_RattusNorvegicus_10116_20141111.fasta	38 116,0	1	1	1	6.93e-05	0.0367
15 min	ASGR1_RAT Asialoglycoprotein receptor 1 OS=Rattus norvegicus GN=Asgr1 PE=1 SV=2	P02706	CP_RattusNorvegicus_10116_20141111.fasta	32 848,2	6	11	23	0.00159	0.264
15 min	FIBB_RAT Fibrinogen beta chain OS=Rattus norvegicus GN=Fgb PE=1 SV=4	P14480,P14480-2	CP_RattusNorvegicus_10116_20141111.fasta	54 235,8	2	2	2	0.000139	0.0438
15 min	NTCP_RAT Sodium/bile acid cotransporter OS=Rattus norvegicus GN=Slc10a1 PE=2 SV=1	P26435	CP_RattusNorvegicus_10116_20141111.fasta	39 298,0	1	1	2	0.000139	0.0387
15 min	Q6IFU9_RAT Protein Krt16 OS=Rattus norvegicus GN=Krt16 PE=2 SV=1	Q6IFU9	CP_RattusNorvegicus_10116_20141111.fasta	50 777,8	1	1	1	6.93e-05	0.0497
15 min	TMEDA_RAT Transmembrane emp24 domain-containing protein 10 OS=Rattus norvegicus GN=Tmed10 PE=1 SV=2	Q63584	CP_RattusNorvegicus_10116_20141111.fasta	24 859,1	4	4	8	0.000554	0.228
15 min	HBB1_RAT Hemoglobin subunit beta-1 OS=Rattus norvegicus GN=Hbb PE=1 SV=3	P02091	CP_RattusNorvegicus_10116_20141111.fasta	15 979,4	1	1	2	0.000139	0.0884
15 min	AT1A1_RAT Sodium/potassium-transporting ATPase subunit alpha-1 OS=Rattus norvegicus GN=Atp1a1 PE=1 SV=1	P06685	CP_RattusNorvegicus_10116_20141111.fasta	113 057,5	1	1	2	0.000139	0.0108
15 min	D4ACG2_RAT IlvB (Bacterial acetolactate synthase)-like (Predicted), isoform CRA_c OS=Rattus norvegicus GN=Ilvbl PE=3 SV=1	D4ACG2	CP_RattusNorvegicus_10116_20141111.fasta	72 269,7	1	1	1	6.93e-05	0.0327
15 min	D4A2Q7_RAT COMM domain containing 4 (Predicted), isoform CRA_b OS=Rattus norvegicus GN=Commd4 PE=4 SV=1	D4A2Q7	CP_RattusNorvegicus_10116_20141111.fasta	19 485,8	1	1	1	6.93e-05	0.0847
15 min	Q6AY58_RAT B-cell receptor-associated protein 31 OS=Rattus norvegicus GN=Bcap31 PE=2 SV=1	Q6AY58	CP_RattusNorvegicus_10116_20141111.fasta	27 912,8	1	1	1	6.93e-05	0.0408
15 min	CLUS_RAT Clusterin OS=Rattus norvegicus GN=Clu PE=1 SV=2	G3V836,P05371	CP_RattusNorvegicus_10116_20141111.fasta	51 375,6	1	1	2	0.000139	0.0224
15 min	BST2_RAT Bone marrow stromal antigen 2 OS=Rattus norvegicus GN=Bst2 PE=1 SV=1	Q811A2	CP_RattusNorvegicus_10116_20141111.fasta	19 673,5	2	2	3	0.000208	0.11
15 min	RL24_RAT 60S ribosomal protein L24 OS=Rattus norvegicus GN=Rpl24 PE=2 SV=1	P83732	CP_RattusNorvegicus_10116_20141111.fasta	17 779,5	1	2	4	0.000277	0.0828
15 min	B1WBS4_RAT Protein Vps26b OS=Rattus norvegicus GN=Vps26b PE=2 SV=1	B1WBS4	CP_RattusNorvegicus_10116_20141111.fasta	39 125,7	2	2	3	0.000208	0.0863
15 min	B2RZD5_RAT Protein LOC688712 OS=Rattus norvegicus GN=Rpl22l1 PE=2 SV=1	B2RZD5,D3ZSF9	CP_RattusNorvegicus_10116_20141111.fasta	14 467,9	1	1	1	6.93e-05	0.0984
15 min	RS3A_RAT 40S ribosomal protein S3a OS=Rattus norvegicus GN=Rps3a PE=1 SV=2	M0R6L4,P49242	CP_RattusNorvegicus_10116_20141111.fasta	29 945,3	1	1	2	0.000139	0.0341
15 min	RS7_RAT 40S ribosomal protein S7 OS=Rattus norvegicus GN=Rps7 PE=1 SV=1	P62083	CP_RattusNorvegicus_10116_20141111.fasta	22 127,5	1	1	1	6.93e-05	0.113
15 min	VTI1B_RAT Vesicle transport through interaction with t-SNAREs homolog 1B OS=Rattus norvegicus GN=Vti1b PE=1 SV=2	F1LNC4,P58200	CP_RattusNorvegicus_10116_20141111.fasta	26 704,7	1	1	1	6.93e-05	0.0474
15 min	Q3MIE7_RAT COMM domain containing 9 OS=Rattus norvegicus GN=Commd9 PE=2 SV=1	Q3MIE7	CP_RattusNorvegicus_10116_20141111.fasta	21 974,8	1	1	1	6.93e-05	0.106
15 min	PHB2_RAT Prohibitin-2 OS=Rattus norvegicus GN=Phb2 PE=1 SV=1	Q5XIH7	CP_RattusNorvegicus_10116_20141111.fasta	33 313,6	1	1	2	0.000139	0.0401
15 min	MPRD_RAT Cation-dependent mannose-6-phosphate receptor OS=Rattus norvegicus GN=M6pr PE=2 SV=1	M0R535,Q6AY20	CP_RattusNorvegicus_10116_20141111.fasta	31 095,5	3	3	6	0.000416	0.144
15 min	D3ZLN7_RAT COMM domain containing 2 (Predicted), isoform CRA_c OS=Rattus norvegicus GN=Commd2 PE=4 SV=1	D3ZLN7	CP_RattusNorvegicus_10116_20141111.fasta	22 781,7	2	2	2	0.000139	0.0854
15 min	RAP1A_RAT Ras-related protein Rap-1A OS=Rattus norvegicus GN=Rap1a PE=1 SV=1	P62836,Q62636	CP_RattusNorvegicus_10116_20141111.fasta	20 987,3	1	1	1	6.93e-05	0.0652
15 min	Q80ZA3_RAT Alpha-2 antiplasmin OS=Rattus norvegicus GN=Serpinf1 PE=2 SV=1	Q80ZA3	CP_RattusNorvegicus_10116_20141111.fasta	46 467,1	3	3	6	0.000416	0.0718
15 min	TMED2_RAT Transmembrane emp24 domain-containing protein 2 OS=Rattus norvegicus GN=Tmed2 PE=1 SV=1	Q63524	CP_RattusNorvegicus_10116_20141111.fasta	22 733,4	2	2	4	0.000277	0.124
15 min	Q76KC6_RAT Protein Pde8a OS=Rattus norvegicus GN=Pde8a PE=2 SV=1	Q76KC6	CP_RattusNorvegicus_10116_20141111.fasta	93 269,9	1	1	1	6.93e-05	0.0194
15 min	D4A8E7_RAT Protein Commd6 OS=Rattus norvegicus GN=Commd6 PE=4 SV=1	D4A8E7	CP_RattusNorvegicus_10116_20141111.fasta	11 990,8	1	1	1	6.93e-05	0.12
15 min	SNX3_RAT Sorting nexin-3 OS=Rattus norvegicus GN=Snx3 PE=1 SV=1	Q5U211	CP_RattusNorvegicus_10116_20141111.fasta	18 763,0	4	4	7	0.000485	0.241
15 min	LTOR3_RAT Ragulator complex protein LAMTOR3 OS=Rattus norvegicus GN=Lamtor3 PE=2 SV=1	Q5U204	CP_RattusNorvegicus_10116_20141111.fasta	13 580,1	1	1	1	6.93e-05	0.0887
15 min	C1TC_RAT C-1-tetrahydrofolate synthase, cytoplasmic OS=Rattus norvegicus GN=Mthfd1 PE=1 SV=3	G3V6S5,P27653	CP_RattusNorvegicus_10116_20141111.fasta	100 997,6	2	2	2	0.000139	0.0267
15 min	RAB2A_RAT Ras-related protein Rab-2A OS=Rattus norvegicus GN=Rab2a PE=1 SV=1	F1LP82,P05712	CP_RattusNorvegicus_10116_20141111.fasta	23 536,2	2	2	2	0.000139	0.142
15 min	EF1A1_RAT Elongation factor 1-alpha 1 OS=Rattus norvegicus GN=Eef1a1 PE=1 SV=1	P62630	CP_RattusNorvegicus_10116_20141111.fasta	50 114,2	4	4	7	0.000485	0.117
15 min	RS6_RAT 40S ribosomal protein S6 OS=Rattus norvegicus GN=Rps6 PE=1 SV=1	M0RD75,P62755	CP_RattusNorvegicus_10116_20141111.fasta	28 681,7	2	2	2	0.000139	0.0803
15 min	TMED9_RAT Transmembrane emp24 domain-containing protein 9 OS=Rattus norvegicus GN=Tmed9 PE=1 SV=1	Q5I0E7	CP_RattusNorvegicus_10116_20141111.fasta	27 028,3	1	1	2	0.000139	0.0468
15 min	MRLCA_RAT Myosin regulatory light chain RLC-A OS=Rattus norvegicus GN=Rlc-a PE=2 SV=2	P13832,P18666	CP_RattusNorvegicus_10116_20141111.fasta	19 839,4	1	1	1	6.93e-05	0.064
15 min	ECHP_RAT Peroxisomal bifunctional enzyme OS=Rattus norvegicus GN=Ehhadh PE=1 SV=2	P07896	CP_RattusNorvegicus_10116_20141111.fasta	78 659,9	2	2	4	0.000277	0.0388
15 min	AT2A2_RAT Sarcoplasmic/endoplasmic reticulum calcium ATPase 2 OS=Rattus norvegicus GN=Atp2a2 PE=1 SV=1	E9PSX6,F1LPF6,P11507,P11507-2	CP_RattusNorvegicus_10116_20141111.fasta	114 770,0	1	1	1	6.93e-05	0.0115
15 min	NGEF_RAT Ephexin-1 OS=Rattus norvegicus GN=Ngef PE=1 SV=2	G3V856,Q5BKC9	CP_RattusNorvegicus_10116_20141111.fasta	81 010,2	1	1	1	6.93e-05	0.0214
15 min	RAB14_RAT Ras-related protein Rab-14 OS=Rattus norvegicus GN=Rab14 PE=1 SV=3	B0BMW0,P61107	CP_RattusNorvegicus_10116_20141111.fasta	23 927,6	5	5	7	0.000485	0.447
15 min	F1M5H6_RAT Protein Tp53bp2 (Fragment) OS=Rattus norvegicus GN=Tp53bp2 PE=4 SV=1	F1M5H6	CP_RattusNorvegicus_10116_20141111.fasta	124 633,9	1	1	1	6.93e-05	0.0134
15 min	SNAA_RAT Alpha-soluble NSF attachment protein OS=Rattus norvegicus GN=Napa PE=1 SV=2	P54921	CP_RattusNorvegicus_10116_20141111.fasta	33 193,8	2	2	3	0.000208	0.0678
15 min	CAC1A_RAT Voltage-dependent P/Q-type calcium channel subunit alpha-1A OS=Rattus norvegicus GN=Cacna1a PE=1 SV=1	D3ZRQ6,F1LRQ4,P54282,P54282-2	CP_RattusNorvegicus_10116_20141111.fasta	251 534,1	1	1	1	6.93e-05	0.0122
15 min	SNX27_RAT Sorting nexin-27 OS=Rattus norvegicus GN=Snx27 PE=1 SV=2	M0RBS9,Q8K4V4	CP_RattusNorvegicus_10116_20141111.fasta	61 014,4	4	4	6	0.000416	0.0779
15 min	CP2CN_RAT Cytochrome P450 2C23 OS=Rattus norvegicus GN=Cyp2c23 PE=2 SV=2	P24470,Q68G40	CP_RattusNorvegicus_10116_20141111.fasta	56 435,6	5	5	6	0.000416	0.158
15 min	ECE1_RAT Isoform B of Endothelin-converting enzyme 1 OS=Rattus norvegicus GN=Ece1	P42893-2	CP_RattusNorvegicus_10116_20141111.fasta	87 095,4	4	4	5	0.000346	0.078
15 min	B2RZD1_RAT Protein Sec61b OS=Rattus norvegicus GN=Sec61b PE=2 SV=1	B2RZD1	CP_RattusNorvegicus_10116_20141111.fasta	9 988,5	1	1	1	6.93e-05	0.156
15 min	F1LZZ6_RAT Stabilin-2 OS=Rattus norvegicus GN=Stab2 PE=4 SV=2	F1LZZ6	CP_RattusNorvegicus_10116_20141111.fasta	273 414,2	2	2	2	0.000139	0.0111
15 min	D3Z8D7_RAT Protein LOC100361854 OS=Rattus norvegicus GN=LOC100361854 PE=4 SV=1	D3Z8D7	CP_RattusNorvegicus_10116_20141111.fasta	13 006,5	1	1	3	0.000208	0.13
15 min	B0BNK1_RAT Protein Rab5c OS=Rattus norvegicus GN=Rab5c PE=2 SV=1	B0BNK1	CP_RattusNorvegicus_10116_20141111.fasta	23 425,7	1	1	2	0.000139	0.0556
15 min	D3Z8C7_RAT Protein Wdr48 OS=Rattus norvegicus GN=Wdr48 PE=4 SV=1	D3Z8C7	CP_RattusNorvegicus_10116_20141111.fasta	76 080,2	1	1	1	6.93e-05	0.0118
15 min	CP2B3_RAT Cytochrome P450 2B3 OS=Rattus norvegicus GN=Cyp2b3 PE=2 SV=1	P13107	CP_RattusNorvegicus_10116_20141111.fasta	56 386,1	5	5	7	0.000485	0.114
15 min	Q68G19_RAT Protein Ugt2b35 OS=Rattus norvegicus GN=Ugt2b35 PE=2 SV=1	Q68G19	CP_RattusNorvegicus_10116_20141111.fasta	61 028,8	1	1	2	0.000139	0.0396
15 min	G3V6N2_RAT Protein Tmed4 OS=Rattus norvegicus GN=Tmed4 PE=3 SV=2	G3V6N2	CP_RattusNorvegicus_10116_20141111.fasta	19 577,5	1	1	2	0.000139	0.0655
15 min	S5A1_RAT 3-oxo-5-alpha-steroid 4-dehydrogenase 1 OS=Rattus norvegicus GN=Srd5a1 PE=1 SV=2	G8JLS2,P24008,P24008-2	CP_RattusNorvegicus_10116_20141111.fasta	29 780,9	3	3	4	0.000277	0.0734
15 min	DHB4_RAT Peroxisomal multifunctional enzyme type 2 OS=Rattus norvegicus GN=Hsd17b4 PE=1 SV=3	P97852	CP_RattusNorvegicus_10116_20141111.fasta	79 428,7	1	1	2	0.000139	0.0177
15 min	DHE3_RAT Glutamate dehydrogenase 1, mitochondrial OS=Rattus norvegicus GN=Glud1 PE=1 SV=2	P10860	CP_RattusNorvegicus_10116_20141111.fasta	61 417,4	2	2	2	0.000139	0.0806
15 min	CLH1_RAT Clathrin heavy chain 1 OS=Rattus norvegicus GN=Cltc PE=1 SV=3	F1M779,P11442	CP_RattusNorvegicus_10116_20141111.fasta	191 603,0	1	1	1	6.93e-05	0.00478
15 min	M0R6B4_RAT Protein LOC100910002 OS=Rattus norvegicus GN=LOC100910002 PE=4 SV=1	M0R6B4	CP_RattusNorvegicus_10116_20141111.fasta	21 800,6	1	1	2	0.000139	0.0521
15 min	O55215_RAT Ribosomal protein S2 OS=Rattus norvegicus GN=Rps2-ps6 PE=2 SV=1	D3ZIY7,D3ZQW7,D4A577,E9PT76,G3V957,M0R865,M0RAJ8,O55215,P27952	CP_RattusNorvegicus_10116_20141111.fasta	31 232,2	2	2	4	0.000277	0.096
15 min	RAB6A_RAT Ras-related protein Rab-6A OS=Rattus norvegicus GN=Rab6a PE=2 SV=2	Q9WVB1	CP_RattusNorvegicus_10116_20141111.fasta	23 590,3	5	5	11	0.000762	0.25
15 min	LMAN1_RAT Protein ERGIC-53 OS=Rattus norvegicus GN=Lman1 PE=1 SV=1	F1LRA1,Q62902	CP_RattusNorvegicus_10116_20141111.fasta	57 945,4	4	4	6	0.000416	0.124
15 min	RL18_RAT 60S ribosomal protein L18 OS=Rattus norvegicus GN=Rpl18 PE=2 SV=2	P12001	CP_RattusNorvegicus_10116_20141111.fasta	21 659,5	1	1	2	9.7e-05	0.0691
15 min	NXPE4_RAT NXPE family member 4 OS=Rattus norvegicus GN=Nxpe4 PE=2 SV=1	Q5XI89	CP_RattusNorvegicus_10116_20141111.fasta	61 616,4	1	2	3	0.000146	0.0185
15 min	D3Z9J3_RAT Protein Atp11c OS=Rattus norvegicus GN=Atp11c PE=4 SV=2	D3Z9J3,D3ZFC5	CP_RattusNorvegicus_10116_20141111.fasta	127 769,0	1	1	1	4.85e-05	0.00896
15 min	ALBU_RAT Serum albumin OS=Rattus norvegicus GN=Alb PE=1 SV=2	P02770	CP_RattusNorvegicus_10116_20141111.fasta	68 731,2	2	2	2	9.7e-05	0.0312
15 min	D3ZD31_RAT Mannose receptor, C type 1 (Predicted) OS=Rattus norvegicus GN=Mrc1 PE=4 SV=2	D3ZD31	CP_RattusNorvegicus_10116_20141111.fasta	165 862,2	1	1	4	0.000194	0.00684
15 min	M0R890_RAT Protein Abca6 OS=Rattus norvegicus GN=Abca6 PE=4 SV=1	M0R890	CP_RattusNorvegicus_10116_20141111.fasta	183 703,4	4	4	4	0.000194	0.0554
15 min	Q6AYC9_RAT Ankyrin repeat and SOCS box-containing 6 OS=Rattus norvegicus GN=Asb6 PE=2 SV=1	Q6AYC9	CP_RattusNorvegicus_10116_20141111.fasta	38 022,6	1	1	1	4.85e-05	0.029
15 min	Q80ZA3_RAT Alpha-2 antiplasmin OS=Rattus norvegicus GN=Serpinf1 PE=2 SV=1	Q80ZA3	CP_RattusNorvegicus_10116_20141111.fasta	46 467,1	1	1	1	4.85e-05	0.0263
15 min	RB11A_RAT Ras-related protein Rab-11A OS=Rattus norvegicus GN=Rab11a PE=1 SV=3	P62494	CP_RattusNorvegicus_10116_20141111.fasta	24 393,9	1	1	3	0.000146	0.0602
15 min	CP2C7_RAT Cytochrome P450 2C7 OS=Rattus norvegicus GN=Cyp2c7 PE=1 SV=2	P05179	CP_RattusNorvegicus_10116_20141111.fasta	56 189,4	2	2	2	9.7e-05	0.0918
15 min	HPT_RAT Haptoglobin OS=Rattus norvegicus GN=Hp PE=1 SV=3	P06866,P06866-2	CP_RattusNorvegicus_10116_20141111.fasta	38 563,0	1	1	2	9.7e-05	0.0403
15 min	SNX3_RAT Sorting nexin-3 OS=Rattus norvegicus GN=Snx3 PE=1 SV=1	Q5U211	CP_RattusNorvegicus_10116_20141111.fasta	18 763,0	1	1	7	0.00034	0.0556
15 min	ECHP_RAT Peroxisomal bifunctional enzyme OS=Rattus norvegicus GN=Ehhadh PE=1 SV=2	P07896	CP_RattusNorvegicus_10116_20141111.fasta	78 659,9	2	2	4	0.000194	0.0416
15 min	MPRD_RAT Cation-dependent mannose-6-phosphate receptor OS=Rattus norvegicus GN=M6pr PE=2 SV=1	M0R535,Q6AY20	CP_RattusNorvegicus_10116_20141111.fasta	31 095,5	2	2	3	0.000146	0.0863
15 min	G3V6H0_RAT Protein LOC100363782 OS=Rattus norvegicus GN=LOC100363782 PE=3 SV=1	G3V6H0	CP_RattusNorvegicus_10116_20141111.fasta	22 177,9	2	2	3	0.000146	0.139
15 min	RL13_RAT 60S ribosomal protein L13 OS=Rattus norvegicus GN=Rpl13 PE=1 SV=2	D3ZRM9,P41123	CP_RattusNorvegicus_10116_20141111.fasta	24 310,5	3	3	5	0.000243	0.152
15 min	D4A3M8_RAT Non-catalytic region of tyrosine kinase adaptor protein 2 (Predicted) OS=Rattus norvegicus GN=Nck2 PE=4 SV=1	D4A3M8	CP_RattusNorvegicus_10116_20141111.fasta	42 909,2	14	15	25	0.00121	0.318
15 min	SCAM1_RAT Secretory carrier-associated membrane protein 1 OS=Rattus norvegicus GN=Scamp1 PE=1 SV=1	P56603	CP_RattusNorvegicus_10116_20141111.fasta	37 998,9	1	2	3	0.000146	0.068
15 min	ACSL1_RAT Long-chain-fatty-acid--CoA ligase 1 OS=Rattus norvegicus GN=Acsl1 PE=1 SV=1	P18163	CP_RattusNorvegicus_10116_20141111.fasta	78 181,2	3	4	9	0.000437	0.0472
15 min	ASGR1_RAT Asialoglycoprotein receptor 1 OS=Rattus norvegicus GN=Asgr1 PE=1 SV=2	P02706	CP_RattusNorvegicus_10116_20141111.fasta	32 848,2	1	1	9	0.000437	0.0282
15 min	F1M2B6_RAT Protein Zfp839 OS=Rattus norvegicus GN=Zfp839 PE=4 SV=2	F1M2B6	CP_RattusNorvegicus_10116_20141111.fasta	98 498,4	1	1	1	4.85e-05	0.0119
15 min	APOE_RAT Apolipoprotein E OS=Rattus norvegicus GN=Apoe PE=1 SV=2	P02650	CP_RattusNorvegicus_10116_20141111.fasta	35 753,4	4	4	26	0.00126	0.135
15 min	M0RBF1_RAT Complement C3 OS=Rattus norvegicus GN=C3 PE=4 SV=1	M0RBF1,M0RBJ7	CP_RattusNorvegicus_10116_20141111.fasta	186 325,8	1	1	1	4.85e-05	0.00541
15 min	MANF_RAT Mesencephalic astrocyte-derived neurotrophic factor OS=Rattus norvegicus GN=Manf PE=1 SV=1	P0C5H9	CP_RattusNorvegicus_10116_20141111.fasta	20 388,9	1	1	1	4.85e-05	0.0559
15 min	S27A5_RAT Bile acyl-CoA synthetase OS=Rattus norvegicus GN=Slc27a5 PE=1 SV=1	Q9ES38	CP_RattusNorvegicus_10116_20141111.fasta	76 267,3	1	1	1	4.85e-05	0.0188
15 min	C1QC_RAT Complement C1q subcomponent subunit C OS=Rattus norvegicus GN=C1qc PE=1 SV=2	P31722	CP_RattusNorvegicus_10116_20141111.fasta	25 685,9	2	2	18	0.000873	0.0776
15 min	D3ZXA2_RAT Ribosomal protein L15 OS=Rattus norvegicus GN=RGD1565131 PE=3 SV=2	D3ZXA2	CP_RattusNorvegicus_10116_20141111.fasta	24 043,3	1	1	1	4.85e-05	0.0441
15 min	TMEDA_RAT Transmembrane emp24 domain-containing protein 10 OS=Rattus norvegicus GN=Tmed10 PE=1 SV=2	Q63584	CP_RattusNorvegicus_10116_20141111.fasta	24 859,1	1	1	4	0.000194	0.0502
15 min	RL31_RAT 60S ribosomal protein L31 OS=Rattus norvegicus GN=Rpl31 PE=2 SV=1	D3ZX87,P62902	CP_RattusNorvegicus_10116_20141111.fasta	14 463,2	1	2	4	0.000194	0.08
15 min	Q6IFU9_RAT Protein Krt16 OS=Rattus norvegicus GN=Krt16 PE=2 SV=1	Q6IFU9	CP_RattusNorvegicus_10116_20141111.fasta	50 777,8	1	1	3	0.000146	0.0151
15 min	MGST1_RAT Microsomal glutathione S-transferase 1 OS=Rattus norvegicus GN=Mgst1 PE=1 SV=3	P08011	CP_RattusNorvegicus_10116_20141111.fasta	17 472,7	2	3	6	0.000291	0.213
15 min	MRP2_RAT Canalicular multispecific organic anion transporter 1 OS=Rattus norvegicus GN=Abcc2 PE=2 SV=1	Q63120	CP_RattusNorvegicus_10116_20141111.fasta	173 390,1	1	2	2	9.7e-05	0.0162
15 min	CYB5_RAT Cytochrome b5 OS=Rattus norvegicus GN=Cyb5a PE=1 SV=2	D4A1G4,P00173,P00173-2	CP_RattusNorvegicus_10116_20141111.fasta	15 355,3	1	1	5	0.000243	0.0896
15 min	RL6_RAT 60S ribosomal protein L6 OS=Rattus norvegicus GN=Rpl6 PE=1 SV=5	F1LQS3,H7C5Y5,P21533	CP_RattusNorvegicus_10116_20141111.fasta	33 563,0	1	1	1	4.85e-05	0.0503
15 min	PLMN_RAT Plasminogen OS=Rattus norvegicus GN=Plg PE=2 SV=2	Q01177	CP_RattusNorvegicus_10116_20141111.fasta	90 535,1	2	2	4	0.000194	0.0283
15 min	RDH7_RAT Retinol dehydrogenase 7 OS=Rattus norvegicus GN=Rdh7 PE=2 SV=1	P55006,Z4YNE9	CP_RattusNorvegicus_10116_20141111.fasta	35 737,5	1	1	3	0.000146	0.0315
15 min	GRP78_RAT 78 kDa glucose-regulated protein OS=Rattus norvegicus GN=Hspa5 PE=1 SV=1	P06761	CP_RattusNorvegicus_10116_20141111.fasta	72 348,5	1	1	1	4.85e-05	0.026
15 min	RS17_RAT 40S ribosomal protein S17 OS=Rattus norvegicus GN=Rps17 PE=1 SV=3	D3ZFA8,F1M5B1,M0R8M8,P04644	CP_RattusNorvegicus_10116_20141111.fasta	15 324,9	1	1	1	4.85e-05	0.163
15 min	G3V928_RAT Protein Lrp1 OS=Rattus norvegicus GN=Lrp1 PE=4 SV=1	G3V928	CP_RattusNorvegicus_10116_20141111.fasta	504 874,2	12	12	30	0.00146	0.0348
15 min	PPIB_RAT Peptidyl-prolyl cis-trans isomerase B OS=Rattus norvegicus GN=Ppib PE=1 SV=3	P24368	CP_RattusNorvegicus_10116_20141111.fasta	23 802,9	4	4	10	0.000485	0.227
15 min	D3Z8W1_RAT Uncharacterized protein OS=Rattus norvegicus GN=LOC680384 PE=4 SV=1	D3Z8W1,D3ZU04	CP_RattusNorvegicus_10116_20141111.fasta	14 281,8	1	1	1	4.85e-05	0.202
15 min	STX12_RAT Syntaxin-12 OS=Rattus norvegicus GN=Stx12 PE=1 SV=1	G3V7P1	CP_RattusNorvegicus_10116_20141111.fasta	31 187,4	1	1	1	4.85e-05	0.0693
15 min	ALBU_BOVIN Serum albumin OS=Bos taurus GN=ALB PE=1 SV=4	P02769	CP_RattusNorvegicus_10116_20141111.fasta	69 294,2	10	11	63	0.00306	0.161
15 min	SNX27_RAT Sorting nexin-27 OS=Rattus norvegicus GN=Snx27 PE=1 SV=2	M0RBS9,Q8K4V4	CP_RattusNorvegicus_10116_20141111.fasta	61 014,4	2	2	4	0.000194	0.0464
15 min	C0JPT7_RAT Filamin alpha OS=Rattus norvegicus GN=Flna PE=2 SV=1	C0JPT7	CP_RattusNorvegicus_10116_20141111.fasta	280 485,3	1	1	1	4.85e-05	0.00265
15 min	TRYP_PIG Trypsin OS=Sus scrofa PE=1 SV=1	P00761	CP_RattusNorvegicus_10116_20141111.fasta	24 409,3	4	7	83	0.00403	0.251
15 min	RL24_RAT 60S ribosomal protein L24 OS=Rattus norvegicus GN=Rpl24 PE=2 SV=1	P83732	CP_RattusNorvegicus_10116_20141111.fasta	17 779,5	1	1	10	0.000485	0.0828
15 min	F1M4C7_RAT Protein RGD1563045 OS=Rattus norvegicus GN=RGD1563045 PE=4 SV=2	F1M4C7	CP_RattusNorvegicus_10116_20141111.fasta	30 076,6	1	1	1	4.85e-05	0.0489
15 min	APOB_RAT Apolipoprotein B-100 OS=Rattus norvegicus GN=Apob PE=1 SV=1	Q7TMA5	CP_RattusNorvegicus_10116_20141111.fasta	536 031,1	1	1	1	4.85e-05	0.0019
15 min	PIGR_RAT Polymeric immunoglobulin receptor OS=Rattus norvegicus GN=Pigr PE=2 SV=1	F1M7H2,P15083	CP_RattusNorvegicus_10116_20141111.fasta	84 797,9	1	1	6	0.000291	0.0117
15 min	ENPL_RAT Endoplasmin OS=Rattus norvegicus GN=Hsp90b1 PE=1 SV=2	Q66HD0	CP_RattusNorvegicus_10116_20141111.fasta	92 773,6	1	1	1	4.85e-05	0.0174
15 min	EF1A1_RAT Elongation factor 1-alpha 1 OS=Rattus norvegicus GN=Eef1a1 PE=1 SV=1	P62630	CP_RattusNorvegicus_10116_20141111.fasta	50 114,2	2	2	4	0.000194	0.0714
15 min	G3V8D4_RAT Apolipoprotein C-II (Predicted) OS=Rattus norvegicus GN=Apoc2 PE=4 SV=1	G3V8D4	CP_RattusNorvegicus_10116_20141111.fasta	10 695,7	1	1	1	4.85e-05	0.0928
15 min	K2C6A_RAT Keratin, type II cytoskeletal 6A OS=Rattus norvegicus GN=Krt6a PE=1 SV=1	Q4FZU2	CP_RattusNorvegicus_10116_20141111.fasta	59 250,6	1	1	1	4.85e-05	0.0399
15 min	TFR2_RAT Transferrin receptor protein 2 OS=Rattus norvegicus GN=Tfr2 PE=2 SV=1	B2GUY2	CP_RattusNorvegicus_10116_20141111.fasta	88 329,8	2	2	3	0.000146	0.0338
15 min	Q64648_RAT Cytochrome P450 2C12, female-specific OS=Rattus norvegicus GN=Cyp2c40 PE=2 SV=1	Q64648	CP_RattusNorvegicus_10116_20141111.fasta	55 896,4	2	2	4	0.000194	0.0327
15 min	F7FLF2_RAT Protein LOC100360057 (Fragment) OS=Rattus norvegicus GN=LOC100363800 PE=4 SV=1	F7FLF2	CP_RattusNorvegicus_10116_20141111.fasta	14 658,1	2	2	2	9.7e-05	0.213
15 min	PDIA3_RAT Protein disulfide-isomerase A3 OS=Rattus norvegicus GN=Pdia3 PE=1 SV=2	P11598	CP_RattusNorvegicus_10116_20141111.fasta	56 625,5	4	5	5	0.000243	0.0851
15 min	ACTB_RAT Actin, cytoplasmic 1 OS=Rattus norvegicus GN=Actb PE=1 SV=1	P60711,P63259,V9GZ85	CP_RattusNorvegicus_10116_20141111.fasta	41 737,8	1	1	1	4.63e-05	0.0293
15 min	D3ZD31_RAT Mannose receptor, C type 1 (Predicted) OS=Rattus norvegicus GN=Mrc1 PE=4 SV=2	D3ZD31	CP_RattusNorvegicus_10116_20141111.fasta	165 862,2	4	4	8	0.000371	0.0321
15 min	K2C6A_RAT Keratin, type II cytoskeletal 6A OS=Rattus norvegicus GN=Krt6a PE=1 SV=1	Q4FZU2	CP_RattusNorvegicus_10116_20141111.fasta	59 250,6	1	1	1	4.63e-05	0.0399
15 min	G3V8D4_RAT Apolipoprotein C-II (Predicted) OS=Rattus norvegicus GN=Apoc2 PE=4 SV=1	G3V8D4	CP_RattusNorvegicus_10116_20141111.fasta	10 695,7	1	1	1	4.63e-05	0.0928
15 min	APOE_RAT Apolipoprotein E OS=Rattus norvegicus GN=Apoe PE=1 SV=2	P02650	CP_RattusNorvegicus_10116_20141111.fasta	35 753,4	7	8	43	0.00199	0.218
15 min	CP2C7_RAT Cytochrome P450 2C7 OS=Rattus norvegicus GN=Cyp2c7 PE=1 SV=2	P05179	CP_RattusNorvegicus_10116_20141111.fasta	56 189,4	1	1	1	4.63e-05	0.0429
15 min	HPT_RAT Haptoglobin OS=Rattus norvegicus GN=Hp PE=1 SV=3	P06866,P06866-2	CP_RattusNorvegicus_10116_20141111.fasta	38 563,0	1	1	2	9.26e-05	0.0403
15 min	Q3KR94_RAT Protein Vtn OS=Rattus norvegicus GN=Vtn PE=2 SV=1	Q3KR94	CP_RattusNorvegicus_10116_20141111.fasta	54 725,5	1	1	1	4.63e-05	0.0209
15 min	D4AE06_RAT Peptidyl-prolyl cis-trans isomerase (Fragment) OS=Rattus norvegicus GN=Fkbp15 PE=4 SV=2	D4AE06	CP_RattusNorvegicus_10116_20141111.fasta	131 364,1	1	1	1	4.63e-05	0.0109
15 min	F7FLF2_RAT Protein LOC100360057 (Fragment) OS=Rattus norvegicus GN=LOC100363800 PE=4 SV=1	F7FLF2	CP_RattusNorvegicus_10116_20141111.fasta	14 658,1	0	0	0	0	0
15 min	SNX27_RAT Sorting nexin-27 OS=Rattus norvegicus GN=Snx27 PE=1 SV=2	M0RBS9,Q8K4V4	CP_RattusNorvegicus_10116_20141111.fasta	61 014,4	1	1	1	4.63e-05	0.0186
15 min	CO1A1_RAT Collagen alpha-1(I) chain OS=Rattus norvegicus GN=Col1a1 PE=1 SV=5	P02454	CP_RattusNorvegicus_10116_20141111.fasta	137 953,8	1	1	1	4.63e-05	0.00619
15 min	Q6DGF2_RAT Enthoprotin OS=Rattus norvegicus GN=Clint1 PE=2 SV=1	Q6DGF2	CP_RattusNorvegicus_10116_20141111.fasta	52 141,1	1	1	1	4.63e-05	0.0297
15 min	CYB5_RAT Cytochrome b5 OS=Rattus norvegicus GN=Cyb5a PE=1 SV=2	D4A1G4,P00173,P00173-2	CP_RattusNorvegicus_10116_20141111.fasta	15 355,3	2	2	7	0.000324	0.157
15 min	Q6IFU9_RAT Protein Krt16 OS=Rattus norvegicus GN=Krt16 PE=2 SV=1	Q6IFU9	CP_RattusNorvegicus_10116_20141111.fasta	50 777,8	1	1	7	0.000324	0.0151
15 min	Q64648_RAT Cytochrome P450 2C12, female-specific OS=Rattus norvegicus GN=Cyp2c40 PE=2 SV=1	Q64648	CP_RattusNorvegicus_10116_20141111.fasta	55 896,4	1	1	1	4.63e-05	0.0204
15 min	NSF_RAT Vesicle-fusing ATPase OS=Rattus norvegicus GN=Nsf PE=1 SV=1	F1LQ81,Q9QUL6	CP_RattusNorvegicus_10116_20141111.fasta	82 655,5	1	2	3	0.000139	0.0175
15 min	LONM_RAT Lon protease homolog, mitochondrial OS=Rattus norvegicus GN=Lonp1 PE=2 SV=1	Q924S5	CP_RattusNorvegicus_10116_20141111.fasta	105 793,7	1	1	4	0.000185	0.00947
15 min	Q68FX4_RAT Hematopoietic cell specific Lyn substrate 1 OS=Rattus norvegicus GN=Hcls1 PE=2 SV=1	Q68FX4	CP_RattusNorvegicus_10116_20141111.fasta	52 823,2	1	1	1	4.63e-05	0.0273
15 min	M0R506_RAT Protein LOC100910924 OS=Rattus norvegicus GN=LOC100910924 PE=4 SV=1	M0R506	CP_RattusNorvegicus_10116_20141111.fasta	22 376,1	1	1	1	4.63e-05	0.0372
15 min	C1QC_RAT Complement C1q subcomponent subunit C OS=Rattus norvegicus GN=C1qc PE=1 SV=2	P31722	CP_RattusNorvegicus_10116_20141111.fasta	25 685,9	2	2	6	0.000278	0.0776
15 min	M0R890_RAT Protein Abca6 OS=Rattus norvegicus GN=Abca6 PE=4 SV=1	M0R890	CP_RattusNorvegicus_10116_20141111.fasta	183 703,4	1	1	2	9.26e-05	0.00985
15 min	PIGR_RAT Polymeric immunoglobulin receptor OS=Rattus norvegicus GN=Pigr PE=2 SV=1	F1M7H2,P15083	CP_RattusNorvegicus_10116_20141111.fasta	84 797,9	1	1	2	9.26e-05	0.0117
15 min	HEMO_RAT Hemopexin OS=Rattus norvegicus GN=Hpx PE=1 SV=3	P20059	CP_RattusNorvegicus_10116_20141111.fasta	51 351,5	1	1	1	4.63e-05	0.0239
15 min	D3ZDS2_RAT Protein Msr1 OS=Rattus norvegicus GN=Msr1 PE=4 SV=2	D3ZDS2	CP_RattusNorvegicus_10116_20141111.fasta	49 247,1	1	1	1	4.63e-05	0.0595
15 min	ALBU_BOVIN Serum albumin OS=Bos taurus GN=ALB PE=1 SV=4	P02769	CP_RattusNorvegicus_10116_20141111.fasta	69 294,2	11	13	74	0.00343	0.157
15 min	VATE1_RAT V-type proton ATPase subunit E 1 OS=Rattus norvegicus GN=Atp6v1e1 PE=1 SV=1	G3V7L8,Q6PCU2	CP_RattusNorvegicus_10116_20141111.fasta	26 129,4	0	0	0	0	0
15 min	E9PSP8_RAT Protein LOC365791 (Fragment) OS=Rattus norvegicus GN=LOC365791 PE=4 SV=2	E9PSP8	CP_RattusNorvegicus_10116_20141111.fasta	75 758,1	1	1	6	0.000278	0.031
15 min	ASGR2_RAT Asialoglycoprotein receptor 2 OS=Rattus norvegicus GN=Asgr2 PE=1 SV=4	P08290	CP_RattusNorvegicus_10116_20141111.fasta	35 027,4	2	2	5	0.000232	0.0498
15 min	ALDOB_RAT Fructose-bisphosphate aldolase B OS=Rattus norvegicus GN=Aldob PE=1 SV=2	P00884,Q66HT1	CP_RattusNorvegicus_10116_20141111.fasta	39 618,5	1	1	1	4.63e-05	0.0357
15 min	RB11A_RAT Ras-related protein Rab-11A OS=Rattus norvegicus GN=Rab11a PE=1 SV=3	P62494	CP_RattusNorvegicus_10116_20141111.fasta	24 393,9	1	1	5	0.000232	0.0509
15 min	RL18_RAT 60S ribosomal protein L18 OS=Rattus norvegicus GN=Rpl18 PE=2 SV=2	P12001	CP_RattusNorvegicus_10116_20141111.fasta	21 659,5	1	1	1	4.63e-05	0.0691
15 min	ECHP_RAT Peroxisomal bifunctional enzyme OS=Rattus norvegicus GN=Ehhadh PE=1 SV=2	P07896	CP_RattusNorvegicus_10116_20141111.fasta	78 659,9	3	3	4	0.000185	0.0706
15 min	D3ZN37_RAT Rho-associated protein kinase 1 OS=Rattus norvegicus GN=Rock1 PE=4 SV=1	D3ZN37,D4A5S0	CP_RattusNorvegicus_10116_20141111.fasta	114 295,8	1	1	1	4.63e-05	0.0204
15 min	RL31_RAT 60S ribosomal protein L31 OS=Rattus norvegicus GN=Rpl31 PE=2 SV=1	D3ZX87,P62902	CP_RattusNorvegicus_10116_20141111.fasta	14 463,2	2	2	4	0.000185	0.152
15 min	M0R9C6_RAT Protein Ddx43 OS=Rattus norvegicus GN=Ddx43 PE=3 SV=1	M0R9C6	CP_RattusNorvegicus_10116_20141111.fasta	72 373,1	1	2	2	9.26e-05	0.0186
15 min	CO4_RAT Complement C4 OS=Rattus norvegicus GN=C4 PE=1 SV=3	M0RB00,P08649,Q6MG90	CP_RattusNorvegicus_10116_20141111.fasta	192 164,5	3	3	4	0.000185	0.0276
15 min	ASGR1_RAT Asialoglycoprotein receptor 1 OS=Rattus norvegicus GN=Asgr1 PE=1 SV=2	P02706	CP_RattusNorvegicus_10116_20141111.fasta	32 848,2	1	1	1	4.63e-05	0.0282
15 min	RL24_RAT 60S ribosomal protein L24 OS=Rattus norvegicus GN=Rpl24 PE=2 SV=1	P83732	CP_RattusNorvegicus_10116_20141111.fasta	17 779,5	3	3	8	0.000371	0.172
15 min	RL8_RAT 60S ribosomal protein L8 OS=Rattus norvegicus GN=Rpl8 PE=2 SV=2	D4A6W6,P62919	CP_RattusNorvegicus_10116_20141111.fasta	28 024,8	1	1	1	4.63e-05	0.0428
15 min	RL13_RAT 60S ribosomal protein L13 OS=Rattus norvegicus GN=Rpl13 PE=1 SV=2	D3ZRM9,P41123	CP_RattusNorvegicus_10116_20141111.fasta	24 310,5	1	1	1	4.63e-05	0.0427
15 min	M0R7H8_RAT Protein Fsd1 OS=Rattus norvegicus GN=Fsd1 PE=4 SV=1	M0R7H8	CP_RattusNorvegicus_10116_20141111.fasta	14 060,2	1	1	1	4.63e-05	0.164
15 min	EF1A1_RAT Elongation factor 1-alpha 1 OS=Rattus norvegicus GN=Eef1a1 PE=1 SV=1	P62630	CP_RattusNorvegicus_10116_20141111.fasta	50 114,2	1	1	1	4.63e-05	0.0238
15 min	Q4KMA1_RAT Protein Sytl1 OS=Rattus norvegicus GN=Sytl1 PE=2 SV=1	Q4KMA1	CP_RattusNorvegicus_10116_20141111.fasta	59 471,9	0	0	0	0	0
15 min	MPRD_RAT Cation-dependent mannose-6-phosphate receptor OS=Rattus norvegicus GN=M6pr PE=2 SV=1	M0R535,Q6AY20	CP_RattusNorvegicus_10116_20141111.fasta	31 095,5	2	3	4	0.000185	0.0791
15 min	IFM3_RAT Interferon-induced transmembrane protein 3 OS=Rattus norvegicus GN=ifitm3 PE=2 SV=1	P26376	CP_RattusNorvegicus_10116_20141111.fasta	14 971,2	1	1	1	4.63e-05	0.146
15 min	RS13_RAT 40S ribosomal protein S13 OS=Rattus norvegicus GN=Rps13 PE=1 SV=2	M0RCY2,P62278	CP_RattusNorvegicus_10116_20141111.fasta	17 223,3	1	1	1	4.63e-05	0.0993
15 min	S5A1_RAT 3-oxo-5-alpha-steroid 4-dehydrogenase 1 OS=Rattus norvegicus GN=Srd5a1 PE=1 SV=2	G8JLS2,P24008,P24008-2	CP_RattusNorvegicus_10116_20141111.fasta	29 780,9	1	1	1	4.63e-05	0.0347
15 min	TRYP_PIG Trypsin OS=Sus scrofa PE=1 SV=1	P00761	CP_RattusNorvegicus_10116_20141111.fasta	24 409,3	4	6	75	0.00347	0.251
15 min	F1M4C7_RAT Protein RGD1563045 OS=Rattus norvegicus GN=RGD1563045 PE=4 SV=2	F1M4C7	CP_RattusNorvegicus_10116_20141111.fasta	30 076,6	1	1	3	0.000139	0.0489
15 min	RL6_RAT 60S ribosomal protein L6 OS=Rattus norvegicus GN=Rpl6 PE=1 SV=5	F1LQS3,H7C5Y5,P21533	CP_RattusNorvegicus_10116_20141111.fasta	33 563,0	1	1	1	4.63e-05	0.0503
15 min	D3ZM33_RAT Protein LOC100362298 (Fragment) OS=Rattus norvegicus GN=LOC100362298 PE=3 SV=2	D3ZM33,M0R5K9	CP_RattusNorvegicus_10116_20141111.fasta	17 971,5	1	1	3	0.000139	0.0584
15 min	A1CF_RAT APOBEC1 complementation factor OS=Rattus norvegicus GN=A1cf PE=1 SV=1	F1LNL0,Q923K9,Q923K9-2,Q923K9-3,Q923K9-4	CP_RattusNorvegicus_10116_20141111.fasta	65 621,0	1	1	1	4.63e-05	0.0202
15 min	G3V928_RAT Protein Lrp1 OS=Rattus norvegicus GN=Lrp1 PE=4 SV=1	G3V928	CP_RattusNorvegicus_10116_20141111.fasta	504 874,2	5	7	12	0.000556	0.0143
15 min	FINC_RAT Fibronectin OS=Rattus norvegicus GN=Fn1 PE=1 SV=2	P04937,P04937-2,P04937-3	CP_RattusNorvegicus_10116_20141111.fasta	272 503,7	3	4	4	0.000185	0.0153
15 min	RL27_RAT 60S ribosomal protein L27 OS=Rattus norvegicus GN=Rpl27 PE=2 SV=2	D3ZTK5,D4AD41,M0R7P0,P61354	CP_RattusNorvegicus_10116_20141111.fasta	15 798,4	1	1	2	9.26e-05	0.0662
15 min	Q5RKJ9_RAT RAB10, member RAS oncogene family OS=Rattus norvegicus GN=Rab10 PE=2 SV=1	Q5RKJ9	CP_RattusNorvegicus_10116_20141111.fasta	22 542,1	1	1	2	9.26e-05	0.055
15 min	MGST1_RAT Microsomal glutathione S-transferase 1 OS=Rattus norvegicus GN=Mgst1 PE=1 SV=3	P08011	CP_RattusNorvegicus_10116_20141111.fasta	17 472,7	1	1	1	4.63e-05	0.135
15 min	D4A3M8_RAT Non-catalytic region of tyrosine kinase adaptor protein 2 (Predicted) OS=Rattus norvegicus GN=Nck2 PE=4 SV=1	D4A3M8	CP_RattusNorvegicus_10116_20141111.fasta	42 909,2	16	20	35	0.00162	0.511
15 min	ACSL1_RAT Long-chain-fatty-acid--CoA ligase 1 OS=Rattus norvegicus GN=Acsl1 PE=1 SV=1	P18163	CP_RattusNorvegicus_10116_20141111.fasta	78 181,2	4	5	8	0.000371	0.0873
15 min	PLMN_RAT Plasminogen OS=Rattus norvegicus GN=Plg PE=2 SV=2	Q01177	CP_RattusNorvegicus_10116_20141111.fasta	90 535,1	1	1	2	9.26e-05	0.0172
15 min	F1LTR3_RAT Protein Tdrd12 (Fragment) OS=Rattus norvegicus GN=Tdrd12 PE=4 SV=1	F1LTR3	CP_RattusNorvegicus_10116_20141111.fasta	137 862,7	1	1	1	4.63e-05	0.00741
15 min	APOB_RAT Apolipoprotein B-100 OS=Rattus norvegicus GN=Apob PE=1 SV=1	Q7TMA5	CP_RattusNorvegicus_10116_20141111.fasta	536 031,1	2	2	2	9.26e-05	0.00443
15 min	D3Z9Y0_RAT Protein A630007B06Rik OS=Rattus norvegicus GN=A630007B06Rik PE=4 SV=2	D3Z9Y0	CP_RattusNorvegicus_10116_20141111.fasta	104 532,8	1	1	1	4.63e-05	0.0305
15 min	HBA_RAT Hemoglobin subunit alpha-1/2 OS=Rattus norvegicus GN=Hba1 PE=1 SV=3	P01946	CP_RattusNorvegicus_10116_20141111.fasta	15 328,7	1	1	1	4.63e-05	0.113
15 min	GLDN_RAT Gliomedin OS=Rattus norvegicus GN=Gldn PE=1 SV=1	G3V8X4,Q80WL1	CP_RattusNorvegicus_10116_20141111.fasta	59 331,1	1	1	2	9.26e-05	0.0291
15 min	PPIB_RAT Peptidyl-prolyl cis-trans isomerase B OS=Rattus norvegicus GN=Ppib PE=1 SV=3	P24368	CP_RattusNorvegicus_10116_20141111.fasta	23 802,9	4	4	14	0.000648	0.227
END OF FILE

## Sheet: Spectrum report
	Peak List Generator: unknown
		Version: unknown
		Charge States Calculated: unknown
		Deisotoped: unknown
		Textual Annotation: unknown
	Database Set: 3 Databases
		Database Name: the UR100_12_05_Rodentia_9989 database
			Version: unknown
			Taxonomy: All Entries
			Number of Proteins: 194158
		Database Name: the UR13_3_Rodentia_9989_20130403 database
			Version: unknown
			Taxonomy: All Entries
			Number of Proteins: 207730
		Database Name: the CP_RattusNorvegicus_10116_20141111 database
			Version: unknown
			Taxonomy: All Entries
			Number of Proteins: 29128
	Search Engine Set: 1 Search Engine
		Search Engine: Mascot
			Version: 2.5.1
			Samples: All Samples
			Fragment Tolerance: 0,100 Da (Monoisotopic)
			Parent Tolerance: 0,100 Da (Monoisotopic)
			Fixed Modifications: +57 on C (Carbamidomethyl)
			Variable Modifications: -18 on n (Glu->pyro-Glu), -17 on n (Gln->pyro-Glu), +1 on NQ (Deamidated), +16 on M (Oxidation)
			Digestion Enzyme: Trypsin
			Max Missed Cleavages: 2
	Scaffold: Version: Scaffold_4.2.1
		Modification Metadata Set: 1541 modifications
			Source: C:\Program Files\Scaffold 4\parameters\unimod.xml
		Protein Grouping Strategy: Experiment-wide grouping with binary peptide-protein weights
Biological sample category	Protein name	Protein accession numbers	Database sources	Protein molecular weight (Da)	Exclusive unique peptide count	Exclusive unique spectrum count	Total spectrum count	Percentage of total spectra	Percentage sequence coverage	Manual validation	Assigned	Spectrum name	Peptide sequence	Previous amino acid	Next amino acid	Peptide identification probability	Mascot Ion score	Mascot Identity score	Mascot Delta Ion Score	Number of enzymatic termini	Fixed modifications identified by spectrum	Variable modifications identified by spectrum	Observed m/z	Actual peptide mass (AMU)	Calculated +1H Peptide Mass (AMU)	Spectrum charge	Actual minus calculated peptide mass (AMU)	Actual minus calculated peptide mass (PPM)	Retention Time (sec)	Total Ion Current	Peptide start index	Peptide stop index	Exclusive	Other Proteins
2 min	B0BNK1_RAT Protein Rab5c OS=Rattus norvegicus GN=Rab5c PE=2 SV=1	B0BNK1	CP_RattusNorvegicus_10116_20141111.fasta	23 425,7	1	1	4	0.000176	0.0509	possibly correct	true	Locus:1.1.1.8789.14 File:"rIngel17804.wiff"	LVLLGESAVGK	K	S	0.77	41.7	30.5	10.9	2			543.36	1 084,705248	1 085,656646	2	0.05588	51.47	4 746,00	4 305,13	24	34	true
2 min	B0BNK1_RAT Protein Rab5c OS=Rattus norvegicus GN=Rab5c PE=2 SV=1	B0BNK1	CP_RattusNorvegicus_10116_20141111.fasta	23 425,7	1	1	4	0.000176	0.0509	possibly correct	true	Locus:1.1.1.8792.8 File:"rIngel17804.wiff"	LVLLGESAVGK	K	S	0.917	64.8	30.5	13.4	2			543.36	1 084,705248	1 085,656646	2	0.05588	51.47	4 754,00	6 649,62	24	34	true
2 min	B0BNK1_RAT Protein Rab5c OS=Rattus norvegicus GN=Rab5c PE=2 SV=1	B0BNK1	CP_RattusNorvegicus_10116_20141111.fasta	23 425,7	1	1	4	0.000176	0.0509	possibly correct	true	Locus:1.1.1.8791.10 File:"rIngel17804.wiff"	LVLLGESAVGK	K	S	0.96	57.2	30.5	25.8	2			543.36	1 084,705248	1 085,656646	2	0.05588	51.47	4 750,00	7 469,72	24	34	true
2 min	B0BNK1_RAT Protein Rab5c OS=Rattus norvegicus GN=Rab5c PE=2 SV=1	B0BNK1	CP_RattusNorvegicus_10116_20141111.fasta	23 425,7	1	1	4	0.000176	0.0509	possibly correct	true	Locus:1.1.1.8790.13 File:"rIngel17804.wiff"	LVLLGESAVGK	K	S	0.995	66	30.5	34.3	2			543.36	1 084,705248	1 085,656646	2	0.05588	51.47	4 748,00	6 531,74	24	34	true
2 min	COPD_RAT Coatomer subunit delta OS=Rattus norvegicus GN=Arcn1 PE=2 SV=1	Q66H80	CP_RattusNorvegicus_10116_20141111.fasta	57 200,2	1	1	1	4.4e-05	0.0235	possibly correct	true	Locus:1.1.1.8787.17 File:"rIngel17804.wiff"	SFPVNSDVGVLK	K	W	0.992	49.4	35.7	41.3	2			631.314	1 260,613648	1 261,678746	2	-0.05782	-45.83	4 740,00	3 341,49	352	363	true
2 min	STX12_RAT Syntaxin-12 OS=Rattus norvegicus GN=Stx12 PE=1 SV=1	G3V7P1	CP_RattusNorvegicus_10116_20141111.fasta	31 187,4	2	2	4	0.000176	0.102	possibly correct	true	Locus:1.1.1.9475.19 File:"rIngel17804.wiff"	ETAIQQLEADILDVNQIFK	R	D	0.992	47.1	34.8	45.7	2			730.055	2 187,142872	2 188,149946	3	0.0002021	0.09234	6 597,00	2 504,16	185	203	true
2 min	STX12_RAT Syntaxin-12 OS=Rattus norvegicus GN=Stx12 PE=1 SV=1	G3V7P1	CP_RattusNorvegicus_10116_20141111.fasta	31 187,4	2	2	4	0.000176	0.102	possibly correct	true	Locus:1.1.1.9474.18 File:"rIngel17804.wiff"	ETAIQQLEADILDVNQIFK	R	D	0.997	80.8	35	71.2	2			730.05	2 187,128772	2 188,149946	3	-0.0139	-6.351	6 594,00	9 585,60	185	203	true
2 min	STX12_RAT Syntaxin-12 OS=Rattus norvegicus GN=Stx12 PE=1 SV=1	G3V7P1	CP_RattusNorvegicus_10116_20141111.fasta	31 187,4	2	2	4	0.000176	0.102	possibly correct	true	Locus:1.1.1.8417.10 File:"rIngel17804.wiff"	NLmSQLGTK	K	Q	0.278	14.1	35.3	9.53	2		m3: Oxidation (+15,99)	504.26	1 006,504648	1 007,519161	2	-0.007237	-7.183	3 771,00	987.69	45	53	true
2 min	STX12_RAT Syntaxin-12 OS=Rattus norvegicus GN=Stx12 PE=1 SV=1	G3V7P1	CP_RattusNorvegicus_10116_20141111.fasta	31 187,4	2	2	4	0.000176	0.102	possibly correct	true	Locus:1.1.1.8422.7 File:"rIngel17804.wiff"	NLmSQLGTK	K	Q	0.891	29.4	35.3	18	2		m3: Oxidation (+15,99)	504.26	1 006,506248	1 007,519161	2	-0.005637	-5.595	3 784,00	1 601,92	45	53	true
2 min	D3ZMR2_RAT Protein Uhrf1bp1 OS=Rattus norvegicus GN=Uhrf1bp1 PE=4 SV=2	D3ZMR2	CP_RattusNorvegicus_10116_20141111.fasta	156 263,7	1	1	1	4.4e-05	0.00912	possibly correct	true	Locus:1.1.1.9510.20 File:"rIngel17804.wiff"	LITNqGRIqIALK	R	R	0.324	0.22	26.2	-0.89	2		q5: Deamidated (+0,98), q9: Deamidated (+0,98)	735.473	1 468,931648	1 469,868878	2	0.07005	47.65	6 692,00	4 071,43	209	221	true
2 min	ACTB_RAT Actin, cytoplasmic 1 OS=Rattus norvegicus GN=Actb PE=1 SV=1	P60711,P63259,V9GZ85	CP_RattusNorvegicus_10116_20141111.fasta	41 737,8	1	1	3	0.000132	0.0293	possibly correct	true	Locus:1.1.1.8489.7 File:"rIngel17804.wiff"	EITALAPSTmK	K	I	0.964	49.9	38.2	31.8	2		m10: Oxidation (+15,99)	589.33	1 176,645648	1 177,613461	2	0.03946	33.51	3 959,00	9 988,55	316	326	true
2 min	ACTB_RAT Actin, cytoplasmic 1 OS=Rattus norvegicus GN=Actb PE=1 SV=1	P60711,P63259,V9GZ85	CP_RattusNorvegicus_10116_20141111.fasta	41 737,8	1	1	3	0.000132	0.0293	possibly correct	true	Locus:1.1.1.8486.6 File:"rIngel17804.wiff"	EITALAPSTmK	K	I	0.991	47.2	39.8	34.2	2		m10: Oxidation (+15,99)	589.308	1 176,601848	1 177,613461	2	-0.004337	-3.683	3 951,00	5 126,43	316	326	true
2 min	ACTB_RAT Actin, cytoplasmic 1 OS=Rattus norvegicus GN=Actb PE=1 SV=1	P60711,P63259,V9GZ85	CP_RattusNorvegicus_10116_20141111.fasta	41 737,8	1	1	3	0.000132	0.0293	possibly correct	true	Locus:1.1.1.8487.9 File:"rIngel17804.wiff"	EITALAPSTmK	K	I	0.997	54.8	39.7	39.6	2		m10: Oxidation (+15,99)	589.311	1 176,607848	1 177,613461	2	0.001663	1.412	3 954,00	7 993,35	316	326	true
2 min	D3ZMQ6_RAT Protein Ccdc17 OS=Rattus norvegicus GN=Ccdc17 PE=4 SV=1	D3ZMQ6	CP_RattusNorvegicus_10116_20141111.fasta	65 860,6	2	2	3	0.000132	0.0776	possibly correct	true	Locus:1.1.1.9565.15 File:"rIngel17804.wiff"	ILqLqVEASALELR	K	R	0.229	1.39	27.2	0	2		q3: Deamidated (+0,98), q5: Deamidated (+0,98)	792.995	1 583,975648	1 584,884478	2	0.09845	62.11	6 839,00	4 470,59	223	236	true
2 min	D3ZMQ6_RAT Protein Ccdc17 OS=Rattus norvegicus GN=Ccdc17 PE=4 SV=1	D3ZMQ6	CP_RattusNorvegicus_10116_20141111.fasta	65 860,6	2	2	3	0.000132	0.0776	possibly correct	true	Locus:1.1.1.9567.17 File:"rIngel17804.wiff"	ILqLqVEASALELR	K	R	0.239	0.75	27.2	0	2		q3: Deamidated (+0,98), q5: Deamidated (+0,98)	792.995	1 583,975648	1 584,884478	2	0.09845	62.11	6 844,00	6 304,70	223	236	true
2 min	D3ZMQ6_RAT Protein Ccdc17 OS=Rattus norvegicus GN=Ccdc17 PE=4 SV=1	D3ZMQ6	CP_RattusNorvegicus_10116_20141111.fasta	65 860,6	2	2	3	0.000132	0.0776	possibly correct	true	Locus:1.1.1.8972.16 File:"rIngel17804.wiff"	LQAWQGVTWTPQPKAWASLLLFDqSLRVLSGR	K	W	0.43	0.51	25	0.51	2		q24: Deamidated (+0,98)	914.268	1 826,521648	3 653,959462	2	-1826	-252.6	5 229,00	14 404,4	436	467	true
2 min	D3ZD31_RAT Mannose receptor, C type 1 (Predicted) OS=Rattus norvegicus GN=Mrc1 PE=4 SV=2	D3ZD31	CP_RattusNorvegicus_10116_20141111.fasta	165 862,2	4	4	4	0.000176	0.0417	possibly correct	true	Locus:1.1.1.9046.7 File:"rIngel17804.wiff"	DLVGNIEQNEHAVI	K	-	0.899	38.2	35.1	31.6	2			775.871	1 549,728448	1 550,781046	2	-0.04532	-29.23	5 423,00	6 168,10	1450	1463	true
2 min	D3ZD31_RAT Mannose receptor, C type 1 (Predicted) OS=Rattus norvegicus GN=Mrc1 PE=4 SV=2	D3ZD31	CP_RattusNorvegicus_10116_20141111.fasta	165 862,2	4	4	4	0.000176	0.0417	possibly correct	true	Locus:1.1.1.9441.5 File:"rIngel17804.wiff"	mGASLVSIETAAESSFLSYR	R	V	0.997	100	39.5	92.7	2		m1: Oxidation (+15,99)	712.346	1 422,677048	2 135,032461	2	-711.3	-290.5	6 501,00	8 292,47	1272	1291	true
2 min	D3ZD31_RAT Mannose receptor, C type 1 (Predicted) OS=Rattus norvegicus GN=Mrc1 PE=4 SV=2	D3ZD31	CP_RattusNorvegicus_10116_20141111.fasta	165 862,2	4	4	4	0.000176	0.0417	possibly correct	true	Locus:1.1.1.8737.10 File:"rIngel17804.wiff"	nFGDLATIK	K	S	0.483	25.6	32.9	15	2		n1: Deamidated (+0,98)	490.298	978.582	979.51	2	0.07946	81.12	4 608,00	6 040,62	838	846	true
2 min	D3ZD31_RAT Mannose receptor, C type 1 (Predicted) OS=Rattus norvegicus GN=Mrc1 PE=4 SV=2	D3ZD31	CP_RattusNorvegicus_10116_20141111.fasta	165 862,2	4	4	4	0.000176	0.0417	possibly correct	true	Locus:1.1.1.9447.5 File:"rIngel17804.wiff"	NGGQSPYFIGLLISLDKK	K	F	0.997	109	29.9	109	2			650.712	1 949,113572	1 950,069846	3	0.051	26.15	6 517,00	15 599,0	861	878	true
2 min	TM9S4_RAT Transmembrane 9 superfamily member 4 OS=Rattus norvegicus GN=Tm9sf4 PE=2 SV=1	Q4KLL4	CP_RattusNorvegicus_10116_20141111.fasta	74 677,8	1	1	1	4.4e-05	0.0295	possibly correct	true	Locus:1.1.1.9299.17 File:"rIngel17804.wiff"	ITEEYYVHLIADNLPVATR	R	L	0.894	24.3	35.8	22.7	2			1 109,074000	2 216,133448	2 217,155146	2	-0.01442	-6.505	6 113,00	2 714,92	125	143	true
2 min	RL13_RAT 60S ribosomal protein L13 OS=Rattus norvegicus GN=Rpl13 PE=1 SV=2	D3ZRM9,P41123	CP_RattusNorvegicus_10116_20141111.fasta	24 310,5	1	1	1	4.4e-05	0.0521	possibly correct	true	Locus:1.1.1.8372.12 File:"rIngel17804.wiff"	STESLQANVQR	K	L	0.997	83.2	35.9	66.7	2			616.811	1 231,608048	1 232,622946	2	-0.007622	-6.184	3 651,00	2 021,22	106	116	true
2 min	CP2E1_RAT Cytochrome P450 2E1 OS=Rattus norvegicus GN=Cyp2e1 PE=1 SV=4	P05182	CP_RattusNorvegicus_10116_20141111.fasta	56 629,5	1	1	2	8.79e-05	0.0223	possibly correct	true	Locus:1.1.1.8789.4 File:"rIngel17804.wiff"	EAQFLVEELKK	R	T	0.826	29.6	39.8	23.4	2			445.251	1 332,731472	1 333,736346	3	0.002402	1.801	4 745,00	8 315,46	150	160	true
2 min	CP2E1_RAT Cytochrome P450 2E1 OS=Rattus norvegicus GN=Cyp2e1 PE=1 SV=4	P05182	CP_RattusNorvegicus_10116_20141111.fasta	56 629,5	1	1	2	8.79e-05	0.0223	possibly correct	true	Locus:1.1.1.8788.3 File:"rIngel17804.wiff"	EAQFLVEELKK	R	T	0.966	40.2	39.9	32.5	2			445.25	1 332,727572	1 333,736346	3	-0.001498	-1.123	4 742,00	9 327,57	150	160	true
2 min	TMED9_RAT Transmembrane emp24 domain-containing protein 9 OS=Rattus norvegicus GN=Tmed9 PE=1 SV=1	Q5I0E7	CP_RattusNorvegicus_10116_20141111.fasta	27 028,3	2	2	4	0.000176	0.0851	possibly correct	true	Locus:1.1.1.8619.10 File:"rIngel17804.wiff"	DKLSELQLR	K	V	0.754	28.6	35.5	11.9	2			551.313	1 100,611848	1 101,626446	2	-0.007322	-6.647	4 299,00	5 212,26	159	167	true
2 min	TMED9_RAT Transmembrane emp24 domain-containing protein 9 OS=Rattus norvegicus GN=Tmed9 PE=1 SV=1	Q5I0E7	CP_RattusNorvegicus_10116_20141111.fasta	27 028,3	2	2	4	0.000176	0.0851	possibly correct	true	Locus:1.1.1.8618.9 File:"rIngel17804.wiff"	DKLSELQLR	K	V	0.84	33	35.5	10.6	2			551.313	1 100,611848	1 101,626446	2	-0.007322	-6.647	4 296,00	5 575,32	159	167	true
2 min	TMED9_RAT Transmembrane emp24 domain-containing protein 9 OS=Rattus norvegicus GN=Tmed9 PE=1 SV=1	Q5I0E7	CP_RattusNorvegicus_10116_20141111.fasta	27 028,3	2	2	4	0.000176	0.0851	possibly correct	true	Locus:1.1.1.8620.17 File:"rIngel17804.wiff"	QLVEQVEQIQK	R	E	0.99	77	34.9	19.2	2			671.37	1 340,725248	1 341,737446	2	-0.004922	-3.668	4 302,00	10 072,1	170	180	true
2 min	TMED9_RAT Transmembrane emp24 domain-containing protein 9 OS=Rattus norvegicus GN=Tmed9 PE=1 SV=1	Q5I0E7	CP_RattusNorvegicus_10116_20141111.fasta	27 028,3	2	2	4	0.000176	0.0851	possibly correct	true	Locus:1.1.1.8621.16 File:"rIngel17804.wiff"	QLVEQVEQIQK	R	E	0.993	81.6	34.9	19.6	2			671.37	1 340,725248	1 341,737446	2	-0.004922	-3.668	4 305,00	4 886,56	170	180	true
2 min	G3V8D4_RAT Apolipoprotein C-II (Predicted) OS=Rattus norvegicus GN=Apoc2 PE=4 SV=1	G3V8D4	CP_RattusNorvegicus_10116_20141111.fasta	10 695,7	2	2	5	0.00022	0.33	possibly correct	true	Locus:1.1.1.9468.13 File:"rIngel17804.wiff"	SSAAmTTYAGIFTDQLLTLLKGE	K	-	0.972	38.5	39.3	34.8	2		m5: Oxidation (+15,99)	816.415	1 630,815248	2 447,237761	2	-815.4	-120.6	6 577,00	2 936,74	75	97	true
2 min	G3V8D4_RAT Apolipoprotein C-II (Predicted) OS=Rattus norvegicus GN=Apoc2 PE=4 SV=1	G3V8D4	CP_RattusNorvegicus_10116_20141111.fasta	10 695,7	2	2	5	0.00022	0.33	possibly correct	true	Locus:1.1.1.8473.9 File:"rIngel17804.wiff"	TYLTSVDEK	K	L	0.802	31.9	39.7	19.3	2			528.266	1 054,517848	1 055,525646	2	-0.0005219	-0.4945	3 918,00	3 250,45	59	67	true
2 min	G3V8D4_RAT Apolipoprotein C-II (Predicted) OS=Rattus norvegicus GN=Apoc2 PE=4 SV=1	G3V8D4	CP_RattusNorvegicus_10116_20141111.fasta	10 695,7	2	2	5	0.00022	0.33	possibly correct	true	Locus:1.1.1.8475.8 File:"rIngel17804.wiff"	TYLTSVDEK	K	L	0.991	51.2	39.7	38.3	2			528.271	1 054,526848	1 055,525646	2	0.008478	8.032	3 923,00	4 628,33	59	67	true
2 min	G3V8D4_RAT Apolipoprotein C-II (Predicted) OS=Rattus norvegicus GN=Apoc2 PE=4 SV=1	G3V8D4	CP_RattusNorvegicus_10116_20141111.fasta	10 695,7	2	2	5	0.00022	0.33	possibly correct	true	Locus:1.1.1.8476.8 File:"rIngel17804.wiff"	TYLTSVDEK	K	L	0.993	50.9	39.7	38.9	2			528.272	1 054,529648	1 055,525646	2	0.01128	10.68	3 925,00	3 381,70	59	67	true
2 min	G3V8D4_RAT Apolipoprotein C-II (Predicted) OS=Rattus norvegicus GN=Apoc2 PE=4 SV=1	G3V8D4	CP_RattusNorvegicus_10116_20141111.fasta	10 695,7	2	2	5	0.00022	0.33	possibly correct	true	Locus:1.1.1.8474.9 File:"rIngel17804.wiff"	TYLTSVDEK	K	L	0.997	60.9	39.7	42.3	2			528.271	1 054,528248	1 055,525646	2	0.009878	9.358	3 920,00	4 642,76	59	67	true
2 min	APOE_RAT Apolipoprotein E OS=Rattus norvegicus GN=Apoe PE=1 SV=2	P02650	CP_RattusNorvegicus_10116_20141111.fasta	35 753,4	7	8	44	0.00193	0.196	possibly correct	true	Locus:1.1.1.8301.3 File:"rIngel17804.wiff"	GRLEEVGNQAR	R	D	0.842	30.3	35.4	19.8	2			410.217	1 227,630072	1 228,639346	3	-0.001998	-1.626	3 455,00	3 116,79	226	236	true
2 min	APOE_RAT Apolipoprotein E OS=Rattus norvegicus GN=Apoe PE=1 SV=2	P02650	CP_RattusNorvegicus_10116_20141111.fasta	35 753,4	7	8	44	0.00193	0.196	possibly correct	true	Locus:1.1.1.8302.3 File:"rIngel17804.wiff"	GRLEEVGNQAR	R	D	0.86	34.6	35.4	21.7	2			410.217	1 227,630072	1 228,639346	3	-0.001998	-1.626	3 458,00	2 147,94	226	236	true
2 min	APOE_RAT Apolipoprotein E OS=Rattus norvegicus GN=Apoe PE=1 SV=2	P02650	CP_RattusNorvegicus_10116_20141111.fasta	35 753,4	7	8	44	0.00193	0.196	possibly correct	true	Locus:1.1.1.8295.3 File:"rIngel17804.wiff"	GRLEEVGNQAR	R	D	0.869	38.9	35.4	21.5	2			410.217	1 227,630072	1 228,639346	3	-0.001998	-1.626	3 439,00	5 162,22	226	236	true
2 min	APOE_RAT Apolipoprotein E OS=Rattus norvegicus GN=Apoe PE=1 SV=2	P02650	CP_RattusNorvegicus_10116_20141111.fasta	35 753,4	7	8	44	0.00193	0.196	possibly correct	true	Locus:1.1.1.8296.3 File:"rIngel17804.wiff"	GRLEEVGNQAR	R	D	0.881	42	35.4	22.1	2			410.217	1 227,630072	1 228,639346	3	-0.001998	-1.626	3 442,00	7 755,76	226	236	true
2 min	APOE_RAT Apolipoprotein E OS=Rattus norvegicus GN=Apoe PE=1 SV=2	P02650	CP_RattusNorvegicus_10116_20141111.fasta	35 753,4	7	8	44	0.00193	0.196	possibly correct	true	Locus:1.1.1.8300.3 File:"rIngel17804.wiff"	GRLEEVGNQAR	R	D	0.953	47.1	35.4	27.3	2			410.217	1 227,630072	1 228,639346	3	-0.001998	-1.626	3 453,00	5 229,07	226	236	true
2 min	APOE_RAT Apolipoprotein E OS=Rattus norvegicus GN=Apoe PE=1 SV=2	P02650	CP_RattusNorvegicus_10116_20141111.fasta	35 753,4	7	8	44	0.00193	0.196	possibly correct	true	Locus:1.1.1.8297.3 File:"rIngel17804.wiff"	GRLEEVGNQAR	R	D	0.968	45.6	35.4	29.5	2			410.217	1 227,630072	1 228,639346	3	-0.001998	-1.626	3 445,00	9 539,35	226	236	true
2 min	APOE_RAT Apolipoprotein E OS=Rattus norvegicus GN=Apoe PE=1 SV=2	P02650	CP_RattusNorvegicus_10116_20141111.fasta	35 753,4	7	8	44	0.00193	0.196	possibly correct	true	Locus:1.1.1.8298.3 File:"rIngel17804.wiff"	GRLEEVGNQAR	R	D	0.975	47.5	35.4	30.6	2			410.217	1 227,630072	1 228,639346	3	-0.001998	-1.626	3 447,00	8 620,80	226	236	true
2 min	APOE_RAT Apolipoprotein E OS=Rattus norvegicus GN=Apoe PE=1 SV=2	P02650	CP_RattusNorvegicus_10116_20141111.fasta	35 753,4	7	8	44	0.00193	0.196	possibly correct	true	Locus:1.1.1.8299.3 File:"rIngel17804.wiff"	GRLEEVGNQAR	R	D	0.997	57.6	35.4	39.9	2			410.217	1 227,630072	1 228,639346	3	-0.001998	-1.626	3 450,00	6 507,76	226	236	true
2 min	APOE_RAT Apolipoprotein E OS=Rattus norvegicus GN=Apoe PE=1 SV=2	P02650	CP_RattusNorvegicus_10116_20141111.fasta	35 753,4	7	8	44	0.00193	0.196	possibly correct	true	Locus:1.1.1.8386.8 File:"rIngel17804.wiff"	LGADmEDLR	R	N	0.997	66.7	34.7	35.4	2		m5: Oxidation (+15,99)	518.239	1 034,464048	1 035,477761	2	-0.006437	-6.216	3 688,00	5 087,55	114	122	true
2 min	APOE_RAT Apolipoprotein E OS=Rattus norvegicus GN=Apoe PE=1 SV=2	P02650	CP_RattusNorvegicus_10116_20141111.fasta	35 753,4	7	8	44	0.00193	0.196	possibly correct	true	Locus:1.1.1.8397.7 File:"rIngel17804.wiff"	LGADmEDLR	R	N	0.997	66.1	34.7	40.5	2		m5: Oxidation (+15,99)	518.239	1 034,464048	1 035,477761	2	-0.006437	-6.216	3 716,00	3 889,77	114	122	true
2 min	APOE_RAT Apolipoprotein E OS=Rattus norvegicus GN=Apoe PE=1 SV=2	P02650	CP_RattusNorvegicus_10116_20141111.fasta	35 753,4	7	8	44	0.00193	0.196	possibly correct	true	Locus:1.1.1.8399.3 File:"rIngel17804.wiff"	LGADmEDLR	R	N	0.997	66.9	34.7	40.6	2		m5: Oxidation (+15,99)	518.239	1 034,464048	1 035,477761	2	-0.006437	-6.216	3 721,00	2 812,35	114	122	true
2 min	APOE_RAT Apolipoprotein E OS=Rattus norvegicus GN=Apoe PE=1 SV=2	P02650	CP_RattusNorvegicus_10116_20141111.fasta	35 753,4	7	8	44	0.00193	0.196	possibly correct	true	Locus:1.1.1.8398.7 File:"rIngel17804.wiff"	LGADmEDLR	R	N	0.997	69.9	34.7	41.8	2		m5: Oxidation (+15,99)	518.239	1 034,464048	1 035,477761	2	-0.006437	-6.216	3 719,00	3 302,93	114	122	true
2 min	APOE_RAT Apolipoprotein E OS=Rattus norvegicus GN=Apoe PE=1 SV=2	P02650	CP_RattusNorvegicus_10116_20141111.fasta	35 753,4	7	8	44	0.00193	0.196	possibly correct	true	Locus:1.1.1.8394.6 File:"rIngel17804.wiff"	LGADmEDLR	R	N	0.997	73.6	34.7	43.5	2		m5: Oxidation (+15,99)	518.239	1 034,464048	1 035,477761	2	-0.006437	-6.216	3 709,00	8 299,54	114	122	true
2 min	APOE_RAT Apolipoprotein E OS=Rattus norvegicus GN=Apoe PE=1 SV=2	P02650	CP_RattusNorvegicus_10116_20141111.fasta	35 753,4	7	8	44	0.00193	0.196	possibly correct	true	Locus:1.1.1.8388.6 File:"rIngel17804.wiff"	LGADmEDLR	R	N	0.997	73.7	34.7	42	2		m5: Oxidation (+15,99)	518.239	1 034,464048	1 035,477761	2	-0.006437	-6.216	3 693,00	8 396,68	114	122	true
2 min	APOE_RAT Apolipoprotein E OS=Rattus norvegicus GN=Apoe PE=1 SV=2	P02650	CP_RattusNorvegicus_10116_20141111.fasta	35 753,4	7	8	44	0.00193	0.196	possibly correct	true	Locus:1.1.1.8385.6 File:"rIngel17804.wiff"	LGADmEDLR	R	N	0.997	74.1	34.7	34.4	2		m5: Oxidation (+15,99)	518.239	1 034,464048	1 035,477761	2	-0.006437	-6.216	3 685,00	3 141,79	114	122	true
2 min	APOE_RAT Apolipoprotein E OS=Rattus norvegicus GN=Apoe PE=1 SV=2	P02650	CP_RattusNorvegicus_10116_20141111.fasta	35 753,4	7	8	44	0.00193	0.196	possibly correct	true	Locus:1.1.1.8390.5 File:"rIngel17804.wiff"	LGADmEDLR	R	N	0.997	76	34.7	43.8	2		m5: Oxidation (+15,99)	518.239	1 034,464048	1 035,477761	2	-0.006437	-6.216	3 698,00	9 149,64	114	122	true
2 min	APOE_RAT Apolipoprotein E OS=Rattus norvegicus GN=Apoe PE=1 SV=2	P02650	CP_RattusNorvegicus_10116_20141111.fasta	35 753,4	7	8	44	0.00193	0.196	possibly correct	true	Locus:1.1.1.8389.6 File:"rIngel17804.wiff"	LGADmEDLR	R	N	0.997	76.1	34.7	44.2	2		m5: Oxidation (+15,99)	518.239	1 034,464048	1 035,477761	2	-0.006437	-6.216	3 696,00	9 663,42	114	122	true
2 min	APOE_RAT Apolipoprotein E OS=Rattus norvegicus GN=Apoe PE=1 SV=2	P02650	CP_RattusNorvegicus_10116_20141111.fasta	35 753,4	7	8	44	0.00193	0.196	possibly correct	true	Locus:1.1.1.8392.5 File:"rIngel17804.wiff"	LGADmEDLR	R	N	0.997	76.2	34.7	40.7	2		m5: Oxidation (+15,99)	518.239	1 034,464048	1 035,477761	2	-0.006437	-6.216	3 703,00	8 721,99	114	122	true
2 min	APOE_RAT Apolipoprotein E OS=Rattus norvegicus GN=Apoe PE=1 SV=2	P02650	CP_RattusNorvegicus_10116_20141111.fasta	35 753,4	7	8	44	0.00193	0.196	possibly correct	true	Locus:1.1.1.8393.4 File:"rIngel17804.wiff"	LGADmEDLR	R	N	0.997	79.2	34.7	39.3	2		m5: Oxidation (+15,99)	518.239	1 034,464048	1 035,477761	2	-0.006437	-6.216	3 706,00	9 398,12	114	122	true
2 min	APOE_RAT Apolipoprotein E OS=Rattus norvegicus GN=Apoe PE=1 SV=2	P02650	CP_RattusNorvegicus_10116_20141111.fasta	35 753,4	7	8	44	0.00193	0.196	possibly correct	true	Locus:1.1.1.8395.4 File:"rIngel17804.wiff"	LGADmEDLR	R	N	0.997	81.8	34.7	46.1	2		m5: Oxidation (+15,99)	518.239	1 034,464048	1 035,477761	2	-0.006437	-6.216	3 711,00	7 234,91	114	122	true
2 min	APOE_RAT Apolipoprotein E OS=Rattus norvegicus GN=Apoe PE=1 SV=2	P02650	CP_RattusNorvegicus_10116_20141111.fasta	35 753,4	7	8	44	0.00193	0.196	possibly correct	true	Locus:1.1.1.8387.6 File:"rIngel17804.wiff"	LGADmEDLR	R	N	0.997	84.4	34.7	44.2	2		m5: Oxidation (+15,99)	518.239	1 034,464048	1 035,477761	2	-0.006437	-6.216	3 690,00	6 929,51	114	122	true
2 min	APOE_RAT Apolipoprotein E OS=Rattus norvegicus GN=Apoe PE=1 SV=2	P02650	CP_RattusNorvegicus_10116_20141111.fasta	35 753,4	7	8	44	0.00193	0.196	possibly correct	true	Locus:1.1.1.8391.6 File:"rIngel17804.wiff"	LGADmEDLR	R	N	0.997	84.8	34.7	53.3	2		m5: Oxidation (+15,99)	518.239	1 034,464048	1 035,477761	2	-0.006437	-6.216	3 701,00	8 896,83	114	122	true
2 min	APOE_RAT Apolipoprotein E OS=Rattus norvegicus GN=Apoe PE=1 SV=2	P02650	CP_RattusNorvegicus_10116_20141111.fasta	35 753,4	7	8	44	0.00193	0.196	possibly correct	true	Locus:1.1.1.8396.3 File:"rIngel17804.wiff"	LGADmEDLR	R	N	0.997	88.9	34.7	57.6	2		m5: Oxidation (+15,99)	518.239	1 034,464048	1 035,477761	2	-0.006437	-6.216	3 714,00	6 087,56	114	122	true
2 min	APOE_RAT Apolipoprotein E OS=Rattus norvegicus GN=Apoe PE=1 SV=2	P02650	CP_RattusNorvegicus_10116_20141111.fasta	35 753,4	7	8	44	0.00193	0.196	possibly correct	true	Locus:1.1.1.8338.3 File:"rIngel17804.wiff"	LGADmEDLRNR	R	L	0.79	27.1	35.1	25.5	2		m5: Oxidation (+15,99)	435.881	1 304,619972	1 305,621761	3	0.005487	4.203	3 556,00	1 520,45	114	124	true
2 min	APOE_RAT Apolipoprotein E OS=Rattus norvegicus GN=Apoe PE=1 SV=2	P02650	CP_RattusNorvegicus_10116_20141111.fasta	35 753,4	7	8	44	0.00193	0.196	possibly correct	true	Locus:1.1.1.8684.4 File:"rIngel17804.wiff"	LQAEIFQAR	R	I	0.898	48.3	35.1	26.3	2			538.317	1 074,618448	1 075,589546	2	0.03618	33.63	4 468,00	11 948,4	262	270	true
2 min	APOE_RAT Apolipoprotein E OS=Rattus norvegicus GN=Apoe PE=1 SV=2	P02650	CP_RattusNorvegicus_10116_20141111.fasta	35 753,4	7	8	44	0.00193	0.196	possibly correct	true	Locus:1.1.1.8683.4 File:"rIngel17804.wiff"	LQAEIFQAR	R	I	0.976	56.7	35.1	32.9	2			538.317	1 074,618448	1 075,589546	2	0.03618	33.63	4 465,00	13 092,5	262	270	true
2 min	APOE_RAT Apolipoprotein E OS=Rattus norvegicus GN=Apoe PE=1 SV=2	P02650	CP_RattusNorvegicus_10116_20141111.fasta	35 753,4	7	8	44	0.00193	0.196	possibly correct	true	Locus:1.1.1.8682.4 File:"rIngel17804.wiff"	LQAEIFQAR	R	I	0.997	69.6	35.1	45.8	2			538.317	1 074,618448	1 075,589546	2	0.03618	33.63	4 463,00	14 239,7	262	270	true
2 min	APOE_RAT Apolipoprotein E OS=Rattus norvegicus GN=Apoe PE=1 SV=2	P02650	CP_RattusNorvegicus_10116_20141111.fasta	35 753,4	7	8	44	0.00193	0.196	possibly correct	true	Locus:1.1.1.8607.7 File:"rIngel17804.wiff"	NEVNTmLGQSTEELR	R	S	0.987	137	35.4	125	2		m6: Oxidation (+15,99)	868.939	1 735,863248	1 736,812061	2	0.05846	33.66	4 268,00	20 482,2	130	144	true
2 min	APOE_RAT Apolipoprotein E OS=Rattus norvegicus GN=Apoe PE=1 SV=2	P02650	CP_RattusNorvegicus_10116_20141111.fasta	35 753,4	7	8	44	0.00193	0.196	possibly correct	true	Locus:1.1.1.8605.5 File:"rIngel17804.wiff"	NEVNTmLGQSTEELR	R	S	0.989	137	35.4	122	2		m6: Oxidation (+15,99)	868.939	1 735,863248	1 736,812061	2	0.05846	33.66	4 263,00	28 452,4	130	144	true
2 min	APOE_RAT Apolipoprotein E OS=Rattus norvegicus GN=Apoe PE=1 SV=2	P02650	CP_RattusNorvegicus_10116_20141111.fasta	35 753,4	7	8	44	0.00193	0.196	possibly correct	true	Locus:1.1.1.8608.5 File:"rIngel17804.wiff"	NEVNTmLGQSTEELR	R	S	0.997	130	35.4	116	2		m6: Oxidation (+15,99)	868.939	1 735,863248	1 736,812061	2	0.05846	33.66	4 270,00	13 477,7	130	144	true
2 min	APOE_RAT Apolipoprotein E OS=Rattus norvegicus GN=Apoe PE=1 SV=2	P02650	CP_RattusNorvegicus_10116_20141111.fasta	35 753,4	7	8	44	0.00193	0.196	possibly correct	true	Locus:1.1.1.8604.4 File:"rIngel17804.wiff"	NEVNTmLGQSTEELR	R	S	0.997	81.9	35.3	74	2		m6: Oxidation (+15,99)	579.633	1 735,876872	1 736,812061	3	0.07209	41.5	4 259,00	19 888,7	130	144	true
2 min	APOE_RAT Apolipoprotein E OS=Rattus norvegicus GN=Apoe PE=1 SV=2	P02650	CP_RattusNorvegicus_10116_20141111.fasta	35 753,4	7	8	44	0.00193	0.196	possibly correct	true	Locus:1.1.1.8606.5 File:"rIngel17804.wiff"	NEVNTmLGQSTEELR	R	S	0.997	86.9	35.3	77.6	2		m6: Oxidation (+15,99)	579.633	1 735,876872	1 736,812061	3	0.07209	41.5	4 264,00	32 176,9	130	144	true
2 min	APOE_RAT Apolipoprotein E OS=Rattus norvegicus GN=Apoe PE=1 SV=2	P02650	CP_RattusNorvegicus_10116_20141111.fasta	35 753,4	7	8	44	0.00193	0.196	possibly correct	true	Locus:1.1.1.8494.5 File:"rIngel17804.wiff"	TANLGAGAAQPLR	R	D	0.997	74.7	37.6	60.7	2			620.348	1 238,681448	1 239,680546	2	0.008178	6.597	3 972,00	5 776,94	202	214	true
2 min	APOE_RAT Apolipoprotein E OS=Rattus norvegicus GN=Apoe PE=1 SV=2	P02650	CP_RattusNorvegicus_10116_20141111.fasta	35 753,4	7	8	44	0.00193	0.196	possibly correct	true	Locus:1.1.1.8487.10 File:"rIngel17804.wiff"	TANLGAGAAQPLR	R	D	0.997	80.8	38.5	69.3	2			620.34	1 238,665248	1 239,680546	2	-0.008022	-6.471	3 954,00	9 582,66	202	214	true
2 min	APOE_RAT Apolipoprotein E OS=Rattus norvegicus GN=Apoe PE=1 SV=2	P02650	CP_RattusNorvegicus_10116_20141111.fasta	35 753,4	7	8	44	0.00193	0.196	possibly correct	true	Locus:1.1.1.8488.7 File:"rIngel17804.wiff"	TANLGAGAAQPLR	R	D	0.997	84.1	38.4	72.9	2			620.341	1 238,667848	1 239,680546	2	-0.005422	-4.374	3 957,00	10 173,0	202	214	true
2 min	APOE_RAT Apolipoprotein E OS=Rattus norvegicus GN=Apoe PE=1 SV=2	P02650	CP_RattusNorvegicus_10116_20141111.fasta	35 753,4	7	8	44	0.00193	0.196	possibly correct	true	Locus:1.1.1.8486.7 File:"rIngel17804.wiff"	TANLGAGAAQPLR	R	D	0.997	83.3	37.5	74	2			620.349	1 238,683448	1 239,680546	2	0.01018	8.21	3 951,00	7 160,60	202	214	true
2 min	APOE_RAT Apolipoprotein E OS=Rattus norvegicus GN=Apoe PE=1 SV=2	P02650	CP_RattusNorvegicus_10116_20141111.fasta	35 753,4	7	8	44	0.00193	0.196	possibly correct	true	Locus:1.1.1.8492.5 File:"rIngel17804.wiff"	TANLGAGAAQPLR	R	D	0.997	86	38.8	76.5	2			620.337	1 238,658448	1 239,680546	2	-0.01482	-11.96	3 967,00	6 979,83	202	214	true
2 min	APOE_RAT Apolipoprotein E OS=Rattus norvegicus GN=Apoe PE=1 SV=2	P02650	CP_RattusNorvegicus_10116_20141111.fasta	35 753,4	7	8	44	0.00193	0.196	possibly correct	true	Locus:1.1.1.8490.6 File:"rIngel17804.wiff"	TANLGAGAAQPLR	R	D	0.997	93.3	37.7	79.2	2			620.347	1 238,679448	1 239,680546	2	0.006178	4.984	3 962,00	9 291,13	202	214	true
2 min	APOE_RAT Apolipoprotein E OS=Rattus norvegicus GN=Apoe PE=1 SV=2	P02650	CP_RattusNorvegicus_10116_20141111.fasta	35 753,4	7	8	44	0.00193	0.196	possibly correct	true	Locus:1.1.1.8489.9 File:"rIngel17804.wiff"	TANLGAGAAQPLR	R	D	0.997	102	39	85.2	2			620.333	1 238,650848	1 239,680546	2	-0.02242	-18.09	3 960,00	10 485,1	202	214	true
2 min	APOE_RAT Apolipoprotein E OS=Rattus norvegicus GN=Apoe PE=1 SV=2	P02650	CP_RattusNorvegicus_10116_20141111.fasta	35 753,4	7	8	44	0.00193	0.196	possibly correct	true	Locus:1.1.1.8467.3 File:"rIngel17804.wiff"	TANLGAGAAQPLRDR	R	A	0.377	20.3	34.5	15.2	2			504.279	1 509,815172	1 510,808646	3	0.0138	9.135	3 901,00	30 302,9	202	216	true
2 min	APOE_RAT Apolipoprotein E OS=Rattus norvegicus GN=Apoe PE=1 SV=2	P02650	CP_RattusNorvegicus_10116_20141111.fasta	35 753,4	7	8	44	0.00193	0.196	possibly correct	true	Locus:1.1.1.8468.3 File:"rIngel17804.wiff"	TANLGAGAAQPLRDR	R	A	0.475	21.8	34.5	17.3	2			504.279	1 509,815172	1 510,808646	3	0.0138	9.135	3 904,00	37 053,8	202	216	true
2 min	APOE_RAT Apolipoprotein E OS=Rattus norvegicus GN=Apoe PE=1 SV=2	P02650	CP_RattusNorvegicus_10116_20141111.fasta	35 753,4	7	8	44	0.00193	0.196	possibly correct	true	Locus:1.1.1.8471.5 File:"rIngel17804.wiff"	TANLGAGAAQPLRDR	R	A	0.476	22.2	34.5	17	2			504.279	1 509,815172	1 510,808646	3	0.0138	9.135	3 912,00	23 362,1	202	216	true
2 min	APOE_RAT Apolipoprotein E OS=Rattus norvegicus GN=Apoe PE=1 SV=2	P02650	CP_RattusNorvegicus_10116_20141111.fasta	35 753,4	7	8	44	0.00193	0.196	possibly correct	true	Locus:1.1.1.8470.3 File:"rIngel17804.wiff"	TANLGAGAAQPLRDR	R	A	0.67	25.4	34.5	18.5	2			504.279	1 509,815172	1 510,808646	3	0.0138	9.135	3 909,00	39 696,0	202	216	true
2 min	APOE_RAT Apolipoprotein E OS=Rattus norvegicus GN=Apoe PE=1 SV=2	P02650	CP_RattusNorvegicus_10116_20141111.fasta	35 753,4	7	8	44	0.00193	0.196	possibly correct	true	Locus:1.1.1.8469.3 File:"rIngel17804.wiff"	TANLGAGAAQPLRDR	R	A	0.731	27.8	34.5	20.9	2			504.279	1 509,815172	1 510,808646	3	0.0138	9.135	3 907,00	47 003,6	202	216	true
2 min	CP2C7_RAT Cytochrome P450 2C7 OS=Rattus norvegicus GN=Cyp2c7 PE=1 SV=2	P05179	CP_RattusNorvegicus_10116_20141111.fasta	56 189,4	6	8	16	0.000704	0.149	possibly correct	true	Locus:1.1.1.8408.4 File:"rIngel17804.wiff"	HmPYTDAmIHEVQR	K	F	0.682	22.3	33.7	19.8	2		m2: Oxidation (+15,99), m8: Oxidation (+15,99)	440.704	1 758,788896	1 759,789176	4	0.006996	3.975	3 746,00	3 455,48	344	357	true
2 min	CP2C7_RAT Cytochrome P450 2C7 OS=Rattus norvegicus GN=Cyp2c7 PE=1 SV=2	P05179	CP_RattusNorvegicus_10116_20141111.fasta	56 189,4	6	8	16	0.000704	0.149	possibly correct	true	Locus:1.1.1.8412.7 File:"rIngel17804.wiff"	HmPYTDAmIHEVQR	K	F	0.697	25.4	33.7	18.2	2		m2: Oxidation (+15,99), m8: Oxidation (+15,99)	440.704	1 758,788896	1 759,789176	4	0.006996	3.975	3 757,00	3 504,95	344	357	true
2 min	CP2C7_RAT Cytochrome P450 2C7 OS=Rattus norvegicus GN=Cyp2c7 PE=1 SV=2	P05179	CP_RattusNorvegicus_10116_20141111.fasta	56 189,4	6	8	16	0.000704	0.149	possibly correct	true	Locus:1.1.1.8410.4 File:"rIngel17804.wiff"	HmPYTDAmIHEVQR	K	F	0.767	26.1	33.7	22.5	2		m2: Oxidation (+15,99), m8: Oxidation (+15,99)	440.704	1 758,788896	1 759,789176	4	0.006996	3.975	3 751,00	4 922,74	344	357	true
2 min	CP2C7_RAT Cytochrome P450 2C7 OS=Rattus norvegicus GN=Cyp2c7 PE=1 SV=2	P05179	CP_RattusNorvegicus_10116_20141111.fasta	56 189,4	6	8	16	0.000704	0.149	possibly correct	true	Locus:1.1.1.8411.6 File:"rIngel17804.wiff"	HmPYTDAmIHEVQR	K	F	0.771	25.6	33.7	23.3	2		m2: Oxidation (+15,99), m8: Oxidation (+15,99)	440.704	1 758,788896	1 759,789176	4	0.006996	3.975	3 754,00	4 285,44	344	357	true
2 min	CP2C7_RAT Cytochrome P450 2C7 OS=Rattus norvegicus GN=Cyp2c7 PE=1 SV=2	P05179	CP_RattusNorvegicus_10116_20141111.fasta	56 189,4	6	8	16	0.000704	0.149	possibly correct	true	Locus:1.1.1.8413.17 File:"rIngel17804.wiff"	HmPYTDAmIHEVQR	K	F	0.826	35.4	39.2	28.3	2		m2: Oxidation (+15,99), m8: Oxidation (+15,99)	587.277	1 172,538848	1 759,789176	2	-586.2	301	3 761,00	1 304,03	344	357	true
2 min	CP2C7_RAT Cytochrome P450 2C7 OS=Rattus norvegicus GN=Cyp2c7 PE=1 SV=2	P05179	CP_RattusNorvegicus_10116_20141111.fasta	56 189,4	6	8	16	0.000704	0.149	possibly correct	true	Locus:1.1.1.8409.3 File:"rIngel17804.wiff"	HmPYTDAmIHEVQR	K	F	0.991	48.3	33.7	45.4	2		m2: Oxidation (+15,99), m8: Oxidation (+15,99)	440.704	1 758,788896	1 759,789176	4	0.006996	3.975	3 749,00	5 739,84	344	357	true
2 min	CP2C7_RAT Cytochrome P450 2C7 OS=Rattus norvegicus GN=Cyp2c7 PE=1 SV=2	P05179	CP_RattusNorvegicus_10116_20141111.fasta	56 189,4	6	8	16	0.000704	0.149	possibly correct	true	Locus:1.1.1.9456.16 File:"rIngel17804.wiff"	KLPPGPTPLPIIGNFLQIDVK	R	N	0.997	79.1	25.1	66.5	2			753.115	2 256,323772	2 257,332446	3	-0.001398	-0.6193	6 544,00	41 709,6	28	48	true
2 min	CP2C7_RAT Cytochrome P450 2C7 OS=Rattus norvegicus GN=Cyp2c7 PE=1 SV=2	P05179	CP_RattusNorvegicus_10116_20141111.fasta	56 189,4	6	8	16	0.000704	0.149	possibly correct	true	Locus:1.1.1.9463.8 File:"rIngel17804.wiff"	LPPGPTPLPIIGNFLQIDVK	K	N	0.997	54.5	34.8	54.5	2			710.416	2 128,224972	2 129,237446	3	-0.005198	-2.441	6 563,00	3 421,71	29	48	true
2 min	CP2C7_RAT Cytochrome P450 2C7 OS=Rattus norvegicus GN=Cyp2c7 PE=1 SV=2	P05179	CP_RattusNorvegicus_10116_20141111.fasta	56 189,4	6	8	16	0.000704	0.149	possibly correct	true	Locus:1.1.1.9462.6 File:"rIngel17804.wiff"	LPPGPTPLPIIGNFLQIDVK	K	N	0.997	73.2	34.2	73.2	2			710.419	2 128,236072	2 129,237446	3	0.005902	2.772	6 560,00	7 766,87	29	48	true
2 min	CP2C7_RAT Cytochrome P450 2C7 OS=Rattus norvegicus GN=Cyp2c7 PE=1 SV=2	P05179	CP_RattusNorvegicus_10116_20141111.fasta	56 189,4	6	8	16	0.000704	0.149	possibly correct	true	Locus:1.1.1.8429.20 File:"rIngel17804.wiff"	RFTImnFRnLGIGK	R	R	0.235	1.78	35.1	-2	2		m5: Oxidation (+15,99), n6: Deamidated (+0,98), n9: Deamidated (+0,98)	842.939	1 683,863048	1 684,884093	2	-0.01377	-8.172	3 804,00	14 260,2	125	138	true
2 min	CP2C7_RAT Cytochrome P450 2C7 OS=Rattus norvegicus GN=Cyp2c7 PE=1 SV=2	P05179	CP_RattusNorvegicus_10116_20141111.fasta	56 189,4	6	8	16	0.000704	0.149	possibly correct	true	Locus:1.1.1.8997.4 File:"rIngel17804.wiff"	SDYFLPFSAGK	K	R	0.728	43	39.7	0	2			616.294	2 461,148896	1 231,599446	4	1231	84.75	5 293,00	5 520,94	422	432	true
2 min	CP2C7_RAT Cytochrome P450 2C7 OS=Rattus norvegicus GN=Cyp2c7 PE=1 SV=2	P05179	CP_RattusNorvegicus_10116_20141111.fasta	56 189,4	6	8	16	0.000704	0.149	possibly correct	true	Locus:1.1.1.8999.5 File:"rIngel17804.wiff"	SDYFLPFSAGK	K	R	0.799	54.3	40.2	0	2			616.308	1 230,600648	1 231,599446	2	0.008478	6.884	5 299,00	6 425,30	422	432	true
2 min	CP2C7_RAT Cytochrome P450 2C7 OS=Rattus norvegicus GN=Cyp2c7 PE=1 SV=2	P05179	CP_RattusNorvegicus_10116_20141111.fasta	56 189,4	6	8	16	0.000704	0.149	possibly correct	true	Locus:1.1.1.8833.6 File:"rIngel17804.wiff"	VLTSLTSVLHDSK	K	E	0.983	41.1	34.4	38.1	2			467.266	1 398,776472	1 399,779246	3	0.004502	3.216	4 862,00	5 980,27	387	399	true
2 min	CP2C7_RAT Cytochrome P450 2C7 OS=Rattus norvegicus GN=Cyp2c7 PE=1 SV=2	P05179	CP_RattusNorvegicus_10116_20141111.fasta	56 189,4	6	8	16	0.000704	0.149	possibly correct	true	Locus:1.1.1.8832.6 File:"rIngel17804.wiff"	VLTSLTSVLHDSK	K	E	0.995	50.8	34.4	50.5	2			467.266	1 398,776472	1 399,779246	3	0.004502	3.216	4 859,00	9 643,04	387	399	true
2 min	CP2C7_RAT Cytochrome P450 2C7 OS=Rattus norvegicus GN=Cyp2c7 PE=1 SV=2	P05179	CP_RattusNorvegicus_10116_20141111.fasta	56 189,4	6	8	16	0.000704	0.149	possibly correct	true	Locus:1.1.1.8831.6 File:"rIngel17804.wiff"	VLTSLTSVLHDSK	K	E	0.997	60	34.4	55.1	2			467.266	1 398,776472	1 399,779246	3	0.004502	3.216	4 856,00	13 678,3	387	399	true
2 min	CP2C7_RAT Cytochrome P450 2C7 OS=Rattus norvegicus GN=Cyp2c7 PE=1 SV=2	P05179	CP_RattusNorvegicus_10116_20141111.fasta	56 189,4	6	8	16	0.000704	0.149	possibly correct	true	Locus:1.1.1.8830.4 File:"rIngel17804.wiff"	VLTSLTSVLHDSK	K	E	0.997	63.8	34.4	62.4	2			467.266	1 398,776472	1 399,779246	3	0.004502	3.216	4 853,00	9 564,47	387	399	true
2 min	CP2C6_RAT Cytochrome P450 2C6 OS=Rattus norvegicus GN=Cyp2c6 PE=2 SV=2	P05178	CP_RattusNorvegicus_10116_20141111.fasta	56 005,4	2	2	5	0.00022	0.0694	possibly correct	true	Locus:1.1.1.9156.3 File:"rIngel17804.wiff"	DFIDYYLIK	R	W	0.32	22.3	34.6	9.98	2			595.347	1 188,679448	1 189,614146	2	0.07258	61.01	5 715,00	2 485,53	262	270	true
2 min	CP2C6_RAT Cytochrome P450 2C6 OS=Rattus norvegicus GN=Cyp2c6 PE=2 SV=2	P05178	CP_RattusNorvegicus_10116_20141111.fasta	56 005,4	2	2	5	0.00022	0.0694	possibly correct	true	Locus:1.1.1.9153.3 File:"rIngel17804.wiff"	DFIDYYLIK	R	W	0.376	26.1	34.6	6.96	2			595.347	1 188,679448	1 189,614146	2	0.07258	61.01	5 707,00	3 569,00	262	270	true
2 min	CP2C6_RAT Cytochrome P450 2C6 OS=Rattus norvegicus GN=Cyp2c6 PE=2 SV=2	P05178	CP_RattusNorvegicus_10116_20141111.fasta	56 005,4	2	2	5	0.00022	0.0694	possibly correct	true	Locus:1.1.1.9155.3 File:"rIngel17804.wiff"	DFIDYYLIK	R	W	0.767	39.4	34.6	15.4	2			595.347	1 188,679448	1 189,614146	2	0.07258	61.01	5 713,00	3 527,58	262	270	true
2 min	CP2C6_RAT Cytochrome P450 2C6 OS=Rattus norvegicus GN=Cyp2c6 PE=2 SV=2	P05178	CP_RattusNorvegicus_10116_20141111.fasta	56 005,4	2	2	5	0.00022	0.0694	possibly correct	true	Locus:1.1.1.8402.3 File:"rIngel17804.wiff"	IKEHQESLDVTNPR	K	D	0.248	12.7	35.2	6.42	2			417.217	1 664,837696	1 665,855646	4	-0.01067	-6.408	3 729,00	1 872,67	248	261	true
2 min	CP2C6_RAT Cytochrome P450 2C6 OS=Rattus norvegicus GN=Cyp2c6 PE=2 SV=2	P05178	CP_RattusNorvegicus_10116_20141111.fasta	56 005,4	2	2	5	0.00022	0.0694	possibly correct	true	Locus:1.1.1.8403.3 File:"rIngel17804.wiff"	IKEHQESLDVTNPR	K	D	0.678	26.8	35.2	9.96	2			417.217	1 664,837696	1 665,855646	4	-0.01067	-6.408	3 732,00	2 639,04	248	261	true
2 min	CP2C6_RAT Cytochrome P450 2C6 OS=Rattus norvegicus GN=Cyp2c6 PE=2 SV=2	P05178	CP_RattusNorvegicus_10116_20141111.fasta	56 005,4	2	2	5	0.00022	0.0694	possibly correct	false	Locus:1.1.1.8811.16 File:"rIngel17804.wiff"	SDYFmPFSAGK	K	R	0.981	43.2	33.2	31.5	2		m5: Oxidation (+15,99)	633.277	1 264,539248	1 265,550761	2	-0.004237	-3.348	4 803,00	5 674,90	422	432	false	Q64648
2 min	CP2C6_RAT Cytochrome P450 2C6 OS=Rattus norvegicus GN=Cyp2c6 PE=2 SV=2	P05178	CP_RattusNorvegicus_10116_20141111.fasta	56 005,4	2	2	5	0.00022	0.0694	possibly correct	false	Locus:1.1.1.8814.19 File:"rIngel17804.wiff"	SDYFmPFSAGK	K	R	0.997	52.9	33.2	41.1	2		m5: Oxidation (+15,99)	633.277	1 264,539248	1 265,550761	2	-0.004237	-3.348	4 812,00	16 463,1	422	432	false	Q64648
2 min	CP2C6_RAT Cytochrome P450 2C6 OS=Rattus norvegicus GN=Cyp2c6 PE=2 SV=2	P05178	CP_RattusNorvegicus_10116_20141111.fasta	56 005,4	2	2	5	0.00022	0.0694	possibly correct	false	Locus:1.1.1.8812.19 File:"rIngel17804.wiff"	SDYFmPFSAGK	K	R	0.997	58.5	33.2	42.6	2		m5: Oxidation (+15,99)	633.277	1 264,539248	1 265,550761	2	-0.004237	-3.348	4 806,00	8 416,38	422	432	false	Q64648
2 min	CP2C6_RAT Cytochrome P450 2C6 OS=Rattus norvegicus GN=Cyp2c6 PE=2 SV=2	P05178	CP_RattusNorvegicus_10116_20141111.fasta	56 005,4	2	2	5	0.00022	0.0694	possibly correct	false	Locus:1.1.1.8813.18 File:"rIngel17804.wiff"	SDYFmPFSAGK	K	R	0.997	62.2	33.2	39.4	2		m5: Oxidation (+15,99)	633.277	1 264,539248	1 265,550761	2	-0.004237	-3.348	4 809,00	13 177,8	422	432	false	Q64648
2 min	CP2C6_RAT Cytochrome P450 2C6 OS=Rattus norvegicus GN=Cyp2c6 PE=2 SV=2	P05178	CP_RattusNorvegicus_10116_20141111.fasta	56 005,4	2	2	5	0.00022	0.0694	possibly correct	false	Locus:1.1.1.8815.21 File:"rIngel17804.wiff"	SDYFmPFSAGK	K	R	0.997	63.9	33.2	48.2	2		m5: Oxidation (+15,99)	633.277	1 264,539248	1 265,550761	2	-0.004237	-3.348	4 814,00	15 683,1	422	432	false	Q64648
2 min	CP2C6_RAT Cytochrome P450 2C6 OS=Rattus norvegicus GN=Cyp2c6 PE=2 SV=2	P05178	CP_RattusNorvegicus_10116_20141111.fasta	56 005,4	2	2	5	0.00022	0.0694	possibly correct	false	Locus:1.1.1.8817.19 File:"rIngel17804.wiff"	SDYFmPFSAGK	K	R	0.997	66.4	33.2	52.9	2		m5: Oxidation (+15,99)	633.277	1 264,539248	1 265,550761	2	-0.004237	-3.348	4 820,00	9 890,12	422	432	false	Q64648
2 min	CP2C6_RAT Cytochrome P450 2C6 OS=Rattus norvegicus GN=Cyp2c6 PE=2 SV=2	P05178	CP_RattusNorvegicus_10116_20141111.fasta	56 005,4	2	2	5	0.00022	0.0694	possibly correct	false	Locus:1.1.1.8816.19 File:"rIngel17804.wiff"	SDYFmPFSAGK	K	R	0.997	69.5	33.2	50.2	2		m5: Oxidation (+15,99)	633.277	1 264,539248	1 265,550761	2	-0.004237	-3.348	4 817,00	14 403,5	422	432	false	Q64648
2 min	CP1A2_RAT Cytochrome P450 1A2 OS=Rattus norvegicus GN=Cyp1a2 PE=1 SV=2	P04799	CP_RattusNorvegicus_10116_20141111.fasta	58 260,7	3	3	4	0.000176	0.0916	possibly correct	true	Locus:1.1.1.9108.4 File:"rIngel17804.wiff"	IGSTPVVVLSGLNTIK	R	Q	0.982	45.2	33.9	45.2	2			799.464	1 596,913648	1 597,952546	2	-0.03162	-19.79	5 588,00	3 537,85	79	94	true
2 min	CP1A2_RAT Cytochrome P450 1A2 OS=Rattus norvegicus GN=Cyp1a2 PE=1 SV=2	P04799	CP_RattusNorvegicus_10116_20141111.fasta	58 260,7	3	3	4	0.000176	0.0916	possibly correct	true	Locus:1.1.1.9465.10 File:"rIngel17804.wiff"	LSDRPQLPYLEAFILEIYR	R	Y	0.997	52.4	35.1	52.4	2			779.449	1 556,882648	2 336,265146	2	-778.4	-165.5	6 568,00	4 804,37	357	375	true
2 min	CP1A2_RAT Cytochrome P450 1A2 OS=Rattus norvegicus GN=Cyp1a2 PE=1 SV=2	P04799	CP_RattusNorvegicus_10116_20141111.fasta	58 260,7	3	3	4	0.000176	0.0916	possibly correct	true	Locus:1.1.1.9466.15 File:"rIngel17804.wiff"	LSDRPQLPYLEAFILEIYR	R	Y	0.997	63.7	38.2	63.2	2			779.421	1 556,826848	2 336,265146	2	-778.4	-201.3	6 572,00	2 391,27	357	375	true
2 min	CP1A2_RAT Cytochrome P450 1A2 OS=Rattus norvegicus GN=Cyp1a2 PE=1 SV=2	P04799	CP_RattusNorvegicus_10116_20141111.fasta	58 260,7	3	3	4	0.000176	0.0916	possibly correct	true	Locus:1.1.1.9230.2 File:"rIngel17804.wiff"	NSIQDITGALFK	K	H	0.992	55	36.3	38.3	2			653.862	1 305,709248	1 306,700346	2	0.01618	12.38	5 920,00	2 391,25	277	288	true
2 min	G3P_RAT Glyceraldehyde-3-phosphate dehydrogenase OS=Rattus norvegicus GN=Gapdh PE=1 SV=3	D3ZEN2,D3ZGY4,M0R590,M0R660,P04797	CP_RattusNorvegicus_10116_20141111.fasta	35 828,1	1	1	1	4.4e-05	0.045	possibly correct	true	Locus:1.1.1.8534.10 File:"rIngel17804.wiff"	GAAQNIIPASTGAAK	R	A	0.846	35.4	39.5	27	2			685.347	1 368,680448	1 369,743546	2	-0.05582	-40.76	4 077,00	3 463,88	199	213	true
2 min	RL35_RAT 60S ribosomal protein L35 OS=Rattus norvegicus GN=Rpl35 PE=1 SV=3	P17078	CP_RattusNorvegicus_10116_20141111.fasta	14 553,6	1	1	1	4.4e-05	0.13	possibly correct	true	Locus:1.1.1.9164.15 File:"rIngel17804.wiff"	qLDDLKVELSqLRVAK	K	V	0.27	0.58	26.8	0.58	2		q1: Deamidated (+0,98), q11: Deamidated (+0,98)	929.064	1 856,113848	1 857,033078	2	0.08805	47.41	5 739,00	19 811,3	20	35	true
2 min	PDIA1_RAT Protein disulfide-isomerase OS=Rattus norvegicus GN=P4hb PE=1 SV=2	P04785	CP_RattusNorvegicus_10116_20141111.fasta	56 953,4	2	2	5	0.00022	0.0766	possibly correct	true	Locus:1.1.1.9462.18 File:"rIngel17804.wiff"	TGPAATTLSDTAAAESLVDSSEVTVIGFFK	R	D	0.997	98.2	33.8	95.2	2			995.84	2 984,497272	2 985,494146	3	0.0104	3.484	6 561,00	3 865,61	135	164	true
2 min	PDIA1_RAT Protein disulfide-isomerase OS=Rattus norvegicus GN=P4hb PE=1 SV=2	P04785	CP_RattusNorvegicus_10116_20141111.fasta	56 953,4	2	2	5	0.00022	0.0766	possibly correct	true	Locus:1.1.1.8428.11 File:"rIngel17804.wiff"	TVIDYNGER	R	T	0.307	15.4	34.7	6.58	2			533.76	1 065,505448	1 066,516446	2	-0.003722	-3.49	3 801,00	7 400,31	455	463	true
2 min	PDIA1_RAT Protein disulfide-isomerase OS=Rattus norvegicus GN=P4hb PE=1 SV=2	P04785	CP_RattusNorvegicus_10116_20141111.fasta	56 953,4	2	2	5	0.00022	0.0766	possibly correct	true	Locus:1.1.1.8424.13 File:"rIngel17804.wiff"	TVIDYNGER	R	T	0.977	38.5	34.7	31.9	2			533.76	1 065,505448	1 066,516446	2	-0.003722	-3.49	3 790,00	7 174,39	455	463	true
2 min	PDIA1_RAT Protein disulfide-isomerase OS=Rattus norvegicus GN=P4hb PE=1 SV=2	P04785	CP_RattusNorvegicus_10116_20141111.fasta	56 953,4	2	2	5	0.00022	0.0766	possibly correct	true	Locus:1.1.1.8426.13 File:"rIngel17804.wiff"	TVIDYNGER	R	T	0.989	45.3	34.7	35	2			533.76	1 065,505448	1 066,516446	2	-0.003722	-3.49	3 796,00	8 729,11	455	463	true
2 min	PDIA1_RAT Protein disulfide-isomerase OS=Rattus norvegicus GN=P4hb PE=1 SV=2	P04785	CP_RattusNorvegicus_10116_20141111.fasta	56 953,4	2	2	5	0.00022	0.0766	possibly correct	true	Locus:1.1.1.8427.11 File:"rIngel17804.wiff"	TVIDYNGER	R	T	0.997	54.6	34.7	39	2			533.76	1 065,505448	1 066,516446	2	-0.003722	-3.49	3 798,00	8 084,30	455	463	true
2 min	D4A1J6_RAT Protein Ankfy1 (Fragment) OS=Rattus norvegicus GN=Ankfy1 PE=4 SV=2	D4A1J6	CP_RattusNorvegicus_10116_20141111.fasta	128 665,5	1	1	1	4.4e-05	0.00941	possibly correct	true	Locus:1.1.1.9247.2 File:"rIngel17804.wiff"	GDLFASTFLIK	R	N	0.762	29.5	32.4	26.3	2			606.362	1 210,709248	1 211,667246	2	0.04928	40.67	5 968,00	1 025,90	300	310	true
2 min	RAB14_RAT Ras-related protein Rab-14 OS=Rattus norvegicus GN=Rab14 PE=1 SV=3	B0BMW0,P61107	CP_RattusNorvegicus_10116_20141111.fasta	23 927,6	3	3	12	0.000528	0.2	possibly correct	true	Locus:1.1.1.8789.19 File:"rIngel17804.wiff"	GAAGALmVYDITR	R	R	0.996	50	35	46.1	2		m7: Oxidation (+15,99)	677.339	1 352,664048	1 353,683261	2	-0.01194	-8.818	4 746,00	5 029,25	83	95	true
2 min	RAB14_RAT Ras-related protein Rab-14 OS=Rattus norvegicus GN=Rab14 PE=1 SV=3	B0BMW0,P61107	CP_RattusNorvegicus_10116_20141111.fasta	23 927,6	3	3	12	0.000528	0.2	possibly correct	true	Locus:1.1.1.8788.20 File:"rIngel17804.wiff"	GAAGALmVYDITR	R	R	0.997	83.7	35	72.8	2		m7: Oxidation (+15,99)	677.339	1 352,664048	1 353,683261	2	-0.01194	-8.818	4 743,00	10 139,2	83	95	true
2 min	RAB14_RAT Ras-related protein Rab-14 OS=Rattus norvegicus GN=Rab14 PE=1 SV=3	B0BMW0,P61107	CP_RattusNorvegicus_10116_20141111.fasta	23 927,6	3	3	12	0.000528	0.2	possibly correct	true	Locus:1.1.1.8784.19 File:"rIngel17804.wiff"	GAAGALmVYDITR	R	R	0.997	85.6	35	73.9	2		m7: Oxidation (+15,99)	677.339	1 352,664048	1 353,683261	2	-0.01194	-8.818	4 732,00	4 808,44	83	95	true
2 min	RAB14_RAT Ras-related protein Rab-14 OS=Rattus norvegicus GN=Rab14 PE=1 SV=3	B0BMW0,P61107	CP_RattusNorvegicus_10116_20141111.fasta	23 927,6	3	3	12	0.000528	0.2	possibly correct	true	Locus:1.1.1.8787.20 File:"rIngel17804.wiff"	GAAGALmVYDITR	R	R	0.997	94.2	35	85.5	2		m7: Oxidation (+15,99)	677.339	1 352,664048	1 353,683261	2	-0.01194	-8.818	4 741,00	15 136,9	83	95	true
2 min	RAB14_RAT Ras-related protein Rab-14 OS=Rattus norvegicus GN=Rab14 PE=1 SV=3	B0BMW0,P61107	CP_RattusNorvegicus_10116_20141111.fasta	23 927,6	3	3	12	0.000528	0.2	possibly correct	true	Locus:1.1.1.8786.20 File:"rIngel17804.wiff"	GAAGALmVYDITR	R	R	0.997	105	35	92.6	2		m7: Oxidation (+15,99)	677.339	1 352,664048	1 353,683261	2	-0.01194	-8.818	4 738,00	12 946,1	83	95	true
2 min	RAB14_RAT Ras-related protein Rab-14 OS=Rattus norvegicus GN=Rab14 PE=1 SV=3	B0BMW0,P61107	CP_RattusNorvegicus_10116_20141111.fasta	23 927,6	3	3	12	0.000528	0.2	possibly correct	true	Locus:1.1.1.9077.6 File:"rIngel17804.wiff"	NLTNPNTVIILIGNK	R	A	0.996	43.7	25	43.7	2			812.515	1 623,016448	1 623,943046	2	0.08068	49.68	5 505,00	9 218,44	111	125	true
2 min	RAB14_RAT Ras-related protein Rab-14 OS=Rattus norvegicus GN=Rab14 PE=1 SV=3	B0BMW0,P61107	CP_RattusNorvegicus_10116_20141111.fasta	23 927,6	3	3	12	0.000528	0.2	possibly correct	true	Locus:1.1.1.9070.7 File:"rIngel17804.wiff"	NLTNPNTVIILIGNK	R	A	0.997	48.7	25	48.7	2			812.515	1 623,016448	1 623,943046	2	0.08068	49.68	5 486,00	13 076,3	111	125	true
2 min	RAB14_RAT Ras-related protein Rab-14 OS=Rattus norvegicus GN=Rab14 PE=1 SV=3	B0BMW0,P61107	CP_RattusNorvegicus_10116_20141111.fasta	23 927,6	3	3	12	0.000528	0.2	possibly correct	true	Locus:1.1.1.9073.7 File:"rIngel17804.wiff"	NLTNPNTVIILIGNK	R	A	0.997	54.5	25	54.5	2			812.515	1 623,016448	1 623,943046	2	0.08068	49.68	5 494,00	15 602,7	111	125	true
2 min	RAB14_RAT Ras-related protein Rab-14 OS=Rattus norvegicus GN=Rab14 PE=1 SV=3	B0BMW0,P61107	CP_RattusNorvegicus_10116_20141111.fasta	23 927,6	3	3	12	0.000528	0.2	possibly correct	true	Locus:1.1.1.9071.6 File:"rIngel17804.wiff"	NLTNPNTVIILIGNK	R	A	0.997	83.2	25	83.2	2			812.515	1 623,016448	1 623,943046	2	0.08068	49.68	5 489,00	13 877,4	111	125	true
2 min	RAB14_RAT Ras-related protein Rab-14 OS=Rattus norvegicus GN=Rab14 PE=1 SV=3	B0BMW0,P61107	CP_RattusNorvegicus_10116_20141111.fasta	23 927,6	3	3	12	0.000528	0.2	possibly correct	true	Locus:1.1.1.9075.9 File:"rIngel17804.wiff"	NLTNPNTVIILIGNK	R	A	0.997	83.8	25	83.8	2			812.515	1 623,016448	1 623,943046	2	0.08068	49.68	5 500,00	10 012,7	111	125	true
2 min	RAB14_RAT Ras-related protein Rab-14 OS=Rattus norvegicus GN=Rab14 PE=1 SV=3	B0BMW0,P61107	CP_RattusNorvegicus_10116_20141111.fasta	23 927,6	3	3	12	0.000528	0.2	possibly correct	true	Locus:1.1.1.9074.11 File:"rIngel17804.wiff"	NLTNPNTVIILIGNK	R	A	0.997	97.3	25	97.3	2			812.515	1 623,016448	1 623,943046	2	0.08068	49.68	5 497,00	10 750,7	111	125	true
2 min	RAB14_RAT Ras-related protein Rab-14 OS=Rattus norvegicus GN=Rab14 PE=1 SV=3	B0BMW0,P61107	CP_RattusNorvegicus_10116_20141111.fasta	23 927,6	3	3	12	0.000528	0.2	possibly correct	true	Locus:1.1.1.8839.8 File:"rIngel17804.wiff"	TGEnVEDAFLEAAKK	K	I	0.755	32	34.9	27.7	2		n4: Deamidated (+0,98)	541.612	1 621,815072	1 622,790962	3	0.03139	19.34	4 878,00	5 438,12	157	171	true
2 min	G3V8A5_RAT Vacuolar protein sorting-associated protein 35 OS=Rattus norvegicus GN=Vps35 PE=3 SV=1	G3V8A5	CP_RattusNorvegicus_10116_20141111.fasta	91 729,9	2	2	2	8.79e-05	0.0314	possibly correct	true	Locus:1.1.1.8793.7 File:"rIngel17804.wiff"	AELAELPLR	K	L	0.764	42.1	36.9	16.6	2			506.299	1 010,583048	1 011,583446	2	0.006878	6.799	4 755,00	4 725,13	574	582	true
2 min	G3V8A5_RAT Vacuolar protein sorting-associated protein 35 OS=Rattus norvegicus GN=Vps35 PE=3 SV=1	G3V8A5	CP_RattusNorvegicus_10116_20141111.fasta	91 729,9	2	2	2	8.79e-05	0.0314	possibly correct	true	Locus:1.1.1.9432.13 File:"rIngel17804.wiff"	LFDIFSQQVATVIQSR	K	Q	0.902	25.5	37	25.5	2			926.498	1 850,981448	1 851,996446	2	-0.007722	-4.17	6 476,00	3 636,35	324	339	true
2 min	CCD22_RAT Coiled-coil domain-containing protein 22 OS=Rattus norvegicus GN=Ccdc22 PE=1 SV=2	P86182	CP_RattusNorvegicus_10116_20141111.fasta	70 855,6	3	3	4	0.000176	0.059	possibly correct	true	Locus:1.1.1.8618.13 File:"rIngel17804.wiff"	LQLVVESSAQR	K	L	0.888	45.8	38.9	23.1	2			615.339	1 228,663648	1 229,684846	2	-0.01392	-11.32	4 296,00	2 978,99	403	413	true
2 min	CCD22_RAT Coiled-coil domain-containing protein 22 OS=Rattus norvegicus GN=Ccdc22 PE=1 SV=2	P86182	CP_RattusNorvegicus_10116_20141111.fasta	70 855,6	3	3	4	0.000176	0.059	possibly correct	true	Locus:1.1.1.8654.6 File:"rIngel17804.wiff"	LVEIQELHQSVR	R	A	0.8	38.9	39	23.5	2			484.265	1 449,773172	1 450,801346	3	-0.0209	-14.4	4 390,00	5 929,85	450	461	true
2 min	CCD22_RAT Coiled-coil domain-containing protein 22 OS=Rattus norvegicus GN=Ccdc22 PE=1 SV=2	P86182	CP_RattusNorvegicus_10116_20141111.fasta	70 855,6	3	3	4	0.000176	0.059	possibly correct	true	Locus:1.1.1.8839.16 File:"rIngel17804.wiff"	TVELLPDGAANLTK	R	L	0.874	50.6	36.8	23.4	2			721.405	1 440,796048	1 441,789946	2	0.01338	9.279	4 879,00	7 921,10	389	402	true
2 min	CCD22_RAT Coiled-coil domain-containing protein 22 OS=Rattus norvegicus GN=Ccdc22 PE=1 SV=2	P86182	CP_RattusNorvegicus_10116_20141111.fasta	70 855,6	3	3	4	0.000176	0.059	possibly correct	true	Locus:1.1.1.8838.14 File:"rIngel17804.wiff"	TVELLPDGAANLTK	R	L	0.896	33.3	38.1	17	2			721.394	1 440,773848	1 441,789946	2	-0.008822	-6.119	4 876,00	8 603,96	389	402	true
2 min	SCAM1_RAT Secretory carrier-associated membrane protein 1 OS=Rattus norvegicus GN=Scamp1 PE=1 SV=1	P56603	CP_RattusNorvegicus_10116_20141111.fasta	37 998,9	1	3	5	0.00022	0.068	possibly correct	true	Locus:1.1.1.8907.16 File:"rIngel17804.wiff"	TVQTAAAnAASTAATSAAQNAFK	K	G	0.963	84.6	35.1	10.3	2		n8: Deamidated (+0,98)	723.036	1 444,056648	2 167,062462	2	-722	-23.47	5 057,00	4 624,23	312	334	true
2 min	SCAM1_RAT Secretory carrier-associated membrane protein 1 OS=Rattus norvegicus GN=Scamp1 PE=1 SV=1	P56603	CP_RattusNorvegicus_10116_20141111.fasta	37 998,9	1	3	5	0.00022	0.068	possibly correct	true	Locus:1.1.1.8904.15 File:"rIngel17804.wiff"	TVQTAAANAASTAATSAAQNAFK	K	G	0.989	133	34.9	128	2			722.706	2 165,095872	2 166,078446	3	0.0247	11.4	5 049,00	12 712,3	312	334	true
2 min	SCAM1_RAT Secretory carrier-associated membrane protein 1 OS=Rattus norvegicus GN=Scamp1 PE=1 SV=1	P56603	CP_RattusNorvegicus_10116_20141111.fasta	37 998,9	1	3	5	0.00022	0.068	possibly correct	true	Locus:1.1.1.8906.16 File:"rIngel17804.wiff"	TVQTAAANAASTAATSAAQNAFK	K	G	0.997	90.5	35.1	88.5	2			722.702	2 165,083272	2 166,078446	3	0.0121	5.587	5 055,00	8 553,64	312	334	true
2 min	SCAM1_RAT Secretory carrier-associated membrane protein 1 OS=Rattus norvegicus GN=Scamp1 PE=1 SV=1	P56603	CP_RattusNorvegicus_10116_20141111.fasta	37 998,9	1	3	5	0.00022	0.068	possibly correct	true	Locus:1.1.1.8905.17 File:"rIngel17804.wiff"	TVQTAAANAASTAATSAAQNAFK	K	G	0.997	103	35	103	2			722.703	1 443,391248	2 166,078446	2	-721.7	197.1	5 052,00	11 188,0	312	334	true
2 min	SCAM1_RAT Secretory carrier-associated membrane protein 1 OS=Rattus norvegicus GN=Scamp1 PE=1 SV=1	P56603	CP_RattusNorvegicus_10116_20141111.fasta	37 998,9	1	3	5	0.00022	0.068	possibly correct	true	Locus:1.1.1.8903.15 File:"rIngel17804.wiff"	TVQTAAANAASTAATSAAQNAFK	K	G	0.997	117	35.1	108	2			722.696	2 165,066772	2 166,078446	3	-0.004398	-2.03	5 046,00	11 091,9	312	334	true
2 min	CP2D1_RAT Cytochrome P450 2D1 OS=Rattus norvegicus GN=Cyp2d1 PE=2 SV=1	P10633	CP_RattusNorvegicus_10116_20141111.fasta	57 176,0	2	2	9	0.000396	0.0734	possibly correct	true	Locus:1.1.1.9476.15 File:"rIngel17804.wiff"	LVEESLTEVSGFIPEVLNTFPALLR	K	I	0.997	57.7	34.2	51.1	2			925.165	2 772,472872	2 773,502446	3	-0.0223	-8.04	6 600,00	2 638,20	211	235	true
2 min	CP2D1_RAT Cytochrome P450 2D1 OS=Rattus norvegicus GN=Cyp2d1 PE=2 SV=1	P10633	CP_RattusNorvegicus_10116_20141111.fasta	57 176,0	2	2	9	0.000396	0.0734	possibly correct	true	Locus:1.1.1.9163.2 File:"rIngel17804.wiff"	NLTDAFLAEVEK	R	A	0.691	21.6	34.4	21.6	2			675.379	1 348,742448	1 349,694846	2	0.05488	40.66	5 734,00	1 344,75	273	284	true
2 min	CP2D1_RAT Cytochrome P450 2D1 OS=Rattus norvegicus GN=Cyp2d1 PE=2 SV=1	P10633	CP_RattusNorvegicus_10116_20141111.fasta	57 176,0	2	2	9	0.000396	0.0734	possibly correct	true	Locus:1.1.1.9174.4 File:"rIngel17804.wiff"	NLTDAFLAEVEK	R	A	0.95	44	34.7	32.7	2			675.375	1 348,736048	1 349,694846	2	0.04848	35.92	5 765,00	1 653,60	273	284	true
2 min	CP2D1_RAT Cytochrome P450 2D1 OS=Rattus norvegicus GN=Cyp2d1 PE=2 SV=1	P10633	CP_RattusNorvegicus_10116_20141111.fasta	57 176,0	2	2	9	0.000396	0.0734	possibly correct	true	Locus:1.1.1.9173.3 File:"rIngel17804.wiff"	NLTDAFLAEVEK	R	A	0.953	42.2	34.7	33.8	2			675.375	1 348,736048	1 349,694846	2	0.04848	35.92	5 762,00	1 916,94	273	284	true
2 min	CP2D1_RAT Cytochrome P450 2D1 OS=Rattus norvegicus GN=Cyp2d1 PE=2 SV=1	P10633	CP_RattusNorvegicus_10116_20141111.fasta	57 176,0	2	2	9	0.000396	0.0734	possibly correct	true	Locus:1.1.1.9170.3 File:"rIngel17804.wiff"	NLTDAFLAEVEK	R	A	0.965	46.4	34.4	34.2	2			675.379	1 348,742448	1 349,694846	2	0.05488	40.66	5 754,00	2 841,25	273	284	true
2 min	CP2D1_RAT Cytochrome P450 2D1 OS=Rattus norvegicus GN=Cyp2d1 PE=2 SV=1	P10633	CP_RattusNorvegicus_10116_20141111.fasta	57 176,0	2	2	9	0.000396	0.0734	possibly correct	true	Locus:1.1.1.9167.3 File:"rIngel17804.wiff"	NLTDAFLAEVEK	R	A	0.997	56.9	34.4	46.6	2			675.379	1 348,742448	1 349,694846	2	0.05488	40.66	5 746,00	3 006,30	273	284	true
2 min	CP2D1_RAT Cytochrome P450 2D1 OS=Rattus norvegicus GN=Cyp2d1 PE=2 SV=1	P10633	CP_RattusNorvegicus_10116_20141111.fasta	57 176,0	2	2	9	0.000396	0.0734	possibly correct	true	Locus:1.1.1.9168.2 File:"rIngel17804.wiff"	NLTDAFLAEVEK	R	A	0.997	57	34.4	48.7	2			675.379	1 348,742448	1 349,694846	2	0.05488	40.66	5 748,00	3 173,70	273	284	true
2 min	CP2D1_RAT Cytochrome P450 2D1 OS=Rattus norvegicus GN=Cyp2d1 PE=2 SV=1	P10633	CP_RattusNorvegicus_10116_20141111.fasta	57 176,0	2	2	9	0.000396	0.0734	possibly correct	true	Locus:1.1.1.9171.5 File:"rIngel17804.wiff"	NLTDAFLAEVEK	R	A	0.997	59.6	34.4	48.6	2			675.379	1 348,742448	1 349,694846	2	0.05488	40.66	5 757,00	2 582,96	273	284	true
2 min	CP2D1_RAT Cytochrome P450 2D1 OS=Rattus norvegicus GN=Cyp2d1 PE=2 SV=1	P10633	CP_RattusNorvegicus_10116_20141111.fasta	57 176,0	2	2	9	0.000396	0.0734	possibly correct	true	Locus:1.1.1.9169.3 File:"rIngel17804.wiff"	NLTDAFLAEVEK	R	A	0.997	67.3	34.4	56.6	2			675.379	1 348,742448	1 349,694846	2	0.05488	40.66	5 751,00	2 989,72	273	284	true
2 min	RAB7A_RAT Ras-related protein Rab-7a OS=Rattus norvegicus GN=Rab7a PE=1 SV=2	P09527	CP_RattusNorvegicus_10116_20141111.fasta	23 504,0	1	2	6	0.000264	0.0628	possibly correct	true	Locus:1.1.1.9163.4 File:"rIngel17804.wiff"	DPENFPFVVLGNK	R	I	0.61	18.1	39.7	12.4	2			738.376	1 474,738448	1 475,753046	2	-0.007322	-4.962	5 735,00	2 176,83	114	126	true
2 min	RAB7A_RAT Ras-related protein Rab-7a OS=Rattus norvegicus GN=Rab7a PE=1 SV=2	P09527	CP_RattusNorvegicus_10116_20141111.fasta	23 504,0	1	2	6	0.000264	0.0628	possibly correct	true	Locus:1.1.1.9170.4 File:"rIngel17804.wiff"	DPENFPFVVLGNK	R	I	0.892	25.7	39.7	18.9	2			738.376	1 474,737448	1 475,753046	2	-0.008322	-5.639	5 754,00	2 463,75	114	126	true
2 min	RAB7A_RAT Ras-related protein Rab-7a OS=Rattus norvegicus GN=Rab7a PE=1 SV=2	P09527	CP_RattusNorvegicus_10116_20141111.fasta	23 504,0	1	2	6	0.000264	0.0628	possibly correct	true	Locus:1.1.1.9166.3 File:"rIngel17804.wiff"	DPENFPFVVLGNK	R	I	0.903	29.1	39.7	26.9	2			738.374	1 474,732848	1 475,753046	2	-0.01292	-8.756	5 743,00	2 361,00	114	126	true
2 min	RAB7A_RAT Ras-related protein Rab-7a OS=Rattus norvegicus GN=Rab7a PE=1 SV=2	P09527	CP_RattusNorvegicus_10116_20141111.fasta	23 504,0	1	2	6	0.000264	0.0628	possibly correct	true	Locus:1.1.1.9172.4 File:"rIngel17804.wiff"	DPENFPFVVLGNK	R	I	0.947	33.8	39.7	33.8	2			738.369	1 474,722848	1 475,753046	2	-0.02292	-15.53	5 760,00	1 918,78	114	126	true
2 min	RAB7A_RAT Ras-related protein Rab-7a OS=Rattus norvegicus GN=Rab7a PE=1 SV=2	P09527	CP_RattusNorvegicus_10116_20141111.fasta	23 504,0	1	2	6	0.000264	0.0628	possibly correct	true	Locus:1.1.1.9174.5 File:"rIngel17804.wiff"	DPENFPFVVLGNK	R	I	0.976	40.2	39.7	35.1	2			738.375	2 949,468896	1 475,753046	4	1475	-98.53	5 765,00	2 191,53	114	126	true
2 min	RAB7A_RAT Ras-related protein Rab-7a OS=Rattus norvegicus GN=Rab7a PE=1 SV=2	P09527	CP_RattusNorvegicus_10116_20141111.fasta	23 504,0	1	2	6	0.000264	0.0628	possibly correct	true	Locus:1.1.1.9167.4 File:"rIngel17804.wiff"	DPENFPFVVLGNK	R	I	0.991	42.8	39.7	35.9	2			738.376	1 474,738048	1 475,753046	2	-0.007722	-5.233	5 746,00	2 393,11	114	126	true
2 min	F7FLF2_RAT Protein LOC100360057 (Fragment) OS=Rattus norvegicus GN=LOC100363800 PE=4 SV=1	F7FLF2	CP_RattusNorvegicus_10116_20141111.fasta	14 658,1	2	2	2	8.79e-05	0.157	possibly correct	true	Locus:1.1.1.8734.17 File:"rIngel17804.wiff"	ITVTSEVPFSK	K	R	0.997	53.5	38.3	42.8	2			604.335	1 206,655648	1 207,656946	2	0.005978	4.95	4 601,00	4 063,71	69	79	true
2 min	F7FLF2_RAT Protein LOC100360057 (Fragment) OS=Rattus norvegicus GN=LOC100363800 PE=4 SV=1	F7FLF2	CP_RattusNorvegicus_10116_20141111.fasta	14 658,1	2	2	2	8.79e-05	0.157	possibly correct	true	Locus:1.1.1.8363.2 File:"rIngel17804.wiff"	KNnLRDWLR	K	V	0.207	11.5	35.7	-3.01	2		n3: Deamidated (+0,98)	405.888	1 214,642172	1 215,659362	3	-0.009914	-8.155	3 625,00	2 210,43	92	100	true
2 min	ITIH3_RAT Inter-alpha-trypsin inhibitor heavy chain H3 OS=Rattus norvegicus GN=Itih3 PE=2 SV=1	D3ZBS2,Q63416	CP_RattusNorvegicus_10116_20141111.fasta	99 099,5	1	1	2	8.79e-05	0.0113	possibly correct	true	Locus:1.1.1.8374.8 File:"rIngel17804.wiff"	ATPANLEEAR	K	A	0.849	35.3	35.7	26	2			536.276	1 070,536848	1 071,542946	2	0.001178	1.099	3 655,00	2 336,51	339	348	true
2 min	ITIH3_RAT Inter-alpha-trypsin inhibitor heavy chain H3 OS=Rattus norvegicus GN=Itih3 PE=2 SV=1	D3ZBS2,Q63416	CP_RattusNorvegicus_10116_20141111.fasta	99 099,5	1	1	2	8.79e-05	0.0113	possibly correct	true	Locus:1.1.1.8377.10 File:"rIngel17804.wiff"	ATPANLEEAR	K	A	0.855	34.7	35.7	27	2			536.276	1 070,536848	1 071,542946	2	0.001178	1.099	3 664,00	2 344,00	339	348	true
2 min	SNX27_RAT Sorting nexin-27 OS=Rattus norvegicus GN=Snx27 PE=1 SV=2	M0RBS9,Q8K4V4	CP_RattusNorvegicus_10116_20141111.fasta	61 014,4	2	2	3	0.000132	0.0686	possibly correct	true	Locus:1.1.1.8732.20 File:"rIngel17804.wiff"	NSTTDQVYQAIAAK	K	V	0.997	91.9	39.6	81.2	2			755.382	1 508,748848	1 509,754446	2	0.001678	1.111	4 595,00	3 923,04	292	305	true
2 min	SNX27_RAT Sorting nexin-27 OS=Rattus norvegicus GN=Snx27 PE=1 SV=2	M0RBS9,Q8K4V4	CP_RattusNorvegicus_10116_20141111.fasta	61 014,4	2	2	3	0.000132	0.0686	possibly correct	true	Locus:1.1.1.8731.18 File:"rIngel17804.wiff"	NSTTDQVYQAIAAK	K	V	0.997	98.6	39.6	80.9	2			755.373	1 508,731448	1 509,754446	2	-0.01572	-10.41	4 593,00	4 113,27	292	305	true
2 min	SNX27_RAT Sorting nexin-27 OS=Rattus norvegicus GN=Snx27 PE=1 SV=2	M0RBS9,Q8K4V4	CP_RattusNorvegicus_10116_20141111.fasta	61 014,4	2	2	3	0.000132	0.0686	possibly correct	true	Locus:1.1.1.9459.18 File:"rIngel17804.wiff"	VGmDSTTVNYFALFEVINHSFVR	K	K	0.997	106	34.7	103	2		m3: Oxidation (+15,99)	888.116	2 661,327672	2 662,296961	3	0.03799	14.27	6 552,00	10 704,7	306	328	true
2 min	RS15_RAT 40S ribosomal protein S15 OS=Rattus norvegicus GN=Rps15 PE=1 SV=2	D3ZAK6,P62845	CP_RattusNorvegicus_10116_20141111.fasta	17 040,8	1	1	1	4.4e-05	0.152	possibly correct	true	Locus:1.1.1.9462.13 File:"rIngel17804.wiff"	GVDLDQLLDmSYEQLmQLYSAR	R	Q	0.997	57.7	33.8	54	2		m10: Oxidation (+15,99), m16: Oxidation (+15,99)	874.08	1 746,145448	2 620,227276	2	-873.1	172.9	6 560,00	2 155,79	19	40	true
2 min	G3V6H0_RAT Protein LOC100363782 OS=Rattus norvegicus GN=LOC100363782 PE=3 SV=1	G3V6H0	CP_RattusNorvegicus_10116_20141111.fasta	22 177,9	3	3	13	0.000572	0.204	possibly correct	true	Locus:1.1.1.8831.13 File:"rIngel17804.wiff"	LLLIGDSGVGK	K	S	0.854	47.7	34.5	0	2			536.322	1 070,630448	1 071,641146	2	-0.003422	-3.193	4 857,00	10 838,9	11	21	true
2 min	G3V6H0_RAT Protein LOC100363782 OS=Rattus norvegicus GN=LOC100363782 PE=3 SV=1	G3V6H0	CP_RattusNorvegicus_10116_20141111.fasta	22 177,9	3	3	13	0.000572	0.204	possibly correct	true	Locus:1.1.1.8826.10 File:"rIngel17804.wiff"	LLLIGDSGVGK	K	S	0.896	61.2	34.5	0	2			536.322	1 070,630448	1 071,641146	2	-0.003422	-3.193	4 843,00	7 885,16	11	21	true
2 min	G3V6H0_RAT Protein LOC100363782 OS=Rattus norvegicus GN=LOC100363782 PE=3 SV=1	G3V6H0	CP_RattusNorvegicus_10116_20141111.fasta	22 177,9	3	3	13	0.000572	0.204	possibly correct	true	Locus:1.1.1.8830.12 File:"rIngel17804.wiff"	LLLIGDSGVGK	K	S	0.917	65.6	34.5	0	2			536.322	1 070,630448	1 071,641146	2	-0.003422	-3.193	4 854,00	14 250,7	11	21	true
2 min	G3V6H0_RAT Protein LOC100363782 OS=Rattus norvegicus GN=LOC100363782 PE=3 SV=1	G3V6H0	CP_RattusNorvegicus_10116_20141111.fasta	22 177,9	3	3	13	0.000572	0.204	possibly correct	true	Locus:1.1.1.8827.12 File:"rIngel17804.wiff"	LLLIGDSGVGK	K	S	0.934	68.3	34.5	0	2			536.322	1 070,630448	1 071,641146	2	-0.003422	-3.193	4 846,00	14 975,2	11	21	true
2 min	G3V6H0_RAT Protein LOC100363782 OS=Rattus norvegicus GN=LOC100363782 PE=3 SV=1	G3V6H0	CP_RattusNorvegicus_10116_20141111.fasta	22 177,9	3	3	13	0.000572	0.204	possibly correct	true	Locus:1.1.1.8829.9 File:"rIngel17804.wiff"	LLLIGDSGVGK	K	S	0.946	69.9	34.5	0	2			536.322	1 070,630448	1 071,641146	2	-0.003422	-3.193	4 851,00	21 195,1	11	21	true
2 min	G3V6H0_RAT Protein LOC100363782 OS=Rattus norvegicus GN=LOC100363782 PE=3 SV=1	G3V6H0	CP_RattusNorvegicus_10116_20141111.fasta	22 177,9	3	3	13	0.000572	0.204	possibly correct	true	Locus:1.1.1.8828.10 File:"rIngel17804.wiff"	LLLIGDSGVGK	K	S	0.983	84.1	34.5	0	2			536.322	1 070,630448	1 071,641146	2	-0.003422	-3.193	4 848,00	20 826,2	11	21	true
2 min	G3V6H0_RAT Protein LOC100363782 OS=Rattus norvegicus GN=LOC100363782 PE=3 SV=1	G3V6H0	CP_RattusNorvegicus_10116_20141111.fasta	22 177,9	3	3	13	0.000572	0.204	possibly correct	true	Locus:1.1.1.9439.16 File:"rIngel17804.wiff"	QWLQEIDRYASENVNKLLVGnK	K	S	0.27	0.57	33.8	0.57	2		n21: Deamidated (+0,98)	873.455	2 617,341672	2 618,357462	3	-0.008514	-3.252	6 496,00	21 021,6	101	122	true
2 min	G3V6H0_RAT Protein LOC100363782 OS=Rattus norvegicus GN=LOC100363782 PE=3 SV=1	G3V6H0	CP_RattusNorvegicus_10116_20141111.fasta	22 177,9	3	3	13	0.000572	0.204	possibly correct	true	Locus:1.1.1.8426.8 File:"rIngel17804.wiff"	TITSSYYR	R	G	0.911	34.3	36	23	2			495.745	989.475	990.489	2	-0.006522	-6.585	3 795,00	3 943,30	72	79	true
2 min	G3V6H0_RAT Protein LOC100363782 OS=Rattus norvegicus GN=LOC100363782 PE=3 SV=1	G3V6H0	CP_RattusNorvegicus_10116_20141111.fasta	22 177,9	3	3	13	0.000572	0.204	possibly correct	true	Locus:1.1.1.8421.7 File:"rIngel17804.wiff"	TITSSYYR	R	G	0.988	43.7	36	34.5	2			495.745	989.475	990.489	2	-0.006522	-6.585	3 781,00	8 779,03	72	79	true
2 min	G3V6H0_RAT Protein LOC100363782 OS=Rattus norvegicus GN=LOC100363782 PE=3 SV=1	G3V6H0	CP_RattusNorvegicus_10116_20141111.fasta	22 177,9	3	3	13	0.000572	0.204	possibly correct	true	Locus:1.1.1.8425.7 File:"rIngel17804.wiff"	TITSSYYR	R	G	0.99	49.9	36	39.4	2			495.745	989.475	990.489	2	-0.006522	-6.585	3 792,00	8 697,44	72	79	true
2 min	G3V6H0_RAT Protein LOC100363782 OS=Rattus norvegicus GN=LOC100363782 PE=3 SV=1	G3V6H0	CP_RattusNorvegicus_10116_20141111.fasta	22 177,9	3	3	13	0.000572	0.204	possibly correct	true	Locus:1.1.1.8424.7 File:"rIngel17804.wiff"	TITSSYYR	R	G	0.99	50	36	35.6	2			495.745	989.475	990.489	2	-0.006522	-6.585	3 790,00	11 554,9	72	79	true
2 min	G3V6H0_RAT Protein LOC100363782 OS=Rattus norvegicus GN=LOC100363782 PE=3 SV=1	G3V6H0	CP_RattusNorvegicus_10116_20141111.fasta	22 177,9	3	3	13	0.000572	0.204	possibly correct	true	Locus:1.1.1.8422.6 File:"rIngel17804.wiff"	TITSSYYR	R	G	0.99	52.7	36	41.9	2			495.745	989.475	990.489	2	-0.006522	-6.585	3 784,00	13 837,3	72	79	true
2 min	G3V6H0_RAT Protein LOC100363782 OS=Rattus norvegicus GN=LOC100363782 PE=3 SV=1	G3V6H0	CP_RattusNorvegicus_10116_20141111.fasta	22 177,9	3	3	13	0.000572	0.204	possibly correct	true	Locus:1.1.1.8423.7 File:"rIngel17804.wiff"	TITSSYYR	R	G	0.99	61.8	36	47.4	2			495.745	989.475	990.489	2	-0.006522	-6.585	3 787,00	14 649,4	72	79	true
2 min	ITM2B_RAT Integral membrane protein 2B OS=Rattus norvegicus GN=Itm2b PE=2 SV=1	Q5XIE8	CP_RattusNorvegicus_10116_20141111.fasta	30 314,9	1	1	1	4.4e-05	0.0376	possibly correct	true	Locus:1.1.1.9464.3 File:"rIngel17804.wiff"	NLLELLINIK	R	A	0.997	58.8	30.2	36.5	2			591.872	1 181,728648	1 182,745846	2	-0.009922	-8.389	6 565,00	17 840,6	179	188	true
2 min	M0R564_RAT Uncharacterized protein (Fragment) OS=Rattus norvegicus PE=4 SV=1	M0R564	CP_RattusNorvegicus_10116_20141111.fasta	14 308,9	1	1	1	4.4e-05	0.336	possibly correct	true	Locus:1.1.1.9146.13 File:"rIngel17804.wiff"	IqcVVDSqVALmFWYqqFqGqnLmLmATAnEGSEATYESGFSR	K	E	0.626	0.37	25	0.28	2		q2: Deamidated (+0,98), c3: Carbamidomethyl (+57,02), q8: Deamidated (+0,98), m12: Oxidation (+15,99), q16: Deamidated (+0,98), q17: Deamidated (+0,98), q19: Deamidated (+0,98), q21: Deamidated (+0,98), n22: Deamidated (+0,98), m24: Oxidation (+15,99), m26: Oxidation (+15,99), n30: Deamidated (+0,98)	1 248,526000	4 990,074896	4 991,109184	4	-0.02701	-5.412	5 691,00	6 650,02	53	95	true
2 min	CYB5_RAT Cytochrome b5 OS=Rattus norvegicus GN=Cyb5a PE=1 SV=2	D4A1G4,P00173,P00173-2	CP_RattusNorvegicus_10116_20141111.fasta	15 355,3	2	2	5	0.00022	0.164	possibly correct	true	Locus:1.1.1.8614.8 File:"rIngel17804.wiff"	FLEEHPGGEEVLR	K	E	0.842	38.4	34.9	23.8	2			504.589	1 510,743972	1 511,749046	3	0.002202	1.457	4 285,00	49 905,7	40	52	true
2 min	CYB5_RAT Cytochrome b5 OS=Rattus norvegicus GN=Cyb5a PE=1 SV=2	D4A1G4,P00173,P00173-2	CP_RattusNorvegicus_10116_20141111.fasta	15 355,3	2	2	5	0.00022	0.164	possibly correct	true	Locus:1.1.1.8615.9 File:"rIngel17804.wiff"	FLEEHPGGEEVLR	K	E	0.926	39.7	34.9	30	2			504.589	1 510,743972	1 511,749046	3	0.002202	1.457	4 288,00	38 330,8	40	52	true
2 min	CYB5_RAT Cytochrome b5 OS=Rattus norvegicus GN=Cyb5a PE=1 SV=2	D4A1G4,P00173,P00173-2	CP_RattusNorvegicus_10116_20141111.fasta	15 355,3	2	2	5	0.00022	0.164	possibly correct	true	Locus:1.1.1.8679.6 File:"rIngel17804.wiff"	YYTLEEIQK	K	H	0.967	54.4	38	26.9	2			593.805	1 185,596248	1 186,599146	2	0.004378	3.69	4 455,00	26 929,4	11	19	true
2 min	CYB5_RAT Cytochrome b5 OS=Rattus norvegicus GN=Cyb5a PE=1 SV=2	D4A1G4,P00173,P00173-2	CP_RattusNorvegicus_10116_20141111.fasta	15 355,3	2	2	5	0.00022	0.164	possibly correct	true	Locus:1.1.1.8678.5 File:"rIngel17804.wiff"	YYTLEEIQK	K	H	0.991	50.3	38.1	35.1	2			593.799	1 185,583448	1 186,599146	2	-0.008422	-7.098	4 452,00	17 275,3	11	19	true
2 min	CYB5_RAT Cytochrome b5 OS=Rattus norvegicus GN=Cyb5a PE=1 SV=2	D4A1G4,P00173,P00173-2	CP_RattusNorvegicus_10116_20141111.fasta	15 355,3	2	2	5	0.00022	0.164	possibly correct	true	Locus:1.1.1.8677.4 File:"rIngel17804.wiff"	YYTLEEIQK	K	H	0.997	55.2	38.1	39.2	2			593.804	1 185,593448	1 186,599146	2	0.001578	1.33	4 450,00	9 498,93	11	19	true
2 min	RGPA1_RAT Ral GTPase-activating protein subunit alpha-1 OS=Rattus norvegicus GN=Ralgapa1 PE=1 SV=2	O55007	CP_RattusNorvegicus_10116_20141111.fasta	229 450,8	1	1	1	4.4e-05	0.00541	possibly correct	true	Locus:1.1.1.9528.11 File:"rIngel17804.wiff"	LLHTGNSLKIR	K	R	0.366	2.03	25	-1.87	2			626.419	1 250,823648	1 251,753346	2	0.07758	61.97	6 740,00	7 527,56	115	125	true
2 min	D4A1D8_RAT Protein Surf4 OS=Rattus norvegicus GN=Surf4 PE=4 SV=1	D4A1D8	CP_RattusNorvegicus_10116_20141111.fasta	30 382,5	2	2	3	0.000132	0.208	possibly correct	true	Locus:1.1.1.9300.14 File:"rIngel17804.wiff"	QYMQLGGRVLLVLMFmTLLHFDASFFSIIQnIVGTALMILVAIGFK	K	T	0.343	3.02	25	0	2		m16: Oxidation (+15,99), n31: Deamidated (+0,98)	1 036,169000	5 175,808620	5 176,788377	5	0.02752	5.316	6 115,00	2 879,50	155	200	true
2 min	D4A1D8_RAT Protein Surf4 OS=Rattus norvegicus GN=Surf4 PE=4 SV=1	D4A1D8	CP_RattusNorvegicus_10116_20141111.fasta	30 382,5	2	2	3	0.000132	0.208	possibly correct	true	Locus:1.1.1.8479.9 File:"rIngel17804.wiff"	SmFAGVPTmR	K	E	0.812	34.2	35.5	26.2	2		m2: Oxidation (+15,99), m9: Oxidation (+15,99)	564.798	1 127,580848	1 128,517676	2	0.07045	62.42	3 933,00	4 083,53	140	149	true
2 min	D4A1D8_RAT Protein Surf4 OS=Rattus norvegicus GN=Surf4 PE=4 SV=1	D4A1D8	CP_RattusNorvegicus_10116_20141111.fasta	30 382,5	2	2	3	0.000132	0.208	possibly correct	true	Locus:1.1.1.8477.12 File:"rIngel17804.wiff"	SmFAGVPTmR	K	E	0.931	38.6	35.5	31.3	2		m2: Oxidation (+15,99), m9: Oxidation (+15,99)	564.798	1 127,580848	1 128,517676	2	0.07045	62.42	3 928,00	9 655,89	140	149	true
2 min	WASH1_RAT WAS protein family homolog 1 OS=Rattus norvegicus GN=Wash1 PE=2 SV=1	B2RYF7	CP_RattusNorvegicus_10116_20141111.fasta	51 328,0	2	2	3	0.000132	0.0779	possibly correct	true	Locus:1.1.1.9097.16 File:"rIngel17804.wiff"	YPAPEHLqEYNSVFTGALDPGLQR	K	R	0.348	27.1	34.8	3.65	2		q8: Deamidated (+0,98)	901.783	2 702,327172	2 703,305162	3	0.02929	10.83	5 559,00	6 549,60	94	117	true
2 min	WASH1_RAT WAS protein family homolog 1 OS=Rattus norvegicus GN=Wash1 PE=2 SV=1	B2RYF7	CP_RattusNorvegicus_10116_20141111.fasta	51 328,0	2	2	3	0.000132	0.0779	possibly correct	true	Locus:1.1.1.9194.3 File:"rIngel17804.wiff"	YVFLDPLAGAVTK	K	T	0.833	28.7	28.6	28.7	2			697.433	1 392,850848	1 393,772746	2	0.08538	61.25	5 821,00	2 096,03	186	198	true
2 min	WASH1_RAT WAS protein family homolog 1 OS=Rattus norvegicus GN=Wash1 PE=2 SV=1	B2RYF7	CP_RattusNorvegicus_10116_20141111.fasta	51 328,0	2	2	3	0.000132	0.0779	possibly correct	true	Locus:1.1.1.9198.2 File:"rIngel17804.wiff"	YVFLDPLAGAVTK	K	T	0.961	34.8	28.6	34.8	2			697.433	1 392,850848	1 393,772746	2	0.08538	61.25	5 832,00	2 932,04	186	198	true
2 min	Q64648_RAT Cytochrome P450 2C12, female-specific OS=Rattus norvegicus GN=Cyp2c40 PE=2 SV=1	Q64648	CP_RattusNorvegicus_10116_20141111.fasta	55 896,4	10	10	27	0.00119	0.251	possibly correct	true	Locus:1.1.1.9433.2 File:"rIngel17804.wiff"	DFIDYFLIQR	R	C	0.954	34.7	35.7	30.9	2			665.342	1 328,669848	1 329,683946	2	-0.006822	-5.131	6 478,00	1 696,12	262	271	true
2 min	Q64648_RAT Cytochrome P450 2C12, female-specific OS=Rattus norvegicus GN=Cyp2c40 PE=2 SV=1	Q64648	CP_RattusNorvegicus_10116_20141111.fasta	55 896,4	10	10	27	0.00119	0.251	possibly correct	true	Locus:1.1.1.9431.3 File:"rIngel17804.wiff"	DFIDYFLIQR	R	C	0.994	46.6	35.7	37.5	2			665.342	1 328,669848	1 329,683946	2	-0.006822	-5.131	6 473,00	12 959,2	262	271	true
2 min	Q64648_RAT Cytochrome P450 2C12, female-specific OS=Rattus norvegicus GN=Cyp2c40 PE=2 SV=1	Q64648	CP_RattusNorvegicus_10116_20141111.fasta	55 896,4	10	10	27	0.00119	0.251	possibly correct	true	Locus:1.1.1.9430.4 File:"rIngel17804.wiff"	DFIDYFLIQR	R	C	0.995	45.2	35.7	41.9	2			665.342	1 328,669848	1 329,683946	2	-0.006822	-5.131	6 470,00	10 064,0	262	271	true
2 min	Q64648_RAT Cytochrome P450 2C12, female-specific OS=Rattus norvegicus GN=Cyp2c40 PE=2 SV=1	Q64648	CP_RattusNorvegicus_10116_20141111.fasta	55 896,4	10	10	27	0.00119	0.251	possibly correct	true	Locus:1.1.1.9432.4 File:"rIngel17804.wiff"	DFIDYFLIQR	R	C	0.996	47.1	35.7	39.6	2			665.342	1 328,669848	1 329,683946	2	-0.006822	-5.131	6 476,00	4 924,85	262	271	true
2 min	Q64648_RAT Cytochrome P450 2C12, female-specific OS=Rattus norvegicus GN=Cyp2c40 PE=2 SV=1	Q64648	CP_RattusNorvegicus_10116_20141111.fasta	55 896,4	10	10	27	0.00119	0.251	possibly correct	true	Locus:1.1.1.9451.12 File:"rIngel17804.wiff"	DKDFLSLIENVNEYIK	K	I	0.892	29.4	39.7	16.4	2			647.335	1 938,982872	1 940,001346	3	-0.0112	-5.772	6 529,00	2 199,28	191	206	true
2 min	Q64648_RAT Cytochrome P450 2C12, female-specific OS=Rattus norvegicus GN=Cyp2c40 PE=2 SV=1	Q64648	CP_RattusNorvegicus_10116_20141111.fasta	55 896,4	10	10	27	0.00119	0.251	possibly correct	true	Locus:1.1.1.9451.17 File:"rIngel17804.wiff"	GKLPPGPTPLPIFGNFLQIDmK	R	D	0.994	49	36.3	48.8	2		m21: Oxidation (+15,99)	799.445	1 596,875648	2 396,305261	2	-798.4	-156.7	6 530,00	4 327,96	27	48	true
2 min	Q64648_RAT Cytochrome P450 2C12, female-specific OS=Rattus norvegicus GN=Cyp2c40 PE=2 SV=1	Q64648	CP_RattusNorvegicus_10116_20141111.fasta	55 896,4	10	10	27	0.00119	0.251	possibly correct	true	Locus:1.1.1.8732.3 File:"rIngel17804.wiff"	GLGISFSR	K	G	0.888	45.3	34.5	21.5	2			418.734	835.454	836.463	2	-0.001222	-1.461	4 594,00	5 119,33	109	116	true
2 min	Q64648_RAT Cytochrome P450 2C12, female-specific OS=Rattus norvegicus GN=Cyp2c40 PE=2 SV=1	Q64648	CP_RattusNorvegicus_10116_20141111.fasta	55 896,4	10	10	27	0.00119	0.251	possibly correct	true	Locus:1.1.1.8731.3 File:"rIngel17804.wiff"	GLGISFSR	K	G	0.907	44.1	34.5	24.9	2			418.734	835.454	836.463	2	-0.001222	-1.461	4 591,00	4 380,91	109	116	true
2 min	Q64648_RAT Cytochrome P450 2C12, female-specific OS=Rattus norvegicus GN=Cyp2c40 PE=2 SV=1	Q64648	CP_RattusNorvegicus_10116_20141111.fasta	55 896,4	10	10	27	0.00119	0.251	possibly correct	true	Locus:1.1.1.8734.3 File:"rIngel17804.wiff"	GLGISFSR	K	G	0.975	49.6	34.5	30	2			418.734	835.454	836.463	2	-0.001222	-1.461	4 599,00	8 152,09	109	116	true
2 min	Q64648_RAT Cytochrome P450 2C12, female-specific OS=Rattus norvegicus GN=Cyp2c40 PE=2 SV=1	Q64648	CP_RattusNorvegicus_10116_20141111.fasta	55 896,4	10	10	27	0.00119	0.251	possibly correct	true	Locus:1.1.1.9082.3 File:"rIngel17804.wiff"	GTAVLTSLTSVLHDSK	K	E	0.997	66	34.4	64.5	2			543.637	1 627,888272	1 628,885546	3	0.01	6.14	5 517,00	7 241,44	384	399	true
2 min	Q64648_RAT Cytochrome P450 2C12, female-specific OS=Rattus norvegicus GN=Cyp2c40 PE=2 SV=1	Q64648	CP_RattusNorvegicus_10116_20141111.fasta	55 896,4	10	10	27	0.00119	0.251	possibly correct	true	Locus:1.1.1.8507.2 File:"rIngel17804.wiff"	HFTVNTLR	R	S	0.265	14.2	39.8	9.53	2			494.27	1 973,051296	987.537	4	986.5	-82.81	4 006,00	2 042,92	125	132	true
2 min	Q64648_RAT Cytochrome P450 2C12, female-specific OS=Rattus norvegicus GN=Cyp2c40 PE=2 SV=1	Q64648	CP_RattusNorvegicus_10116_20141111.fasta	55 896,4	10	10	27	0.00119	0.251	possibly correct	true	Locus:1.1.1.8811.16 File:"rIngel17804.wiff"	SDYFmPFSAGK	K	R	0.981	43.2	33.2	31.5	2		m5: Oxidation (+15,99)	633.277	1 264,539248	1 265,550761	2	-0.004237	-3.348	4 803,00	5 674,90	422	432	true
2 min	Q64648_RAT Cytochrome P450 2C12, female-specific OS=Rattus norvegicus GN=Cyp2c40 PE=2 SV=1	Q64648	CP_RattusNorvegicus_10116_20141111.fasta	55 896,4	10	10	27	0.00119	0.251	possibly correct	true	Locus:1.1.1.8814.19 File:"rIngel17804.wiff"	SDYFmPFSAGK	K	R	0.997	52.9	33.2	41.1	2		m5: Oxidation (+15,99)	633.277	1 264,539248	1 265,550761	2	-0.004237	-3.348	4 812,00	16 463,1	422	432	true
2 min	Q64648_RAT Cytochrome P450 2C12, female-specific OS=Rattus norvegicus GN=Cyp2c40 PE=2 SV=1	Q64648	CP_RattusNorvegicus_10116_20141111.fasta	55 896,4	10	10	27	0.00119	0.251	possibly correct	true	Locus:1.1.1.8812.19 File:"rIngel17804.wiff"	SDYFmPFSAGK	K	R	0.997	58.5	33.2	42.6	2		m5: Oxidation (+15,99)	633.277	1 264,539248	1 265,550761	2	-0.004237	-3.348	4 806,00	8 416,38	422	432	true
2 min	Q64648_RAT Cytochrome P450 2C12, female-specific OS=Rattus norvegicus GN=Cyp2c40 PE=2 SV=1	Q64648	CP_RattusNorvegicus_10116_20141111.fasta	55 896,4	10	10	27	0.00119	0.251	possibly correct	true	Locus:1.1.1.8813.18 File:"rIngel17804.wiff"	SDYFmPFSAGK	K	R	0.997	62.2	33.2	39.4	2		m5: Oxidation (+15,99)	633.277	1 264,539248	1 265,550761	2	-0.004237	-3.348	4 809,00	13 177,8	422	432	true
2 min	Q64648_RAT Cytochrome P450 2C12, female-specific OS=Rattus norvegicus GN=Cyp2c40 PE=2 SV=1	Q64648	CP_RattusNorvegicus_10116_20141111.fasta	55 896,4	10	10	27	0.00119	0.251	possibly correct	true	Locus:1.1.1.8815.21 File:"rIngel17804.wiff"	SDYFmPFSAGK	K	R	0.997	63.9	33.2	48.2	2		m5: Oxidation (+15,99)	633.277	1 264,539248	1 265,550761	2	-0.004237	-3.348	4 814,00	15 683,1	422	432	true
2 min	Q64648_RAT Cytochrome P450 2C12, female-specific OS=Rattus norvegicus GN=Cyp2c40 PE=2 SV=1	Q64648	CP_RattusNorvegicus_10116_20141111.fasta	55 896,4	10	10	27	0.00119	0.251	possibly correct	true	Locus:1.1.1.8817.19 File:"rIngel17804.wiff"	SDYFmPFSAGK	K	R	0.997	66.4	33.2	52.9	2		m5: Oxidation (+15,99)	633.277	1 264,539248	1 265,550761	2	-0.004237	-3.348	4 820,00	9 890,12	422	432	true
2 min	Q64648_RAT Cytochrome P450 2C12, female-specific OS=Rattus norvegicus GN=Cyp2c40 PE=2 SV=1	Q64648	CP_RattusNorvegicus_10116_20141111.fasta	55 896,4	10	10	27	0.00119	0.251	possibly correct	true	Locus:1.1.1.8816.19 File:"rIngel17804.wiff"	SDYFmPFSAGK	K	R	0.997	69.5	33.2	50.2	2		m5: Oxidation (+15,99)	633.277	1 264,539248	1 265,550761	2	-0.004237	-3.348	4 817,00	14 403,5	422	432	true
2 min	Q64648_RAT Cytochrome P450 2C12, female-specific OS=Rattus norvegicus GN=Cyp2c40 PE=2 SV=1	Q64648	CP_RattusNorvegicus_10116_20141111.fasta	55 896,4	10	10	27	0.00119	0.251	possibly correct	true	Locus:1.1.1.8732.12 File:"rIngel17804.wiff"	SLSDPKDIDINSIR	K	S	0.989	44.9	35.5	40.2	2			524.946	1 571,816172	1 572,823046	3	0.0004021	0.2556	4 595,00	7 716,92	460	473	true
2 min	Q64648_RAT Cytochrome P450 2C12, female-specific OS=Rattus norvegicus GN=Cyp2c40 PE=2 SV=1	Q64648	CP_RattusNorvegicus_10116_20141111.fasta	55 896,4	10	10	27	0.00119	0.251	possibly correct	true	Locus:1.1.1.8735.15 File:"rIngel17804.wiff"	SLSDPKDIDINSIR	K	S	0.997	57.2	35.5	48	2			524.946	1 571,816172	1 572,823046	3	0.0004021	0.2556	4 603,00	5 712,37	460	473	true
2 min	Q64648_RAT Cytochrome P450 2C12, female-specific OS=Rattus norvegicus GN=Cyp2c40 PE=2 SV=1	Q64648	CP_RattusNorvegicus_10116_20141111.fasta	55 896,4	10	10	27	0.00119	0.251	possibly correct	true	Locus:1.1.1.8734.13 File:"rIngel17804.wiff"	SLSDPKDIDINSIR	K	S	0.997	64.1	35.5	55	2			524.946	1 571,816172	1 572,823046	3	0.0004021	0.2556	4 600,00	9 912,67	460	473	true
2 min	Q64648_RAT Cytochrome P450 2C12, female-specific OS=Rattus norvegicus GN=Cyp2c40 PE=2 SV=1	Q64648	CP_RattusNorvegicus_10116_20141111.fasta	55 896,4	10	10	27	0.00119	0.251	possibly correct	true	Locus:1.1.1.8733.13 File:"rIngel17804.wiff"	SLSDPKDIDINSIR	K	S	0.997	73.5	35.5	62.1	2			524.946	1 571,816172	1 572,823046	3	0.0004021	0.2556	4 597,00	11 469,8	460	473	true
2 min	Q64648_RAT Cytochrome P450 2C12, female-specific OS=Rattus norvegicus GN=Cyp2c40 PE=2 SV=1	Q64648	CP_RattusNorvegicus_10116_20141111.fasta	55 896,4	10	10	27	0.00119	0.251	possibly correct	true	Locus:1.1.1.8625.11 File:"rIngel17804.wiff"	VQEEIGQVIGR	K	H	0.997	63.8	37.8	48	2			614.346	1 226,677448	1 227,669346	2	0.01538	12.53	4 315,00	10 811,5	323	333	true
2 min	Q64648_RAT Cytochrome P450 2C12, female-specific OS=Rattus norvegicus GN=Cyp2c40 PE=2 SV=1	Q64648	CP_RattusNorvegicus_10116_20141111.fasta	55 896,4	10	10	27	0.00119	0.251	possibly correct	true	Locus:1.1.1.8627.2 File:"rIngel17804.wiff"	VQEEIGQVIGR	K	H	0.997	67.2	39	49.6	2			614.331	1 226,647048	1 227,669346	2	-0.01502	-12.24	4 319,00	4 871,02	323	333	true
2 min	Q64648_RAT Cytochrome P450 2C12, female-specific OS=Rattus norvegicus GN=Cyp2c40 PE=2 SV=1	Q64648	CP_RattusNorvegicus_10116_20141111.fasta	55 896,4	10	10	27	0.00119	0.251	possibly correct	true	Locus:1.1.1.8626.9 File:"rIngel17804.wiff"	VQEEIGQVIGR	K	H	0.997	70	38.3	51	2			614.341	1 226,666448	1 227,669346	2	0.004378	3.566	4 317,00	7 874,69	323	333	true
2 min	Q64648_RAT Cytochrome P450 2C12, female-specific OS=Rattus norvegicus GN=Cyp2c40 PE=2 SV=1	Q64648	CP_RattusNorvegicus_10116_20141111.fasta	55 896,4	10	10	27	0.00119	0.251	possibly correct	true	Locus:1.1.1.8624.13 File:"rIngel17804.wiff"	VQEEIGQVIGR	K	H	0.997	83.2	38.4	66.7	2			614.339	1 226,663248	1 227,669346	2	0.001178	0.9596	4 312,00	10 966,0	323	333	true
2 min	Q64648_RAT Cytochrome P450 2C12, female-specific OS=Rattus norvegicus GN=Cyp2c40 PE=2 SV=1	Q64648	CP_RattusNorvegicus_10116_20141111.fasta	55 896,4	10	10	27	0.00119	0.251	possibly correct	true	Locus:1.1.1.9091.8 File:"rIngel17804.wiff"	YPHITDKVQEEIGQVIGR	K	H	0.997	53.2	34.4	46.5	2			694.7	2 081,079372	2 082,098146	3	-0.0115	-5.522	5 542,00	5 405,99	316	333	true
2 min	VAMP2_RAT Vesicle-associated membrane protein 2 OS=Rattus norvegicus GN=Vamp2 PE=1 SV=2	P63045,R9PY00	CP_RattusNorvegicus_10116_20141111.fasta	12 691,1	1	1	1	4.4e-05	0.147	possibly correct	true	Locus:1.1.1.8695.20 File:"rIngel17804.wiff"	ADALQAGASQFETSAAK	R	L	0.997	55.4	39.3	39.1	2			833.415	1 664,814648	1 665,807946	2	0.01398	8.391	4 498,00	2 233,42	67	83	true
2 min	F1LPT4_RAT Calcium/calmodulin-dependent protein kinase kinase 2 OS=Rattus norvegicus GN=Camkk2 PE=4 SV=2	F1LPT4	CP_RattusNorvegicus_10116_20141111.fasta	64 491,8	1	1	1	4.4e-05	0.0698	possibly correct	true	Locus:1.1.1.9190.20 File:"rIngel17804.wiff"	mSLQERSqGGPASnSSLDmnGRcIcPSLSYSPASSPqSSPR	K	M	0.443	0.07	25	0	2		m1: Oxidation (+15,99), q8: Deamidated (+0,98), n14: Deamidated (+0,98), m19: Oxidation (+15,99), n20: Deamidated (+0,98), c23: Carbamidomethyl (+57,02), c25: Carbamidomethyl (+57,02), q37: Deamidated (+0,98)	1 105,716000	2 209,417448	4 419,906971	2	-2209	-213.1	5 811,00	3 146,14	98	138	true
2 min	SIGIR_RAT Single Ig IL-1-related receptor OS=Rattus norvegicus GN=Sigirr PE=2 SV=1	Q4V892	CP_RattusNorvegicus_10116_20141111.fasta	46 171,3	1	1	3	0.000132	0.0196	possibly correct	true	Locus:1.1.1.8825.8 File:"rIngel17804.wiff"	ELQLALPR	K	K	0.751	37.5	32.7	22.8	2			470.277	938.539	939.562	2	-0.01582	-16.84	4 840,00	4 465,36	301	308	true
2 min	SIGIR_RAT Single Ig IL-1-related receptor OS=Rattus norvegicus GN=Sigirr PE=2 SV=1	Q4V892	CP_RattusNorvegicus_10116_20141111.fasta	46 171,3	1	1	3	0.000132	0.0196	possibly correct	true	Locus:1.1.1.8830.5 File:"rIngel17804.wiff"	ELQLALPR	K	K	0.965	48.7	32.7	33.8	2			470.277	938.539	939.562	2	-0.01582	-16.84	4 853,00	3 846,12	301	308	true
2 min	SIGIR_RAT Single Ig IL-1-related receptor OS=Rattus norvegicus GN=Sigirr PE=2 SV=1	Q4V892	CP_RattusNorvegicus_10116_20141111.fasta	46 171,3	1	1	3	0.000132	0.0196	possibly correct	true	Locus:1.1.1.8828.6 File:"rIngel17804.wiff"	ELQLALPR	K	K	0.982	59.5	32.7	34.1	2			470.277	938.539	939.562	2	-0.01582	-16.84	4 848,00	6 648,78	301	308	true
2 min	G3V9N8_RAT AP-1 complex subunit beta-1 OS=Rattus norvegicus GN=Ap1b1 PE=4 SV=2	G3V9N8	CP_RattusNorvegicus_10116_20141111.fasta	103 826,5	1	1	1	4.4e-05	0.0223	possibly correct	true	Locus:1.1.1.9466.14 File:"rIngel17804.wiff"	LAPPLVTLLSAEPELQYVALR	K	N	0.997	55.3	34	52.1	2			765.108	3 056,402896	2 293,316846	4	764.1	4.611	6 572,00	3 676,91	284	304	true
2 min	ABCBB_RAT Bile salt export pump OS=Rattus norvegicus GN=Abcb11 PE=1 SV=1	M0R4J2,O70127	CP_RattusNorvegicus_10116_20141111.fasta	146 264,0	1	1	3	0.000132	0.00984	possibly correct	true	Locus:1.1.1.9185.4 File:"rIngel17804.wiff"	AGSIADEVLSSIR	K	T	0.915	35.4	39.1	30.7	2			659.357	1 316,698648	1 317,700946	2	0.004978	3.778	5 796,00	3 119,65	277	289	true
2 min	ABCBB_RAT Bile salt export pump OS=Rattus norvegicus GN=Abcb11 PE=1 SV=1	M0R4J2,O70127	CP_RattusNorvegicus_10116_20141111.fasta	146 264,0	1	1	3	0.000132	0.00984	possibly correct	true	Locus:1.1.1.9187.4 File:"rIngel17804.wiff"	AGSIADEVLSSIR	K	T	0.988	44.9	39.7	39	2			659.346	1 316,677248	1 317,700946	2	-0.01642	-12.46	5 801,00	2 391,84	277	289	true
2 min	ABCBB_RAT Bile salt export pump OS=Rattus norvegicus GN=Abcb11 PE=1 SV=1	M0R4J2,O70127	CP_RattusNorvegicus_10116_20141111.fasta	146 264,0	1	1	3	0.000132	0.00984	possibly correct	true	Locus:1.1.1.9186.5 File:"rIngel17804.wiff"	AGSIADEVLSSIR	K	T	0.997	83.7	39.4	71.8	2			659.353	1 316,691448	1 317,700946	2	-0.002222	-1.686	5 799,00	3 180,48	277	289	true
2 min	NSF_RAT Vesicle-fusing ATPase OS=Rattus norvegicus GN=Nsf PE=1 SV=1	F1LQ81,Q9QUL6	CP_RattusNorvegicus_10116_20141111.fasta	82 655,5	3	4	11	0.000484	0.0457	possibly correct	true	Locus:1.1.1.8621.12 File:"rIngel17804.wiff"	AENSSLNLIGK	K	A	0.962	51.8	32.4	31.6	2			573.357	1 144,699848	1 145,616146	2	0.09098	79.41	4 304,00	3 591,70	188	198	true
2 min	NSF_RAT Vesicle-fusing ATPase OS=Rattus norvegicus GN=Nsf PE=1 SV=1	F1LQ81,Q9QUL6	CP_RattusNorvegicus_10116_20141111.fasta	82 655,5	3	4	11	0.000484	0.0457	possibly correct	true	Locus:1.1.1.8619.13 File:"rIngel17804.wiff"	AENSSLNLIGK	K	A	0.997	77.4	32.4	58.3	2			573.357	1 144,699848	1 145,616146	2	0.09098	79.41	4 299,00	3 197,85	188	198	true
2 min	NSF_RAT Vesicle-fusing ATPase OS=Rattus norvegicus GN=Nsf PE=1 SV=1	F1LQ81,Q9QUL6	CP_RattusNorvegicus_10116_20141111.fasta	82 655,5	3	4	11	0.000484	0.0457	possibly correct	true	Locus:1.1.1.8620.12 File:"rIngel17804.wiff"	AENSSLNLIGK	K	A	0.997	78	32.4	68.4	2			573.357	1 144,699848	1 145,616146	2	0.09098	79.41	4 302,00	4 174,52	188	198	true
2 min	NSF_RAT Vesicle-fusing ATPase OS=Rattus norvegicus GN=Nsf PE=1 SV=1	F1LQ81,Q9QUL6	CP_RattusNorvegicus_10116_20141111.fasta	82 655,5	3	4	11	0.000484	0.0457	possibly correct	true	Locus:1.1.1.8741.9 File:"rIngel17804.wiff"	VLDDGELLVQqTK	R	N	0.377	23.5	36.7	0	2		q11: Deamidated (+0,98)	729.84	1 457,665648	1 458,768962	2	-0.09604	-65.84	4 618,00	4 293,55	517	529	true
2 min	NSF_RAT Vesicle-fusing ATPase OS=Rattus norvegicus GN=Nsf PE=1 SV=1	F1LQ81,Q9QUL6	CP_RattusNorvegicus_10116_20141111.fasta	82 655,5	3	4	11	0.000484	0.0457	possibly correct	true	Locus:1.1.1.8743.10 File:"rIngel17804.wiff"	VLDDGELLVQQTK	R	N	0.997	68.2	39.5	56.3	2			729.373	1 456,730848	1 457,784946	2	-0.04682	-32.12	4 624,00	2 969,59	517	529	true
2 min	NSF_RAT Vesicle-fusing ATPase OS=Rattus norvegicus GN=Nsf PE=1 SV=1	F1LQ81,Q9QUL6	CP_RattusNorvegicus_10116_20141111.fasta	82 655,5	3	4	11	0.000484	0.0457	possibly correct	true	Locus:1.1.1.8419.13 File:"rIngel17804.wiff"	YVGESEANIR	K	K	0.535	27	35.2	11.9	2			569.281	1 136,547648	1 137,553446	2	0.001478	1.299	3 777,00	2 313,18	294	303	true
2 min	NSF_RAT Vesicle-fusing ATPase OS=Rattus norvegicus GN=Nsf PE=1 SV=1	F1LQ81,Q9QUL6	CP_RattusNorvegicus_10116_20141111.fasta	82 655,5	3	4	11	0.000484	0.0457	possibly correct	true	Locus:1.1.1.8414.15 File:"rIngel17804.wiff"	YVGESEANIR	K	K	0.835	43.3	35.2	19.7	2			569.281	1 136,547648	1 137,553446	2	0.001478	1.299	3 763,00	2 605,61	294	303	true
2 min	NSF_RAT Vesicle-fusing ATPase OS=Rattus norvegicus GN=Nsf PE=1 SV=1	F1LQ81,Q9QUL6	CP_RattusNorvegicus_10116_20141111.fasta	82 655,5	3	4	11	0.000484	0.0457	possibly correct	true	Locus:1.1.1.8418.15 File:"rIngel17804.wiff"	YVGESEANIR	K	K	0.912	49.2	35.2	24.8	2			569.281	1 136,547648	1 137,553446	2	0.001478	1.299	3 774,00	4 010,26	294	303	true
2 min	NSF_RAT Vesicle-fusing ATPase OS=Rattus norvegicus GN=Nsf PE=1 SV=1	F1LQ81,Q9QUL6	CP_RattusNorvegicus_10116_20141111.fasta	82 655,5	3	4	11	0.000484	0.0457	possibly correct	true	Locus:1.1.1.8417.19 File:"rIngel17804.wiff"	YVGESEANIR	K	K	0.965	55.6	35.2	26.7	2			569.281	1 136,547648	1 137,553446	2	0.001478	1.299	3 772,00	5 966,07	294	303	true
2 min	NSF_RAT Vesicle-fusing ATPase OS=Rattus norvegicus GN=Nsf PE=1 SV=1	F1LQ81,Q9QUL6	CP_RattusNorvegicus_10116_20141111.fasta	82 655,5	3	4	11	0.000484	0.0457	possibly correct	true	Locus:1.1.1.8415.20 File:"rIngel17804.wiff"	YVGESEANIR	K	K	0.971	58.8	35.2	27	2			569.281	1 136,547648	1 137,553446	2	0.001478	1.299	3 766,00	5 610,36	294	303	true
2 min	NSF_RAT Vesicle-fusing ATPase OS=Rattus norvegicus GN=Nsf PE=1 SV=1	F1LQ81,Q9QUL6	CP_RattusNorvegicus_10116_20141111.fasta	82 655,5	3	4	11	0.000484	0.0457	possibly correct	true	Locus:1.1.1.8416.15 File:"rIngel17804.wiff"	YVGESEANIR	K	K	0.996	72.3	35.2	32.1	2			569.281	1 136,547648	1 137,553446	2	0.001478	1.299	3 769,00	7 440,94	294	303	true
2 min	D3ZAP7_RAT Protein Chd7 OS=Rattus norvegicus GN=Chd7 PE=4 SV=1	D3ZAP7	CP_RattusNorvegicus_10116_20141111.fasta	333 866,2	1	1	1	4.4e-05	0.0184	possibly correct	true	Locus:1.1.1.9091.15 File:"rIngel17804.wiff"	mHLmDQPNRMMGSAPGNGLASPHSQYHTPPVPqVPHGGGSGGGqMGVYPGmqNDR	K	H	0.604	0.87	25	0.47	2		m1: Oxidation (+15,99), m4: Oxidation (+15,99), q33: Deamidated (+0,98), q44: Deamidated (+0,98), m51: Oxidation (+15,99), q52: Deamidated (+0,98)	825.649	5 772,490668	5 773,519939	7	-0.02199	-3.81	5 543,00	15 513,5	79	133	true
2 min	LONM_RAT Lon protease homolog, mitochondrial OS=Rattus norvegicus GN=Lonp1 PE=2 SV=1	Q924S5	CP_RattusNorvegicus_10116_20141111.fasta	105 793,7	1	1	1	4.4e-05	0.00947	possibly correct	true	Locus:1.1.1.8377.8 File:"rIngel17804.wiff"	TSIARSIAR	K	A	0.861	40	36.4	24.2	2			487.763	973.511	974.574	2	-0.05582	-57.28	3 664,00	3 282,31	520	528	true
2 min	D4AD05_RAT Protein Crocc OS=Rattus norvegicus GN=Crocc PE=4 SV=2	D4AD05,F1M6Q2	CP_RattusNorvegicus_10116_20141111.fasta	208 918,2	1	1	1	4.4e-05	0.0065	possibly correct	true	Locus:1.1.1.9598.5 File:"rIngel17804.wiff"	LLLLWRQVmGLR	R	R	0.346	1.64	25	1.64	2		m9: Oxidation (+15,99)	757.503	1 512,992248	1 513,903761	2	0.09576	63.25	6 927,00	2 154,75	134	145	true
2 min	FAAH1_RAT Fatty-acid amide hydrolase 1 OS=Rattus norvegicus GN=Faah PE=1 SV=1	P97612	CP_RattusNorvegicus_10116_20141111.fasta	63 358,1	1	1	1	4.4e-05	0.038	possibly correct	true	Locus:1.1.1.9466.19 File:"rIngel17804.wiff"	LqnPDLDSEALLTLPLLQLVQK	R	L	0.758	24	25	24	2		q2: Deamidated (+0,98), n3: Deamidated (+0,98)	821.821	2 462,440872	2 463,359778	3	0.08837	35.87	6 572,00	6 890,82	64	85	true
2 min	M0R506_RAT Protein LOC100910924 OS=Rattus norvegicus GN=LOC100910924 PE=4 SV=1	M0R506	CP_RattusNorvegicus_10116_20141111.fasta	22 376,1	1	1	1	4.4e-05	0.0372	possibly correct	true	Locus:1.1.1.8474.2 File:"rIngel17804.wiff"	IAnAnFR	K	Q	0.218	22.9	34	3.64	2		n3: Deamidated (+0,98), n5: Deamidated (+0,98)	404.243	806.471	807.399	2	0.07925	98.14	3 920,00	1 685,47	32	38	true
2 min	C1QC_RAT Complement C1q subcomponent subunit C OS=Rattus norvegicus GN=C1qc PE=1 SV=2	P31722	CP_RattusNorvegicus_10116_20141111.fasta	25 685,9	2	2	9	0.000396	0.0776	possibly correct	true	Locus:1.1.1.8478.5 File:"rIngel17804.wiff"	HQSVFTVTR	K	Q	0.982	42.2	36	32	2			537.786	1 073,556848	1 074,569046	2	-0.004922	-4.58	3 930,00	4 261,16	118	126	true
2 min	C1QC_RAT Complement C1q subcomponent subunit C OS=Rattus norvegicus GN=C1qc PE=1 SV=2	P31722	CP_RattusNorvegicus_10116_20141111.fasta	25 685,9	2	2	9	0.000396	0.0776	possibly correct	true	Locus:1.1.1.8475.9 File:"rIngel17804.wiff"	HQSVFTVTR	K	Q	0.987	45.1	36	33.3	2			537.786	1 073,556848	1 074,569046	2	-0.004922	-4.58	3 923,00	15 360,6	118	126	true
2 min	C1QC_RAT Complement C1q subcomponent subunit C OS=Rattus norvegicus GN=C1qc PE=1 SV=2	P31722	CP_RattusNorvegicus_10116_20141111.fasta	25 685,9	2	2	9	0.000396	0.0776	possibly correct	true	Locus:1.1.1.8477.9 File:"rIngel17804.wiff"	HQSVFTVTR	K	Q	0.996	52.2	36	37.6	2			537.786	1 073,556848	1 074,569046	2	-0.004922	-4.58	3 928,00	9 303,46	118	126	true
2 min	C1QC_RAT Complement C1q subcomponent subunit C OS=Rattus norvegicus GN=C1qc PE=1 SV=2	P31722	CP_RattusNorvegicus_10116_20141111.fasta	25 685,9	2	2	9	0.000396	0.0776	possibly correct	true	Locus:1.1.1.8476.9 File:"rIngel17804.wiff"	HQSVFTVTR	K	Q	0.997	52.3	36	38.8	2			537.786	1 073,556848	1 074,569046	2	-0.004922	-4.58	3 926,00	14 633,9	118	126	true
2 min	C1QC_RAT Complement C1q subcomponent subunit C OS=Rattus norvegicus GN=C1qc PE=1 SV=2	P31722	CP_RattusNorvegicus_10116_20141111.fasta	25 685,9	2	2	9	0.000396	0.0776	possibly correct	true	Locus:1.1.1.8535.5 File:"rIngel17804.wiff"	QVSSGGVLLR	K	L	0.962	50.2	34	32.3	2			508.319	1 014,623048	1 015,589546	2	0.04078	40.15	4 079,00	4 988,54	201	210	true
2 min	C1QC_RAT Complement C1q subcomponent subunit C OS=Rattus norvegicus GN=C1qc PE=1 SV=2	P31722	CP_RattusNorvegicus_10116_20141111.fasta	25 685,9	2	2	9	0.000396	0.0776	possibly correct	true	Locus:1.1.1.8534.6 File:"rIngel17804.wiff"	QVSSGGVLLR	K	L	0.984	53.7	34	36.7	2			508.319	1 014,623048	1 015,589546	2	0.04078	40.15	4 076,00	3 257,99	201	210	true
2 min	C1QC_RAT Complement C1q subcomponent subunit C OS=Rattus norvegicus GN=C1qc PE=1 SV=2	P31722	CP_RattusNorvegicus_10116_20141111.fasta	25 685,9	2	2	9	0.000396	0.0776	possibly correct	true	Locus:1.1.1.8540.3 File:"rIngel17804.wiff"	QVSSGGVLLR	K	L	0.997	74.9	34	47.9	2			508.319	1 014,623048	1 015,589546	2	0.04078	40.15	4 092,00	21 308,3	201	210	true
2 min	C1QC_RAT Complement C1q subcomponent subunit C OS=Rattus norvegicus GN=C1qc PE=1 SV=2	P31722	CP_RattusNorvegicus_10116_20141111.fasta	25 685,9	2	2	9	0.000396	0.0776	possibly correct	true	Locus:1.1.1.8542.2 File:"rIngel17804.wiff"	QVSSGGVLLR	K	L	0.997	75.8	34	57.7	2			508.319	1 014,623048	1 015,589546	2	0.04078	40.15	4 097,00	16 851,9	201	210	true
2 min	C1QC_RAT Complement C1q subcomponent subunit C OS=Rattus norvegicus GN=C1qc PE=1 SV=2	P31722	CP_RattusNorvegicus_10116_20141111.fasta	25 685,9	2	2	9	0.000396	0.0776	possibly correct	true	Locus:1.1.1.8536.5 File:"rIngel17804.wiff"	QVSSGGVLLR	K	L	0.997	80.1	34	60.4	2			508.319	1 014,623048	1 015,589546	2	0.04078	40.15	4 081,00	7 726,10	201	210	true
2 min	RDH7_RAT Retinol dehydrogenase 7 OS=Rattus norvegicus GN=Rdh7 PE=2 SV=1	P55006,Z4YNE9	CP_RattusNorvegicus_10116_20141111.fasta	35 737,5	1	1	6	0.000264	0.0315	possibly correct	true	Locus:1.1.1.8387.7 File:"rIngel17804.wiff"	VVNIASTmGR	R	M	0.31	11.7	35.7	11.7	2		m8: Oxidation (+15,99)	532.28	1 062,545448	1 063,556461	2	-0.003737	-3.514	3 690,00	2 259,84	159	168	true
2 min	RDH7_RAT Retinol dehydrogenase 7 OS=Rattus norvegicus GN=Rdh7 PE=2 SV=1	P55006,Z4YNE9	CP_RattusNorvegicus_10116_20141111.fasta	35 737,5	1	1	6	0.000264	0.0315	possibly correct	true	Locus:1.1.1.8380.9 File:"rIngel17804.wiff"	VVNIASTmGR	R	M	0.89	43.2	35.7	2.75	2		m8: Oxidation (+15,99)	532.28	1 062,545448	1 063,556461	2	-0.003737	-3.514	3 672,00	2 857,32	159	168	true
2 min	RDH7_RAT Retinol dehydrogenase 7 OS=Rattus norvegicus GN=Rdh7 PE=2 SV=1	P55006,Z4YNE9	CP_RattusNorvegicus_10116_20141111.fasta	35 737,5	1	1	6	0.000264	0.0315	possibly correct	true	Locus:1.1.1.8385.8 File:"rIngel17804.wiff"	VVNIASTmGR	R	M	0.939	35.3	35.7	29.1	2		m8: Oxidation (+15,99)	532.28	1 062,545448	1 063,556461	2	-0.003737	-3.514	3 685,00	3 081,47	159	168	true
2 min	RDH7_RAT Retinol dehydrogenase 7 OS=Rattus norvegicus GN=Rdh7 PE=2 SV=1	P55006,Z4YNE9	CP_RattusNorvegicus_10116_20141111.fasta	35 737,5	1	1	6	0.000264	0.0315	possibly correct	true	Locus:1.1.1.8381.9 File:"rIngel17804.wiff"	VVNIASTmGR	R	M	0.979	58.9	35.7	22.9	2		m8: Oxidation (+15,99)	532.28	1 062,545448	1 063,556461	2	-0.003737	-3.514	3 675,00	3 649,70	159	168	true
2 min	RDH7_RAT Retinol dehydrogenase 7 OS=Rattus norvegicus GN=Rdh7 PE=2 SV=1	P55006,Z4YNE9	CP_RattusNorvegicus_10116_20141111.fasta	35 737,5	1	1	6	0.000264	0.0315	possibly correct	true	Locus:1.1.1.8383.12 File:"rIngel17804.wiff"	VVNIASTmGR	R	M	0.994	47.4	35.7	37.5	2		m8: Oxidation (+15,99)	532.28	1 062,545448	1 063,556461	2	-0.003737	-3.514	3 680,00	4 693,56	159	168	true
2 min	RDH7_RAT Retinol dehydrogenase 7 OS=Rattus norvegicus GN=Rdh7 PE=2 SV=1	P55006,Z4YNE9	CP_RattusNorvegicus_10116_20141111.fasta	35 737,5	1	1	6	0.000264	0.0315	possibly correct	true	Locus:1.1.1.8382.9 File:"rIngel17804.wiff"	VVNIASTmGR	R	M	0.997	58.1	35.7	47	2		m8: Oxidation (+15,99)	532.28	1 062,545448	1 063,556461	2	-0.003737	-3.514	3 677,00	4 813,25	159	168	true
2 min	M0R890_RAT Protein Abca6 OS=Rattus norvegicus GN=Abca6 PE=4 SV=1	M0R890	CP_RattusNorvegicus_10116_20141111.fasta	183 703,4	5	7	8	0.000352	0.0579	possibly correct	true	Locus:1.1.1.8267.3 File:"rIngel17804.wiff"	ELSSAVAHQGEGHGAAK	K	L	0.864	32.9	35.5	23.6	2			412.955	1 647,792896	1 648,803846	4	-0.003674	-2.228	3 363,00	3 418,36	1346	1362	true
2 min	M0R890_RAT Protein Abca6 OS=Rattus norvegicus GN=Abca6 PE=4 SV=1	M0R890	CP_RattusNorvegicus_10116_20141111.fasta	183 703,4	5	7	8	0.000352	0.0579	possibly correct	true	Locus:1.1.1.8268.3 File:"rIngel17804.wiff"	ELSSAVAHQGEGHGAAK	K	L	0.995	48.8	35.5	45.7	2			412.955	1 647,792896	1 648,803846	4	-0.003674	-2.228	3 366,00	6 787,03	1346	1362	true
2 min	M0R890_RAT Protein Abca6 OS=Rattus norvegicus GN=Abca6 PE=4 SV=1	M0R890	CP_RattusNorvegicus_10116_20141111.fasta	183 703,4	5	7	8	0.000352	0.0579	possibly correct	true	Locus:1.1.1.9468.19 File:"rIngel17804.wiff"	GFVALQTAINAAIIEVTTK	R	H	0.997	83.6	32.7	74.6	2			980.559	1 959,103448	1 960,111546	2	-0.0008219	-0.4193	6 578,00	3 560,06	172	190	true
2 min	M0R890_RAT Protein Abca6 OS=Rattus norvegicus GN=Abca6 PE=4 SV=1	M0R890	CP_RattusNorvegicus_10116_20141111.fasta	183 703,4	5	7	8	0.000352	0.0579	possibly correct	true	Locus:1.1.1.9450.17 File:"rIngel17804.wiff"	GLFFDVYESQITAVLGHGGAGK	K	S	0.977	35.8	34.6	35.8	2			756.053	2 265,137472	2 266,150546	3	-0.005798	-2.559	6 527,00	3 238,30	497	518	true
2 min	M0R890_RAT Protein Abca6 OS=Rattus norvegicus GN=Abca6 PE=4 SV=1	M0R890	CP_RattusNorvegicus_10116_20141111.fasta	183 703,4	5	7	8	0.000352	0.0579	possibly correct	true	Locus:1.1.1.9088.4 File:"rIngel17804.wiff"	IVGVPSEKDLDEmLLDHVPR	R	A	0.813	24.4	39.2	24.4	2		m13: Oxidation (+15,99)	570.306	1 138,598048	2 278,175161	2	-1139	-414.9	5 533,00	3 034,77	102	121	true
2 min	M0R890_RAT Protein Abca6 OS=Rattus norvegicus GN=Abca6 PE=4 SV=1	M0R890	CP_RattusNorvegicus_10116_20141111.fasta	183 703,4	5	7	8	0.000352	0.0579	possibly correct	true	Locus:1.1.1.9091.5 File:"rIngel17804.wiff"	IVGVPSEKDLDEmLLDHVPR	R	A	0.997	48.1	39.7	40.4	2		m13: Oxidation (+15,99)	570.297	2 277,158496	2 278,175161	4	-0.009389	-4.121	5 542,00	4 802,57	102	121	true
2 min	M0R890_RAT Protein Abca6 OS=Rattus norvegicus GN=Abca6 PE=4 SV=1	M0R890	CP_RattusNorvegicus_10116_20141111.fasta	183 703,4	5	7	8	0.000352	0.0579	possibly correct	true	Locus:1.1.1.9239.14 File:"rIngel17804.wiff"	TDLYFLSPGqLPQGLR	K	T	0.48	22.6	37	17.2	2		q10: Deamidated (+0,98)	903.489	1 804,963248	1 805,943562	2	0.02696	14.93	5 947,00	2 840,70	887	902	true
2 min	M0R890_RAT Protein Abca6 OS=Rattus norvegicus GN=Abca6 PE=4 SV=1	M0R890	CP_RattusNorvegicus_10116_20141111.fasta	183 703,4	5	7	8	0.000352	0.0579	possibly correct	true	Locus:1.1.1.9237.13 File:"rIngel17804.wiff"	TDLYFLSPGQLPQGLR	K	T	0.959	36.7	36.1	33.7	2			902.982	1 803,949848	1 804,959546	2	-0.002422	-1.342	5 941,00	3 549,27	887	902	true
2 min	F1LQ09_RAT Protein Atl2 OS=Rattus norvegicus GN=Atl2 PE=4 SV=1	F1LQ09	CP_RattusNorvegicus_10116_20141111.fasta	66 196,1	1	1	1	4.4e-05	0.0257	possibly correct	true	Locus:1.1.1.9438.11 File:"rIngel17804.wiff"	nLVPLLLAPENLVEK	R	E	0.378	0.58	25	0.58	2		n1: Deamidated (+0,98)	832.031	1 662,047448	1 662,967862	2	0.08686	52.23	6 493,00	4 887,15	326	340	true
2 min	AL3A2_RAT Fatty aldehyde dehydrogenase OS=Rattus norvegicus GN=Aldh3a2 PE=1 SV=1	G3V9W6,P30839	CP_RattusNorvegicus_10116_20141111.fasta	54 083,4	1	1	1	4.4e-05	0.0351	possibly correct	true	Locus:1.1.1.9425.4 File:"rIngel17804.wiff"	VmQEEIFGPILPIVSVK	K	N	0.986	40.5	34.3	39.3	2		m2: Oxidation (+15,99)	639.027	1 914,060072	1 915,061161	3	0.006187	3.231	6 456,00	2 107,55	327	343	true
2 min	GOGA2_RAT Golgin subfamily A member 2 OS=Rattus norvegicus GN=Golga2 PE=1 SV=3	F1LSS0,Q62839	CP_RattusNorvegicus_10116_20141111.fasta	112 844,6	2	2	4	0.000176	0.0261	possibly correct	true	Locus:1.1.1.9299.2 File:"rIngel17804.wiff"	LLELQELVLR	K	L	0.997	67.4	31.7	50.5	2			613.375	1 224,734448	1 225,751646	2	-0.009922	-8.095	6 111,00	3 160,80	878	887	true
2 min	GOGA2_RAT Golgin subfamily A member 2 OS=Rattus norvegicus GN=Golga2 PE=1 SV=3	F1LSS0,Q62839	CP_RattusNorvegicus_10116_20141111.fasta	112 844,6	2	2	4	0.000176	0.0261	possibly correct	true	Locus:1.1.1.9298.2 File:"rIngel17804.wiff"	LLELQELVLR	K	L	0.997	72.1	31.7	53.7	2			613.375	1 224,734448	1 225,751646	2	-0.009922	-8.095	6 108,00	2 604,76	878	887	true
2 min	GOGA2_RAT Golgin subfamily A member 2 OS=Rattus norvegicus GN=Golga2 PE=1 SV=3	F1LSS0,Q62839	CP_RattusNorvegicus_10116_20141111.fasta	112 844,6	2	2	4	0.000176	0.0261	possibly correct	true	Locus:1.1.1.9301.2 File:"rIngel17804.wiff"	LLELQELVLR	K	L	0.997	82.7	31.7	61.2	2			613.375	1 224,734448	1 225,751646	2	-0.009922	-8.095	6 116,00	3 275,93	878	887	true
2 min	GOGA2_RAT Golgin subfamily A member 2 OS=Rattus norvegicus GN=Golga2 PE=1 SV=3	F1LSS0,Q62839	CP_RattusNorvegicus_10116_20141111.fasta	112 844,6	2	2	4	0.000176	0.0261	possibly correct	true	Locus:1.1.1.8918.20 File:"rIngel17804.wiff"	YQELAVALDSSYVTNK	R	Q	0.845	22.9	37.1	19.8	2			900.947	1 799,880448	1 800,901446	2	-0.01372	-7.62	5 087,00	4 990,36	159	174	true
2 min	SND1_RAT Staphylococcal nuclease domain-containing protein 1 OS=Rattus norvegicus GN=Snd1 PE=2 SV=1	D4A8Y5,Q66X93	CP_RattusNorvegicus_10116_20141111.fasta	101 953,4	1	1	1	4.4e-05	0.0099	possibly correct	true	Locus:1.1.1.8625.6 File:"rIngel17804.wiff"	EGLVmVEVR	K	K	0.824	34.7	40.2	20.4	2		m5: Oxidation (+15,99)	524.273	1 569,796572	1 047,550361	3	523.3	-108.8	4 314,00	1 284,29	857	865	true
2 min	M0R6B4_RAT Protein LOC100910002 OS=Rattus norvegicus GN=LOC100910002 PE=4 SV=1	M0R6B4	CP_RattusNorvegicus_10116_20141111.fasta	21 800,6	1	1	5	0.00022	0.0521	possibly correct	true	Locus:1.1.1.8817.18 File:"rIngel17804.wiff"	FLDGIYVSEK	K	G	0.894	43.1	35	0	2			585.802	1 169,590048	1 170,604246	2	-0.006922	-5.913	4 819,00	3 094,69	175	184	true
2 min	M0R6B4_RAT Protein LOC100910002 OS=Rattus norvegicus GN=LOC100910002 PE=4 SV=1	M0R6B4	CP_RattusNorvegicus_10116_20141111.fasta	21 800,6	1	1	5	0.00022	0.0521	possibly correct	true	Locus:1.1.1.8812.18 File:"rIngel17804.wiff"	FLDGIYVSEK	K	G	0.898	45.1	35	0	2			585.802	1 169,590048	1 170,604246	2	-0.006922	-5.913	4 806,00	5 787,68	175	184	true
2 min	M0R6B4_RAT Protein LOC100910002 OS=Rattus norvegicus GN=LOC100910002 PE=4 SV=1	M0R6B4	CP_RattusNorvegicus_10116_20141111.fasta	21 800,6	1	1	5	0.00022	0.0521	possibly correct	true	Locus:1.1.1.8813.17 File:"rIngel17804.wiff"	FLDGIYVSEK	K	G	0.907	50.2	35	0	2			585.802	1 169,590048	1 170,604246	2	-0.006922	-5.913	4 809,00	8 221,42	175	184	true
2 min	M0R6B4_RAT Protein LOC100910002 OS=Rattus norvegicus GN=LOC100910002 PE=4 SV=1	M0R6B4	CP_RattusNorvegicus_10116_20141111.fasta	21 800,6	1	1	5	0.00022	0.0521	possibly correct	true	Locus:1.1.1.8814.18 File:"rIngel17804.wiff"	FLDGIYVSEK	K	G	0.914	54	35	0	2			585.802	1 169,590048	1 170,604246	2	-0.006922	-5.913	4 811,00	7 553,71	175	184	true
2 min	M0R6B4_RAT Protein LOC100910002 OS=Rattus norvegicus GN=LOC100910002 PE=4 SV=1	M0R6B4	CP_RattusNorvegicus_10116_20141111.fasta	21 800,6	1	1	5	0.00022	0.0521	possibly correct	true	Locus:1.1.1.8815.20 File:"rIngel17804.wiff"	FLDGIYVSEK	K	G	0.928	60	35	0	2			585.802	1 169,590048	1 170,604246	2	-0.006922	-5.913	4 814,00	6 471,25	175	184	true
2 min	NB5R3_RAT NADH-cytochrome b5 reductase 3 OS=Rattus norvegicus GN=Cyb5r3 PE=1 SV=2	P20070	CP_RattusNorvegicus_10116_20141111.fasta	34 175,8	2	3	10	0.00044	0.156	possibly correct	true	Locus:1.1.1.9401.5 File:"rIngel17804.wiff"	GAqLSTLSRVVLSPVWFVYSLFmKLFqR	M	S	0.199	1.33	29.4	1.33	1		q3: Deamidated (+0,98), m23: Oxidation (+15,99), q27: Deamidated (+0,98)	823.448	3 289,764896	3 290,764693	4	0.007479	2.273	6 390,00	7 474,87	2	29	true
2 min	NB5R3_RAT NADH-cytochrome b5 reductase 3 OS=Rattus norvegicus GN=Cyb5r3 PE=1 SV=2	P20070	CP_RattusNorvegicus_10116_20141111.fasta	34 175,8	2	3	10	0.00044	0.156	possibly correct	true	Locus:1.1.1.9406.5 File:"rIngel17804.wiff"	GAqLSTLSRVVLSPVWFVYSLFmKLFqR	M	S	0.207	0.81	29.4	0.81	1		q3: Deamidated (+0,98), m23: Oxidation (+15,99), q27: Deamidated (+0,98)	823.448	3 289,764896	3 290,764693	4	0.007479	2.273	6 403,00	8 836,72	2	29	true
2 min	NB5R3_RAT NADH-cytochrome b5 reductase 3 OS=Rattus norvegicus GN=Cyb5r3 PE=1 SV=2	P20070	CP_RattusNorvegicus_10116_20141111.fasta	34 175,8	2	3	10	0.00044	0.156	possibly correct	true	Locus:1.1.1.9400.6 File:"rIngel17804.wiff"	GAqLSTLSRVVLSPVWFVYSLFmKLFqR	M	S	0.209	0.72	29.4	0.72	1		q3: Deamidated (+0,98), m23: Oxidation (+15,99), q27: Deamidated (+0,98)	823.448	3 289,764896	3 290,764693	4	0.007479	2.273	6 387,00	6 994,01	2	29	true
2 min	NB5R3_RAT NADH-cytochrome b5 reductase 3 OS=Rattus norvegicus GN=Cyb5r3 PE=1 SV=2	P20070	CP_RattusNorvegicus_10116_20141111.fasta	34 175,8	2	3	10	0.00044	0.156	possibly correct	true	Locus:1.1.1.9409.4 File:"rIngel17804.wiff"	GAqLSTLSRVVLSPVWFVYSLFmKLFqR	M	S	0.215	0.42	29.4	0.42	1		q3: Deamidated (+0,98), m23: Oxidation (+15,99), q27: Deamidated (+0,98)	823.448	3 289,764896	3 290,764693	4	0.007479	2.273	6 411,00	4 160,22	2	29	true
2 min	NB5R3_RAT NADH-cytochrome b5 reductase 3 OS=Rattus norvegicus GN=Cyb5r3 PE=1 SV=2	P20070	CP_RattusNorvegicus_10116_20141111.fasta	34 175,8	2	3	10	0.00044	0.156	possibly correct	true	Locus:1.1.1.9402.4 File:"rIngel17804.wiff"	GAqLSTLSRVVLSPVWFVYSLFmKLFqR	M	S	0.219	0.21	29.4	0.21	1		q3: Deamidated (+0,98), m23: Oxidation (+15,99), q27: Deamidated (+0,98)	823.448	3 289,764896	3 290,764693	4	0.007479	2.273	6 392,00	7 407,48	2	29	true
2 min	NB5R3_RAT NADH-cytochrome b5 reductase 3 OS=Rattus norvegicus GN=Cyb5r3 PE=1 SV=2	P20070	CP_RattusNorvegicus_10116_20141111.fasta	34 175,8	2	3	10	0.00044	0.156	possibly correct	true	Locus:1.1.1.9415.8 File:"rIngel17804.wiff"	GAqLSTLSRVVLSPVWFVYSLFmKLFqR	M	S	0.222	0.08	29.4	0	1		q3: Deamidated (+0,98), m23: Oxidation (+15,99), q27: Deamidated (+0,98)	823.448	3 289,764896	3 290,764693	4	0.007479	2.273	6 428,00	2 622,60	2	29	true
2 min	NB5R3_RAT NADH-cytochrome b5 reductase 3 OS=Rattus norvegicus GN=Cyb5r3 PE=1 SV=2	P20070	CP_RattusNorvegicus_10116_20141111.fasta	34 175,8	2	3	10	0.00044	0.156	possibly correct	true	Locus:1.1.1.9404.6 File:"rIngel17804.wiff"	GAqLSTLSRVVLSPVWFVYSLFmKLFqR	M	S	0.223	0.01	29.4	0.01	1		q3: Deamidated (+0,98), m23: Oxidation (+15,99), q27: Deamidated (+0,98)	823.448	3 289,764896	3 290,764693	4	0.007479	2.273	6 398,00	7 523,32	2	29	true
2 min	NB5R3_RAT NADH-cytochrome b5 reductase 3 OS=Rattus norvegicus GN=Cyb5r3 PE=1 SV=2	P20070	CP_RattusNorvegicus_10116_20141111.fasta	34 175,8	2	3	10	0.00044	0.156	possibly correct	true	Locus:1.1.1.8937.17 File:"rIngel17804.wiff"	SVGmIAGGTGITPmLQVIR	K	A	0.971	38.5	31.7	38.5	2		m4: Oxidation (+15,99), m14: Oxidation (+15,99)	967.058	3 864,202496	1 933,024876	4	1932	-18.94	5 137,00	3 971,44	174	192	true
2 min	NB5R3_RAT NADH-cytochrome b5 reductase 3 OS=Rattus norvegicus GN=Cyb5r3 PE=1 SV=2	P20070	CP_RattusNorvegicus_10116_20141111.fasta	34 175,8	2	3	10	0.00044	0.156	possibly correct	true	Locus:1.1.1.8940.15 File:"rIngel17804.wiff"	SVGmIAGGTGITPmLQVIR	K	A	0.997	56.9	35.6	56.9	2		m4: Oxidation (+15,99), m14: Oxidation (+15,99)	967.018	3 864,042896	1 933,024876	4	1932	-60.23	5 144,00	4 781,65	174	192	true
2 min	NB5R3_RAT NADH-cytochrome b5 reductase 3 OS=Rattus norvegicus GN=Cyb5r3 PE=1 SV=2	P20070	CP_RattusNorvegicus_10116_20141111.fasta	34 175,8	2	3	10	0.00044	0.156	possibly correct	true	Locus:1.1.1.8939.18 File:"rIngel17804.wiff"	SVGmIAGGTGITPmLQVIR	K	A	0.997	89.3	35.2	79.9	2		m4: Oxidation (+15,99), m14: Oxidation (+15,99)	967.023	1 932,030448	1 933,024876	2	0.01285	6.647	5 142,00	4 625,32	174	192	true
2 min	ATP7B_RAT Copper-transporting ATPase 2 OS=Rattus norvegicus GN=Atp7b PE=2 SV=1	Q64535,Q9QUG4	CP_RattusNorvegicus_10116_20141111.fasta	155 991,0	2	2	2	8.79e-05	0.0131	possibly correct	true	Locus:1.1.1.8734.12 File:"rIngel17804.wiff"	FDPEIIGPR	K	D	0.942	43.7	34.8	29.8	2			522.31	1 042,605048	1 043,552246	2	0.06008	57.57	4 600,00	4 361,43	601	609	true
2 min	ATP7B_RAT Copper-transporting ATPase 2 OS=Rattus norvegicus GN=Atp7b PE=2 SV=1	Q64535,Q9QUG4	CP_RattusNorvegicus_10116_20141111.fasta	155 991,0	2	2	2	8.79e-05	0.0131	possibly correct	true	Locus:1.1.1.8526.8 File:"rIngel17804.wiff"	YDPEVIQSPR	K	I	0.793	27.5	40.3	18.1	2			602.303	1 803,888072	1 203,600546	3	601.3	-189.7	4 056,00	4 209,88	525	534	true
2 min	CP2CN_RAT Cytochrome P450 2C23 OS=Rattus norvegicus GN=Cyp2c23 PE=2 SV=2	P24470,Q68G40	CP_RattusNorvegicus_10116_20141111.fasta	56 435,6	1	2	4	0.000176	0.0223	possibly correct	true	Locus:1.1.1.9137.3 File:"rIngel17804.wiff"	TDYFVPFSLGK	K	R	0.932	32.7	39.9	32.7	2			637.332	2 545,298096	1 273,646446	4	1273	77.08	5 665,00	3 212,04	426	436	true
2 min	CP2CN_RAT Cytochrome P450 2C23 OS=Rattus norvegicus GN=Cyp2c23 PE=2 SV=2	P24470,Q68G40	CP_RattusNorvegicus_10116_20141111.fasta	56 435,6	1	2	4	0.000176	0.0223	possibly correct	true	Locus:1.1.1.9134.3 File:"rIngel17804.wiff"	TDYFVPFSLGK	K	R	0.95	37.9	39.6	34	2			637.304	1 272,594248	1 273,646446	2	-0.04492	-35.27	5 657,00	2 934,16	426	436	true
2 min	CP2CN_RAT Cytochrome P450 2C23 OS=Rattus norvegicus GN=Cyp2c23 PE=2 SV=2	P24470,Q68G40	CP_RattusNorvegicus_10116_20141111.fasta	56 435,6	1	2	4	0.000176	0.0223	possibly correct	true	Locus:1.1.1.9135.4 File:"rIngel17804.wiff"	TDYFVPFSLGK	K	R	0.954	36.4	40	34.9	2			637.315	1 272,615448	1 273,646446	2	-0.02372	-18.63	5 660,00	2 695,36	426	436	true
2 min	CP2CN_RAT Cytochrome P450 2C23 OS=Rattus norvegicus GN=Cyp2c23 PE=2 SV=2	P24470,Q68G40	CP_RattusNorvegicus_10116_20141111.fasta	56 435,6	1	2	4	0.000176	0.0223	possibly correct	true	Locus:1.1.1.9136.3 File:"rIngel17804.wiff"	TDYFVPFSLGK	K	R	0.994	41.8	40.1	39.2	2			637.321	1 272,628048	1 273,646446	2	-0.01112	-8.732	5 662,00	3 058,37	426	436	true
2 min	SNX3_RAT Sorting nexin-3 OS=Rattus norvegicus GN=Snx3 PE=1 SV=1	Q5U211	CP_RattusNorvegicus_10116_20141111.fasta	18 763,0	1	1	4	0.000176	0.0432	possibly correct	true	Locus:1.1.1.8577.10 File:"rIngel17804.wiff"	FTTYEIR	R	V	0.368	25.8	34.9	12.9	2			465.23	928.445	929.473	2	-0.02082	-22.4	4 189,00	2 552,75	46	52	true
2 min	SNX3_RAT Sorting nexin-3 OS=Rattus norvegicus GN=Snx3 PE=1 SV=1	Q5U211	CP_RattusNorvegicus_10116_20141111.fasta	18 763,0	1	1	4	0.000176	0.0432	possibly correct	true	Locus:1.1.1.8574.9 File:"rIngel17804.wiff"	FTTYEIR	R	V	0.687	33.6	34.9	19.8	2			465.23	928.445	929.473	2	-0.02082	-22.4	4 181,00	3 396,43	46	52	true
2 min	SNX3_RAT Sorting nexin-3 OS=Rattus norvegicus GN=Snx3 PE=1 SV=1	Q5U211	CP_RattusNorvegicus_10116_20141111.fasta	18 763,0	1	1	4	0.000176	0.0432	possibly correct	true	Locus:1.1.1.8569.6 File:"rIngel17804.wiff"	FTTYEIR	R	V	0.769	43.7	34.9	23.6	2			465.23	928.445	929.473	2	-0.02082	-22.4	4 168,00	5 204,39	46	52	true
2 min	SNX3_RAT Sorting nexin-3 OS=Rattus norvegicus GN=Snx3 PE=1 SV=1	Q5U211	CP_RattusNorvegicus_10116_20141111.fasta	18 763,0	1	1	4	0.000176	0.0432	possibly correct	true	Locus:1.1.1.8568.6 File:"rIngel17804.wiff"	FTTYEIR	R	V	0.771	43.6	34.9	23.8	2			465.23	928.445	929.473	2	-0.02082	-22.4	4 165,00	4 661,22	46	52	true
2 min	HEMO_RAT Hemopexin OS=Rattus norvegicus GN=Hpx PE=1 SV=3	P20059	CP_RattusNorvegicus_10116_20141111.fasta	51 351,5	1	1	5	0.00022	0.0239	possibly correct	true	Locus:1.1.1.8475.11 File:"rIngel17804.wiff"	GGNNLVSGYPK	K	R	0.825	36	40.2	21.1	2			553.285	1 104,556048	1 105,563746	2	-0.0004219	-0.3817	3 923,00	6 203,67	331	341	true
2 min	HEMO_RAT Hemopexin OS=Rattus norvegicus GN=Hpx PE=1 SV=3	P20059	CP_RattusNorvegicus_10116_20141111.fasta	51 351,5	1	1	5	0.00022	0.0239	possibly correct	true	Locus:1.1.1.8474.11 File:"rIngel17804.wiff"	GGNNLVSGYPK	K	R	0.864	31.4	40.2	11.9	2			553.282	1 104,548848	1 105,563746	2	-0.007622	-6.894	3 920,00	3 442,37	331	341	true
2 min	HEMO_RAT Hemopexin OS=Rattus norvegicus GN=Hpx PE=1 SV=3	P20059	CP_RattusNorvegicus_10116_20141111.fasta	51 351,5	1	1	5	0.00022	0.0239	possibly correct	true	Locus:1.1.1.8477.10 File:"rIngel17804.wiff"	GGNNLVSGYPK	K	R	0.95	46.2	40.2	24.6	2			553.281	1 104,548248	1 105,563746	2	-0.008222	-7.437	3 928,00	8 440,18	331	341	true
2 min	HEMO_RAT Hemopexin OS=Rattus norvegicus GN=Hpx PE=1 SV=3	P20059	CP_RattusNorvegicus_10116_20141111.fasta	51 351,5	1	1	5	0.00022	0.0239	possibly correct	true	Locus:1.1.1.8479.7 File:"rIngel17804.wiff"	GGNNLVSGYPK	K	R	0.971	51.7	40.2	25.6	2			553.284	1 104,554248	1 105,563746	2	-0.002222	-2.01	3 933,00	5 128,31	331	341	true
2 min	HEMO_RAT Hemopexin OS=Rattus norvegicus GN=Hpx PE=1 SV=3	P20059	CP_RattusNorvegicus_10116_20141111.fasta	51 351,5	1	1	5	0.00022	0.0239	possibly correct	true	Locus:1.1.1.8476.10 File:"rIngel17804.wiff"	GGNNLVSGYPK	K	R	0.974	52.6	40.2	29.2	2			553.286	1 104,558048	1 105,563746	2	0.001578	1.427	3 926,00	8 486,56	331	341	true
2 min	TMEDA_RAT Transmembrane emp24 domain-containing protein 10 OS=Rattus norvegicus GN=Tmed10 PE=1 SV=2	Q63584	CP_RattusNorvegicus_10116_20141111.fasta	24 859,1	3	3	17	0.000747	0.151	possibly correct	true	Locus:1.1.1.8902.15 File:"rIngel17804.wiff"	IPDQLVILDmK	R	H	0.997	59.1	35.2	44.8	2		m10: Oxidation (+15,99)	650.859	1 299,704248	1 300,718461	2	-0.006937	-5.333	5 044,00	5 140,04	117	127	true
2 min	TMEDA_RAT Transmembrane emp24 domain-containing protein 10 OS=Rattus norvegicus GN=Tmed10 PE=1 SV=2	Q63584	CP_RattusNorvegicus_10116_20141111.fasta	24 859,1	3	3	17	0.000747	0.151	possibly correct	true	Locus:1.1.1.8913.12 File:"rIngel17804.wiff"	IPDQLVILDmK	R	H	0.997	71.4	35.2	50.4	2		m10: Oxidation (+15,99)	650.859	1 299,704248	1 300,718461	2	-0.006937	-5.333	5 073,00	8 519,71	117	127	true
2 min	TMEDA_RAT Transmembrane emp24 domain-containing protein 10 OS=Rattus norvegicus GN=Tmed10 PE=1 SV=2	Q63584	CP_RattusNorvegicus_10116_20141111.fasta	24 859,1	3	3	17	0.000747	0.151	possibly correct	true	Locus:1.1.1.8908.15 File:"rIngel17804.wiff"	IPDQLVILDmK	R	H	0.997	71.7	35.2	51.6	2		m10: Oxidation (+15,99)	650.859	1 299,704248	1 300,718461	2	-0.006937	-5.333	5 060,00	8 545,10	117	127	true
2 min	TMEDA_RAT Transmembrane emp24 domain-containing protein 10 OS=Rattus norvegicus GN=Tmed10 PE=1 SV=2	Q63584	CP_RattusNorvegicus_10116_20141111.fasta	24 859,1	3	3	17	0.000747	0.151	possibly correct	true	Locus:1.1.1.8901.14 File:"rIngel17804.wiff"	IPDQLVILDmK	R	H	0.997	72	35.2	57.4	2		m10: Oxidation (+15,99)	650.859	1 299,704248	1 300,718461	2	-0.006937	-5.333	5 041,00	4 502,11	117	127	true
2 min	TMEDA_RAT Transmembrane emp24 domain-containing protein 10 OS=Rattus norvegicus GN=Tmed10 PE=1 SV=2	Q63584	CP_RattusNorvegicus_10116_20141111.fasta	24 859,1	3	3	17	0.000747	0.151	possibly correct	true	Locus:1.1.1.8912.14 File:"rIngel17804.wiff"	IPDQLVILDmK	R	H	0.997	72.4	35.2	55.5	2		m10: Oxidation (+15,99)	650.859	1 299,704248	1 300,718461	2	-0.006937	-5.333	5 070,00	7 772,09	117	127	true
2 min	TMEDA_RAT Transmembrane emp24 domain-containing protein 10 OS=Rattus norvegicus GN=Tmed10 PE=1 SV=2	Q63584	CP_RattusNorvegicus_10116_20141111.fasta	24 859,1	3	3	17	0.000747	0.151	possibly correct	true	Locus:1.1.1.8906.13 File:"rIngel17804.wiff"	IPDQLVILDmK	R	H	0.997	74.9	35.2	54.9	2		m10: Oxidation (+15,99)	650.859	1 299,704248	1 300,718461	2	-0.006937	-5.333	5 054,00	7 361,03	117	127	true
2 min	TMEDA_RAT Transmembrane emp24 domain-containing protein 10 OS=Rattus norvegicus GN=Tmed10 PE=1 SV=2	Q63584	CP_RattusNorvegicus_10116_20141111.fasta	24 859,1	3	3	17	0.000747	0.151	possibly correct	true	Locus:1.1.1.8903.14 File:"rIngel17804.wiff"	IPDQLVILDmK	R	H	0.997	81.5	35.2	66.8	2		m10: Oxidation (+15,99)	650.859	1 299,704248	1 300,718461	2	-0.006937	-5.333	5 046,00	5 857,29	117	127	true
2 min	TMEDA_RAT Transmembrane emp24 domain-containing protein 10 OS=Rattus norvegicus GN=Tmed10 PE=1 SV=2	Q63584	CP_RattusNorvegicus_10116_20141111.fasta	24 859,1	3	3	17	0.000747	0.151	possibly correct	true	Locus:1.1.1.8911.16 File:"rIngel17804.wiff"	IPDQLVILDmK	R	H	0.997	81.7	35.2	60.3	2		m10: Oxidation (+15,99)	650.859	1 299,704248	1 300,718461	2	-0.006937	-5.333	5 068,00	8 520,13	117	127	true
2 min	TMEDA_RAT Transmembrane emp24 domain-containing protein 10 OS=Rattus norvegicus GN=Tmed10 PE=1 SV=2	Q63584	CP_RattusNorvegicus_10116_20141111.fasta	24 859,1	3	3	17	0.000747	0.151	possibly correct	true	Locus:1.1.1.8904.14 File:"rIngel17804.wiff"	IPDQLVILDmK	R	H	0.997	82.1	35.2	64.1	2		m10: Oxidation (+15,99)	650.859	1 299,704248	1 300,718461	2	-0.006937	-5.333	5 049,00	5 782,84	117	127	true
2 min	TMEDA_RAT Transmembrane emp24 domain-containing protein 10 OS=Rattus norvegicus GN=Tmed10 PE=1 SV=2	Q63584	CP_RattusNorvegicus_10116_20141111.fasta	24 859,1	3	3	17	0.000747	0.151	possibly correct	true	Locus:1.1.1.8905.15 File:"rIngel17804.wiff"	IPDQLVILDmK	R	H	0.997	82.8	35.2	62.8	2		m10: Oxidation (+15,99)	650.859	1 299,704248	1 300,718461	2	-0.006937	-5.333	5 052,00	7 151,03	117	127	true
2 min	TMEDA_RAT Transmembrane emp24 domain-containing protein 10 OS=Rattus norvegicus GN=Tmed10 PE=1 SV=2	Q63584	CP_RattusNorvegicus_10116_20141111.fasta	24 859,1	3	3	17	0.000747	0.151	possibly correct	true	Locus:1.1.1.8910.16 File:"rIngel17804.wiff"	IPDQLVILDmK	R	H	0.997	85.6	35.2	63.9	2		m10: Oxidation (+15,99)	650.859	1 299,704248	1 300,718461	2	-0.006937	-5.333	5 065,00	9 837,81	117	127	true
[truncated: 8,476 more rows]
[truncated: 1 more columns]

## Sheet: Single Peptides-single spectrum
Biological sample category	Protein name	Protein accession numbers	Database sources	Protein molecular weight (Da)	Exclusive unique peptide count	Exclusive unique spectrum count	Total spectrum count	Percentage of total spectra	Percentage sequence coverage	Manual validation	Assigned	Spectrum name	Peptide sequence	Previous amino acid	Next amino acid	Peptide identification probability	Mascot Ion score	Mascot Identity score	Mascot Delta Ion Score	Number of enzymatic termini	Fixed modifications identified by spectrum	Variable modifications identified by spectrum	Observed m/z	Actual peptide mass (AMU)	Calculated +1H Peptide Mass (AMU)	Spectrum charge	Actual minus calculated peptide mass (AMU)	Actual minus calculated peptide mass (PPM)	Retention Time (sec)	Total Ion Current	Peptide start index	Peptide stop index	Exclusive	Other Proteins
[truncated: 292 more rows]
