# Supplementary material for: A type 2 diabetes disease module with a high collective influence for Cdk2 and PTPLAD1 is localized in endosomes
Source: PLoS One. 2018 Oct 9;13(10):e0205180. doi: 10.1371/journal.pone.0205180 (PMC6177195; doi:10.1371/journal.pone.0205180)
Supplement: S2 Table — (XLSX) [file pone.0205180.s007.xlsx]

## Sheet: Orthology analysis-Inparanoid 
IREP (Rodents)		Homo sapiens orthologs
Accession No	Protein Ids	Accession No	Name	Protein names	Gene names	Organism	Length
A2AGL3	RYR3_MOUSE Ryanodine receptor 3 [Mus musculus (Mouse) [10090]]	Q15413	RYR3_HUMAN	Ryanodine receptor 3 (RYR-3) (RyR3) (Brain ryanodine receptor-calcium release channel) (Brain-type ryanodine receptor) (Type 3 ryanodine receptor)	RYR3 HBRR	Homo sapiens (Human)	4870
A2ASS6	TITIN_MOUSE Titin [Mus musculus (Mouse) [10090]]	Q8WZ42	TITIN_HUMAN	Titin (EC 2.7.11.1) (Connectin) (Rhabdomyosarcoma antigen MU-RMS-40.14)	TTN	Homo sapiens (Human)	34350
B0BN52	B0BN52_RAT Mitochondrial carrier homolog 2 (C. elegans) OS=Rattus norvegicus GN=Mtch2 PE=2 SV=1	Q9Y6C9	MTCH2_HUMAN	Mitochondrial carrier homolog 2 (Met-induced mitochondrial protein)	MTCH2 MIMP HSPC032	Homo sapiens (Human)	303
B0BN70	SMIM7_RAT Small integral membrane protein 7 OS=Rattus norvegicus GN=Smim7 PE=3 SV=1	Q9BQ49	SMIM7_HUMAN	Small integral membrane protein 7	SMIM7 C19orf42	Homo sapiens (Human)	75
B0BNB1	B0BNB1_RAT Commd1 protein OS=Rattus norvegicus GN=Commd1 PE=2 SV=1	Q8N668	COMD1_HUMAN	COMM domain-containing protein 1 (Protein Murr1)	COMMD1 C2orf5 MURR1	Homo sapiens (Human)	190
B0BNG3	B0BNG3_RAT Lman2 protein OS=Rattus norvegicus GN=Lman2 PE=2 SV=1	Q12907	LMAN2_HUMAN	Vesicular integral-membrane protein VIP36 (Glycoprotein GP36b) (Lectin mannose-binding 2) (Vesicular integral-membrane protein 36) (VIP36)	LMAN2 C5orf8	Homo sapiens (Human)	356
B0BNK1	B0BNK1_RAT Protein Rab5c OS=Rattus norvegicus GN=Rab5c PE=2 SV=1	P51148	RAB5C_HUMAN	Ras-related protein Rab-5C (L1880) (RAB5L)	RAB5C RABL	Homo sapiens (Human)	216
B1WBS4	B1WBS4_RAT Protein Vps26b OS=Rattus norvegicus GN=Vps26b PE=2 SV=1	Q4G0F5	VP26B_HUMAN	Vacuolar protein sorting-associated protein 26B (Vesicle protein sorting 26B)	VPS26B	Homo sapiens (Human)	336
B1WC60	B1WC60_RAT PWWP domain containing 2 (Predicted) OS=Rattus norvegicus GN=Pwwp2b PE=2 SV=1	Q6NUJ5	PWP2B_HUMAN	PWWP domain-containing protein 2B	PWWP2B PWWP2	Homo sapiens (Human)	590
B2GUV5	B2GUV5_RAT ATPase, H transporting, lysosomal V1 subunit G1 OS=Rattus norvegicus GN=Atp6v1g1 PE=2 SV=1	O75348	VATG1_HUMAN	V-type proton ATPase subunit G 1 (V-ATPase subunit G 1) (V-ATPase 13 kDa subunit 1) (Vacuolar proton pump subunit G 1) (Vacuolar proton pump subunit M16)	ATP6V1G1 ATP6G ATP6G1 ATP6J	Homo sapiens (Human)	118
B2GUY2	TFR2_RAT Transferrin receptor protein 2 OS=Rattus norvegicus GN=Tfr2 PE=2 SV=1	Q9UP52	TFR2_HUMAN	Transferrin receptor protein 2 (TfR2)	TFR2	Homo sapiens (Human)	801
B2GV49	B2GV49_RAT Coiled-coil domain containing 87 OS=Rattus norvegicus GN=LOC100911631 PE=2 SV=1	Q9NVE4	CCD87_HUMAN	Coiled-coil domain-containing protein 87	CCDC87	Homo sapiens (Human)	849
B2RRE4	Z518B_MOUSE Zinc finger protein 518B [Mus musculus (Mouse) [10090]]	Q9C0D4	Z518B_HUMAN	Zinc finger protein 518B	ZNF518B KIAA1729	Homo sapiens (Human)	1074
B2RYF7	WASH1_RAT WAS protein family homolog 1 OS=Rattus norvegicus GN=Wash1 PE=2 SV=1	Q6VEQ5	WASH2_HUMAN	WAS protein family homolog 2 (CXYorf1-like protein on chromosome 2) (Protein FAM39B)	WASH2P FAM39B	Homo sapiens (Human)	465
B2RYP0	RHOA_RAT Transforming protein RhoA OS=Rattus norvegicus GN=Rhoa PE=1 SV=1	P08134	RHOC_HUMAN	Rho-related GTP-binding protein RhoC (Rho cDNA clone 9) (h9)	RHOC ARH9 ARHC	Homo sapiens (Human)	193
B2RYP4	B2RYP4_RAT Protein Snx2 OS=Rattus norvegicus GN=Snx2 PE=2 SV=1	O60749	SNX2_HUMAN	Sorting nexin-2 (Transformation-related gene 9 protein) (TRG-9)	SNX2 TRG9	Homo sapiens (Human)	519
B2RZ78	VPS29_RAT Vacuolar protein sorting-associated protein 29 OS=Rattus norvegicus GN=Vps29 PE=1 SV=2	Q9UBQ0	VPS29_HUMAN	Vacuolar protein sorting-associated protein 29 (hVPS29) (PEP11 homolog) (Vesicle protein sorting 29)	VPS29 DC15 DC7 MDS007	Homo sapiens (Human)	182
B2RZD1	B2RZD1_RAT Protein Sec61b OS=Rattus norvegicus GN=Sec61b PE=2 SV=1	P60468	SC61B_HUMAN	Protein transport protein Sec61 subunit beta	SEC61B	Homo sapiens (Human)	96
B2RZD5	B2RZD5_RAT Protein LOC688712 OS=Rattus norvegicus GN=Rpl22l1 PE=2 SV=1	Q6P5R6	RL22L_HUMAN	60S ribosomal protein L22-like 1	RPL22L1	Homo sapiens (Human)	122
B5DEG8	B5DEG8_RAT LOC685144 protein OS=Rattus norvegicus GN=Sec24c PE=2 SV=1	P53992	SC24C_HUMAN	Protein transport protein Sec24C (SEC24-related protein C)	SEC24C KIAA0079	Homo sapiens (Human)	1094
B5DF89	CUL3_RAT Cullin-3 OS=Rattus norvegicus GN=Cul3 PE=1 SV=2	Q13618	CUL3_HUMAN	Cullin-3 (CUL-3)	CUL3 KIAA0617	Homo sapiens (Human)	768
B5DFC3	B5DFC3_RAT Protein Sec23a OS=Rattus norvegicus GN=Sec23a PE=2 SV=1	Q15436	SC23A_HUMAN	Protein transport protein Sec23A (SEC23-related protein A)	SEC23A	Homo sapiens (Human)	765
B5DFI3	B5DFI3_RAT Adaptor protein complex AP-1, sigma 1 (Predicted), isoform CRA_b OS=Rattus norvegicus GN=Ap1s1 PE=2 SV=1	P61966	AP1S1_HUMAN	AP-1 complex subunit sigma-1A (Adaptor protein complex AP-1 subunit sigma-1A) (Adaptor-related protein complex 1 subunit sigma-1A) (Clathrin assembly protein complex 1 sigma-1A small chain) (Clathrin coat assembly protein AP19) (Golgi adaptor HA1/AP1 adaptin sigma-1A subunit) (HA1 19 kDa subunit) (Sigma 1a subunit of AP-1 clathrin) (Sigma-adaptin 1A) (Sigma1A-adaptin)	AP1S1 AP19 CLAPS1	Homo sapiens (Human)	158
C0JPT7	C0JPT7_RAT Filamin alpha OS=Rattus norvegicus GN=Flna PE=2 SV=1	P21333	FLNA_HUMAN	Filamin-A (FLN-A) (Actin-binding protein 280) (ABP-280) (Alpha-filamin) (Endothelial actin-binding protein) (Filamin-1) (Non-muscle filamin)	FLNA FLN FLN1	Homo sapiens (Human)	2647
C8YR32	LOXH1_MOUSE Lipoxygenase homology domain-containing protein 1 [Mus musculus (Mouse) [10090]]	Q8IVV2	LOXH1_HUMAN	Lipoxygenase homology domain-containing protein 1	LOXHD1	Homo sapiens (Human)	1947
D3YX67	D3YX67_MOUSE MCG12159, isoform CRA_a [Mus musculus (Mouse) [10090]]	Q8NA57	CL050_HUMAN	Uncharacterized protein C12orf50	C12orf50	Homo sapiens (Human)	414
D3Z8C7	D3Z8C7_RAT Protein Wdr48 OS=Rattus norvegicus GN=Wdr48 PE=4 SV=1	Q8TAF3	WDR48_HUMAN	WD repeat-containing protein 48 (USP1-associated factor 1) (WD repeat endosomal protein) (p80)	WDR48 KIAA1449 UAF1	Homo sapiens (Human)	677
D3Z9Y0	D3Z9Y0_RAT Protein A630007B06Rik OS=Rattus norvegicus GN=A630007B06Rik PE=4 SV=2	Q7Z3E2	CC186_HUMAN	Coiled-coil domain-containing protein 186 (CTCL tumor antigen HD-CL-01/L14-2)	CCDC186 C10orf118	Homo sapiens (Human)	898
D3ZAA9	D3ZAA9_RAT Membrane protein, palmitoylated 2 (MAGUK p55 subfamily member 2), isoform CRA_a OS=Rattus norvegicus GN=Mpp2 PE=4 SV=2	Q14168	MPP2_HUMAN	MAGUK p55 subfamily member 2 (Discs large homolog 2) (Protein MPP2)	MPP2 DLG2	Homo sapiens (Human)	576
D3ZAP7	D3ZAP7_RAT Protein Chd7 OS=Rattus norvegicus GN=Chd7 PE=4 SV=1	Q9P2D1	CHD7_HUMAN	Chromodomain-helicase-DNA-binding protein 7 (CHD-7) (EC 3.6.4.12) (ATP-dependent helicase CHD7)	CHD7 KIAA1416	Homo sapiens (Human)	2997
D3ZBI1	D3ZBI1_RAT Protein Trim14 OS=Rattus norvegicus GN=Trim14 PE=4 SV=1	Q14142	TRI14_HUMAN	Tripartite motif-containing protein 14	TRIM14 KIAA0129	Homo sapiens (Human)	442
D3ZBN0	H15_RAT Histone H1.5 [Rattus norvegicus (Rat) [10116]]	P16401	H15_HUMAN	Histone H1.5 (Histone H1a) (Histone H1b) (Histone H1s-3)	HIST1H1B H1F5	Homo sapiens (Human)	226
D3ZD31	D3ZD31_RAT Mannose receptor, C type 1 (Predicted) OS=Rattus norvegicus GN=Mrc1 PE=4 SV=2	P22897	MRC1_HUMAN	Macrophage mannose receptor 1 (MMR) (C-type lectin domain family 13 member D) (C-type lectin domain family 13 member D-like) (Human mannose receptor) (hMR) (Macrophage mannose receptor 1-like protein 1) (CD antigen CD206)	MRC1 CLEC13D CLEC13DL MRC1L1	Homo sapiens (Human)	1456
D3ZDN3	D3ZDN3_RAT Protein Mageb2 [Rattus norvegicus (Rat) [10116]]	O15479	MAGB2_HUMAN	Melanoma-associated antigen B2 (Cancer/testis antigen 3.2) (CT3.2) (DSS-AHC critical interval MAGE superfamily 6) (DAM6) (MAGE XP-2 antigen) (MAGE-B2 antigen)	MAGEB2	Homo sapiens (Human)	319
D3ZDR9	D3ZDR9_RAT Protein Nrde2 OS=Rattus norvegicus GN=Nrde2 PE=4 SV=1	Q9H7Z3	NRDE2_HUMAN	Protein NRDE2 homolog	NRDE2 C14orf102	Homo sapiens (Human)	1164
D3ZDS2	D3ZDS2_RAT Protein Msr1 OS=Rattus norvegicus GN=Msr1 PE=4 SV=2	P21757	MSRE_HUMAN	Macrophage scavenger receptor types I and II (Macrophage acetylated LDL receptor I and II) (Scavenger receptor class A member 1) (CD antigen CD204)	MSR1 SCARA1	Homo sapiens (Human)	451
D3ZFA8	RS17_RAT 40S ribosomal protein S17 OS=Rattus norvegicus GN=Rps17 PE=1 SV=3	P08708	RS17_HUMAN	40S ribosomal protein S17	RPS17 RPS17L	Homo sapiens (Human)	135
D3ZFC5	D3Z9J3_RAT Protein Atp11c OS=Rattus norvegicus GN=Atp11c PE=4 SV=2	Q8NB49	AT11C_HUMAN	Phospholipid-transporting ATPase IG (EC 3.6.3.1) (ATPase IQ) (ATPase class VI type 11C) (P4-ATPase flippase complex alpha subunit ATP11C)	ATP11C ATPIG ATPIQ	Homo sapiens (Human)	1132
D3ZFD0	D3ZFD0_RAT Uncharacterized protein OS=Rattus norvegicus GN=Myo18a PE=1 SV=2	Q92614	MY18A_HUMAN	Unconventional myosin-XVIIIa (Molecule associated with JAK3 N-terminus) (MAJN) (Myosin containing a PDZ domain) (Surfactant protein receptor SP-R210) (SP-R210)	MYO18A CD245 KIAA0216 MYSPDZ	Homo sapiens (Human)	2054
D3ZFH5	D3ZFH5_RAT Protein Itih2 OS=Rattus norvegicus GN=Itih2 PE=4 SV=2	P19823	ITIH2_HUMAN	Inter-alpha-trypsin inhibitor heavy chain H2 (ITI heavy chain H2) (ITI-HC2) (Inter-alpha-inhibitor heavy chain 2) (Inter-alpha-trypsin inhibitor complex component II) (Serum-derived hyaluronan-associated protein) (SHAP)	ITIH2 IGHEP2	Homo sapiens (Human)	946
D3ZGN7	D3ZGN7_RAT Protein Mical3 OS=Rattus norvegicus GN=Mical3 PE=4 SV=2	Q7RTP6	MICA3_HUMAN	Protein-methionine sulfoxide oxidase MICAL3 (EC 1.14.13.-) (Molecule interacting with CasL protein 3) (MICAL-3)	MICAL3 KIAA0819 KIAA1364	Homo sapiens (Human)	2002
D3ZH26	D3ZH26_RAT Protein Vps8 [Rattus norvegicus (Rat) [10116]]	Q8N3P4	VPS8_HUMAN	Vacuolar protein sorting-associated protein 8 homolog	VPS8 KIAA0804	Homo sapiens (Human)	1428
D3ZIC4	D3ZIC4_RAT Protein phosphatase 1 regulatory subunit 12 OS=Rattus norvegicus GN=Ppp1r12b PE=4 SV=1	O60237	MYPT2_HUMAN	Protein phosphatase 1 regulatory subunit 12B (Myosin phosphatase-targeting subunit 2) (Myosin phosphatase target subunit 2)	PPP1R12B MYPT2	Homo sapiens (Human)	982
D3ZJD3	D3ZJD3_RAT Protein RGD1565183 OS=Rattus norvegicus GN=RGD1565183 PE=4 SV=1	P46779	RL28_HUMAN	60S ribosomal protein L28	RPL28	Homo sapiens (Human)	137
D3ZJZ0	D3ZJZ0_RAT Protein Tmem205 OS=Rattus norvegicus GN=Tmem205 PE=4 SV=1	Q6UW68	TM205_HUMAN	Transmembrane protein 205	TMEM205 UNQ501/PRO1018	Homo sapiens (Human)	189
D3ZK47	D3ZK47_RAT Protein Whsc1l1 OS=Rattus norvegicus GN=Whsc1l1 PE=4 SV=1	Q9BZ95	NSD3_HUMAN	Histone-lysine N-methyltransferase NSD3 (EC 2.1.1.43) (Nuclear SET domain-containing protein 3) (Protein whistle) (WHSC1-like 1 isoform 9 with methyltransferase activity to lysine) (Wolf-Hirschhorn syndrome candidate 1-like protein 1) (WHSC1-like protein 1)	WHSC1L1 NSD3 DC28	Homo sapiens (Human)	1437
D3ZKR9	D3ZKR9_RAT Protein Zcchc6 OS=Rattus norvegicus GN=Zcchc6 PE=4 SV=2	Q5VYS8	TUT7_HUMAN	Terminal uridylyltransferase 7 (TUTase 7) (EC 2.7.7.52) (Zinc finger CCHC domain-containing protein 6)	ZCCHC6 HS2 KIAA1711 TUT7	Homo sapiens (Human)	1495
D3ZKU6	D3ZKU6_RAT Protein Gbp1 OS=Rattus norvegicus GN=Gbp1 PE=4 SV=2	P32455	GBP1_HUMAN	Guanylate-binding protein 1 (EC 3.6.5.-) (GTP-binding protein 1) (GBP-1) (HuGBP-1) (Guanine nucleotide-binding protein 1) (Interferon-induced guanylate-binding protein 1)	GBP1	Homo sapiens (Human)	592
D3ZKX1	CCD53_MOUSE WASH complex subunit CCDC53 [Mus musculus (Mouse) [10090]]	Q9Y3C0	CCD53_HUMAN	WASH complex subunit CCDC53 (Coiled-coil domain-containing protein 53)	CCDC53 AD-016 CGI-116 x0009	Homo sapiens (Human)	194
D3ZLN7	D3ZLN7_RAT COMM domain containing 2 (Predicted), isoform CRA_c OS=Rattus norvegicus GN=Commd2 PE=4 SV=1	Q86X83	COMD2_HUMAN	COMM domain-containing protein 2	COMMD2 HSPC042 My004	Homo sapiens (Human)	199
D3ZMQ3	ITA4_MOUSE Integrin alpha-4 [Mus musculus (Mouse) [10090]]	P13612	ITA4_HUMAN	Integrin alpha-4 (CD49 antigen-like family member D) (Integrin alpha-IV) (VLA-4 subunit alpha) (CD antigen CD49d)	ITGA4 CD49D	Homo sapiens (Human)	1032
D3ZMQ6	D3ZMQ6_RAT Protein Ccdc17 OS=Rattus norvegicus GN=Ccdc17 PE=4 SV=1	Q96LX7	CCD17_HUMAN	Coiled-coil domain-containing protein 17	CCDC17	Homo sapiens (Human)	622
D3ZMR2	D3ZMR2_RAT Protein Uhrf1bp1 OS=Rattus norvegicus GN=Uhrf1bp1 PE=4 SV=2	Q6BDS2	URFB1_HUMAN	UHRF1-binding protein 1 (ICBP90-binding protein 1) (Ubiquitin-like containing PHD and RING finger domains 1-binding protein 1)	UHRF1BP1 C6orf107	Homo sapiens (Human)	1440
D3ZNI6	D3ZNI6_RAT Uncharacterized protein [Rattus norvegicus (Rat) [10116]]	O75165	DJC13_HUMAN	DnaJ homolog subfamily C member 13 (Required for receptor-mediated endocytosis 8) (RME-8)	DNAJC13 KIAA0678 RME8	Homo sapiens (Human)	2243
D3ZP99	TV23B_MOUSE Golgi apparatus membrane protein TVP23 homolog B [Mus musculus (Mouse) [10090]]	Q8N819	PPM1N_HUMAN	Probable protein phosphatase 1N (EC 3.1.3.16)	PPM1N	Homo sapiens (Human)	430
D3ZQ77	D3ZQ77_RAT Protein RGD1310352 OS=Rattus norvegicus GN=RGD1310352 PE=4 SV=1	Q8NC54	KCT2_HUMAN	Keratinocyte-associated transmembrane protein 2	KCT2 C5orf15 HTGN29	Homo sapiens (Human)	265
D3ZQG0	B1H223_RAT Down syndrome critical region gene 3 [Rattus norvegicus (Rat) [10116]]	Q9HC36	MRM3_HUMAN	rRNA methyltransferase 3, mitochondrial (EC 2.1.1.-) (16S rRNA (guanosine(1370)-2'-O)-methyltransferase) (16S rRNA [Gm1370] 2'-O-methyltransferase) (RNA methyltransferase-like protein 1)	MRM3 RNMTL1 HC90	Homo sapiens (Human)	420
D3ZR49	D3ZR49_RAT alpha-1,2-Mannosidase OS=Rattus norvegicus GN=Man1a2 PE=3 SV=2	O60476	MA1A2_HUMAN	Mannosyl-oligosaccharide 1,2-alpha-mannosidase IB (EC 3.2.1.113) (Mannosidase alpha class 1A member 2) (Processing alpha-1,2-mannosidase IB) (Alpha-1,2-mannosidase IB)	MAN1A2 MAN1B	Homo sapiens (Human)	641
D3ZRC4	D3ZRC4_RAT Protein Pnpla8 OS=Rattus norvegicus GN=Pnpla8 PE=4 SV=1	Q9NP80	PLPL8_HUMAN	Calcium-independent phospholipase A2-gamma (EC 3.1.1.5) (Intracellular membrane-associated calcium-independent phospholipase A2 gamma) (iPLA2-gamma) (PNPLA-gamma) (Patatin-like phospholipase domain-containing protein 8) (iPLA2-2)	PNPLA8 IPLA22 IPLA2G BM-043	Homo sapiens (Human)	782
D3ZSY0	D3ZSY0_RAT Mitogen activated protein kinase binding protein 1 (Predicted) OS=Rattus norvegicus GN=Mapkbp1 PE=4 SV=2	O60336	MABP1_HUMAN	Mitogen-activated protein kinase-binding protein 1 (JNK-binding protein 1) (JNKBP-1)	MAPKBP1 JNKBP1 KIAA0596	Homo sapiens (Human)	1514
D3ZT20	D3ZT20_RAT Protein Fbxo41 OS=Rattus norvegicus GN=Fbxo41 PE=1 SV=2	Q8TF61	FBX41_HUMAN	F-box only protein 41	FBXO41 FBX41 KIAA1940	Homo sapiens (Human)	875
D3ZTE0	FA12_RAT Coagulation factor XII [Rattus norvegicus (Rat) [10116]]	P00748	FA12_HUMAN	Coagulation factor XII (EC 3.4.21.38) (Hageman factor) (HAF) [Cleaved into: Coagulation factor XIIa heavy chain; Beta-factor XIIa part 1; Coagulation factor XIIa light chain (Beta-factor XIIa part 2)]	F12	Homo sapiens (Human)	615
D3ZTP8	D3ZTP8_RAT Protein Pigo OS=Rattus norvegicus GN=Pigo PE=4 SV=1	Q8TEQ8	PIGO_HUMAN	GPI ethanolamine phosphate transferase 3 (EC 2.-.-.-) (Phosphatidylinositol-glycan biosynthesis class O protein) (PIG-O)	PIGO UNQ632/PRO1249	Homo sapiens (Human)	1089
D3ZTX0	TMED7_RAT Transmembrane emp24 domain-containing protein 7 OS=Rattus norvegicus GN=Tmed7 PE=1 SV=1	Q9Y3B3	TMED7_HUMAN	Transmembrane emp24 domain-containing protein 7 (p24 family protein gamma-3) (p24gamma3) (p27)	TMED7 CGI-109	Homo sapiens (Human)	224
D3ZU83	D3ZU83_RAT ERGIC and golgi 3 (Predicted) OS=Rattus norvegicus GN=Ergic3 PE=4 SV=1	Q9Y282	ERGI3_HUMAN	Endoplasmic reticulum-Golgi intermediate compartment protein 3 (Serologically defined breast cancer antigen NY-BR-84)	ERGIC3 C20orf47 ERV46 SDBCAG84 CGI-54 PRO0989	Homo sapiens (Human)	383
D3ZUD8	D3ZUD8_RAT Protein Tm9sf3 OS=Rattus norvegicus GN=Tm9sf3 PE=4 SV=1	Q9HD45	TM9S3_HUMAN	Transmembrane 9 superfamily member 3 (EP70-P-iso) (SM-11044-binding protein)	TM9SF3 SMBP UNQ245/PRO282	Homo sapiens (Human)	589
D3ZV26	D3ZV26_RAT Protein Sft2d3 OS=Rattus norvegicus GN=Sft2d3 PE=4 SV=2	Q587I9	SFT2C_HUMAN	Vesicle transport protein SFT2C (SFT2 domain-containing protein 3)	SFT2D3	Homo sapiens (Human)	215
D3ZX56	D3ZX56_RAT Protein Ddx55 OS=Rattus norvegicus GN=Ddx55 PE=3 SV=1	Q8NHQ9	DDX55_HUMAN	ATP-dependent RNA helicase DDX55 (EC 3.6.4.13) (DEAD box protein 55)	DDX55 KIAA1595	Homo sapiens (Human)	600
D3ZZA8	D3ZZA8_RAT Protein Sec24a OS=Rattus norvegicus GN=Sec24a PE=4 SV=1	O95486	SC24A_HUMAN	Protein transport protein Sec24A (SEC24-related protein A)	SEC24A	Homo sapiens (Human)	1093
D3ZZJ4	D3ZZJ4_RAT Protein Ttc21a OS=Rattus norvegicus GN=Ttc21a PE=4 SV=2	Q8NDW8	TT21A_HUMAN	Tetratricopeptide repeat protein 21A (TPR repeat protein 21A) (Stress-inducible protein 2)	TTC21A STI2	Homo sapiens (Human)	1320
D4A0E2	D4A0E2_RAT Protein Napg OS=Rattus norvegicus GN=Napg PE=4 SV=1	Q99747	SNAG_HUMAN	Gamma-soluble NSF attachment protein (SNAP-gamma) (N-ethylmaleimide-sensitive factor attachment protein gamma)	NAPG SNAPG	Homo sapiens (Human)	312
D4A0G9	D4A0G9_RAT Protein Ercc6l OS=Rattus norvegicus GN=Ercc6l PE=4 SV=1	Q2NKX8	ERC6L_HUMAN	DNA excision repair protein ERCC-6-like (EC 3.6.4.12) (ATP-dependent helicase ERCC6-like) (PLK1-interacting checkpoint helicase) (Tumor antigen BJ-HCC-15)	ERCC6L PICH	Homo sapiens (Human)	1250
D4A0I5	AUXI_MOUSE Putative tyrosine-protein phosphatase auxilin [Mus musculus (Mouse) [10090]]	O75061	AUXI_HUMAN	Putative tyrosine-protein phosphatase auxilin (EC 3.1.3.48) (DnaJ homolog subfamily C member 6)	DNAJC6 KIAA0473	Homo sapiens (Human)	913
D4A133	VATA_MOUSE V-type proton ATPase catalytic subunit A [Mus musculus (Mouse) [10090]]	P38606	VATA_HUMAN	V-type proton ATPase catalytic subunit A (V-ATPase subunit A) (EC 3.6.3.14) (V-ATPase 69 kDa subunit) (Vacuolar ATPase isoform VA68) (Vacuolar proton pump subunit alpha)	ATP6V1A ATP6A1 ATP6V1A1 VPP2	Homo sapiens (Human)	617
D4A1B2	D4A1B2_RAT Protein RGD1311021 OS=Rattus norvegicus GN=Arpin PE=1 SV=1	Q7Z6K5	ARPIN_HUMAN	Arpin (Arp2/3 inhibition protein)	ARPIN C15orf38	Homo sapiens (Human)	226
D4A1D8	D4A1D8_RAT Protein Surf4 OS=Rattus norvegicus GN=Surf4 PE=4 SV=1	O15260	SURF4_HUMAN	Surfeit locus protein 4	SURF4 SURF-4	Homo sapiens (Human)	269
D4A1J6	D4A1J6_RAT Protein Ankfy1 (Fragment) OS=Rattus norvegicus GN=Ankfy1 PE=4 SV=2	Q9P2R3	ANFY1_HUMAN	Rabankyrin-5 (Rank-5) (Ankyrin repeat and FYVE domain-containing protein 1) (Ankyrin repeats hooked to a zinc finger motif)	ANKFY1 ANKHZN KIAA1255	Homo sapiens (Human)	1169
D4A2Q7	D4A2Q7_RAT COMM domain containing 4 (Predicted), isoform CRA_b OS=Rattus norvegicus GN=Commd4 PE=4 SV=1	Q9H0A8	COMD4_HUMAN	COMM domain-containing protein 4	COMMD4	Homo sapiens (Human)	199
D4A332	D4A332_RAT Protein Ankrd41 [Rattus norvegicus (Rat) [10116]]	Q8NAG6	ANKL1_HUMAN	Ankyrin repeat and LEM domain-containing protein 1 (EC 3.1.-.-) (Ankyrin repeat domain-containing protein 41) (LEM-domain containing protein 3)	ANKLE1 ANKRD41 LEM3	Homo sapiens (Human)	615
D4A3B7	D4A3B7_RAT Protein LOC679641 OS=Rattus norvegicus GN=LOC679641 PE=4 SV=2	Q96MR6	CFA57_HUMAN	Cilia- and flagella-associated protein 57 (WD repeat-containing protein 65)	CFAP57 WDR65	Homo sapiens (Human)	1250
D4A3H3	Q7TPB7_RAT MAL2A [Rattus norvegicus (Rat) [10116]]	Q8IUH2	CREG2_HUMAN	Protein CREG2	CREG2	Homo sapiens (Human)	290
D4A3M8	D4A3M8_RAT Non-catalytic region of tyrosine kinase adaptor protein 2 (Predicted) OS=Rattus norvegicus GN=Nck2 PE=4 SV=1	O43639	NCK2_HUMAN	Cytoplasmic protein NCK2 (Growth factor receptor-bound protein 4) (NCK adaptor protein 2) (Nck-2) (SH2/SH3 adaptor protein NCK-beta)	NCK2 GRB4	Homo sapiens (Human)	380
D4A3S5	D4A3S5_RAT Protein Herc1 (Fragment) OS=Rattus norvegicus GN=Herc1 PE=4 SV=2	Q15751	HERC1_HUMAN	Probable E3 ubiquitin-protein ligase HERC1 (EC 2.3.2.26) (HECT domain and RCC1-like domain-containing protein 1) (HECT-type E3 ubiquitin transferase HERC1) (p532) (p619)	HERC1	Homo sapiens (Human)	4861
D4A4W9	B2RZD4_RAT 60S ribosomal protein L34 [Rattus norvegicus (Rat) [10116]]	P49207	RL34_HUMAN	60S ribosomal protein L34	RPL34	Homo sapiens (Human)	117
D4A563	D4A563_RAT Protein RGD1312026 OS=Rattus norvegicus GN=Peak1 PE=1 SV=1	Q9H792	PEAK1_HUMAN	Pseudopodium-enriched atypical kinase 1 (EC 2.7.10.2) (Sugen kinase 269) (Tyrosine-protein kinase SgK269)	PEAK1 KIAA2002	Homo sapiens (Human)	1746
D4A5A6	D3ZGF8_RAT DNA-directed RNA polymerase OS=Rattus norvegicus GN=Polr2a PE=3 SV=1	P24928	RPB1_HUMAN	DNA-directed RNA polymerase II subunit RPB1 (RNA polymerase II subunit B1) (EC 2.7.7.6) (DNA-directed RNA polymerase II subunit A) (DNA-directed RNA polymerase III largest subunit) (RNA-directed RNA polymerase II subunit RPB1) (EC 2.7.7.48)	POLR2A POLR2	Homo sapiens (Human)	1970
D4A7D6	D4A7D6_RAT Protein Bcl9 OS=Rattus norvegicus GN=Bcl9 PE=4 SV=2	O00512	BCL9_HUMAN	B-cell CLL/lymphoma 9 protein (B-cell lymphoma 9 protein) (Bcl-9) (Protein legless homolog)	BCL9	Homo sapiens (Human)	1426
D4A7I6	D4A7I6_RAT Protein RGD1309995 OS=Rattus norvegicus GN=RGD1309995 PE=4 SV=1	Q2M389	WASH7_HUMAN	WASH complex subunit SWIP (Strumpellin and WASH-interacting protein) (SWIP)	KIAA1033	Homo sapiens (Human)	1173
D4A8E7	D4A8E7_RAT Protein Commd6 OS=Rattus norvegicus GN=Commd6 PE=4 SV=1	Q7Z4G1	COMD6_HUMAN	COMM domain-containing protein 6	COMMD6 MSTP076	Homo sapiens (Human)	85
D4A9G6	D4A9G6_RAT Protein Arhgap33 OS=Rattus norvegicus GN=Arhgap33 PE=4 SV=2	O14559	RHG33_HUMAN	Rho GTPase-activating protein 33 (Rho-type GTPase-activating protein 33) (Sorting nexin-26) (Tc10/CDC42 GTPase-activating protein)	ARHGAP33 SNX26 TCGAP	Homo sapiens (Human)	1287
D4A9M7	D4A9M7_RAT Protein Atg16l2 OS=Rattus norvegicus GN=Atg16l2 PE=4 SV=1	Q8NAA4	A16L2_HUMAN	Autophagy-related protein 16-2 (APG16-like 2) (WD repeat-containing protein 80)	ATG16L2 WDR80	Homo sapiens (Human)	619
D4ABZ4	D4ABZ4_RAT Protein Otud7a (Fragment) OS=Rattus norvegicus GN=Otud7a PE=4 SV=2	Q8TE49	OTU7A_HUMAN	OTU domain-containing protein 7A (EC 3.4.19.12) (Zinc finger protein Cezanne 2)	OTUD7A C15orf16 CEZANNE2 OTUD7	Homo sapiens (Human)	926
D4ACG2	D4ACG2_RAT IlvB (Bacterial acetolactate synthase)-like (Predicted), isoform CRA_c OS=Rattus norvegicus GN=Ilvbl PE=3 SV=1	A1L0T0	ILVBL_HUMAN	Acetolactate synthase-like protein (EC 2.2.1.-) (IlvB-like protein)	ILVBL AHAS	Homo sapiens (Human)	632
D4ADC3	D4ADC3_RAT Protein Mgst2 OS=Rattus norvegicus GN=Mgst2 PE=4 SV=2	Q99735	MGST2_HUMAN	Microsomal glutathione S-transferase 2 (Microsomal GST-2) (EC 2.5.1.18) (Microsomal GST-II)	MGST2 GST2	Homo sapiens (Human)	147
D4ADD4	D4ADD4_RAT Protein Adamtsl3 OS=Rattus norvegicus GN=Adamtsl3 PE=4 SV=2	P82987	ATL3_HUMAN	ADAMTS-like protein 3 (ADAMTSL-3) (Punctin-2)	ADAMTSL3 KIAA1233	Homo sapiens (Human)	1691
D4AE06	D4AE06_RAT Peptidyl-prolyl cis-trans isomerase (Fragment) OS=Rattus norvegicus GN=Fkbp15 PE=4 SV=2	Q5T1M5	FKB15_HUMAN	FK506-binding protein 15 (FKBP-15) (133 kDa FK506-binding protein) (133 kDa FKBP) (FKBP-133) (WASP and FKBP-like) (WAFL)	FKBP15 KIAA0674	Homo sapiens (Human)	1219
E9PSL7	D3YU89_MOUSE Citron Rho-interacting kinase [Mus musculus (Mouse) [10090]]	O14578	CTRO_HUMAN	Citron Rho-interacting kinase (CRIK) (EC 2.7.11.1) (Serine/threonine-protein kinase 21)	CIT CRIK KIAA0949 STK21	Homo sapiens (Human)	2027
E9PTI6	E9PTI6_RAT Protein Raly OS=Rattus norvegicus GN=Raly PE=4 SV=1	Q9UKM9	RALY_HUMAN	RNA-binding protein Raly (Autoantigen p542) (Heterogeneous nuclear ribonucleoprotein C-like 2) (hnRNP core protein C-like 2) (hnRNP associated with lethal yellow protein homolog)	RALY HNRPCL2 P542	Homo sapiens (Human)	306
E9PTW1	E9PTW1_RAT Protein Scamp3 OS=Rattus norvegicus GN=Scamp3 PE=4 SV=2	O14828	SCAM3_HUMAN	Secretory carrier-associated membrane protein 3 (Secretory carrier membrane protein 3)	SCAMP3 C1orf3 PROPIN1	Homo sapiens (Human)	347
E9PTY0	E9PTY0_RAT Protein Lrrcc1 [Rattus norvegicus (Rat) [10116]]	Q9C099	LRCC1_HUMAN	Leucine-rich repeat and coiled-coil domain-containing protein 1 (Centrosomal leucine-rich repeat and coiled-coil domain-containing protein)	LRRCC1 CLERC KIAA1764	Homo sapiens (Human)	1032
E9PU17	E9PU17_RAT Protein Abca17 OS=Rattus norvegicus GN=Abca17 PE=4 SV=1	Q99758	ABCA3_HUMAN	ATP-binding cassette sub-family A member 3 (ABC-C transporter) (ATP-binding cassette transporter 3) (ATP-binding cassette 3)	ABCA3 ABC3	Homo sapiens (Human)	1704
E9PU30	E9PU30_RAT Protein Capn7 OS=Rattus norvegicus GN=Capn7 PE=4 SV=2	Q9Y6W3	CAN7_HUMAN	Calpain-7 (EC 3.4.22.-) (PalB homolog) (PalBH)	CAPN7 PALBH	Homo sapiens (Human)	813
E9PU42	E9PU42_RAT Down syndrome critical region gene 3 (Predicted), isoform CRA_c OS=Rattus norvegicus GN=Dscr3 PE=4 SV=2	O14972	DSCR3_HUMAN	Down syndrome critical region protein 3 (Down syndrome critical region protein A)	DSCR3 DCRA DSCRA	Homo sapiens (Human)	297
E9Q3L2	F1LRW9_RAT Protein Pi4ka [Rattus norvegicus (Rat) [10116]]	P42356	PI4KA_HUMAN	Phosphatidylinositol 4-kinase alpha (PI4-kinase alpha) (PI4K-alpha) (PtdIns-4-kinase alpha) (EC 2.7.1.67)	PI4KA PIK4 PIK4CA	Homo sapiens (Human)	2102
E9Q407	E9Q407_MOUSE Protein Olfr571 [Mus musculus (Mouse) [10090]]	Q8NGJ8	O51S1_HUMAN	Olfactory receptor 51S1 (Olfactory receptor OR11-24)	OR51S1	Homo sapiens (Human)	323
E9Q557	E9PZW0_MOUSE Desmoplakin [Mus musculus (Mouse) [10090]]	P15924	DESP_HUMAN	Desmoplakin (DP) (250/210 kDa paraneoplastic pemphigus antigen)	DSP	Homo sapiens (Human)	2871
F1LN91	F1LN91_RAT Protein Tns3 OS=Rattus norvegicus GN=Tns3 PE=4 SV=1	Q68CZ2	TENS3_HUMAN	Tensin-3 (Tensin-like SH2 domain-containing protein 1) (Tumor endothelial marker 6)	TNS3 TEM6 TENS1 TPP	Homo sapiens (Human)	1445
F1LNS2	F1LNS2_RAT Protein Fam45a OS=Rattus norvegicus GN=Fam45a PE=4 SV=2	Q8TCE6	FA45A_HUMAN	Protein FAM45A	FAM45A	Homo sapiens (Human)	357
F1LP64	TRIPC_RAT E3 ubiquitin-protein ligase TRIP12 OS=Rattus norvegicus GN=Trip12 PE=2 SV=1	Q14669	TRIPC_HUMAN	E3 ubiquitin-protein ligase TRIP12 (EC 2.3.2.26) (E3 ubiquitin-protein ligase for Arf) (ULF) (HECT-type E3 ubiquitin transferase TRIP12) (Thyroid receptor-interacting protein 12) (TR-interacting protein 12) (TRIP-12)	TRIP12 KIAA0045 ULF	Homo sapiens (Human)	1992
F1LQ09	F1LQ09_RAT Protein Atl2 OS=Rattus norvegicus GN=Atl2 PE=4 SV=1	Q8NHH9	ATLA2_HUMAN	Atlastin-2 (EC 3.6.5.-) (ADP-ribosylation factor-like protein 6-interacting protein 2) (ARL-6-interacting protein 2) (Aip-2)	ATL2 ARL6IP2	Homo sapiens (Human)	583
F1LQJ2	F1LP58_RAT Protein Fhod3 (Fragment) OS=Rattus norvegicus GN=Fhod3 PE=4 SV=1	Q2V2M9	FHOD3_HUMAN	FH1/FH2 domain-containing protein 3 (Formactin-2) (Formin homolog overexpressed in spleen 2) (hFHOS2)	FHOD3 FHOS2 KIAA1695	Homo sapiens (Human)	1422
F1LTR3	F1LTR3_RAT Protein Tdrd12 (Fragment) OS=Rattus norvegicus GN=Tdrd12 PE=4 SV=1	Q587J7	TDR12_HUMAN	Putative ATP-dependent RNA helicase TDRD12 (EC 3.6.4.13) (ES cell-associated transcript 8 protein) (Tudor domain-containing protein 12)	TDRD12 ECAT8	Homo sapiens (Human)	1177
F1LU48	F1LU48_RAT Protein Ergic1 (Fragment) OS=Rattus norvegicus GN=Ergic1 PE=4 SV=1	Q969X5	ERGI1_HUMAN	Endoplasmic reticulum-Golgi intermediate compartment protein 1 (ER-Golgi intermediate compartment 32 kDa protein) (ERGIC-32)	ERGIC1 ERGIC32 KIAA1181 HT034	Homo sapiens (Human)	290
F1LUA1	F1LUA1_RAT Protein Eea1 (Fragment) OS=Rattus norvegicus GN=Eea1 PE=4 SV=1	Q15075	EEA1_HUMAN	Early endosome antigen 1 (Endosome-associated protein p162) (Zinc finger FYVE domain-containing protein 2)	EEA1 ZFYVE2	Homo sapiens (Human)	1411
F1LW22	F1LW22_RAT Protein Pard3b OS=Rattus norvegicus GN=Pard3b PE=1 SV=2	Q8TEW8	PAR3L_HUMAN	Partitioning defective 3 homolog B (Amyotrophic lateral sclerosis 2 chromosomal region candidate gene 19 protein) (PAR3-beta) (Partitioning defective 3-like protein) (PAR3-L protein)	PARD3B ALS2CR19 PAR3B PAR3L	Homo sapiens (Human)	1205
F1LWY1	F1LWY1_RAT Protein Hfm1 OS=Rattus norvegicus GN=Hfm1 PE=4 SV=2	A2PYH4	HFM1_HUMAN	Probable ATP-dependent DNA helicase HFM1 (EC 3.6.4.12) (SEC63 domain-containing protein 1)	HFM1 SEC3D1	Homo sapiens (Human)	1435
F1LZ05	F1LZ05_RAT Protein Parp14 OS=Rattus norvegicus GN=Parp14 PE=4 SV=2	Q460N5	PAR14_HUMAN	Poly [ADP-ribose] polymerase 14 (PARP-14) (EC 2.4.2.30) (ADP-ribosyltransferase diphtheria toxin-like 8) (ARTD8) (B aggressive lymphoma protein 2)	PARP14 BAL2 KIAA1268	Homo sapiens (Human)	1801
F1M049	F1LXI6_RAT Protein Atxn2 (Fragment) OS=Rattus norvegicus GN=Atxn2 PE=4 SV=2	Q99700	ATX2_HUMAN	Ataxin-2 (Spinocerebellar ataxia type 2 protein) (Trinucleotide repeat-containing gene 13 protein)	ATXN2 ATX2 SCA2 TNRC13	Homo sapiens (Human)	1313
F1M118	D3ZC56_RAT Protein Dst (Fragment) OS=Rattus norvegicus GN=Dst PE=1 SV=2	Q03001	DYST_HUMAN	Dystonin (230 kDa bullous pemphigoid antigen) (230/240 kDa bullous pemphigoid antigen) (Bullous pemphigoid antigen 1) (BPA) (Bullous pemphigoid antigen) (Dystonia musculorum protein) (Hemidesmosomal plaque protein)	DST BP230 BP240 BPAG1 DMH DT KIAA0728	Homo sapiens (Human)	7570
F1M1B3	F1M1B3_RAT Protein RGD1564420 OS=Rattus norvegicus GN=RGD1564420 PE=4 SV=2	Q12768	STRUM_HUMAN	WASH complex subunit strumpellin (Strumpellin)	KIAA0196	Homo sapiens (Human)	1159
F1M1G4	F1M1G4_RAT Protein Txlnb (Fragment) [Rattus norvegicus (Rat) [10116]]	Q8N3L3	TXLNB_HUMAN	Beta-taxilin (Muscle-derived protein 77) (hMDP77)	TXLNB C6orf198 MDP77	Homo sapiens (Human)	684
F1M2B6	F1M2B6_RAT Protein Zfp839 OS=Rattus norvegicus GN=Zfp839 PE=4 SV=2	A8K0R7	ZN839_HUMAN	Zinc finger protein 839 (Renal carcinoma antigen NY-REN-50)	ZNF839 C14orf131	Homo sapiens (Human)	811
F1M3F2	F1LX00_RAT E3 ubiquitin-protein ligase (Fragment) [Rattus norvegicus (Rat) [10116]]	Q9HAU4	SMUF2_HUMAN	E3 ubiquitin-protein ligase SMURF2 (hSMURF2) (EC 2.3.2.26) (HECT-type E3 ubiquitin transferase SMURF2) (SMAD ubiquitination regulatory factor 2) (SMAD-specific E3 ubiquitin-protein ligase 2)	SMURF2	Homo sapiens (Human)	748
F1M3L7	EPS8_RAT Epidermal growth factor receptor kinase substrate 8 OS=Rattus norvegicus GN=Eps8 PE=1 SV=2	Q12929	EPS8_HUMAN	Epidermal growth factor receptor kinase substrate 8	EPS8	Homo sapiens (Human)	822
F1M3W8	F1M3W8_RAT Protein Zfp683 OS=Rattus norvegicus GN=Zfp683 PE=4 SV=2	Q8IZ20	ZN683_HUMAN	Tissue-resident T-cell transcription regulator protein ZNF683 (Homolog of Blimp-1 in T-cell) (Hobit) (Zinc finger protein 683)	ZNF683	Homo sapiens (Human)	524
F1M4N6	F1M4N6_RAT Protein Dock3 (Fragment) OS=Rattus norvegicus GN=Dock3 PE=4 SV=2	Q8IZD9	DOCK3_HUMAN	Dedicator of cytokinesis protein 3 (Modifier of cell adhesion) (Presenilin-binding protein) (PBP)	DOCK3 KIAA0299 MOCA	Homo sapiens (Human)	2030
F1M4P5	F1M4P5_RAT Protein RGD1563354 (Fragment) OS=Rattus norvegicus GN=RGD1563354 PE=4 SV=1	Q5JYT7	K1755_HUMAN	Uncharacterized protein KIAA1755	KIAA1755	Homo sapiens (Human)	1200
F1M5H6	F1M5H6_RAT Protein Tp53bp2 (Fragment) OS=Rattus norvegicus GN=Tp53bp2 PE=4 SV=1	Q13625	ASPP2_HUMAN	Apoptosis-stimulating of p53 protein 2 (Bcl2-binding protein) (Bbp) (Renal carcinoma antigen NY-REN-51) (Tumor suppressor p53-binding protein 2) (53BP2) (p53-binding protein 2) (p53BP2)	TP53BP2 ASPP2 BBP	Homo sapiens (Human)	1128
F1M6Q2	D4AD05_RAT Protein Crocc OS=Rattus norvegicus GN=Crocc PE=4 SV=2	Q5TZA2	CROCC_HUMAN	Rootletin (Ciliary rootlet coiled-coil protein)	CROCC KIAA0445	Homo sapiens (Human)	2017
F1M7S7	F1M7S7_RAT Protein Rab17 (Fragment) OS=Rattus norvegicus GN=Rab17 PE=3 SV=1	Q9H0T7	RAB17_HUMAN	Ras-related protein Rab-17	RAB17	Homo sapiens (Human)	212
F1M853	F1M5X1_RAT Protein Rrbp1 OS=Rattus norvegicus GN=Rrbp1 PE=4 SV=2	Q9P2E9	RRBP1_HUMAN	Ribosome-binding protein 1 (180 kDa ribosome receptor homolog) (RRp) (ES/130-related protein) (Ribosome receptor protein)	RRBP1 KIAA1398	Homo sapiens (Human)	1410
F1M8B7	F1M8B7_RAT Protein Chmp2b OS=Rattus norvegicus GN=Chmp2b PE=4 SV=2	Q9UQN3	CHM2B_HUMAN	Charged multivesicular body protein 2b (CHMP2.5) (Chromatin-modifying protein 2b) (CHMP2b) (Vacuolar protein sorting-associated protein 2-2) (Vps2-2) (hVps2-2)	CHMP2B CGI-84	Homo sapiens (Human)	213
F1M8X9	F1M8X9_RAT Protein Gbf1 OS=Rattus norvegicus GN=Gbf1 PE=4 SV=2	Q92538	GBF1_HUMAN	Golgi-specific brefeldin A-resistance guanine nucleotide exchange factor 1 (BFA-resistant GEF 1)	GBF1 KIAA0248	Homo sapiens (Human)	1859
F1M9B2	F1M9B2_RAT Insulin-like growth factor binding protein 7, isoform CRA_b OS=Rattus norvegicus GN=Igfbp7 PE=4 SV=2	Q16270	IBP7_HUMAN	Insulin-like growth factor-binding protein 7 (IBP-7) (IGF-binding protein 7) (IGFBP-7) (IGFBP-rP1) (MAC25 protein) (PGI2-stimulating factor) (Prostacyclin-stimulating factor) (Tumor-derived adhesion factor) (TAF)	IGFBP7 MAC25 PSF	Homo sapiens (Human)	282
F1M9D6	F1M9D6_RAT Signal transducer and activator of transcription OS=Rattus norvegicus GN=Stat1 PE=3 SV=2	P42224	STAT1_HUMAN	Signal transducer and activator of transcription 1-alpha/beta (Transcription factor ISGF-3 components p91/p84)	STAT1	Homo sapiens (Human)	750
F1M9Y9	F1M7J8_RAT Protein Rbpms OS=Rattus norvegicus GN=Rbpms PE=4 SV=2	Q93062	RBPMS_HUMAN	RNA-binding protein with multiple splicing (RBP-MS) (Heart and RRM expressed sequence) (Hermes)	RBPMS HERMES	Homo sapiens (Human)	196
F1MAP6	F1MAP6_RAT Protein Ccdc173 OS=Rattus norvegicus GN=Ccdc173 PE=4 SV=1	Q0VFZ6	CC173_HUMAN	Coiled-coil domain-containing protein 173	CCDC173 C2orf77	Homo sapiens (Human)	552
F7ERG5	E9PSX3_RAT Protein RT1-A OS=Rattus norvegicus GN=RT1-A PE=3 SV=2	Q31612	1B73_HUMAN	HLA class I histocompatibility antigen, B-73 alpha chain (MHC class I antigen B*73)	HLA-B HLAB	Homo sapiens (Human)	363
F7ETI3	F7ETI3_RAT Protein Wdr41 OS=Rattus norvegicus GN=Wdr41 PE=4 SV=1	Q9HAD4	WDR41_HUMAN	WD repeat-containing protein 41	WDR41 MSTP048	Homo sapiens (Human)	459
F7FJR8	F7FJR8_RAT Protein Las1l OS=Rattus norvegicus GN=Las1l PE=4 SV=1	Q9Y4W2	LAS1L_HUMAN	Ribosomal biogenesis protein LAS1L (Protein LAS1 homolog)	LAS1L MSTP060	Homo sapiens (Human)	734
G3V673	G3V673_RAT A disintegrin-like and metallopeptidase (Reprolysin type) with thrombospondin type 1 motif, 5 (Aggrecanase-2) OS=Rattus norvegicus GN=Adamts5 PE=4 SV=1	Q9UNA0	ATS5_HUMAN	A disintegrin and metalloproteinase with thrombospondin motifs 5 (ADAM-TS 5) (ADAM-TS5) (ADAMTS-5) (EC 3.4.24.-) (A disintegrin and metalloproteinase with thrombospondin motifs 11) (ADAM-TS 11) (ADAMTS-11) (ADMP-2) (Aggrecanase-2)	ADAMTS5 ADAMTS11 ADMP2	Homo sapiens (Human)	930
G3V6H0	G3V6H0_RAT Protein LOC100363782 OS=Rattus norvegicus GN=LOC100363782 PE=3 SV=1	Q9H0U4	RAB1B_HUMAN	Ras-related protein Rab-1B	RAB1B	Homo sapiens (Human)	201
G3V6L9	G3V6L9_RAT Peptidyl-prolyl cis-trans isomerase OS=Rattus norvegicus GN=Fkbp3 PE=4 SV=1	Q00688	FKBP3_HUMAN	Peptidyl-prolyl cis-trans isomerase FKBP3 (PPIase FKBP3) (EC 5.2.1.8) (25 kDa FK506-binding protein) (25 kDa FKBP) (FKBP-25) (FK506-binding protein 3) (FKBP-3) (Immunophilin FKBP25) (Rapamycin-selective 25 kDa immunophilin) (Rotamase)	FKBP3 FKBP25	Homo sapiens (Human)	224
G3V6T1	G3V6T1_RAT Coatomer subunit alpha OS=Rattus norvegicus GN=Copa PE=4 SV=1	P53621	COPA_HUMAN	Coatomer subunit alpha (Alpha-coat protein) (Alpha-COP) (HEP-COP) (HEPCOP) [Cleaved into: Xenin (Xenopsin-related peptide); Proxenin]	COPA	Homo sapiens (Human)	1224
G3V7L1	G3V7L1_RAT Protein Utrn OS=Rattus norvegicus GN=Utrn PE=1 SV=2	P46939	UTRO_HUMAN	Utrophin (Dystrophin-related protein 1) (DRP-1)	UTRN DMDL DRP1	Homo sapiens (Human)	3433
G3V7P1	STX12_RAT Syntaxin-12 OS=Rattus norvegicus GN=Stx12 PE=1 SV=1	Q86Y82	STX12_HUMAN	Syntaxin-12	STX12	Homo sapiens (Human)	276
G3V824	G3V824_RAT Insulin-like growth factor 2 receptor, isoform CRA_b OS=Rattus norvegicus GN=Igf2r PE=4 SV=1	P11717	MPRI_HUMAN	Cation-independent mannose-6-phosphate receptor (CI Man-6-P receptor) (CI-MPR) (M6PR) (300 kDa mannose 6-phosphate receptor) (MPR 300) (Insulin-like growth factor 2 receptor) (Insulin-like growth factor II receptor) (IGF-II receptor) (M6P/IGF2 receptor) (M6P/IGF2R) (CD antigen CD222)	IGF2R MPRI	Homo sapiens (Human)	2491
G3V8A5	G3V8A5_RAT Vacuolar protein sorting-associated protein 35 OS=Rattus norvegicus GN=Vps35 PE=3 SV=1	Q96QK1	VPS35_HUMAN	Vacuolar protein sorting-associated protein 35 (hVPS35) (Maternal-embryonic 3) (Vesicle protein sorting 35)	VPS35 MEM3 TCCCTA00141	Homo sapiens (Human)	796
G3V8D4	G3V8D4_RAT Apolipoprotein C-II (Predicted) OS=Rattus norvegicus GN=Apoc2 PE=4 SV=1	P02655	APOC2_HUMAN	Apolipoprotein C-II (Apo-CII) (ApoC-II) (Apolipoprotein C2) [Cleaved into: Proapolipoprotein C-II (ProapoC-II)]	APOC2 APC2	Homo sapiens (Human)	101
G3V8Q1	G3V8Q1_RAT Coatomer protein complex, subunit epsilon (Predicted), isoform CRA_c [Rattus norvegicus (Rat) [10116]]	O14579	COPE_HUMAN	Coatomer subunit epsilon (Epsilon-coat protein) (Epsilon-COP)	COPE	Homo sapiens (Human)	308
G3V8R0	G3V8R0_RAT Protein RGD1311703 OS=Rattus norvegicus GN=RGD1311703 PE=4 SV=1	O00193	SMAP_HUMAN	Small acidic protein	SMAP C11orf58	Homo sapiens (Human)	183
G3V8S0	Q6P796_RAT Protein Spint2 OS=Rattus norvegicus GN=Spint2 PE=2 SV=1	O43291	SPIT2_HUMAN	Kunitz-type protease inhibitor 2 (Hepatocyte growth factor activator inhibitor type 2) (HAI-2) (Placental bikunin)	SPINT2 HAI2 KOP	Homo sapiens (Human)	252
G3V8V4	Q3T1K1_RAT LAG1 homolog, ceramide synthase 2 [Rattus norvegicus (Rat) [10116]]	Q96G23	CERS2_HUMAN	Ceramide synthase 2 (CerS2) (LAG1 longevity assurance homolog 2) (SP260) (Tumor metastasis-suppressor gene 1 protein)	CERS2 LASS2 TMSG1	Homo sapiens (Human)	380
G3V928	G3V928_RAT Protein Lrp1 OS=Rattus norvegicus GN=Lrp1 PE=4 SV=1	Q07954	LRP1_HUMAN	Prolow-density lipoprotein receptor-related protein 1 (LRP-1) (Alpha-2-macroglobulin receptor) (A2MR) (Apolipoprotein E receptor) (APOER) (CD antigen CD91) [Cleaved into: Low-density lipoprotein receptor-related protein 1 85 kDa subunit (LRP-85); Low-density lipoprotein receptor-related protein 1 515 kDa subunit (LRP-515); Low-density lipoprotein receptor-related protein 1 intracellular domain (L…	LRP1 A2MR APR	Homo sapiens (Human)	4544
G3V9N9	G3V9N9_RAT alpha-1,2-Mannosidase OS=Rattus norvegicus GN=Man1a1 PE=3 SV=1	P33908	MA1A1_HUMAN	Mannosyl-oligosaccharide 1,2-alpha-mannosidase IA (EC 3.2.1.113) (Man(9)-alpha-mannosidase) (Man9-mannosidase) (Mannosidase alpha class 1A member 1) (Processing alpha-1,2-mannosidase IA) (Alpha-1,2-mannosidase IA)	MAN1A1	Homo sapiens (Human)	653
G3V9U0	G3V9U0_RAT Acyl-CoA synthetase short-chain family member 2 (Predicted) OS=Rattus norvegicus GN=Acss2 PE=1 SV=1	Q9NR19	ACSA_HUMAN	Acetyl-coenzyme A synthetase, cytoplasmic (EC 6.2.1.1) (Acetate--CoA ligase) (Acetyl-CoA synthetase) (ACS) (AceCS) (Acyl-CoA synthetase short-chain family member 2) (Acyl-activating enzyme)	ACSS2 ACAS2	Homo sapiens (Human)	701
M0R3W5	M0R3W5_RAT Protein Zfp551 (Fragment) OS=Rattus norvegicus GN=Zfp551 PE=4 SV=1	Q7Z340	ZN551_HUMAN	Zinc finger protein 551 (Zinc finger protein KOX23)	ZNF551 KOX23	Homo sapiens (Human)	670
M0R4A0	M0R4A0_RAT Protein Ppp1r3g OS=Rattus norvegicus GN=Ppp1r3g PE=4 SV=1	B7ZBB8	PP13G_HUMAN	Protein phosphatase 1 regulatory subunit 3G	PPP1R3G	Homo sapiens (Human)	358
M0R5T4	Q5U1Y2_RAT Protein Rac2 OS=Rattus norvegicus GN=Rac2 PE=2 SV=1	P60763	RAC3_HUMAN	Ras-related C3 botulinum toxin substrate 3 (p21-Rac3)	RAC3	Homo sapiens (Human)	192
M0R5V4	M0R4C8_RAT Protein Arhgap19 OS=Rattus norvegicus GN=Arhgap19 PE=4 SV=1	Q14CB8	RHG19_HUMAN	Rho GTPase-activating protein 19 (Rho-type GTPase-activating protein 19)	ARHGAP19	Homo sapiens (Human)	494
M0R766	M0R766_RAT Golgi apparatus membrane protein TVP23 homolog OS=Rattus norvegicus GN=Tvp23b PE=3 SV=1	Q9NYZ1	TV23B_HUMAN	Golgi apparatus membrane protein TVP23 homolog B	TVP23B FAM18B FAM18B1 CGI-148 NPD008	Homo sapiens (Human)	205
M0R890	M0R890_RAT Protein Abca6 OS=Rattus norvegicus GN=Abca6 PE=4 SV=1	Q8N139	ABCA6_HUMAN	ATP-binding cassette sub-family A member 6	ABCA6	Homo sapiens (Human)	1617
M0R8Z5	M0R8Z5_RAT Protein Ube3b OS=Rattus norvegicus GN=Ube3b PE=4 SV=1	Q7Z3V4	UBE3B_HUMAN	Ubiquitin-protein ligase E3B (EC 2.3.2.26) (HECT-type ubiquitin transferase E3B)	UBE3B	Homo sapiens (Human)	1068
M0R9A9	D3ZL75_RAT Protein Cep164 OS=Rattus norvegicus GN=Cep164 PE=4 SV=1	Q9UPV0	CE164_HUMAN	Centrosomal protein of 164 kDa (Cep164)	CEP164 KIAA1052 NPHP15	Homo sapiens (Human)	1460
M0R9C6	M0R9C6_RAT Protein Ddx43 OS=Rattus norvegicus GN=Ddx43 PE=3 SV=1	Q9NXZ2	DDX43_HUMAN	Probable ATP-dependent RNA helicase DDX43 (EC 3.6.4.13) (Cancer/testis antigen 13) (CT13) (DEAD box protein 43) (DEAD box protein HAGE) (Helical antigen)	DDX43 HAGE	Homo sapiens (Human)	648
M0R9D5	M0R9D5_RAT Uncharacterized protein OS=Rattus norvegicus GN=Ahnak PE=1 SV=1	Q09666	AHNK_HUMAN	Neuroblast differentiation-associated protein AHNAK (Desmoyokin)	AHNAK PM227	Homo sapiens (Human)	5890
M0RB12	M0RB12_RAT Protein LOC100912263 OS=Rattus norvegicus GN=LOC100912263 PE=4 SV=1	A6NJL1	ZSA5B_HUMAN	Zinc finger and SCAN domain-containing protein 5B	ZSCAN5B	Homo sapiens (Human)	495
O08700	VPS45_RAT Vacuolar protein sorting-associated protein 45 OS=Rattus norvegicus GN=Vps45 PE=1 SV=1	Q9NRW7	VPS45_HUMAN	Vacuolar protein sorting-associated protein 45 (h-VPS45) (hlVps45)	VPS45 VPS45A VPS45B	Homo sapiens (Human)	570
O35093	D4ACB3_RAT Protein RGD1559672 [Rattus norvegicus (Rat) [10116]]	O14925	TIM23_HUMAN	Mitochondrial import inner membrane translocase subunit Tim23	TIMM23 TIM23	Homo sapiens (Human)	209
O35165	GOSR2_RAT Golgi SNAP receptor complex member 2 [Rattus norvegicus (Rat) [10116]]	O14653	GOSR2_HUMAN	Golgi SNAP receptor complex member 2 (27 kDa Golgi SNARE protein) (Membrin)	GOSR2 GS27	Homo sapiens (Human)	212
O35353	GBB4_RAT Guanine nucleotide-binding protein subunit beta-4 OS=Rattus norvegicus GN=Gnb4 PE=2 SV=4	Q9HAV0	GBB4_HUMAN	Guanine nucleotide-binding protein subunit beta-4 (Transducin beta chain 4)	GNB4	Homo sapiens (Human)	340
O35453	E9Q5P0_MOUSE Serine protease hepsin catalytic chain [Mus musculus (Mouse) [10090]]	P05981	HEPS_HUMAN	Serine protease hepsin (EC 3.4.21.106) (Transmembrane protease serine 1) [Cleaved into: Serine protease hepsin non-catalytic chain; Serine protease hepsin catalytic chain]	HPN TMPRSS1	Homo sapiens (Human)	417
O35509	RB11B_RAT Ras-related protein Rab-11B OS=Rattus norvegicus GN=Rab11b PE=1 SV=4	Q15907	RB11B_HUMAN	Ras-related protein Rab-11B (GTP-binding protein YPT3)	RAB11B YPT3	Homo sapiens (Human)	218
O35547	ACSL4_RAT Long-chain-fatty-acid--CoA ligase 4 OS=Rattus norvegicus GN=Acsl4 PE=2 SV=1	O60488	ACSL4_HUMAN	Long-chain-fatty-acid--CoA ligase 4 (EC 6.2.1.3) (Long-chain acyl-CoA synthetase 4) (LACS 4)	ACSL4 ACS4 FACL4 LACS4	Homo sapiens (Human)	711
O35814	STIP1_RAT Stress-induced-phosphoprotein 1 OS=Rattus norvegicus GN=Stip1 PE=1 SV=1	P31948	STIP1_HUMAN	Stress-induced-phosphoprotein 1 (STI1) (Hsc70/Hsp90-organizing protein) (Hop) (Renal carcinoma antigen NY-REN-11) (Transformation-sensitive protein IEF SSP 3521)	STIP1	Homo sapiens (Human)	543
O54904	B3GT1_MOUSE Beta-1,3-galactosyltransferase 1 [Mus musculus (Mouse) [10090]]	Q9Y5Z6	B3GT1_HUMAN	Beta-1,3-galactosyltransferase 1 (Beta-1,3-GalTase 1) (Beta3Gal-T1) (Beta3GalT1) (EC 2.4.1.86) (UDP-galactose:beta-N-acetyl-glucosamine-beta-1,3-galactosyltransferase 1)	B3GALT1	Homo sapiens (Human)	326
O55103	E9QQ57_MOUSE Periaxin [Mus musculus (Mouse) [10090]]	Q9BXM0	PRAX_HUMAN	Periaxin	PRX KIAA1620	Homo sapiens (Human)	1461
O55165	KIF3C_RAT Kinesin-like protein KIF3C [Rattus norvegicus (Rat) [10116]]	O14782	KIF3C_HUMAN	Kinesin-like protein KIF3C	KIF3C	Homo sapiens (Human)	793
O70127	ABCBB_RAT Bile salt export pump OS=Rattus norvegicus GN=Abcb11 PE=1 SV=1	O95342	ABCBB_HUMAN	Bile salt export pump (ATP-binding cassette sub-family B member 11)	ABCB11 BSEP	Homo sapiens (Human)	1321
O70257	STX7_RAT Syntaxin-7 OS=Rattus norvegicus GN=Stx7 PE=1 SV=4	O15400	STX7_HUMAN	Syntaxin-7	STX7	Homo sapiens (Human)	261
O70492	B0BMY2_RAT LOC684097 protein [Rattus norvegicus (Rat) [10116]]	O60493	SNX3_HUMAN	Sorting nexin-3 (Protein SDP3)	SNX3	Homo sapiens (Human)	162
O88813	ACSL5_RAT Long-chain-fatty-acid--CoA ligase 5 OS=Rattus norvegicus GN=Acsl5 PE=2 SV=1	Q9ULC5	ACSL5_HUMAN	Long-chain-fatty-acid--CoA ligase 5 (EC 6.2.1.3) (Long-chain acyl-CoA synthetase 5) (LACS 5)	ACSL5 ACS5 FACL5 UNQ633/PRO1250	Homo sapiens (Human)	683
P00173	CYB5_RAT Cytochrome b5 OS=Rattus norvegicus GN=Cyb5a PE=1 SV=2	P00167	CYB5_HUMAN	Cytochrome b5 (Microsomal cytochrome b5 type A) (MCB5)	CYB5A CYB5	Homo sapiens (Human)	134
P00388	NCPR_RAT NADPH--cytochrome P450 reductase OS=Rattus norvegicus GN=Por PE=1 SV=3	P16435	NCPR_HUMAN	NADPH--cytochrome P450 reductase (CPR) (P450R) (EC 1.6.2.4)	POR CYPOR	Homo sapiens (Human)	677
P00884	ALDOB_RAT Fructose-bisphosphate aldolase B OS=Rattus norvegicus GN=Aldob PE=1 SV=2	P05062	ALDOB_HUMAN	Fructose-bisphosphate aldolase B (EC 4.1.2.13) (Liver-type aldolase)	ALDOB ALDB	Homo sapiens (Human)	364
P01946	HBA_RAT Hemoglobin subunit alpha-1/2 OS=Rattus norvegicus GN=Hba1 PE=1 SV=3	P69905	HBA_HUMAN	Hemoglobin subunit alpha (Alpha-globin) (Hemoglobin alpha chain)	HBA1; HBA2	Homo sapiens (Human)	142
P02091	HBB1_RAT Hemoglobin subunit beta-1 OS=Rattus norvegicus GN=Hbb PE=1 SV=3	P68871	HBB_HUMAN	Hemoglobin subunit beta (Beta-globin) (Hemoglobin beta chain) [Cleaved into: LVV-hemorphin-7; Spinorphin]	HBB	Homo sapiens (Human)	147
P02401	RLA2_RAT 60S acidic ribosomal protein P2 OS=Rattus norvegicus GN=Rplp2 PE=1 SV=2	P05387	RLA2_HUMAN	60S acidic ribosomal protein P2 (Renal carcinoma antigen NY-REN-44)	RPLP2 D11S2243E RPP2	Homo sapiens (Human)	115
P02454	CO1A1_RAT Collagen alpha-1(I) chain OS=Rattus norvegicus GN=Col1a1 PE=1 SV=5	P02452	CO1A1_HUMAN	Collagen alpha-1(I) chain (Alpha-1 type I collagen)	COL1A1	Homo sapiens (Human)	1464
P02650	APOE_RAT Apolipoprotein E OS=Rattus norvegicus GN=Apoe PE=1 SV=2	P02649	APOE_HUMAN	Apolipoprotein E (Apo-E)	APOE	Homo sapiens (Human)	317
P02651	APOA4_RAT Apolipoprotein A-IV OS=Rattus norvegicus GN=Apoa4 PE=2 SV=2	P06727	APOA4_HUMAN	Apolipoprotein A-IV (Apo-AIV) (ApoA-IV) (Apolipoprotein A4)	APOA4	Homo sapiens (Human)	396
P02680	FIBG_RAT Fibrinogen gamma chain OS=Rattus norvegicus GN=Fgg PE=1 SV=3	P02679	FIBG_HUMAN	Fibrinogen gamma chain	FGG PRO2061	Homo sapiens (Human)	453
P02706	ASGR1_RAT Asialoglycoprotein receptor 1 OS=Rattus norvegicus GN=Asgr1 PE=1 SV=2	P07306	ASGR1_HUMAN	Asialoglycoprotein receptor 1 (ASGP-R 1) (ASGPR 1) (C-type lectin domain family 4 member H1) (Hepatic lectin H1) (HL-1)	ASGR1 CLEC4H1	Homo sapiens (Human)	291
P02770	ALBU_RAT Serum albumin OS=Rattus norvegicus GN=Alb PE=1 SV=2	P02768	ALBU_HUMAN	Serum albumin	ALB GIG20 GIG42 PRO0903 PRO1708 PRO2044 PRO2619 PRO2675 UNQ696/PRO1341	Homo sapiens (Human)	609
P04639	APOA1_RAT Apolipoprotein A-I OS=Rattus norvegicus GN=Apoa1 PE=1 SV=2	P02647	APOA1_HUMAN	Apolipoprotein A-I (Apo-AI) (ApoA-I) (Apolipoprotein A1) [Cleaved into: Proapolipoprotein A-I (ProapoA-I); Truncated apolipoprotein A-I (Apolipoprotein A-I(1-242))]	APOA1	Homo sapiens (Human)	267
P04785	PDIA1_RAT Protein disulfide-isomerase OS=Rattus norvegicus GN=P4hb PE=1 SV=2	P07237	PDIA1_HUMAN	Protein disulfide-isomerase (PDI) (EC 5.3.4.1) (Cellular thyroid hormone-binding protein) (Prolyl 4-hydroxylase subunit beta) (p55)	P4HB ERBA2L PDI PDIA1 PO4DB	Homo sapiens (Human)	508
P04797	G3P_RAT Glyceraldehyde-3-phosphate dehydrogenase OS=Rattus norvegicus GN=Gapdh PE=1 SV=3	P04406	G3P_HUMAN	Glyceraldehyde-3-phosphate dehydrogenase (GAPDH) (EC 1.2.1.12) (Peptidyl-cysteine S-nitrosylase GAPDH) (EC 2.6.99.-)	GAPDH GAPD CDABP0047 OK/SW-cl.12	Homo sapiens (Human)	335
P04799	CP1A2_RAT Cytochrome P450 1A2 OS=Rattus norvegicus GN=Cyp1a2 PE=1 SV=2	P05177	CP1A2_HUMAN	Cytochrome P450 1A2 (EC 1.14.14.1) (CYPIA2) (Cholesterol 25-hydroxylase) (Cytochrome P(3)450) (Cytochrome P450 4) (Cytochrome P450-P3)	CYP1A2	Homo sapiens (Human)	515
P04897	GNAI2_RAT Guanine nucleotide-binding protein G(i) subunit alpha-2 [Rattus norvegicus (Rat) [10116]]	P04899	GNAI2_HUMAN	Guanine nucleotide-binding protein G(i) subunit alpha-2 (Adenylate cyclase-inhibiting G alpha protein)	GNAI2 GNAI2B	Homo sapiens (Human)	355
P04916	RET4_RAT Retinol-binding protein 4 OS=Rattus norvegicus GN=Rbp4 PE=1 SV=1	P02753	RET4_HUMAN	Retinol-binding protein 4 (Plasma retinol-binding protein) (PRBP) (RBP) [Cleaved into: Plasma retinol-binding protein(1-182); Plasma retinol-binding protein(1-181); Plasma retinol-binding protein(1-179); Plasma retinol-binding protein(1-176)]	RBP4 PRO2222	Homo sapiens (Human)	201
P04937	FINC_RAT Fibronectin OS=Rattus norvegicus GN=Fn1 PE=1 SV=2	P02751	FINC_HUMAN	Fibronectin (FN) (Cold-insoluble globulin) (CIG) [Cleaved into: Anastellin; Ugl-Y1; Ugl-Y2; Ugl-Y3]	FN1 FN	Homo sapiens (Human)	2386
P05182	CP2E1_RAT Cytochrome P450 2E1 OS=Rattus norvegicus GN=Cyp2e1 PE=1 SV=4	P05181	CP2E1_HUMAN	Cytochrome P450 2E1 (EC 1.14.13.-) (4-nitrophenol 2-hydroxylase) (EC 1.14.13.n7) (CYPIIE1) (Cytochrome P450-J) [Cleaved into: Cytochrome P450 2E1, N-terminally processed]	CYP2E1 CYP2E	Homo sapiens (Human)	493
P05371	CLUS_RAT Clusterin OS=Rattus norvegicus GN=Clu PE=1 SV=2	P10909	CLUS_HUMAN	Clusterin (Aging-associated gene 4 protein) (Apolipoprotein J) (Apo-J) (Complement cytolysis inhibitor) (CLI) (Complement-associated protein SP-40,40) (Ku70-binding protein 1) (NA1/NA2) (Testosterone-repressed prostate message 2) (TRPM-2) [Cleaved into: Clusterin beta chain (ApoJalpha) (Complement cytolysis inhibitor a chain); Clusterin alpha chain (ApoJbeta) (Complement cytolysis inhibitor b cha…	CLU APOJ CLI KUB1 AAG4	Homo sapiens (Human)	449
P05426	RL7_RAT 60S ribosomal protein L7 OS=Rattus norvegicus GN=Rpl7 PE=1 SV=2	P18124	RL7_HUMAN	60S ribosomal protein L7	RPL7	Homo sapiens (Human)	248
P05539	CO2A1_RAT Collagen alpha-1(II) chain OS=Rattus norvegicus GN=Col2a1 PE=1 SV=2	P02458	CO2A1_HUMAN	Collagen alpha-1(II) chain (Alpha-1 type II collagen) [Cleaved into: Collagen alpha-1(II) chain; Chondrocalcin]	COL2A1	Homo sapiens (Human)	1487
P05710	PRLR_RAT Prolactin receptor OS=Rattus norvegicus GN=Prlr PE=1 SV=2	P16471	PRLR_HUMAN	Prolactin receptor (PRL-R)	PRLR	Homo sapiens (Human)	622
P05712	RAB2A_RAT Ras-related protein Rab-2A OS=Rattus norvegicus GN=Rab2a PE=1 SV=1	P61019	RAB2A_HUMAN	Ras-related protein Rab-2A	RAB2A RAB2	Homo sapiens (Human)	212
P06399	FIBA_RAT Fibrinogen alpha chain OS=Rattus norvegicus GN=Fga PE=1 SV=3	P02671	FIBA_HUMAN	Fibrinogen alpha chain [Cleaved into: Fibrinopeptide A; Fibrinogen alpha chain]	FGA	Homo sapiens (Human)	866
P06685	AT1A1_RAT Sodium/potassium-transporting ATPase subunit alpha-1 OS=Rattus norvegicus GN=Atp1a1 PE=1 SV=1	P05023	AT1A1_HUMAN	Sodium/potassium-transporting ATPase subunit alpha-1 (Na(+)/K(+) ATPase alpha-1 subunit) (EC 3.6.3.9) (Sodium pump subunit alpha-1)	ATP1A1	Homo sapiens (Human)	1023
P06761	GRP78_RAT 78 kDa glucose-regulated protein OS=Rattus norvegicus GN=Hspa5 PE=1 SV=1	P11021	GRP78_HUMAN	78 kDa glucose-regulated protein (GRP-78) (Endoplasmic reticulum lumenal Ca(2+)-binding protein grp78) (Heat shock 70 kDa protein 5) (Immunoglobulin heavy chain-binding protein) (BiP)	HSPA5 GRP78	Homo sapiens (Human)	654
P06866	HPT_RAT Haptoglobin OS=Rattus norvegicus GN=Hp PE=1 SV=3	P00739	HPTR_HUMAN	Haptoglobin-related protein	HPR	Homo sapiens (Human)	348
P07151	B2MG_RAT Beta-2-microglobulin OS=Rattus norvegicus GN=B2m PE=1 SV=1	P61769	B2MG_HUMAN	Beta-2-microglobulin [Cleaved into: Beta-2-microglobulin form pI 5.3]	B2M CDABP0092 HDCMA22P	Homo sapiens (Human)	119
P07153	RPN1_RAT Dolichyl-diphosphooligosaccharide--protein glycosyltransferase subunit 1 OS=Rattus norvegicus GN=Rpn1 PE=2 SV=1	P04843	RPN1_HUMAN	Dolichyl-diphosphooligosaccharide--protein glycosyltransferase subunit 1 (EC 2.4.99.18) (Dolichyl-diphosphooligosaccharide--protein glycosyltransferase 67 kDa subunit) (Ribophorin I) (RPN-I) (Ribophorin-1)	RPN1	Homo sapiens (Human)	607
P07356	B0V2N7_MOUSE Annexin (Fragment) [Mus musculus (Mouse) [10090]]	P07355	ANXA2_HUMAN	Annexin A2 (Annexin II) (Annexin-2) (Calpactin I heavy chain) (Calpactin-1 heavy chain) (Chromobindin-8) (Lipocortin II) (Placental anticoagulant protein IV) (PAP-IV) (Protein I) (p36)	ANXA2 ANX2 ANX2L4 CAL1H LPC2D	Homo sapiens (Human)	339
P07687	HYEP_RAT Epoxide hydrolase 1 OS=Rattus norvegicus GN=Ephx1 PE=1 SV=1	P07099	HYEP_HUMAN	Epoxide hydrolase 1 (EC 3.3.2.9) (Epoxide hydratase) (Microsomal epoxide hydrolase)	EPHX1 EPHX EPOX	Homo sapiens (Human)	455
P07756	CPSM_RAT Carbamoyl-phosphate synthase [ammonia], mitochondrial OS=Rattus norvegicus GN=Cps1 PE=1 SV=1	P31327	CPSM_HUMAN	Carbamoyl-phosphate synthase [ammonia], mitochondrial (EC 6.3.4.16) (Carbamoyl-phosphate synthetase I) (CPSase I)	CPS1	Homo sapiens (Human)	1500
P07896	ECHP_RAT Peroxisomal bifunctional enzyme OS=Rattus norvegicus GN=Ehhadh PE=1 SV=2	Q08426	ECHP_HUMAN	Peroxisomal bifunctional enzyme (PBE) (PBFE) [Includes: Enoyl-CoA hydratase/3,2-trans-enoyl-CoA isomerase (EC 4.2.1.17) (EC 5.3.3.8); 3-hydroxyacyl-CoA dehydrogenase (EC 1.1.1.35)]	EHHADH ECHD	Homo sapiens (Human)	723
P07901	HS90A_MOUSE Heat shock protein HSP 90-alpha [Mus musculus (Mouse) [10090]]	P07900	HS90A_HUMAN	Heat shock protein HSP 90-alpha (Heat shock 86 kDa) (HSP 86) (HSP86) (Lipopolysaccharide-associated protein 2) (LAP-2) (LPS-associated protein 2) (Renal carcinoma antigen NY-REN-38)	HSP90AA1 HSP90A HSPC1 HSPCA	Homo sapiens (Human)	732
P08003	G3V6T7_RAT Protein disulfide isomerase associated 4 [Rattus norvegicus (Rat) [10116]]	P13667	PDIA4_HUMAN	Protein disulfide-isomerase A4 (EC 5.3.4.1) (Endoplasmic reticulum resident protein 70) (ER protein 70) (ERp70) (Endoplasmic reticulum resident protein 72) (ER protein 72) (ERp-72) (ERp72)	PDIA4 ERP70 ERP72	Homo sapiens (Human)	645
P08011	MGST1_RAT Microsomal glutathione S-transferase 1 OS=Rattus norvegicus GN=Mgst1 PE=1 SV=3	P10620	MGST1_HUMAN	Microsomal glutathione S-transferase 1 (Microsomal GST-1) (EC 2.5.1.18) (Microsomal GST-I)	MGST1 GST12 MGST	Homo sapiens (Human)	155
P08290	ASGR2_RAT Asialoglycoprotein receptor 2 OS=Rattus norvegicus GN=Asgr2 PE=1 SV=4	P07307	ASGR2_HUMAN	Asialoglycoprotein receptor 2 (ASGP-R 2) (ASGPR 2) (C-type lectin domain family 4 member H2) (Hepatic lectin H2) (HL-2)	ASGR2 CLEC4H2	Homo sapiens (Human)	311
P08649	CO4_RAT Complement C4 OS=Rattus norvegicus GN=C4 PE=1 SV=3	P0C0L4	CO4A_HUMAN	Complement C4-A (Acidic complement C4) (C3 and PZP-like alpha-2-macroglobulin domain-containing protein 2) [Cleaved into: Complement C4 beta chain; Complement C4-A alpha chain; C4a anaphylatoxin; C4b-A; C4d-A; Complement C4 gamma chain]	C4A CO4 CPAMD2	Homo sapiens (Human)	1744
P08753	GNAI3_RAT Guanine nucleotide-binding protein G(k) subunit alpha OS=Rattus norvegicus GN=Gnai3 PE=1 SV=3	P08754	GNAI3_HUMAN	Guanine nucleotide-binding protein G(k) subunit alpha (G(i) alpha-3)	GNAI3	Homo sapiens (Human)	354
P08934	KNG1_RAT Kininogen-1 [Rattus norvegicus (Rat) [10116]]	P01042	KNG1_HUMAN	Kininogen-1 (Alpha-2-thiol proteinase inhibitor) (Fitzgerald factor) (High molecular weight kininogen) (HMWK) (Williams-Fitzgerald-Flaujeac factor) [Cleaved into: Kininogen-1 heavy chain; T-kinin (Ile-Ser-Bradykinin); Bradykinin (Kallidin I); Lysyl-bradykinin (Kallidin II); Kininogen-1 light chain; Low molecular weight growth-promoting factor]	KNG1 BDK KNG	Homo sapiens (Human)	644
P09527	RAB7A_RAT Ras-related protein Rab-7a OS=Rattus norvegicus GN=Rab7a PE=1 SV=2	P51149	RAB7A_HUMAN	Ras-related protein Rab-7a	RAB7A RAB7	Homo sapiens (Human)	207
P0C5H9	MANF_RAT Mesencephalic astrocyte-derived neurotrophic factor OS=Rattus norvegicus GN=Manf PE=1 SV=1	P55145	MANF_HUMAN	Mesencephalic astrocyte-derived neurotrophic factor (Arginine-rich protein) (Protein ARMET)	MANF ARMET ARP	Homo sapiens (Human)	182
P0CF24	FOXP2_RAT Forkhead box protein P2 OS=Rattus norvegicus GN=Foxp2 PE=3 SV=1	O15409	FOXP2_HUMAN	Forkhead box protein P2 (CAG repeat protein 44) (Trinucleotide repeat-containing gene 10 protein)	FOXP2 CAGH44 TNRC10	Homo sapiens (Human)	715
P0CG49	UBC_RAT Polyubiquitin-C [Rattus norvegicus (Rat) [10116]]	P0CG47	UBB_HUMAN	Polyubiquitin-B [Cleaved into: Ubiquitin]	UBB	Homo sapiens (Human)	229
P10719	ATPB_RAT ATP synthase subunit beta, mitochondrial OS=Rattus norvegicus GN=Atp5b PE=1 SV=2	P06576	ATPB_HUMAN	ATP synthase subunit beta, mitochondrial (EC 3.6.3.14)	ATP5B ATPMB ATPSB	Homo sapiens (Human)	529
P10860	DHE3_RAT Glutamate dehydrogenase 1, mitochondrial OS=Rattus norvegicus GN=Glud1 PE=1 SV=2	P00367	DHE3_HUMAN	Glutamate dehydrogenase 1, mitochondrial (GDH 1) (EC 1.4.1.3)	GLUD1 GLUD	Homo sapiens (Human)	558
P11442	CLH1_RAT Clathrin heavy chain 1 OS=Rattus norvegicus GN=Cltc PE=1 SV=3	Q00610	CLH1_HUMAN	Clathrin heavy chain 1 (Clathrin heavy chain on chromosome 17) (CLH-17)	CLTC CLH17 CLTCL2 KIAA0034	Homo sapiens (Human)	1675
P11507	AT2A2_RAT Sarcoplasmic/endoplasmic reticulum calcium ATPase 2 OS=Rattus norvegicus GN=Atp2a2 PE=1 SV=1	P16615	AT2A2_HUMAN	Sarcoplasmic/endoplasmic reticulum calcium ATPase 2 (SERCA2) (SR Ca(2+)-ATPase 2) (EC 3.6.3.8) (Calcium pump 2) (Calcium-transporting ATPase sarcoplasmic reticulum type, slow twitch skeletal muscle isoform) (Endoplasmic reticulum class 1/2 Ca(2+) ATPase)	ATP2A2 ATP2B	Homo sapiens (Human)	1042
P11598	PDIA3_RAT Protein disulfide-isomerase A3 OS=Rattus norvegicus GN=Pdia3 PE=1 SV=2	P30101	PDIA3_HUMAN	Protein disulfide-isomerase A3 (EC 5.3.4.1) (58 kDa glucose-regulated protein) (58 kDa microsomal protein) (p58) (Disulfide isomerase ER-60) (Endoplasmic reticulum resident protein 57) (ER protein 57) (ERp57) (Endoplasmic reticulum resident protein 60) (ER protein 60) (ERp60)	PDIA3 ERP57 ERP60 GRP58	Homo sapiens (Human)	505
P12001	RL18_RAT 60S ribosomal protein L18 OS=Rattus norvegicus GN=Rpl18 PE=2 SV=2	Q07020	RL18_HUMAN	60S ribosomal protein L18	RPL18	Homo sapiens (Human)	188
P12336	GTR2_RAT Solute carrier family 2, facilitated glucose transporter member 2 OS=Rattus norvegicus GN=Slc2a2 PE=2 SV=1	P11168	GTR2_HUMAN	Solute carrier family 2, facilitated glucose transporter member 2 (Glucose transporter type 2, liver) (GLUT-2)	SLC2A2 GLUT2	Homo sapiens (Human)	524
P12346	F1LMP2_RAT Serotransferrin (Fragment) [Rattus norvegicus (Rat) [10116]]	P02787	TRFE_HUMAN	Serotransferrin (Transferrin) (Beta-1 metal-binding globulin) (Siderophilin)	TF PRO1400	Homo sapiens (Human)	698
P13383	C1KE06_RAT Nucleolin-like protein [Rattus norvegicus (Rat) [10116]]	P19338	NUCL_HUMAN	Nucleolin (Protein C23)	NCL	Homo sapiens (Human)	710
P13599	FCGRN_RAT IgG receptor FcRn large subunit p51 OS=Rattus norvegicus GN=Fcgrt PE=1 SV=1	P55899	FCGRN_HUMAN	IgG receptor FcRn large subunit p51 (FcRn) (IgG Fc fragment receptor transporter alpha chain) (Neonatal Fc receptor)	FCGRT FCRN	Homo sapiens (Human)	365
P13721	SIAT1_RAT Beta-galactoside alpha-2,6-sialyltransferase 1 OS=Rattus norvegicus GN=St6gal1 PE=1 SV=1	P15907	SIAT1_HUMAN	Beta-galactoside alpha-2,6-sialyltransferase 1 (Alpha 2,6-ST 1) (EC 2.4.99.1) (B-cell antigen CD75) (CMP-N-acetylneuraminate-beta-galactosamide-alpha-2,6-sialyltransferase 1) (ST6Gal I) (ST6GalI) (Sialyltransferase 1)	ST6GAL1 SIAT1	Homo sapiens (Human)	406
P14480	FIBB_RAT Fibrinogen beta chain OS=Rattus norvegicus GN=Fgb PE=1 SV=4	P02675	FIBB_HUMAN	Fibrinogen beta chain [Cleaved into: Fibrinopeptide B; Fibrinogen beta chain]	FGB	Homo sapiens (Human)	491
P14562	LAMP1_RAT Lysosome-associated membrane glycoprotein 1 OS=Rattus norvegicus GN=Lamp1 PE=1 SV=1	P11279	LAMP1_HUMAN	Lysosome-associated membrane glycoprotein 1 (LAMP-1) (Lysosome-associated membrane protein 1) (CD107 antigen-like family member A) (CD antigen CD107a)	LAMP1	Homo sapiens (Human)	417
P15083	PIGR_RAT Polymeric immunoglobulin receptor OS=Rattus norvegicus GN=Pigr PE=2 SV=1	P01833	PIGR_HUMAN	Polymeric immunoglobulin receptor (PIgR) (Poly-Ig receptor) (Hepatocellular carcinoma-associated protein TB6) [Cleaved into: Secretory component]	PIGR	Homo sapiens (Human)	764
P15127	INSR_RAT Insulin receptor OS=Rattus norvegicus GN=Insr PE=1 SV=1	P06213	INSR_HUMAN	Insulin receptor (IR) (EC 2.7.10.1) (CD antigen CD220) [Cleaved into: Insulin receptor subunit alpha; Insulin receptor subunit beta]	INSR	Homo sapiens (Human)	1382
P15943	APLP2_RAT Amyloid-like protein 2 [Rattus norvegicus (Rat) [10116]]	Q06481	APLP2_HUMAN	Amyloid-like protein 2 (APLP-2) (APPH) (Amyloid protein homolog) (CDEI box-binding protein) (CDEBP)	APLP2 APPL2	Homo sapiens (Human)	763
P15999	ATPA_RAT ATP synthase subunit alpha, mitochondrial OS=Rattus norvegicus GN=Atp5a1 PE=1 SV=2	P25705	ATPA_HUMAN	ATP synthase subunit alpha, mitochondrial	ATP5A1 ATP5A ATP5AL2 ATPM	Homo sapiens (Human)	553
P16086	SPTN1_RAT Spectrin alpha chain, non-erythrocytic 1 OS=Rattus norvegicus GN=Sptan1 PE=1 SV=2	Q13813	SPTN1_HUMAN	Spectrin alpha chain, non-erythrocytic 1 (Alpha-II spectrin) (Fodrin alpha chain) (Spectrin, non-erythroid alpha subunit)	SPTAN1 NEAS SPTA2	Homo sapiens (Human)	2472
P16232	DHI1_RAT Corticosteroid 11-beta-dehydrogenase isozyme 1 [Rattus norvegicus (Rat) [10116]]	P28845	DHI1_HUMAN	Corticosteroid 11-beta-dehydrogenase isozyme 1 (EC 1.1.1.146) (11-beta-hydroxysteroid dehydrogenase 1) (11-DH) (11-beta-HSD1) (Short chain dehydrogenase/reductase family 26C member 1)	HSD11B1 HSD11 HSD11L SDR26C1	Homo sapiens (Human)	292
P17078	RL35_RAT 60S ribosomal protein L35 OS=Rattus norvegicus GN=Rpl35 PE=1 SV=3	P42766	RL35_HUMAN	60S ribosomal protein L35	RPL35	Homo sapiens (Human)	123
P18163	ACSL1_RAT Long-chain-fatty-acid--CoA ligase 1 OS=Rattus norvegicus GN=Acsl1 PE=1 SV=1	P33121	ACSL1_HUMAN	Long-chain-fatty-acid--CoA ligase 1 (EC 6.2.1.3) (Acyl-CoA synthetase 1) (ACS1) (Long-chain acyl-CoA synthetase 1) (LACS 1) (Long-chain acyl-CoA synthetase 2) (LACS 2) (Long-chain fatty acid-CoA ligase 2) (Palmitoyl-CoA ligase 1) (Palmitoyl-CoA ligase 2)	ACSL1 FACL1 FACL2 LACS LACS1 LACS2	Homo sapiens (Human)	698
P18418	CALR_RAT Calreticulin OS=Rattus norvegicus GN=Calr PE=1 SV=1	P27797	CALR_HUMAN	Calreticulin (CRP55) (Calregulin) (Endoplasmic reticulum resident protein 60) (ERp60) (HACBP) (grp60)	CALR CRTC	Homo sapiens (Human)	417
P18445	RL27A_RAT 60S ribosomal protein L27a OS=Rattus norvegicus GN=Rpl27a PE=1 SV=3	P46776	RL27A_HUMAN	60S ribosomal protein L27a	RPL27A	Homo sapiens (Human)	148
P18666	MRLCA_RAT Myosin regulatory light chain RLC-A OS=Rattus norvegicus GN=Rlc-a PE=2 SV=2	O14950	ML12B_HUMAN	Myosin regulatory light chain 12B (MLC-2A) (MLC-2) (Myosin regulatory light chain 2-B, smooth muscle isoform) (Myosin regulatory light chain 20 kDa) (MLC20) (Myosin regulatory light chain MRLC2) (SHUJUN-1)	MYL12B MRLC2 MYLC2B	Homo sapiens (Human)	172
P19939	APOC1_RAT Apolipoprotein C-I OS=Rattus norvegicus GN=Apoc1 PE=3 SV=1	P02654	APOC1_HUMAN	Apolipoprotein C-I (Apo-CI) (ApoC-I) (Apolipoprotein C1) [Cleaved into: Truncated apolipoprotein C-I]	APOC1	Homo sapiens (Human)	83
P19945	RLA0_RAT 60S acidic ribosomal protein P0 OS=Rattus norvegicus GN=Rplp0 PE=1 SV=2	P05388	RLA0_HUMAN	60S acidic ribosomal protein P0 (60S ribosomal protein L10E)	RPLP0	Homo sapiens (Human)	317
P20059	HEMO_RAT Hemopexin OS=Rattus norvegicus GN=Hpx PE=1 SV=3	P02790	HEMO_HUMAN	Hemopexin (Beta-1B-glycoprotein)	HPX	Homo sapiens (Human)	462
P20070	NB5R3_RAT NADH-cytochrome b5 reductase 3 OS=Rattus norvegicus GN=Cyb5r3 PE=1 SV=2	P00387	NB5R3_HUMAN	NADH-cytochrome b5 reductase 3 (B5R) (Cytochrome b5 reductase) (EC 1.6.2.2) (Diaphorase-1) [Cleaved into: NADH-cytochrome b5 reductase 3 membrane-bound form; NADH-cytochrome b5 reductase 3 soluble form]	CYB5R3 DIA1	Homo sapiens (Human)	301
P21531	RL3_RAT 60S ribosomal protein L3 OS=Rattus norvegicus GN=Rpl3 PE=1 SV=3	P39023	RL3_HUMAN	60S ribosomal protein L3 (HIV-1 TAR RNA-binding protein B) (TARBP-B)	RPL3 OK/SW-cl.32	Homo sapiens (Human)	403
P21533	RL6_RAT 60S ribosomal protein L6 OS=Rattus norvegicus GN=Rpl6 PE=1 SV=5	Q02878	RL6_HUMAN	60S ribosomal protein L6 (Neoplasm-related protein C140) (Tax-responsive enhancer element-binding protein 107) (TaxREB107)	RPL6 TXREB1	Homo sapiens (Human)	288
P22315	HEMH_MOUSE Ferrochelatase, mitochondrial [Mus musculus (Mouse) [10090]]	P22830	HEMH_HUMAN	Ferrochelatase, mitochondrial (EC 4.99.1.1) (Heme synthase) (Protoheme ferro-lyase)	FECH	Homo sapiens (Human)	423
P23358	RL12_RAT 60S ribosomal protein L12 OS=Rattus norvegicus GN=Rpl12 PE=2 SV=1	P30050	RL12_HUMAN	60S ribosomal protein L12	RPL12	Homo sapiens (Human)	165
P23514	COPB_RAT Coatomer subunit beta OS=Rattus norvegicus GN=Copb1 PE=1 SV=1	P53618	COPB_HUMAN	Coatomer subunit beta (Beta-coat protein) (Beta-COP)	COPB1 COPB MSTP026	Homo sapiens (Human)	953
P23562	B3AT_RAT Band 3 anion transport protein OS=Rattus norvegicus GN=Slc4a1 PE=2 SV=3	P02730	B3AT_HUMAN	Band 3 anion transport protein (Anion exchange protein 1) (AE 1) (Anion exchanger 1) (Solute carrier family 4 member 1) (CD antigen CD233)	SLC4A1 AE1 DI EPB3	Homo sapiens (Human)	911
P24008	S5A1_RAT 3-oxo-5-alpha-steroid 4-dehydrogenase 1 OS=Rattus norvegicus GN=Srd5a1 PE=1 SV=2	P18405	S5A1_HUMAN	3-oxo-5-alpha-steroid 4-dehydrogenase 1 (EC 1.3.1.22) (SR type 1) (Steroid 5-alpha-reductase 1) (S5AR 1)	SRD5A1	Homo sapiens (Human)	259
P24049	RL17_RAT 60S ribosomal protein L17 OS=Rattus norvegicus GN=Rpl17 PE=2 SV=3	P18621	RL17_HUMAN	60S ribosomal protein L17 (60S ribosomal protein L23) (PD-1)	RPL17	Homo sapiens (Human)	184
P24090	FETUA_RAT Alpha-2-HS-glycoprotein OS=Rattus norvegicus GN=Ahsg PE=1 SV=2	P02765	FETUA_HUMAN	Alpha-2-HS-glycoprotein (Alpha-2-Z-globulin) (Ba-alpha-2-glycoprotein) (Fetuin-A) [Cleaved into: Alpha-2-HS-glycoprotein chain A; Alpha-2-HS-glycoprotein chain B]	AHSG FETUA PRO2743	Homo sapiens (Human)	367
P24368	PPIB_RAT Peptidyl-prolyl cis-trans isomerase B OS=Rattus norvegicus GN=Ppib PE=1 SV=3	P23284	PPIB_HUMAN	Peptidyl-prolyl cis-trans isomerase B (PPIase B) (EC 5.2.1.8) (CYP-S1) (Cyclophilin B) (Rotamase B) (S-cyclophilin) (SCYLP)	PPIB CYPB	Homo sapiens (Human)	216
P25235	RPN2_RAT Dolichyl-diphosphooligosaccharide--protein glycosyltransferase subunit 2 OS=Rattus norvegicus GN=Rpn2 PE=2 SV=2	P04844	RPN2_HUMAN	Dolichyl-diphosphooligosaccharide--protein glycosyltransferase subunit 2 (EC 2.4.99.18) (Dolichyl-diphosphooligosaccharide--protein glycosyltransferase 63 kDa subunit) (RIBIIR) (Ribophorin II) (RPN-II) (Ribophorin-2)	RPN2	Homo sapiens (Human)	631
P25286	VPP1_RAT V-type proton ATPase 116 kDa subunit a isoform 1 OS=Rattus norvegicus GN=Atp6v0a1 PE=2 SV=1	Q93050	VPP1_HUMAN	V-type proton ATPase 116 kDa subunit a isoform 1 (V-ATPase 116 kDa isoform a1) (Clathrin-coated vesicle/synaptic vesicle proton pump 116 kDa subunit) (Vacuolar adenosine triphosphatase subunit Ac116) (Vacuolar proton pump subunit 1) (Vacuolar proton translocating ATPase 116 kDa subunit a isoform 1)	ATP6V0A1 ATP6N1 ATP6N1A VPP1	Homo sapiens (Human)	837
P26260	SDC1_RAT Syndecan-1 OS=Rattus norvegicus GN=Sdc1 PE=2 SV=2	P18827	SDC1_HUMAN	Syndecan-1 (SYND1) (CD antigen CD138)	SDC1 SDC	Homo sapiens (Human)	310
P26376	IFM3_RAT Interferon-induced transmembrane protein 3 OS=Rattus norvegicus GN=ifitm3 PE=2 SV=1	Q01628	IFM3_HUMAN	Interferon-induced transmembrane protein 3 (Dispanin subfamily A member 2b) (DSPA2b) (Interferon-inducible protein 1-8U)	IFITM3	Homo sapiens (Human)	133
P26435	NTCP_RAT Sodium/bile acid cotransporter OS=Rattus norvegicus GN=Slc10a1 PE=2 SV=1	Q14973	NTCP_HUMAN	Sodium/bile acid cotransporter (Cell growth-inhibiting gene 29 protein) (Na(+)/bile acid cotransporter) (Na(+)/taurocholate transport protein) (Sodium/taurocholate cotransporting polypeptide) (Solute carrier family 10 member 1)	SLC10A1 NTCP GIG29	Homo sapiens (Human)	349
P26453	BASI_RAT Basigin OS=Rattus norvegicus GN=Bsg PE=1 SV=2	P35613	BASI_HUMAN	Basigin (5F7) (Collagenase stimulatory factor) (Extracellular matrix metalloproteinase inducer) (EMMPRIN) (Leukocyte activation antigen M6) (OK blood group antigen) (Tumor cell-derived collagenase stimulatory factor) (TCSF) (CD antigen CD147)	BSG UNQ6505/PRO21383	Homo sapiens (Human)	385
P26644	APOH_RAT Beta-2-glycoprotein 1 [Rattus norvegicus (Rat) [10116]]	P02749	APOH_HUMAN	Beta-2-glycoprotein 1 (APC inhibitor) (Activated protein C-binding protein) (Anticardiolipin cofactor) (Apolipoprotein H) (Apo-H) (Beta-2-glycoprotein I) (B2GPI) (Beta(2)GPI)	APOH B2G1	Homo sapiens (Human)	345
P27653	C1TC_RAT C-1-tetrahydrofolate synthase, cytoplasmic OS=Rattus norvegicus GN=Mthfd1 PE=1 SV=3	P11586	C1TC_HUMAN	C-1-tetrahydrofolate synthase, cytoplasmic (C1-THF synthase) [Cleaved into: C-1-tetrahydrofolate synthase, cytoplasmic, N-terminally processed] [Includes: Methylenetetrahydrofolate dehydrogenase (EC 1.5.1.5); Methenyltetrahydrofolate cyclohydrolase (EC 3.5.4.9); Formyltetrahydrofolate synthetase (EC 6.3.4.3)]	MTHFD1 MTHFC MTHFD	Homo sapiens (Human)	935
P27952	O55215_RAT Ribosomal protein S2 OS=Rattus norvegicus GN=Rps2-ps6 PE=2 SV=1	P15880	RS2_HUMAN	40S ribosomal protein S2 (40S ribosomal protein S4) (Protein LLRep3)	RPS2 RPS4	Homo sapiens (Human)	293
P28271	ACOC_MOUSE Cytoplasmic aconitate hydratase [Mus musculus (Mouse) [10090]]	P21399	ACOC_HUMAN	Cytoplasmic aconitate hydratase (Aconitase) (EC 4.2.1.3) (Citrate hydro-lyase) (Ferritin repressor protein) (Iron regulatory protein 1) (IRP1) (Iron-responsive element-binding protein 1) (IRE-BP 1)	ACO1 IREB1	Homo sapiens (Human)	889
P29147	BDH_RAT D-beta-hydroxybutyrate dehydrogenase, mitochondrial OS=Rattus norvegicus GN=Bdh1 PE=1 SV=2	Q02338	BDH_HUMAN	D-beta-hydroxybutyrate dehydrogenase, mitochondrial (EC 1.1.1.30) (3-hydroxybutyrate dehydrogenase) (BDH) (Short chain dehydrogenase/reductase family 9C member 1)	BDH1 BDH SDR9C1	Homo sapiens (Human)	343
P29788	VTNC_MOUSE Vitronectin [Mus musculus (Mouse) [10090]]	P04004	VTNC_HUMAN	Vitronectin (VN) (S-protein) (Serum-spreading factor) (V75) [Cleaved into: Vitronectin V65 subunit; Vitronectin V10 subunit; Somatomedin-B]	VTN	Homo sapiens (Human)	478
P29994	ITPR1_RAT Inositol 1,4,5-trisphosphate receptor type 1 OS=Rattus norvegicus GN=Itpr1 PE=1 SV=2	Q14643	ITPR1_HUMAN	Inositol 1,4,5-trisphosphate receptor type 1 (IP3 receptor isoform 1) (IP3R 1) (InsP3R1) (Type 1 inositol 1,4,5-trisphosphate receptor) (Type 1 InsP3 receptor)	ITPR1 INSP3R1	Homo sapiens (Human)	2758
P30839	AL3A2_RAT Fatty aldehyde dehydrogenase OS=Rattus norvegicus GN=Aldh3a2 PE=1 SV=1	P51648	AL3A2_HUMAN	Fatty aldehyde dehydrogenase (EC 1.2.1.3) (Aldehyde dehydrogenase 10) (Aldehyde dehydrogenase family 3 member A2) (Microsomal aldehyde dehydrogenase)	ALDH3A2 ALDH10 FALDH	Homo sapiens (Human)	485
P31722	C1QC_RAT Complement C1q subcomponent subunit C OS=Rattus norvegicus GN=C1qc PE=1 SV=2	P02747	C1QC_HUMAN	Complement C1q subcomponent subunit C	C1QC C1QG	Homo sapiens (Human)	245
P32198	CPT1A_RAT Carnitine O-palmitoyltransferase 1, liver isoform OS=Rattus norvegicus GN=Cpt1a PE=1 SV=2	P50416	CPT1A_HUMAN	Carnitine O-palmitoyltransferase 1, liver isoform (CPT1-L) (EC 2.3.1.21) (Carnitine O-palmitoyltransferase I, liver isoform) (CPT I) (CPTI-L) (Carnitine palmitoyltransferase 1A)	CPT1A CPT1	Homo sapiens (Human)	773
P33274	CP4F1_RAT Cytochrome P450 4F1 OS=Rattus norvegicus GN=Cyp4f1 PE=2 SV=1	P78329	CP4F2_HUMAN	Phylloquinone omega-hydroxylase CYP4F2 (EC 1.14.13.194) (20-hydroxyeicosatetraenoic acid synthase) (20-HETE synthase) (EC 1.14.13.-) (Arachidonic acid omega-hydroxylase) (CYPIVF2) (Cytochrome P450 4F2) (Cytochrome P450-LTB-omega) (Leukotriene-B(4) 20-monooxygenase 1) (Leukotriene-B(4) omega-hydroxylase 1) (EC 1.14.13.30)	CYP4F2	Homo sapiens (Human)	520
P35171	CX7A2_RAT Cytochrome c oxidase subunit 7A2, mitochondrial [Rattus norvegicus (Rat) [10116]]	P14406	CX7A2_HUMAN	Cytochrome c oxidase subunit 7A2, mitochondrial (Cytochrome c oxidase subunit VIIa-liver/heart) (Cytochrome c oxidase subunit VIIa-L) (Cytochrome c oxidase subunit VIIaL)	COX7A2 COX7AL	Homo sapiens (Human)	83
P35280	RAB8A_RAT Ras-related protein Rab-8A OS=Rattus norvegicus GN=Rab8a PE=1 SV=2	P61006	RAB8A_HUMAN	Ras-related protein Rab-8A (Oncogene c-mel)	RAB8A MEL RAB8	Homo sapiens (Human)	207
P35285	B0BN19_RAT Protein Rab22a [Rattus norvegicus (Rat) [10116]]	Q9UL26	RB22A_HUMAN	Ras-related protein Rab-22A (Rab-22)	RAB22A RAB22	Homo sapiens (Human)	194
P35427	RL13A_RAT 60S ribosomal protein L13a OS=Rattus norvegicus GN=Rpl13a PE=1 SV=2	P40429	RL13A_HUMAN	60S ribosomal protein L13a (23 kDa highly basic protein)	RPL13A	Homo sapiens (Human)	203
P35525	CLCN2_RAT Chloride channel protein 2 OS=Rattus norvegicus GN=Clcn2 PE=2 SV=1	P51788	CLCN2_HUMAN	Chloride channel protein 2 (ClC-2)	CLCN2	Homo sapiens (Human)	898
P35700	PRDX1_MOUSE Peroxiredoxin-1 [Mus musculus (Mouse) [10090]]	Q06830	PRDX1_HUMAN	Peroxiredoxin-1 (EC 1.11.1.15) (Natural killer cell-enhancing factor A) (NKEF-A) (Proliferation-associated gene protein) (PAG) (Thioredoxin peroxidase 2) (Thioredoxin-dependent peroxide reductase 2)	PRDX1 PAGA PAGB TDPX2	Homo sapiens (Human)	199
P41123	RL13_RAT 60S ribosomal protein L13 OS=Rattus norvegicus GN=Rpl13 PE=1 SV=2	P26373	RL13_HUMAN	60S ribosomal protein L13 (Breast basic conserved protein 1)	RPL13 BBC1 OK/SW-cl.46	Homo sapiens (Human)	211
P42893	F1M824_RAT Endothelin-converting enzyme 1 [Rattus norvegicus (Rat) [10116]]	P42892	ECE1_HUMAN	Endothelin-converting enzyme 1 (ECE-1) (EC 3.4.24.71)	ECE1	Homo sapiens (Human)	770
P47757	A2AMV7_MOUSE CAPZB3 [Mus musculus (Mouse) [10090]]	P47756	CAPZB_HUMAN	F-actin-capping protein subunit beta (CapZ beta)	CAPZB	Homo sapiens (Human)	277
P49070	CAMLG_MOUSE Calcium signal-modulating cyclophilin ligand [Mus musculus (Mouse) [10090]]	P49069	CAMLG_HUMAN	Calcium signal-modulating cyclophilin ligand (CAML)	CAMLG CAML	Homo sapiens (Human)	296
P49242	RS3A_RAT 40S ribosomal protein S3a OS=Rattus norvegicus GN=Rps3a PE=1 SV=2	P61247	RS3A_HUMAN	40S ribosomal protein S3a (v-fos transformation effector protein) (Fte-1)	RPS3A FTE1 MFTL	Homo sapiens (Human)	264
P50408	VATF_RAT V-type proton ATPase subunit F OS=Rattus norvegicus GN=Atp6v1f PE=1 SV=1	Q16864	VATF_HUMAN	V-type proton ATPase subunit F (V-ATPase subunit F) (V-ATPase 14 kDa subunit) (Vacuolar proton pump subunit F)	ATP6V1F ATP6S14 VATF	Homo sapiens (Human)	119
P50518	G3V7L8_RAT ATPase, H+ transporting, V1 subunit E isoform 1, isoform CRA_a [Rattus norvegicus (Rat) [10116]]	P36543	VATE1_HUMAN	V-type proton ATPase subunit E 1 (V-ATPase subunit E 1) (V-ATPase 31 kDa subunit) (p31) (Vacuolar proton pump subunit E 1)	ATP6V1E1 ATP6E ATP6E2	Homo sapiens (Human)	226
P50580	PA2G4_MOUSE Proliferation-associated protein 2G4 [Mus musculus (Mouse) [10090]]	Q9UQ80	PA2G4_HUMAN	Proliferation-associated protein 2G4 (Cell cycle protein p38-2G4 homolog) (hG4-1) (ErbB3-binding protein 1)	PA2G4 EBP1	Homo sapiens (Human)	394
P50878	RL4_RAT 60S ribosomal protein L4 OS=Rattus norvegicus GN=Rpl4 PE=1 SV=3	P36578	RL4_HUMAN	60S ribosomal protein L4 (60S ribosomal protein L1)	RPL4 RPL1	Homo sapiens (Human)	427
P51802	CLCKB_RAT Chloride channel protein ClC-Kb OS=Rattus norvegicus GN=Clcnkb PE=1 SV=1	P51801	CLCKB_HUMAN	Chloride channel protein ClC-Kb (Chloride channel Kb) (ClC-K2)	CLCNKB	Homo sapiens (Human)	687
P51881	ADT2_RAT ADP/ATP translocase 2 [Rattus norvegicus (Rat) [10116]]	P05141	ADT2_HUMAN	ADP/ATP translocase 2 (ADP,ATP carrier protein 2) (ADP,ATP carrier protein, fibroblast isoform) (Adenine nucleotide translocator 2) (ANT 2) (Solute carrier family 25 member 5) [Cleaved into: ADP/ATP translocase 2, N-terminally processed]	SLC25A5 ANT2	Homo sapiens (Human)	298
P53026	RL10A_MOUSE 60S ribosomal protein L10a [Mus musculus (Mouse) [10090]]	P62906	RL10A_HUMAN	60S ribosomal protein L10a (CSA-19) (Neural precursor cell expressed developmentally down-regulated protein 6) (NEDD-6)	RPL10A NEDD6	Homo sapiens (Human)	217
P54282	CAC1A_RAT Voltage-dependent P/Q-type calcium channel subunit alpha-1A OS=Rattus norvegicus GN=Cacna1a PE=1 SV=1	O00555	CAC1A_HUMAN	Voltage-dependent P/Q-type calcium channel subunit alpha-1A (Brain calcium channel I) (BI) (Calcium channel, L type, alpha-1 polypeptide isoform 4) (Voltage-gated calcium channel subunit alpha Cav2.1)	CACNA1A CACH4 CACN3 CACNL1A4	Homo sapiens (Human)	2505
P54921	SNAA_RAT Alpha-soluble NSF attachment protein OS=Rattus norvegicus GN=Napa PE=1 SV=2	P54920	SNAA_HUMAN	Alpha-soluble NSF attachment protein (SNAP-alpha) (N-ethylmaleimide-sensitive factor attachment protein alpha)	NAPA SNAPA	Homo sapiens (Human)	295
P55159	PON1_RAT Serum paraoxonase/arylesterase 1 OS=Rattus norvegicus GN=Pon1 PE=1 SV=3	P27169	PON1_HUMAN	Serum paraoxonase/arylesterase 1 (PON 1) (EC 3.1.1.2) (EC 3.1.1.81) (EC 3.1.8.1) (Aromatic esterase 1) (A-esterase 1) (K-45) (Serum aryldialkylphosphatase 1)	PON1 PON	Homo sapiens (Human)	355
P55797	APOC4_RAT Apolipoprotein C-IV [Rattus norvegicus (Rat) [10116]]	P55056	APOC4_HUMAN	Apolipoprotein C-IV (Apo-CIV) (ApoC-IV) (Apolipoprotein C4)	APOC4	Homo sapiens (Human)	127
P56603	SCAM1_RAT Secretory carrier-associated membrane protein 1 OS=Rattus norvegicus GN=Scamp1 PE=1 SV=1	O15126	SCAM1_HUMAN	Secretory carrier-associated membrane protein 1 (Secretory carrier membrane protein 1)	SCAMP1 SCAMP	Homo sapiens (Human)	338
P58200	VTI1B_RAT Vesicle transport through interaction with t-SNAREs homolog 1B OS=Rattus norvegicus GN=Vti1b PE=1 SV=2	Q9UEU0	VTI1B_HUMAN	Vesicle transport through interaction with t-SNAREs homolog 1B (Vesicle transport v-SNARE protein Vti1-like 1) (Vti1-rp1)	VTI1B VTI1 VTI1L VTI1L1 VTI2	Homo sapiens (Human)	232
P60711	ACTB_RAT Actin, cytoplasmic 1 OS=Rattus norvegicus GN=Actb PE=1 SV=1	P60709	ACTB_HUMAN	Actin, cytoplasmic 1 (Beta-actin) [Cleaved into: Actin, cytoplasmic 1, N-terminally processed]	ACTB	Homo sapiens (Human)	375
P60868	RS20_RAT 40S ribosomal protein S20 OS=Rattus norvegicus GN=Rps20 PE=3 SV=1	P60866	RS20_HUMAN	40S ribosomal protein S20	RPS20	Homo sapiens (Human)	119
P61027	RAB10_MOUSE Ras-related protein Rab-10 [Mus musculus (Mouse) [10090]]	P61026	RAB10_HUMAN	Ras-related protein Rab-10	RAB10	Homo sapiens (Human)	200
P61107	RAB14_RAT Ras-related protein Rab-14 OS=Rattus norvegicus GN=Rab14 PE=1 SV=3	P61106	RAB14_HUMAN	Ras-related protein Rab-14	RAB14	Homo sapiens (Human)	215
P61354	RL27_RAT 60S ribosomal protein L27 OS=Rattus norvegicus GN=Rpl27 PE=2 SV=2	P61353	RL27_HUMAN	60S ribosomal protein L27	RPL27	Homo sapiens (Human)	136
P61621	S61A1_RAT Protein transport protein Sec61 subunit alpha isoform 1 OS=Rattus norvegicus GN=Sec61a1 PE=2 SV=2	P61619	S61A1_HUMAN	Protein transport protein Sec61 subunit alpha isoform 1 (Sec61 alpha-1)	SEC61A1 SEC61A	Homo sapiens (Human)	476
P61924	F1MA08_RAT Protein Copz1 (Fragment) [Rattus norvegicus (Rat) [10116]]	P61923	COPZ1_HUMAN	Coatomer subunit zeta-1 (Zeta-1-coat protein) (Zeta-1 COP)	COPZ1 COPZ CGI-120 HSPC181	Homo sapiens (Human)	177
P62083	RS7_RAT 40S ribosomal protein S7 OS=Rattus norvegicus GN=Rps7 PE=1 SV=1	P62081	RS7_HUMAN	40S ribosomal protein S7	RPS7	Homo sapiens (Human)	194
P62243	RS8_RAT 40S ribosomal protein S8 OS=Rattus norvegicus GN=Rps8 PE=1 SV=2	P62241	RS8_HUMAN	40S ribosomal protein S8	RPS8 OK/SW-cl.83	Homo sapiens (Human)	208
P62278	RS13_RAT 40S ribosomal protein S13 OS=Rattus norvegicus GN=Rps13 PE=1 SV=2	P62277	RS13_HUMAN	40S ribosomal protein S13	RPS13	Homo sapiens (Human)	151
P62494	RB11A_RAT Ras-related protein Rab-11A OS=Rattus norvegicus GN=Rab11a PE=1 SV=3	P62491	RB11A_HUMAN	Ras-related protein Rab-11A (Rab-11) (YL8)	RAB11A RAB11	Homo sapiens (Human)	216
P62630	EF1A1_RAT Elongation factor 1-alpha 1 OS=Rattus norvegicus GN=Eef1a1 PE=1 SV=1	P68104	EF1A1_HUMAN	Elongation factor 1-alpha 1 (EF-1-alpha-1) (Elongation factor Tu) (EF-Tu) (Eukaryotic elongation factor 1 A-1) (eEF1A-1) (Leukocyte receptor cluster member 7)	EEF1A1 EEF1A EF1A LENG7	Homo sapiens (Human)	462
P62703	RS4X_RAT 40S ribosomal protein S4, X isoform OS=Rattus norvegicus GN=Rps4x PE=2 SV=2	P62701	RS4X_HUMAN	40S ribosomal protein S4, X isoform (SCR10) (Single copy abundant mRNA protein)	RPS4X CCG2 RPS4 SCAR	Homo sapiens (Human)	263
P62751	F1LT35_RAT Protein RGD1564606 (Fragment) [Rattus norvegicus (Rat) [10116]]	P62750	RL23A_HUMAN	60S ribosomal protein L23a	RPL23A	Homo sapiens (Human)	156
P62755	RS6_RAT 40S ribosomal protein S6 OS=Rattus norvegicus GN=Rps6 PE=1 SV=1	P62753	RS6_HUMAN	40S ribosomal protein S6 (Phosphoprotein NP33)	RPS6 OK/SW-cl.2	Homo sapiens (Human)	249
P62815	VATB2_RAT V-type proton ATPase subunit B, brain isoform OS=Rattus norvegicus GN=Atp6v1b2 PE=1 SV=1	P21281	VATB2_HUMAN	V-type proton ATPase subunit B, brain isoform (V-ATPase subunit B 2) (Endomembrane proton pump 58 kDa subunit) (HO57) (Vacuolar proton pump subunit B 2)	ATP6V1B2 ATP6B2 VPP3	Homo sapiens (Human)	511
P62821	F1M225_RAT Protein Rab1 (Fragment) [Rattus norvegicus (Rat) [10116]]	P62820	RAB1A_HUMAN	Ras-related protein Rab-1A (YPT1-related protein)	RAB1A RAB1	Homo sapiens (Human)	205
P62830	A2A6F8_MOUSE 60S ribosomal protein L23 (Fragment) [Mus musculus (Mouse) [10090]]	P62829	RL23_HUMAN	60S ribosomal protein L23 (60S ribosomal protein L17)	RPL23	Homo sapiens (Human)	140
P62836	RAP1A_RAT Ras-related protein Rap-1A OS=Rattus norvegicus GN=Rap1a PE=1 SV=1	P62834	RAP1A_HUMAN	Ras-related protein Rap-1A (C21KG) (G-22K) (GTP-binding protein smg p21A) (Ras-related protein Krev-1)	RAP1A KREV1	Homo sapiens (Human)	184
P62845	RS15_RAT 40S ribosomal protein S15 OS=Rattus norvegicus GN=Rps15 PE=1 SV=2	P62841	RS15_HUMAN	40S ribosomal protein S15 (RIG protein)	RPS15 RIG	Homo sapiens (Human)	145
P62855	RS26_MOUSE 40S ribosomal protein S26 [Mus musculus (Mouse) [10090]]	P62854	RS26_HUMAN	40S ribosomal protein S26	RPS26	Homo sapiens (Human)	115
P62859	RS28_RAT 40S ribosomal protein S28 OS=Rattus norvegicus GN=Rps28 PE=1 SV=1	P62857	RS28_HUMAN	40S ribosomal protein S28	RPS28	Homo sapiens (Human)	69
P62897	CYC_MOUSE Cytochrome c, somatic [Mus musculus (Mouse) [10090]]	P99999	CYC_HUMAN	Cytochrome c	CYCS CYC	Homo sapiens (Human)	105
P62902	RL31_RAT 60S ribosomal protein L31 OS=Rattus norvegicus GN=Rpl31 PE=2 SV=1	P62899	RL31_HUMAN	60S ribosomal protein L31	RPL31	Homo sapiens (Human)	125
P62909	RS3_RAT 40S ribosomal protein S3 OS=Rattus norvegicus GN=Rps3 PE=1 SV=1	P23396	RS3_HUMAN	40S ribosomal protein S3 (EC 4.2.99.18)	RPS3 OK/SW-cl.26	Homo sapiens (Human)	243
P62914	RL11_RAT 60S ribosomal protein L11 OS=Rattus norvegicus GN=Rpl11 PE=1 SV=2	P62913	RL11_HUMAN	60S ribosomal protein L11 (CLL-associated antigen KW-12)	RPL11	Homo sapiens (Human)	178
P62919	RL8_RAT 60S ribosomal protein L8 OS=Rattus norvegicus GN=Rpl8 PE=2 SV=2	P62917	RL8_HUMAN	60S ribosomal protein L8	RPL8	Homo sapiens (Human)	257
P62982	RS27A_RAT Ubiquitin-40S ribosomal protein S27a OS=Rattus norvegicus GN=Rps27a PE=1 SV=2	P62979	RS27A_HUMAN	Ubiquitin-40S ribosomal protein S27a (Ubiquitin carboxyl extension protein 80) [Cleaved into: Ubiquitin; 40S ribosomal protein S27a]	RPS27A UBA80 UBCEP1	Homo sapiens (Human)	156
P63017	Q504P4_MOUSE Heat shock cognate 71 kDa protein [Mus musculus (Mouse) [10090]]	P11142	HSP7C_HUMAN	Heat shock cognate 71 kDa protein (Heat shock 70 kDa protein 8) (Lipopolysaccharide-associated protein 1) (LAP-1) (LPS-associated protein 1)	HSPA8 HSC70 HSP73 HSPA10	Homo sapiens (Human)	646
P63025	VAMP3_RAT Vesicle-associated membrane protein 3 OS=Rattus norvegicus GN=Vamp3 PE=1 SV=1	Q15836	VAMP3_HUMAN	Vesicle-associated membrane protein 3 (VAMP-3) (Cellubrevin) (CEB) (Synaptobrevin-3)	VAMP3 SYB3	Homo sapiens (Human)	100
P63044	F1LNI9_RAT Vesicle-associated membrane protein 2 (Fragment) [Rattus norvegicus (Rat) [10116]]	P63027	VAMP2_HUMAN	Vesicle-associated membrane protein 2 (VAMP-2) (Synaptobrevin-2)	VAMP2 SYB2	Homo sapiens (Human)	116
P63174	RL38_RAT 60S ribosomal protein L38 [Rattus norvegicus (Rat) [10116]]	P63173	RL38_HUMAN	60S ribosomal protein L38	RPL38	Homo sapiens (Human)	70
P63323	RS12_MOUSE 40S ribosomal protein S12 [Mus musculus (Mouse) [10090]]	P25398	RS12_HUMAN	40S ribosomal protein S12	RPS12	Homo sapiens (Human)	132
P67984	RL22_MOUSE 60S ribosomal protein L22 [Mus musculus (Mouse) [10090]]	P35268	RL22_HUMAN	60S ribosomal protein L22 (EBER-associated protein) (EAP) (Epstein-Barr virus small RNA-associated protein) (Heparin-binding protein HBp15)	RPL22	Homo sapiens (Human)	128
P68370	TBA1A_RAT Tubulin alpha-1A chain OS=Rattus norvegicus GN=Tuba1a PE=1 SV=1	Q71U36	TBA1A_HUMAN	Tubulin alpha-1A chain (Alpha-tubulin 3) (Tubulin B-alpha-1) (Tubulin alpha-3 chain) [Cleaved into: Detyrosinated tubulin alpha-1A chain]	TUBA1A TUBA3	Homo sapiens (Human)	451
P68373	TBA1C_MOUSE Tubulin alpha-1C chain [Mus musculus (Mouse) [10090]]	Q9BQE3	TBA1C_HUMAN	Tubulin alpha-1C chain (Alpha-tubulin 6) (Tubulin alpha-6 chain) [Cleaved into: Detyrosinated tubulin alpha-1C chain]	TUBA1C TUBA6	Homo sapiens (Human)	449
P69735	RB3GP_RAT Rab3 GTPase-activating protein catalytic subunit (Fragments) OS=Rattus norvegicus GN=Rab3gap1 PE=1 SV=2	Q15042	RB3GP_HUMAN	Rab3 GTPase-activating protein catalytic subunit (RAB3 GTPase-activating protein 130 kDa subunit) (Rab3-GAP p130) (Rab3-GAP)	RAB3GAP1 KIAA0066 RAB3GAP	Homo sapiens (Human)	981
P70580	PGRC1_RAT Membrane-associated progesterone receptor component 1 OS=Rattus norvegicus GN=Pgrmc1 PE=1 SV=3	O00264	PGRC1_HUMAN	Membrane-associated progesterone receptor component 1 (mPR)	PGRMC1 HPR6.6 PGRMC	Homo sapiens (Human)	195
P83732	RL24_RAT 60S ribosomal protein L24 OS=Rattus norvegicus GN=Rpl24 PE=2 SV=1	P83731	RL24_HUMAN	60S ribosomal protein L24 (60S ribosomal protein L30)	RPL24	Homo sapiens (Human)	157
P84092	AP2M1_RAT AP-2 complex subunit mu OS=Rattus norvegicus GN=Ap2m1 PE=1 SV=1	Q96CW1	AP2M1_HUMAN	AP-2 complex subunit mu (AP-2 mu chain) (Adaptin-mu2) (Adaptor protein complex AP-2 subunit mu) (Adaptor-related protein complex 2 subunit mu) (Clathrin assembly protein complex 2 mu medium chain) (Clathrin coat assembly protein AP50) (Clathrin coat-associated protein AP50) (HA2 50 kDa subunit) (Plasma membrane adaptor AP-2 50 kDa protein)	AP2M1 CLAPM1 KIAA0109	Homo sapiens (Human)	435
P84100	RL19_RAT 60S ribosomal protein L19 OS=Rattus norvegicus GN=Rpl19 PE=1 SV=1	P84098	RL19_HUMAN	60S ribosomal protein L19	RPL19	Homo sapiens (Human)	196
P86182	CCD22_RAT Coiled-coil domain-containing protein 22 OS=Rattus norvegicus GN=Ccdc22 PE=1 SV=2	O60826	CCD22_HUMAN	Coiled-coil domain-containing protein 22	CCDC22 CXorf37 JM1	Homo sapiens (Human)	627
P97524	S27A2_RAT Very long-chain acyl-CoA synthetase OS=Rattus norvegicus GN=Slc27a2 PE=1 SV=1	O14975	S27A2_HUMAN	Very long-chain acyl-CoA synthetase (VLACS) (VLCS) (EC 6.2.1.-) (Fatty acid transport protein 2) (FATP-2) (Fatty-acid-coenzyme A ligase, very long-chain 1) (Long-chain-fatty-acid--CoA ligase) (EC 6.2.1.3) (Solute carrier family 27 member 2) (THCA-CoA ligase) (Very long-chain-fatty-acid-CoA ligase)	SLC27A2 ACSVL1 FACVL1 FATP2 VLACS	Homo sapiens (Human)	620
P97612	FAAH1_RAT Fatty-acid amide hydrolase 1 OS=Rattus norvegicus GN=Faah PE=1 SV=1	O00519	FAAH1_HUMAN	Fatty-acid amide hydrolase 1 (EC 3.5.1.99) (Anandamide amidohydrolase 1) (Oleamide hydrolase 1)	FAAH FAAH1	Homo sapiens (Human)	579
P97852	DHB4_RAT Peroxisomal multifunctional enzyme type 2 OS=Rattus norvegicus GN=Hsd17b4 PE=1 SV=3	P51659	DHB4_HUMAN	Peroxisomal multifunctional enzyme type 2 (MFE-2) (17-beta-hydroxysteroid dehydrogenase 4) (17-beta-HSD 4) (D-bifunctional protein) (DBP) (Multifunctional protein 2) (MPF-2) (Short chain dehydrogenase/reductase family 8C member 1) [Cleaved into: (3R)-hydroxyacyl-CoA dehydrogenase (EC 1.1.1.n12); Enoyl-CoA hydratase 2 (EC 4.2.1.107) (EC 4.2.1.119) (3-alpha,7-alpha,12-alpha-trihydroxy-5-beta-choles…	HSD17B4 EDH17B4 SDR8C1	Homo sapiens (Human)	736
Q00566	MECP2_RAT Methyl-CpG-binding protein 2 OS=Rattus norvegicus GN=Mecp2 PE=1 SV=1	P51608	MECP2_HUMAN	Methyl-CpG-binding protein 2 (MeCp-2 protein) (MeCp2)	MECP2	Homo sapiens (Human)	486
Q01177	PLMN_RAT Plasminogen OS=Rattus norvegicus GN=Plg PE=2 SV=2	P00747	PLMN_HUMAN	Plasminogen (EC 3.4.21.7) [Cleaved into: Plasmin heavy chain A; Activation peptide; Angiostatin; Plasmin heavy chain A, short form; Plasmin light chain B]	PLG	Homo sapiens (Human)	810
Q02257	P70565_RAT Plakoglobin [Rattus norvegicus (Rat) [10116]]	P14923	PLAK_HUMAN	Junction plakoglobin (Catenin gamma) (Desmoplakin III) (Desmoplakin-3)	JUP CTNNG DP3	Homo sapiens (Human)	745
Q02435	BFSP1_RAT Filensin (Fragment) OS=Rattus norvegicus GN=Bfsp1 PE=2 SV=2	Q12934	BFSP1_HUMAN	Filensin (Beaded filament structural protein 1) (Lens fiber cell beaded-filament structural protein CP 115) (CP115) (Lens intermediate filament-like heavy) (LIFL-H)	BFSP1	Homo sapiens (Human)	665
Q07257	TGFB2_RAT Transforming growth factor beta-2 OS=Rattus norvegicus GN=Tgfb2 PE=2 SV=2	P61812	TGFB2_HUMAN	Transforming growth factor beta-2 (TGF-beta-2) (BSC-1 cell growth inhibitor) (Cetermin) (Glioblastoma-derived T-cell suppressor factor) (G-TSF) (Polyergin) [Cleaved into: Latency-associated peptide (LAP)]	TGFB2	Homo sapiens (Human)	414
Q09325	MGAT1_RAT Alpha-1,3-mannosyl-glycoprotein 2-beta-N-acetylglucosaminyltransferase OS=Rattus norvegicus GN=Mgat1 PE=2 SV=1	P26572	MGAT1_HUMAN	Alpha-1,3-mannosyl-glycoprotein 2-beta-N-acetylglucosaminyltransferase (EC 2.4.1.101) (N-glycosyl-oligosaccharide-glycoprotein N-acetylglucosaminyltransferase I) (GNT-I) (GlcNAc-T I)	MGAT1 GGNT1 GLCT1 GLYT1 MGAT	Homo sapiens (Human)	445
Q09326	MGAT2_RAT Alpha-1,6-mannosyl-glycoprotein 2-beta-N-acetylglucosaminyltransferase [Rattus norvegicus (Rat) [10116]]	Q10469	MGAT2_HUMAN	Alpha-1,6-mannosyl-glycoprotein 2-beta-N-acetylglucosaminyltransferase (EC 2.4.1.143) (Beta-1,2-N-acetylglucosaminyltransferase II) (GlcNAc-T II) (GNT-II) (Mannoside acetylglucosaminyltransferase 2) (N-glycosyl-oligosaccharide-glycoprotein N-acetylglucosaminyltransferase II)	MGAT2	Homo sapiens (Human)	447
Q0PMD2	ANTR1_RAT Anthrax toxin receptor 1 OS=Rattus norvegicus GN=Antxr1 PE=2 SV=2	Q9H6X2	ANTR1_HUMAN	Anthrax toxin receptor 1 (Tumor endothelial marker 8)	ANTXR1 ATR TEM8	Homo sapiens (Human)	564
Q10836	TRHDE_RAT Thyrotropin-releasing hormone-degrading ectoenzyme OS=Rattus norvegicus GN=Trhde PE=1 SV=1	Q9UKU6	TRHDE_HUMAN	Thyrotropin-releasing hormone-degrading ectoenzyme (TRH-DE) (TRH-degrading ectoenzyme) (EC 3.4.19.6) (Pyroglutamyl-peptidase II) (PAP-II) (TRH-specific aminopeptidase) (Thyroliberinase)	TRHDE UNQ2507/PRO5995	Homo sapiens (Human)	1024
Q30D77	COOA1_MOUSE Collagen alpha-1(XXIV) chain [Mus musculus (Mouse) [10090]]	Q17RW2	COOA1_HUMAN	Collagen alpha-1(XXIV) chain	COL24A1	Homo sapiens (Human)	1714
Q32Q06	AP1M1_RAT AP-1 complex subunit mu-1 OS=Rattus norvegicus GN=Ap1m1 PE=1 SV=3	Q9BXS5	AP1M1_HUMAN	AP-1 complex subunit mu-1 (AP-mu chain family member mu1A) (Adaptor protein complex AP-1 subunit mu-1) (Adaptor-related protein complex 1 subunit mu-1) (Clathrin assembly protein complex 1 mu-1 medium chain 1) (Clathrin coat assembly protein AP47) (Clathrin coat-associated protein AP47) (Golgi adaptor HA1/AP1 adaptin mu-1 subunit) (Mu-adaptin 1) (Mu1A-adaptin)	AP1M1 CLTNM	Homo sapiens (Human)	423
Q3KR92	TPST1_RAT Protein-tyrosine sulfotransferase 1 OS=Rattus norvegicus GN=Tpst1 PE=2 SV=1	O60507	TPST1_HUMAN	Protein-tyrosine sulfotransferase 1 (EC 2.8.2.20) (Tyrosylprotein sulfotransferase 1) (TPST-1)	TPST1	Homo sapiens (Human)	370
Q3KR97	BI2L1_RAT Brain-specific angiogenesis inhibitor 1-associated protein 2-like protein 1 [Rattus norvegicus (Rat) [10116]]	Q9UHR4	BI2L1_HUMAN	Brain-specific angiogenesis inhibitor 1-associated protein 2-like protein 1 (BAI1-associated protein 2-like protein 1) (Insulin receptor tyrosine kinase substrate)	BAIAP2L1 IRTKS	Homo sapiens (Human)	511
Q3MIE7	Q3MIE7_RAT COMM domain containing 9 OS=Rattus norvegicus GN=Commd9 PE=2 SV=1	Q9P000	COMD9_HUMAN	COMM domain-containing protein 9	COMMD9 HSPC166	Homo sapiens (Human)	198
Q3TLR7	DTL_MOUSE Denticleless protein homolog [Mus musculus (Mouse) [10090]]	Q9NZJ0	DTL_HUMAN	Denticleless protein homolog (DDB1- and CUL4-associated factor 2) (Lethal(2) denticleless protein homolog) (Retinoic acid-regulated nuclear matrix-associated protein)	DTL CDT2 CDW1 DCAF2 L2DTL RAMP	Homo sapiens (Human)	730
Q3UV17	K22O_MOUSE Keratin, type II cytoskeletal 2 oral [Mus musculus (Mouse) [10090]]	Q01546	K22O_HUMAN	Keratin, type II cytoskeletal 2 oral (Cytokeratin-2P) (CK-2P) (K2P) (Keratin-76) (K76) (Type-II keratin Kb9)	KRT76 KRT2B KRT2P	Homo sapiens (Human)	638
Q3V0C5	A2ALR8_MOUSE Ubiquitin carboxyl-terminal hydrolase 48 (Fragment) [Mus musculus (Mouse) [10090]]	Q86UV5	UBP48_HUMAN	Ubiquitin carboxyl-terminal hydrolase 48 (EC 3.4.19.12) (Deubiquitinating enzyme 48) (Ubiquitin thioesterase 48) (Ubiquitin-specific-processing protease 48)	USP48 USP31	Homo sapiens (Human)	1035
Q3ZU82	GOGA5_RAT Golgin subfamily A member 5 OS=Rattus norvegicus GN=Golga5 PE=1 SV=1	Q8TBA6	GOGA5_HUMAN	Golgin subfamily A member 5 (Cell proliferation-inducing gene 31 protein) (Golgin-84) (Protein Ret-II) (RET-fused gene 5 protein)	GOLGA5 RETII RFG5 PIG31	Homo sapiens (Human)	731
Q498C8	RER1_RAT Protein RER1 OS=Rattus norvegicus GN=Rer1 PE=2 SV=1	O15258	RER1_HUMAN	Protein RER1	RER1	Homo sapiens (Human)	196
Q499U4	GAS8_RAT Growth arrest-specific protein 8 OS=Rattus norvegicus GN=Gas8 PE=2 SV=1	O95995	GAS8_HUMAN	Growth arrest-specific protein 8 (GAS-8) (Growth arrest-specific protein 11) (GAS-11)	GAS8 GAS11	Homo sapiens (Human)	478
Q499V0	Q499V0_RAT COMM domain containing 7 [Rattus norvegicus (Rat) [10116]]	Q86VX2	COMD7_HUMAN	COMM domain-containing protein 7	COMMD7 C20orf92	Homo sapiens (Human)	200
Q4AEF8	COPG1_RAT Coatomer subunit gamma-1 OS=Rattus norvegicus GN=Copg1 PE=2 SV=1	Q9Y678	COPG1_HUMAN	Coatomer subunit gamma-1 (Gamma-1-coat protein) (Gamma-1-COP)	COPG1 COPG	Homo sapiens (Human)	874
Q4FZU2	K2C6A_RAT Keratin, type II cytoskeletal 6A OS=Rattus norvegicus GN=Krt6a PE=1 SV=1	P02538	K2C6A_HUMAN	Keratin, type II cytoskeletal 6A (Cytokeratin-6A) (CK-6A) (Cytokeratin-6D) (CK-6D) (Keratin-6A) (K6A) (Type-II keratin Kb6) (allergen Hom s 5)	KRT6A K6A KRT6D	Homo sapiens (Human)	564
Q4FZZ1	PXK_RAT PX domain-containing protein kinase-like protein OS=Rattus norvegicus GN=Pxk PE=2 SV=1	Q7Z7A4	PXK_HUMAN	PX domain-containing protein kinase-like protein (Modulator of Na,K-ATPase) (MONaKA)	PXK	Homo sapiens (Human)	578
Q4JK59	D0VLQ5_MOUSE Tet oncogene 2 [Mus musculus (Mouse) [10090]]	Q6N021	TET2_HUMAN	Methylcytosine dioxygenase TET2 (EC 1.14.11.n2)	TET2 KIAA1546 Nbla00191	Homo sapiens (Human)	2002
Q4KLL4	TM9S4_RAT Transmembrane 9 superfamily member 4 OS=Rattus norvegicus GN=Tm9sf4 PE=2 SV=1	Q92544	TM9S4_HUMAN	Transmembrane 9 superfamily member 4 (Tumor cannibalism associated protein 1)	TM9SF4 KIAA0255 TUCAP1	Homo sapiens (Human)	642
Q4KM74	SC22B_RAT Vesicle-trafficking protein SEC22b OS=Rattus norvegicus GN=Sec22b PE=1 SV=3	O75396	SC22B_HUMAN	Vesicle-trafficking protein SEC22b (ER-Golgi SNARE of 24 kDa) (ERS-24) (ERS24) (SEC22 vesicle-trafficking protein homolog B) (SEC22 vesicle-trafficking protein-like 1)	SEC22B SEC22L1	Homo sapiens (Human)	215
Q4KMA1	Q4KMA1_RAT Protein Sytl1 OS=Rattus norvegicus GN=Sytl1 PE=2 SV=1	Q8IYJ3	SYTL1_HUMAN	Synaptotagmin-like protein 1 (Exophilin-7) (Protein JFC1)	SYTL1 SLP1 SB146	Homo sapiens (Human)	562
Q4V892	SIGIR_RAT Single Ig IL-1-related receptor OS=Rattus norvegicus GN=Sigirr PE=2 SV=1	Q6IA17	SIGIR_HUMAN	Single Ig IL-1-related receptor (Single Ig IL-1R-related molecule) (Single immunoglobulin domain-containing IL1R-related protein) (Toll/interleukin-1 receptor 8) (TIR8)	SIGIRR UNQ301/PRO342	Homo sapiens (Human)	410
Q4V893	K1704_RAT Uncharacterized protein KIAA1704 homolog [Rattus norvegicus (Rat) [10116]]	Q8IXQ4	GPAM1_HUMAN	GPALPP motifs-containing protein 1 (Lipopolysaccharide-specific response protein 7)	GPALPP1 KIAA1704 LSR7 AD029	Homo sapiens (Human)	340
Q569A6	ERD21_RAT ER lumen protein-retaining receptor 1 OS=Rattus norvegicus GN=Kdelr1 PE=2 SV=1	P24390	ERD21_HUMAN	ER lumen protein-retaining receptor 1 (KDEL endoplasmic reticulum protein retention receptor 1) (KDEL receptor 1) (Putative MAPK-activating protein PM23)	KDELR1 ERD2.1	Homo sapiens (Human)	212
Q5BJK8	GOLI4_RAT Golgi integral membrane protein 4 OS=Rattus norvegicus GN=Golim4 PE=1 SV=2	O00461	GOLI4_HUMAN	Golgi integral membrane protein 4 (Golgi integral membrane protein, cis) (GIMPc) (Golgi phosphoprotein 4) (Golgi-localized phosphoprotein of 130 kDa) (Golgi phosphoprotein of 130 kDa)	GOLIM4 GIMPC GOLPH4 GPP130	Homo sapiens (Human)	696
Q5BJT7	CCD93_RAT Coiled-coil domain-containing protein 93 OS=Rattus norvegicus GN=Ccdc93 PE=1 SV=1	Q567U6	CCD93_HUMAN	Coiled-coil domain-containing protein 93	CCDC93	Homo sapiens (Human)	631
Q5BKC9	NGEF_RAT Ephexin-1 OS=Rattus norvegicus GN=Ngef PE=1 SV=2	Q8N5V2	NGEF_HUMAN	Ephexin-1 (Eph-interacting exchange protein) (Neuronal guanine nucleotide exchange factor)	NGEF	Homo sapiens (Human)	710
Q5EBC0	Q5EBC0_RAT Inter alpha-trypsin inhibitor, heavy chain 4 OS=Rattus norvegicus GN=Itih4 PE=2 SV=1	Q14624	ITIH4_HUMAN	Inter-alpha-trypsin inhibitor heavy chain H4 (ITI heavy chain H4) (ITI-HC4) (Inter-alpha-inhibitor heavy chain 4) (Inter-alpha-trypsin inhibitor family heavy chain-related protein) (IHRP) (Plasma kallikrein sensitive glycoprotein 120) (Gp120) (PK-120) [Cleaved into: 70 kDa inter-alpha-trypsin inhibitor heavy chain H4; 35 kDa inter-alpha-trypsin inhibitor heavy chain H4]	ITIH4 IHRP ITIHL1 PK120 PRO1851	Homo sapiens (Human)	930
Q5FVR3	CD302_RAT CD302 antigen OS=Rattus norvegicus GN=Cd302 PE=2 SV=1	Q8IX05	CD302_HUMAN	CD302 antigen (C-type lectin BIMLEC) (C-type lectin domain family 13 member A) (DEC205-associated C-type lectin 1) (Type I transmembrane C-type lectin receptor DCL-1) (CD antigen CD302)	CD302 CLEC13A DCL1 KIAA0022	Homo sapiens (Human)	232
Q5I0E7	TMED9_RAT Transmembrane emp24 domain-containing protein 9 OS=Rattus norvegicus GN=Tmed9 PE=1 SV=1	Q9BVK6	TMED9_HUMAN	Transmembrane emp24 domain-containing protein 9 (GMP25) (Glycoprotein 25L2) (p24 family protein alpha-2) (p24alpha2) (p25)	TMED9 GP25L2	Homo sapiens (Human)	235
Q5I0L8	Q5I0L8_RAT Angiopoietin-like 3 [Rattus norvegicus (Rat) [10116]]	Q9Y5C1	ANGL3_HUMAN	Angiopoietin-related protein 3 (Angiopoietin-5) (ANG-5) (Angiopoietin-like protein 3) [Cleaved into: ANGPTL3(17-221); ANGPTL3(17-224)]	ANGPTL3 ANGPT5 UNQ153/PRO179	Homo sapiens (Human)	460
Q5M7T2	SPRY7_RAT SPRY domain-containing protein 7 OS=Rattus norvegicus GN=Spryd7 PE=2 SV=1	Q5W111	SPRY7_HUMAN	SPRY domain-containing protein 7 (Chronic lymphocytic leukemia deletion region gene 6 protein) (CLL deletion region gene 6 protein)	SPRYD7 C13orf1 CLLD6	Homo sapiens (Human)	196
Q5M7T4	YIPF4_RAT Protein YIPF4 OS=Rattus norvegicus GN=Yipf4 PE=2 SV=1	Q9BSR8	YIPF4_HUMAN	Protein YIPF4 (YIP1 family member 4)	YIPF4 Nbla11189	Homo sapiens (Human)	244
Q5M875	DHB13_RAT 17-beta-hydroxysteroid dehydrogenase 13 OS=Rattus norvegicus GN=Hsd17b13 PE=2 SV=1	Q7Z5P4	DHB13_HUMAN	17-beta-hydroxysteroid dehydrogenase 13 (17-beta-HSD 13) (EC 1.1.-.-) (Short chain dehydrogenase/reductase family 16C member 3) (Short-chain dehydrogenase/reductase 9)	HSD17B13 SCDR9 SDR16C3 HMFN0376 UNQ497/PRO1014	Homo sapiens (Human)	300
Q5PPL3	NSDHL_RAT Sterol-4-alpha-carboxylate 3-dehydrogenase, decarboxylating OS=Rattus norvegicus GN=Nsdhl PE=2 SV=1	Q15738	NSDHL_HUMAN	Sterol-4-alpha-carboxylate 3-dehydrogenase, decarboxylating (EC 1.1.1.170) (Protein H105e3)	NSDHL H105E3	Homo sapiens (Human)	373
Q5PQS4	GULP1_RAT PTB domain-containing engulfment adapter protein 1 OS=Rattus norvegicus GN=Gulp1 PE=1 SV=1	Q9UBP9	GULP1_HUMAN	PTB domain-containing engulfment adapter protein 1 (Cell death protein 6 homolog) (PTB domain adapter protein CED-6) (Protein GULP)	GULP1 CED6 GULP	Homo sapiens (Human)	304
Q5RK27	S12A7_RAT Solute carrier family 12 member 7 OS=Rattus norvegicus GN=Slc12a7 PE=2 SV=2	Q9Y666	S12A7_HUMAN	Solute carrier family 12 member 7 (Electroneutral potassium-chloride cotransporter 4) (K-Cl cotransporter 4)	SLC12A7 KCC4	Homo sapiens (Human)	1083
Q5U204	LTOR3_RAT Ragulator complex protein LAMTOR3 OS=Rattus norvegicus GN=Lamtor3 PE=2 SV=1	Q9UHA4	LTOR3_HUMAN	Ragulator complex protein LAMTOR3 (Late endosomal/lysosomal adaptor and MAPK and MTOR activator 3) (MEK-binding partner 1) (Mp1) (Mitogen-activated protein kinase kinase 1-interacting protein 1) (Mitogen-activated protein kinase scaffold protein 1)	LAMTOR3 MAP2K1IP1 MAPKSP1 PRO2783	Homo sapiens (Human)	124
Q5U2U4	Q5U2U4_RAT Secretory carrier membrane protein 2 [Rattus norvegicus (Rat) [10116]]	O15127	SCAM2_HUMAN	Secretory carrier-associated membrane protein 2 (Secretory carrier membrane protein 2)	SCAMP2	Homo sapiens (Human)	329
Q5U2X6	CCD47_RAT Coiled-coil domain-containing protein 47 OS=Rattus norvegicus GN=Ccdc47 PE=2 SV=1	Q96A33	CCD47_HUMAN	Coiled-coil domain-containing protein 47	CCDC47 GK001 MSTP041 PSEC0077	Homo sapiens (Human)	483
Q5U302	Q5U302_RAT Catenin (Cadherin associated protein), alpha 1 OS=Rattus norvegicus GN=Ctnna1 PE=1 SV=1	P35221	CTNA1_HUMAN	Catenin alpha-1 (Alpha E-catenin) (Cadherin-associated protein) (Renal carcinoma antigen NY-REN-13)	CTNNA1	Homo sapiens (Human)	906
Q5VLR5	Q5VLR5_RAT BWK4 OS=Rattus norvegicus GN=Erp44 PE=2 SV=1	Q9BS26	ERP44_HUMAN	Endoplasmic reticulum resident protein 44 (ER protein 44) (ERp44) (Thioredoxin domain-containing protein 4)	ERP44 KIAA0573 TXNDC4 UNQ532/PRO1075	Homo sapiens (Human)	406
Q5XI60	REEP6_RAT Receptor expression-enhancing protein 6 OS=Rattus norvegicus GN=Reep6 PE=2 SV=1	Q96HR9	REEP6_HUMAN	Receptor expression-enhancing protein 6 (Polyposis locus protein 1-like 1)	REEP6 C19orf32 DP1L1	Homo sapiens (Human)	184
Q5XI83	CP062_RAT UPF0505 protein C16orf62 homolog OS=Rattus norvegicus PE=2 SV=1	Q7Z3J2	CP062_HUMAN	UPF0505 protein C16orf62 (Esophageal cancer-associated protein)	C16orf62 101F10.2	Homo sapiens (Human)	963
Q5XI89	NXPE4_RAT NXPE family member 4 OS=Rattus norvegicus GN=Nxpe4 PE=2 SV=1	Q6UWF7	NXPE4_HUMAN	NXPE family member 4 (Protein FAM55D)	NXPE4 C11orf33 FAM55D UNQ3018/PRO9799	Homo sapiens (Human)	544
Q5XIC0	ECI2_RAT Enoyl-CoA delta isomerase 2, mitochondrial OS=Rattus norvegicus GN=Eci2 PE=1 SV=1	O75521	ECI2_HUMAN	Enoyl-CoA delta isomerase 2, mitochondrial (EC 5.3.3.8) (DRS-1) (Delta(3),delta(2)-enoyl-CoA isomerase) (D3,D2-enoyl-CoA isomerase) (Diazepam-binding inhibitor-related protein 1) (DBI-related protein 1) (Dodecenoyl-CoA isomerase) (Hepatocellular carcinoma-associated antigen 88) (Peroxisomal 3,2-trans-enoyl-CoA isomerase) (pECI) (Renal carcinoma antigen NY-REN-1)	ECI2 DRS1 HCA88 PECI	Homo sapiens (Human)	394
Q5XIE8	ITM2B_RAT Integral membrane protein 2B OS=Rattus norvegicus GN=Itm2b PE=2 SV=1	Q9Y287	ITM2B_HUMAN	Integral membrane protein 2B (Immature BRI2) (imBRI2) (Protein E25B) (Transmembrane protein BRI) (Bri) [Cleaved into: BRI2, membrane form (Mature BRI2) (mBRI2); BRI2 intracellular domain (BRI2 ICD); BRI2C, soluble form; Bri23 peptide (Bri2-23) (ABri23) (C-terminal peptide) (P23 peptide)]	ITM2B BRI BRI2	Homo sapiens (Human)	266
Q5XIF6	TBA4A_RAT Tubulin alpha-4A chain OS=Rattus norvegicus GN=Tuba4a PE=2 SV=1	P68366	TBA4A_HUMAN	Tubulin alpha-4A chain (Alpha-tubulin 1) (Testis-specific alpha-tubulin) (Tubulin H2-alpha) (Tubulin alpha-1 chain)	TUBA4A TUBA1	Homo sapiens (Human)	448
Q5XIH7	PHB2_RAT Prohibitin-2 OS=Rattus norvegicus GN=Phb2 PE=1 SV=1	Q99623	PHB2_HUMAN	Prohibitin-2 (B-cell receptor-associated protein BAP37) (D-prohibitin) (Repressor of estrogen receptor activity)	PHB2 BAP REA	Homo sapiens (Human)	299
Q5XJY5	Q3U4S9_MOUSE Putative uncharacterized protein [Mus musculus (Mouse) [10090]]	P48444	COPD_HUMAN	Coatomer subunit delta (Archain) (Delta-coat protein) (Delta-COP)	ARCN1 COPD	Homo sapiens (Human)	511
Q61301	CTNA2_MOUSE Catenin alpha-2 [Mus musculus (Mouse) [10090]]	P26232	CTNA2_HUMAN	Catenin alpha-2 (Alpha N-catenin) (Alpha-catenin-related protein)	CTNNA2 CAPR	Homo sapiens (Human)	953
Q62636	RAP1B_RAT Ras-related protein Rap-1b [Rattus norvegicus (Rat) [10116]]	P61224	RAP1B_HUMAN	Ras-related protein Rap-1b (GTP-binding protein smg p21B)	RAP1B OK/SW-cl.11	Homo sapiens (Human)	184
Q62638	GSLG1_RAT Golgi apparatus protein 1 OS=Rattus norvegicus GN=Glg1 PE=1 SV=1	Q92896	GSLG1_HUMAN	Golgi apparatus protein 1 (CFR-1) (Cysteine-rich fibroblast growth factor receptor) (E-selectin ligand 1) (ESL-1) (Golgi sialoglycoprotein MG-160)	GLG1 CFR1 ESL1 MG160	Homo sapiens (Human)	1179
Q62717	CAPS1_RAT Calcium-dependent secretion activator 1 OS=Rattus norvegicus GN=Cadps PE=1 SV=1	Q9ULU8	CAPS1_HUMAN	Calcium-dependent secretion activator 1 (Calcium-dependent activator protein for secretion 1) (CAPS-1)	CADPS CAPS CAPS1 KIAA1121	Homo sapiens (Human)	1353
Q62730	Q5I0N4_RAT Estradiol 17-beta-dehydrogenase 2 OS=Rattus norvegicus GN=Hsd17b2 PE=2 SV=1	P37059	DHB2_HUMAN	Estradiol 17-beta-dehydrogenase 2 (EC 1.1.1.62) (17-beta-hydroxysteroid dehydrogenase type 2) (17-beta-HSD 2) (20 alpha-hydroxysteroid dehydrogenase) (20-alpha-HSD) (E2DH) (Microsomal 17-beta-hydroxysteroid dehydrogenase) (Short chain dehydrogenase/reductase family 9C member 2) (Testosterone 17-beta-dehydrogenase) (EC 1.1.1.239)	HSD17B2 EDH17B2 SDR9C2	Homo sapiens (Human)	387
Q62839	GOGA2_RAT Golgin subfamily A member 2 OS=Rattus norvegicus GN=Golga2 PE=1 SV=3	Q08379	GOGA2_HUMAN	Golgin subfamily A member 2 (130 kDa cis-Golgi matrix protein) (GM130) (GM130 autoantigen) (Golgin-95)	GOLGA2	Homo sapiens (Human)	1002
Q62902	LMAN1_RAT Protein ERGIC-53 OS=Rattus norvegicus GN=Lman1 PE=1 SV=1	P49257	LMAN1_HUMAN	Protein ERGIC-53 (ER-Golgi intermediate compartment 53 kDa protein) (Gp58) (Intracellular mannose-specific lectin MR60) (Lectin mannose-binding 1)	LMAN1 ERGIC53 F5F8D	Homo sapiens (Human)	510
Q62931	GOSR1_RAT Golgi SNAP receptor complex member 1 OS=Rattus norvegicus GN=Gosr1 PE=1 SV=1	O95249	GOSR1_HUMAN	Golgi SNAP receptor complex member 1 (28 kDa Golgi SNARE protein) (28 kDa cis-Golgi SNARE p28) (GOS-28)	GOSR1 GS28	Homo sapiens (Human)	250
Q62956	ERBB4_RAT Receptor tyrosine-protein kinase erbB-4 OS=Rattus norvegicus GN=Erbb4 PE=1 SV=3	Q15303	ERBB4_HUMAN	Receptor tyrosine-protein kinase erbB-4 (EC 2.7.10.1) (Proto-oncogene-like protein c-ErbB-4) (Tyrosine kinase-type cell surface receptor HER4) (p180erbB4) [Cleaved into: ERBB4 intracellular domain (4ICD) (E4ICD) (s80HER4)]	ERBB4 HER4	Homo sapiens (Human)	1308
Q63081	PDIA6_RAT Protein disulfide-isomerase A6 OS=Rattus norvegicus GN=Pdia6 PE=1 SV=2	Q15084	PDIA6_HUMAN	Protein disulfide-isomerase A6 (EC 5.3.4.1) (Endoplasmic reticulum protein 5) (ER protein 5) (ERp5) (Protein disulfide isomerase P5) (Thioredoxin domain-containing protein 7)	PDIA6 ERP5 P5 TXNDC7	Homo sapiens (Human)	440
Q63083	NUCB1_RAT Nucleobindin-1 OS=Rattus norvegicus GN=Nucb1 PE=1 SV=1	Q02818	NUCB1_HUMAN	Nucleobindin-1 (CALNUC)	NUCB1 NUC	Homo sapiens (Human)	461
Q63120	MRP2_RAT Canalicular multispecific organic anion transporter 1 OS=Rattus norvegicus GN=Abcc2 PE=2 SV=1	Q92887	MRP2_HUMAN	Canalicular multispecific organic anion transporter 1 (ATP-binding cassette sub-family C member 2) (Canalicular multidrug resistance protein) (Multidrug resistance-associated protein 2)	ABCC2 CMOAT CMOAT1 CMRP MRP2	Homo sapiens (Human)	1545
Q63198	CNTN1_RAT Contactin-1 OS=Rattus norvegicus GN=Cntn1 PE=1 SV=2	Q12860	CNTN1_HUMAN	Contactin-1 (Glycoprotein gp135) (Neural cell surface protein F3)	CNTN1	Homo sapiens (Human)	1018
Q63203	FCGR2_RAT Low affinity immunoglobulin gamma Fc region receptor II OS=Rattus norvegicus GN=Fcgr2 PE=2 SV=1	P31994	FCG2B_HUMAN	Low affinity immunoglobulin gamma Fc region receptor II-b (IgG Fc receptor II-b) (CDw32) (Fc-gamma RII-b) (Fc-gamma-RIIb) (FcRII-b) (CD antigen CD32)	FCGR2B CD32 FCG2 IGFR2	Homo sapiens (Human)	310
Q63416	ITIH3_RAT Inter-alpha-trypsin inhibitor heavy chain H3 OS=Rattus norvegicus GN=Itih3 PE=2 SV=1	Q06033	ITIH3_HUMAN	Inter-alpha-trypsin inhibitor heavy chain H3 (ITI heavy chain H3) (ITI-HC3) (Inter-alpha-inhibitor heavy chain 3) (Serum-derived hyaluronan-associated protein) (SHAP)	ITIH3	Homo sapiens (Human)	890
Q63524	TMED2_RAT Transmembrane emp24 domain-containing protein 2 OS=Rattus norvegicus GN=Tmed2 PE=1 SV=1	Q15363	TMED2_HUMAN	Transmembrane emp24 domain-containing protein 2 (Membrane protein p24A) (p24) (p24 family protein beta-1) (p24beta1)	TMED2 RNP24	Homo sapiens (Human)	201
Q63584	TMEDA_RAT Transmembrane emp24 domain-containing protein 10 OS=Rattus norvegicus GN=Tmed10 PE=1 SV=2	P49755	TMEDA_HUMAN	Transmembrane emp24 domain-containing protein 10 (21 kDa transmembrane-trafficking protein) (S31III125) (S31I125) (Tmp-21-I) (Transmembrane protein Tmp21) (p23) (p24 family protein delta-1) (p24delta1) (p24delta)	TMED10 TMP21	Homo sapiens (Human)	219
Q63615	VP33A_RAT Vacuolar protein sorting-associated protein 33A OS=Rattus norvegicus GN=Vps33a PE=1 SV=1	Q96AX1	VP33A_HUMAN	Vacuolar protein sorting-associated protein 33A (hVPS33A)	VPS33A	Homo sapiens (Human)	596
Q63634	NPY5R_RAT Neuropeptide Y receptor type 5 OS=Rattus norvegicus GN=Npy5r PE=2 SV=2	Q15761	NPY5R_HUMAN	Neuropeptide Y receptor type 5 (NPY5-R) (NPY-Y5 receptor) (NPYY5-R) (Y5 receptor)	NPY5R NPYR5	Homo sapiens (Human)	445
Q63638	SPEG_RAT Striated muscle-specific serine/threonine-protein kinase OS=Rattus norvegicus GN=Speg PE=2 SV=2	Q15772	SPEG_HUMAN	Striated muscle preferentially expressed protein kinase (EC 2.7.11.1) (Aortic preferentially expressed protein 1) (APEG-1)	SPEG APEG1 KIAA1297	Homo sapiens (Human)	3267
Q640L5	CCD18_MOUSE Coiled-coil domain-containing protein 18 [Mus musculus (Mouse) [10090]]	Q5T9S5	CCD18_HUMAN	Coiled-coil domain-containing protein 18 (Sarcoma antigen NY-SAR-24)	CCDC18	Homo sapiens (Human)	1454
Q640N1	AEBP1_MOUSE Adipocyte enhancer-binding protein 1 [Mus musculus (Mouse) [10090]]	Q8IUX7	AEBP1_HUMAN	Adipocyte enhancer-binding protein 1 (AE-binding protein 1) (Aortic carboxypeptidase-like protein)	AEBP1 ACLP	Homo sapiens (Human)	1158
Q64194	LICH_RAT Lysosomal acid lipase/cholesteryl ester hydrolase OS=Rattus norvegicus GN=Lipa PE=2 SV=1	P38571	LICH_HUMAN	Lysosomal acid lipase/cholesteryl ester hydrolase (Acid cholesteryl ester hydrolase) (LAL) (EC 3.1.1.13) (Cholesteryl esterase) (Lipase A) (Sterol esterase)	LIPA	Homo sapiens (Human)	399
Q64232	TECR_RAT Very-long-chain enoyl-CoA reductase OS=Rattus norvegicus GN=Tecr PE=2 SV=1	Q9NZ01	TECR_HUMAN	Very-long-chain enoyl-CoA reductase (EC 1.3.1.93) (Synaptic glycoprotein SC2) (Trans-2,3-enoyl-CoA reductase) (TER)	TECR GPSN2 SC2	Homo sapiens (Human)	308
Q642B8	Q642B8_RAT Phosphatidylinositol glycan anchor biosynthesis, class Q OS=Rattus norvegicus GN=Pigq PE=2 SV=1	Q9BRB3	PIGQ_HUMAN	Phosphatidylinositol N-acetylglucosaminyltransferase subunit Q (EC 2.4.1.198) (N-acetylglucosamyl transferase component GPI1) (Phosphatidylinositol-glycan biosynthesis class Q protein) (PIG-Q)	PIGQ GPI1	Homo sapiens (Human)	760
Q64535	ATP7B_RAT Copper-transporting ATPase 2 OS=Rattus norvegicus GN=Atp7b PE=2 SV=1	P35670	ATP7B_HUMAN	Copper-transporting ATPase 2 (EC 3.6.3.54) (Copper pump 2) (Wilson disease-associated protein) [Cleaved into: WND/140 kDa]	ATP7B PWD WC1 WND	Homo sapiens (Human)	1465
Q64550	UD11_RAT UDP-glucuronosyltransferase 1-1 OS=Rattus norvegicus GN=Ugt1a1 PE=1 SV=1	P22309	UD11_HUMAN	UDP-glucuronosyltransferase 1-1 (UDPGT 1-1) (UGT1*1) (UGT1-01) (UGT1.1) (EC 2.4.1.17) (Bilirubin-specific UDPGT isozyme 1) (hUG-BR1) (UDP-glucuronosyltransferase 1-A) (UGT-1A) (UGT1A) (UDP-glucuronosyltransferase 1A1)	UGT1A1 GNT1 UGT1	Homo sapiens (Human)	533
Q64633	UD17_RAT UDP-glucuronosyltransferase 1-7 [Rattus norvegicus (Rat) [10116]]	Q9HAW9	UD18_HUMAN	UDP-glucuronosyltransferase 1-8 (UDPGT 1-8) (UGT1*8) (UGT1-08) (UGT1.8) (EC 2.4.1.17) (UDP-glucuronosyltransferase 1-H) (UGT-1H) (UGT1H) (UDP-glucuronosyltransferase 1A8)	UGT1A8 GNT1 UGT1	Homo sapiens (Human)	530
Q64654	CP51A_RAT Lanosterol 14-alpha demethylase [Rattus norvegicus (Rat) [10116]]	Q16850	CP51A_HUMAN	Lanosterol 14-alpha demethylase (LDM) (EC 1.14.13.70) (CYPLI) (Cytochrome P450 51A1) (Cytochrome P450-14DM) (Cytochrome P45014DM) (Cytochrome P450LI) (Sterol 14-alpha demethylase)	CYP51A1 CYP51	Homo sapiens (Human)	503
Q66HA6	ARL8B_RAT ADP-ribosylation factor-like protein 8B OS=Rattus norvegicus GN=Arl8b PE=2 SV=1	Q9NVJ2	ARL8B_HUMAN	ADP-ribosylation factor-like protein 8B (ADP-ribosylation factor-like protein 10C) (Novel small G protein indispensable for equal chromosome segregation 1)	ARL8B ARL10C GIE1	Homo sapiens (Human)	186
Q66HD0	ENPL_RAT Endoplasmin OS=Rattus norvegicus GN=Hsp90b1 PE=1 SV=2	P14625	ENPL_HUMAN	Endoplasmin (94 kDa glucose-regulated protein) (GRP-94) (Heat shock protein 90 kDa beta member 1) (Tumor rejection antigen 1) (gp96 homolog)	HSP90B1 GRP94 TRA1	Homo sapiens (Human)	803
Q66HF2	TM9S1_RAT Transmembrane 9 superfamily member 1 [Rattus norvegicus (Rat) [10116]]	O15321	TM9S1_HUMAN	Transmembrane 9 superfamily member 1 (MP70 protein family member) (hMP70)	TM9SF1	Homo sapiens (Human)	606
Q66X93	SND1_RAT Staphylococcal nuclease domain-containing protein 1 OS=Rattus norvegicus GN=Snd1 PE=2 SV=1	Q7KZF4	SND1_HUMAN	Staphylococcal nuclease domain-containing protein 1 (100 kDa coactivator) (EBNA2 coactivator p100) (Tudor domain-containing protein 11) (p100 co-activator)	SND1 TDRD11	Homo sapiens (Human)	910
Q68FP8	KAD8_RAT Adenylate kinase 8 OS=Rattus norvegicus GN=Ak8 PE=2 SV=1	Q96MA6	KAD8_HUMAN	Adenylate kinase 8 (AK 8) (EC 2.7.4.3) (EC 2.7.4.6) (ATP-AMP transphosphorylase 8)	AK8 C9orf98	Homo sapiens (Human)	479
Q68FX4	Q68FX4_RAT Hematopoietic cell specific Lyn substrate 1 OS=Rattus norvegicus GN=Hcls1 PE=2 SV=1	P14317	HCLS1_HUMAN	Hematopoietic lineage cell-specific protein (Hematopoietic cell-specific LYN substrate 1) (LckBP1) (p75)	HCLS1 HS1	Homo sapiens (Human)	486
Q6AXY8	Q6AXY8_RAT Dehydrogenase/reductase (SDR family) member 1 [Rattus norvegicus (Rat) [10116]]	Q96LJ7	DHRS1_HUMAN	Dehydrogenase/reductase SDR family member 1 (EC 1.1.-.-) (Short chain dehydrogenase/reductase family 19C member 1)	DHRS1 SDR19C1	Homo sapiens (Human)	313
Q6AY20	MPRD_RAT Cation-dependent mannose-6-phosphate receptor OS=Rattus norvegicus GN=M6pr PE=2 SV=1	P20645	MPRD_HUMAN	Cation-dependent mannose-6-phosphate receptor (CD Man-6-P receptor) (CD-MPR) (46 kDa mannose 6-phosphate receptor) (MPR 46)	M6PR MPR46 MPRD	Homo sapiens (Human)	277
Q6AY58	Q6AY58_RAT B-cell receptor-associated protein 31 OS=Rattus norvegicus GN=Bcap31 PE=2 SV=1	P51572	BAP31_HUMAN	B-cell receptor-associated protein 31 (BCR-associated protein 31) (Bap31) (6C6-AG tumor-associated antigen) (Protein CDM) (p28)	BCAP31 BAP31 DXS1357E	Homo sapiens (Human)	246
Q6AY86	VP26A_RAT Vacuolar protein sorting-associated protein 26A OS=Rattus norvegicus GN=Vps26a PE=2 SV=1	O75436	VP26A_HUMAN	Vacuolar protein sorting-associated protein 26A (Vesicle protein sorting 26A) (hVPS26)	VPS26A VPS26	Homo sapiens (Human)	327
Q6AYC9	Q6AYC9_RAT Ankyrin repeat and SOCS box-containing 6 OS=Rattus norvegicus GN=Asb6 PE=2 SV=1	Q9NWX5	ASB6_HUMAN	Ankyrin repeat and SOCS box protein 6 (ASB-6)	ASB6	Homo sapiens (Human)	421
Q6AYL4	RIBC1_RAT RIB43A-like with coiled-coils protein 1 OS=Rattus norvegicus GN=Ribc1 PE=2 SV=1	Q8N443	RIBC1_HUMAN	RIB43A-like with coiled-coils protein 1	RIBC1	Homo sapiens (Human)	379
Q6AYR5	CLRN3_RAT Clarin-3 OS=Rattus norvegicus GN=Clrn3 PE=2 SV=1	Q8NCR9	CLRN3_HUMAN	Clarin-3 (Transmembrane protein 12) (Usher syndrome type-3A-like protein 1)	CLRN3 TMEM12 USH3AL1	Homo sapiens (Human)	226
Q6AZ54	HEMGN_RAT Hemogen OS=Rattus norvegicus GN=Hemgn PE=1 SV=1	Q9BXL5	HEMGN_HUMAN	Hemogen (Erythroid differentiation-associated gene protein) (EDAG-1) (Hemopoietic gene protein) (Negative differentiation regulator protein)	HEMGN EDAG NDR PRO1037 PRO1620	Homo sapiens (Human)	484
Q6DGF2	Q6DGF2_RAT Enthoprotin OS=Rattus norvegicus GN=Clint1 PE=2 SV=1	Q14677	EPN4_HUMAN	Clathrin interactor 1 (Clathrin-interacting protein localized in the trans-Golgi region) (Clint) (Enthoprotin) (Epsin-4) (Epsin-related protein) (EpsinR)	CLINT1 ENTH EPN4 EPNR KIAA0171	Homo sapiens (Human)	625
Q6IFU9	Q6IFU9_RAT Protein Krt16 OS=Rattus norvegicus GN=Krt16 PE=2 SV=1	P08779	K1C16_HUMAN	Keratin, type I cytoskeletal 16 (Cytokeratin-16) (CK-16) (Keratin-16) (K16)	KRT16 KRT16A	Homo sapiens (Human)	473
Q6IRK4	Q6IRK4_RAT Protein Slc37a4 OS=Rattus norvegicus GN=Slc37a4 PE=2 SV=1	O43826	G6PT1_HUMAN	Glucose-6-phosphate exchanger SLC37A4 (Glucose-5-phosphate transporter) (Glucose-6-phosphate translocase) (Solute carrier family 37 member 4) (Transformation-related gene 19 protein) (TRG-19)	SLC37A4 G6PT G6PT1 PRO0685 TRG19	Homo sapiens (Human)	429
Q6JHU9	CBP_RAT CREB-binding protein OS=Rattus norvegicus GN=Crebbp PE=2 SV=1	Q92793	CBP_HUMAN	CREB-binding protein (EC 2.3.1.48)	CREBBP CBP	Homo sapiens (Human)	2442
Q6JPI3	E9QLJ3_MOUSE Mediator of RNA polymerase II transcription subunit 13-like [Mus musculus (Mouse) [10090]]	Q71F56	MD13L_HUMAN	Mediator of RNA polymerase II transcription subunit 13-like (Mediator complex subunit 13-like) (Thyroid hormone receptor-associated protein 2) (Thyroid hormone receptor-associated protein complex 240 kDa component-like)	MED13L KIAA1025 PROSIT240 THRAP2 TRAP240L	Homo sapiens (Human)	2210
Q6P6S9	ENTP5_RAT Ectonucleoside triphosphate diphosphohydrolase 5 OS=Rattus norvegicus GN=Entpd5 PE=2 SV=1	O75356	ENTP5_HUMAN	Ectonucleoside triphosphate diphosphohydrolase 5 (NTPDase 5) (EC 3.6.1.6) (CD39 antigen-like 4) (ER-UDPase) (Guanosine-diphosphatase ENTPD5) (GDPase ENTPD5) (EC 3.6.1.42) (Nucleoside diphosphatase) (Uridine-diphosphatase ENTPD5) (UDPase ENTPD5)	ENTPD5 CD39L4 PCPH	Homo sapiens (Human)	428
Q6P742	PLP2_RAT Proteolipid protein 2 OS=Rattus norvegicus GN=Plp2 PE=2 SV=1	Q04941	PLP2_HUMAN	Proteolipid protein 2 (Differentiation-dependent protein A4) (Intestinal membrane A4 protein)	PLP2 A4	Homo sapiens (Human)	152
Q6P791	LTOR1_RAT Ragulator complex protein LAMTOR1 [Rattus norvegicus (Rat) [10116]]	Q6IAA8	LTOR1_HUMAN	Ragulator complex protein LAMTOR1 (Late endosomal/lysosomal adaptor and MAPK and MTOR activator 1) (Lipid raft adaptor protein p18) (Protein associated with DRMs and endosomes) (p27Kip1-releasing factor from RhoA) (p27RF-Rho)	LAMTOR1 C11orf59 PDRO PP7157	Homo sapiens (Human)	161
Q6P7R8	DHB12_RAT Estradiol 17-beta-dehydrogenase 12 OS=Rattus norvegicus GN=Hsd17b12 PE=2 SV=1	Q53GQ0	DHB12_HUMAN	Very-long-chain 3-oxoacyl-CoA reductase (EC 1.1.1.330) (17-beta-hydroxysteroid dehydrogenase 12) (17-beta-HSD 12) (3-ketoacyl-CoA reductase) (KAR) (Estradiol 17-beta-dehydrogenase 12) (EC 1.1.1.62) (Short chain dehydrogenase/reductase family 12C member 1)	HSD17B12 SDR12C1	Homo sapiens (Human)	312
Q6P9U3	COMD3_RAT COMM domain-containing protein 3 OS=Rattus norvegicus GN=Commd3 PE=2 SV=1	Q9UBI1	COMD3_HUMAN	COMM domain-containing protein 3 (Protein Bup) (Protein PIL)	COMMD3 BUP C10orf8	Homo sapiens (Human)	195
Q6VBQ5	Q05BA4_RAT Myadm protein OS=Rattus norvegicus GN=Myadm PE=2 SV=1	Q96S97	MYADM_HUMAN	Myeloid-associated differentiation marker (Protein SB135)	MYADM UNQ553/PRO1110	Homo sapiens (Human)	322
Q792Z1	Q792Z1_MOUSE MCG140784 [Mus musculus (Mouse) [10090]]	P07477	TRY1_HUMAN	Trypsin-1 (EC 3.4.21.4) (Beta-trypsin) (Cationic trypsinogen) (Serine protease 1) (Trypsin I) [Cleaved into: Alpha-trypsin chain 1; Alpha-trypsin chain 2]	PRSS1 TRP1 TRY1 TRYP1	Homo sapiens (Human)	247
Q7TMA5	APOB_RAT Apolipoprotein B-100 OS=Rattus norvegicus GN=Apob PE=1 SV=1	P04114	APOB_HUMAN	Apolipoprotein B-100 (Apo B-100) [Cleaved into: Apolipoprotein B-48 (Apo B-48)]	APOB	Homo sapiens (Human)	4563
Q7TMB7	LPPR4_RAT Lipid phosphate phosphatase-related protein type 4 OS=Rattus norvegicus GN=Lppr4 PE=2 SV=1	Q7Z2D5	PLPR4_HUMAN	Phospholipid phosphatase-related protein type 4 (EC 3.1.3.4) (Brain-specific phosphatidic acid phosphatase-like protein 1) (Lipid phosphate phosphatase-related protein type 4) (Plasticity-related gene 1 protein) (PRG-1)	PLPPR4 KIAA0455 LPPR4 PHP1 PRG1	Homo sapiens (Human)	763
Q7TS68	NSUN6_MOUSE Putative methyltransferase NSUN6 [Mus musculus (Mouse) [10090]]	Q8TEA1	NSUN6_HUMAN	Putative methyltransferase NSUN6 (EC 2.1.1.-) (NOL1/NOP2/Sun and PUA domain-containing protein 1) (NOL1/NOP2/Sun domain family member 6)	NSUN6 NOPD1	Homo sapiens (Human)	469
Q80WL1	GLDN_RAT Gliomedin OS=Rattus norvegicus GN=Gldn PE=1 SV=1	Q6ZMI3	GLDN_HUMAN	Gliomedin [Cleaved into: Gliomedin shedded ectodomain]	GLDN COLM UNQ9339/PRO34011	Homo sapiens (Human)	551
Q80X08	FAM21_RAT WASH complex subunit FAM21 OS=Rattus norvegicus GN=Fam21 PE=2 SV=1	Q641Q2	FA21A_HUMAN	WASH complex subunit FAM21A	FAM21A FAM21B	Homo sapiens (Human)	1341
Q80ZA3	Q80ZA3_RAT Alpha-2 antiplasmin OS=Rattus norvegicus GN=Serpinf1 PE=2 SV=1	P36955	PEDF_HUMAN	Pigment epithelium-derived factor (PEDF) (Cell proliferation-inducing gene 35 protein) (EPC-1) (Serpin F1)	SERPINF1 PEDF PIG35	Homo sapiens (Human)	418
Q810T5	KAT7_RAT Histone acetyltransferase KAT7 OS=Rattus norvegicus GN=Kat7 PE=2 SV=1	O95251	KAT7_HUMAN	Histone acetyltransferase KAT7 (EC 2.3.1.48) (Histone acetyltransferase binding to ORC1) (Lysine acetyltransferase 7) (MOZ, YBF2/SAS3, SAS2 and TIP60 protein 2) (MYST-2)	KAT7 HBO1 HBOa MYST2	Homo sapiens (Human)	611
Q811A2	BST2_RAT Bone marrow stromal antigen 2 OS=Rattus norvegicus GN=Bst2 PE=1 SV=1	Q10589	BST2_HUMAN	Bone marrow stromal antigen 2 (BST-2) (HM1.24 antigen) (Tetherin) (CD antigen CD317)	BST2	Homo sapiens (Human)	180
Q8BI71	EX3L1_MOUSE Exocyst complex component 3-like protein [Mus musculus (Mouse) [10090]]	Q86VI1	EX3L1_HUMAN	Exocyst complex component 3-like protein (Protein Jiangli)	EXOC3L1 EXOC3L	Homo sapiens (Human)	746
Q8BLX7	A3KFV3_MOUSE Collagen alpha-1(XVI) chain [Mus musculus (Mouse) [10090]]	Q07092	COGA1_HUMAN	Collagen alpha-1(XVI) chain	COL16A1 FP1572	Homo sapiens (Human)	1604
Q8BM47	PKHM3_MOUSE Pleckstrin homology domain-containing family M member 3 [Mus musculus (Mouse) [10090]]	Q6ZWE6	PKHM3_HUMAN	Pleckstrin homology domain-containing family M member 3 (PH domain-containing family M member 3)	PLEKHM3 PLEKHM1L	Homo sapiens (Human)	761
Q8BM55	TM214_MOUSE Transmembrane protein 214 [Mus musculus (Mouse) [10090]]	Q6NUQ4	TM214_HUMAN	Transmembrane protein 214	TMEM214 PP446	Homo sapiens (Human)	689
Q8BN58	F6ZDY5_MOUSE Rho GTPase-activating protein 28 (Fragment) [Mus musculus (Mouse) [10090]]	Q9P2N2	RHG28_HUMAN	Rho GTPase-activating protein 28 (Rho-type GTPase-activating protein 28)	ARHGAP28 KIAA1314	Homo sapiens (Human)	729
Q8BYH8	B7ZNF8_MOUSE Chd9 protein [Mus musculus (Mouse) [10090]]	Q3L8U1	CHD9_HUMAN	Chromodomain-helicase-DNA-binding protein 9 (CHD-9) (EC 3.6.4.12) (ATP-dependent helicase CHD9) (Chromatin-related mesenchymal modulator) (CReMM) (Chromatin-remodeling factor CHROM1) (Kismet homolog 2) (PPAR-alpha-interacting complex protein 320 kDa) (Peroxisomal proliferator-activated receptor A-interacting complex 320 kDa protein)	CHD9 KIAA0308 KISH2 PRIC320 AD-013 x0008	Homo sapiens (Human)	2897
Q8CFC1	MINA_RAT Bifunctional lysine-specific demethylase and histidyl-hydroxylase MINA OS=Rattus norvegicus GN=Mina PE=2 SV=1	Q8IUF8	MINA_HUMAN	Bifunctional lysine-specific demethylase and histidyl-hydroxylase MINA (EC 1.14.11.-) (60S ribosomal protein L27a histidine hydroxylase) (Histone lysine demethylase MINA) (MYC-induced nuclear antigen) (Mineral dust-induced gene protein) (Nucleolar protein 52) (Ribosomal oxygenase MINA) (ROX)	MINA MDIG MINA53 NO52	Homo sapiens (Human)	465
Q8CFN2	CDC42_RAT Cell division control protein 42 homolog OS=Rattus norvegicus GN=Cdc42 PE=1 SV=2	P60953	CDC42_HUMAN	Cell division control protein 42 homolog (G25K GTP-binding protein)	CDC42	Homo sapiens (Human)	191
Q8K4C0	FMO5_RAT Dimethylaniline monooxygenase [N-oxide-forming] 5 OS=Rattus norvegicus GN=Fmo5 PE=1 SV=3	P49326	FMO5_HUMAN	Dimethylaniline monooxygenase [N-oxide-forming] 5 (EC 1.14.13.8) (Dimethylaniline oxidase 5) (Hepatic flavin-containing monooxygenase 5) (FMO 5)	FMO5	Homo sapiens (Human)	533
Q8K4V4	SNX27_RAT Sorting nexin-27 OS=Rattus norvegicus GN=Snx27 PE=1 SV=2	Q96L92	SNX27_HUMAN	Sorting nexin-27	SNX27 KIAA0488 My014	Homo sapiens (Human)	541
Q8R1V4	B5DEM3_RAT Tmed4 protein [Rattus norvegicus (Rat) [10116]]	Q7Z7H5	TMED4_HUMAN	Transmembrane emp24 domain-containing protein 4 (Endoplasmic reticulum stress-response protein 25) (ERS25) (GMP25iso) (Putative NF-kappa-B-activating protein 156) (p24 family protein alpha-3) (p24alpha3)	TMED4 ERS25	Homo sapiens (Human)	227
Q8VHE9	RETST_RAT All-trans-retinol 13,14-reductase OS=Rattus norvegicus GN=Retsat PE=2 SV=1	Q6NUM9	RETST_HUMAN	All-trans-retinol 13,14-reductase (EC 1.3.99.23) (All-trans-13,14-dihydroretinol saturase) (RetSat) (PPAR-alpha-regulated and starvation-induced gene protein)	RETSAT PPSIG UNQ439/PRO872	Homo sapiens (Human)	610
Q8VIG2	MARF1_RAT Meiosis arrest female protein 1 [Rattus norvegicus (Rat) [10116]]	Q9Y4F3	MARF1_HUMAN	Meiosis arrest female protein 1 (Limkain-b1)	KIAA0430 LKAP MARF1	Homo sapiens (Human)	1742
Q923K9	A1CF_RAT APOBEC1 complementation factor OS=Rattus norvegicus GN=A1cf PE=1 SV=1	Q9NQ94	A1CF_HUMAN	APOBEC1 complementation factor (APOBEC1-stimulating protein)	A1CF ACF ASP	Homo sapiens (Human)	594
Q924S5	LONM_RAT Lon protease homolog, mitochondrial OS=Rattus norvegicus GN=Lonp1 PE=2 SV=1	P36776	LONM_HUMAN	Lon protease homolog, mitochondrial (EC 3.4.21.-) (LONHs) (Lon protease-like protein) (LONP) (Mitochondrial ATP-dependent protease Lon) (Serine protease 15)	LONP1 PRSS15	Homo sapiens (Human)	959
Q925D4	T176B_RAT Transmembrane protein 176B OS=Rattus norvegicus GN=Tmem176b PE=1 SV=1	Q3YBM2	T176B_HUMAN	Transmembrane protein 176B (Protein LR8)	TMEM176B LR8	Homo sapiens (Human)	270
Q99MZ7	Q3UXD9_MOUSE Peroxisomal trans-2-enoyl-CoA reductase [Mus musculus (Mouse) [10090]]	Q9BY49	PECR_HUMAN	Peroxisomal trans-2-enoyl-CoA reductase (TERP) (EC 1.3.1.38) (2,4-dienoyl-CoA reductase-related protein) (DCR-RP) (HPDHase) (Short chain dehydrogenase/reductase family 29C member 1) (pVI-ARL)	PECR SDR29C1 PRO1004	Homo sapiens (Human)	303
Q99NH2	A5D6P2_MOUSE Par-3 (Partitioning defective 3) homolog (C. elegans) [Mus musculus (Mouse) [10090]]	Q8TEW0	PARD3_HUMAN	Partitioning defective 3 homolog (PAR-3) (PARD-3) (Atypical PKC isotype-specific-interacting protein) (ASIP) (CTCL tumor antigen se2-5) (PAR3-alpha)	PARD3 PAR3 PAR3A	Homo sapiens (Human)	1356
Q99P77	NOG1_RAT Nucleolar GTP-binding protein 1 OS=Rattus norvegicus GN=Gtpbp4 PE=2 SV=3	Q9BZE4	NOG1_HUMAN	Nucleolar GTP-binding protein 1 (Chronic renal failure gene protein) (GTP-binding protein NGB)	GTPBP4 CRFG NOG1	Homo sapiens (Human)	634
Q99PS8	HRG_RAT Histidine-rich glycoprotein OS=Rattus norvegicus GN=Hrg PE=2 SV=1	P04196	HRG_HUMAN	Histidine-rich glycoprotein (Histidine-proline-rich glycoprotein) (HPRG)	HRG	Homo sapiens (Human)	525
Q99PV2	Q99PV2_RAT Protein Stxbp3 OS=Rattus norvegicus GN=Stxbp3 PE=2 SV=1	O00186	STXB3_HUMAN	Syntaxin-binding protein 3 (Platelet Sec1 protein) (PSP) (Protein unc-18 homolog 3) (Unc18-3) (Protein unc-18 homolog C) (Unc-18C)	STXBP3	Homo sapiens (Human)	592
Q9CZM2	E9QAZ2_MOUSE Ribosomal protein L15 [Mus musculus (Mouse) [10090]]	P61313	RL15_HUMAN	60S ribosomal protein L15	RPL15 EC45 TCBAP0781	Homo sapiens (Human)	204
Q9D8B3	CHM4B_MOUSE Charged multivesicular body protein 4b [Mus musculus (Mouse) [10090]]	Q9H444	CHM4B_HUMAN	Charged multivesicular body protein 4b (Chromatin-modifying protein 4b) (CHMP4b) (SNF7 homolog associated with Alix 1) (SNF7-2) (hSnf7-2) (Vacuolar protein sorting-associated protein 32-2) (Vps32-2) (hVps32-2)	CHMP4B C20orf178 SHAX1	Homo sapiens (Human)	224
Q9EP88	Q9EP88_RAT Brain mitochondrial carrier protein BMCP1 OS=Rattus norvegicus GN=Slc25a14 PE=2 SV=1	O95258	UCP5_HUMAN	Brain mitochondrial carrier protein 1 (BMCP-1) (Mitochondrial uncoupling protein 5) (UCP 5) (Solute carrier family 25 member 14)	SLC25A14 BMCP1 UCP5 UNQ791/PRO1682	Homo sapiens (Human)	325
Q9EQ76	FMO3_RAT Dimethylaniline monooxygenase [N-oxide-forming] 3 [Rattus norvegicus (Rat) [10116]]	P31513	FMO3_HUMAN	Dimethylaniline monooxygenase [N-oxide-forming] 3 (EC 1.14.13.8) (Dimethylaniline oxidase 3) (FMO II) (FMO form 2) (Hepatic flavin-containing monooxygenase 3) (FMO 3) (Trimethylamine monooxygenase) (EC 1.14.13.148)	FMO3	Homo sapiens (Human)	532
Q9ERB0	SNP29_MOUSE Synaptosomal-associated protein 29 [Mus musculus (Mouse) [10090]]	O95721	SNP29_HUMAN	Synaptosomal-associated protein 29 (SNAP-29) (Soluble 29 kDa NSF attachment protein) (Vesicle-membrane fusion protein SNAP-29)	SNAP29	Homo sapiens (Human)	258
Q9ERR2	COMD5_RAT COMM domain-containing protein 5 OS=Rattus norvegicus GN=Commd5 PE=2 SV=1	Q9GZQ3	COMD5_HUMAN	COMM domain-containing protein 5 (Hypertension-related calcium-regulated gene protein) (HCaRG)	COMMD5 HT002	Homo sapiens (Human)	224
Q9ERZ8	TRPV4_RAT Transient receptor potential cation channel subfamily V member 4 OS=Rattus norvegicus GN=Trpv4 PE=1 SV=1	Q9HBA0	TRPV4_HUMAN	Transient receptor potential cation channel subfamily V member 4 (TrpV4) (Osm-9-like TRP channel 4) (OTRPC4) (Transient receptor potential protein 12) (TRP12) (Vanilloid receptor-like channel 2) (Vanilloid receptor-like protein 2) (VRL-2) (Vanilloid receptor-related osmotically-activated channel) (VR-OAC)	TRPV4 VRL2 VROAC	Homo sapiens (Human)	871
Q9ES38	S27A5_RAT Bile acyl-CoA synthetase OS=Rattus norvegicus GN=Slc27a5 PE=1 SV=1	Q9Y2P5	S27A5_HUMAN	Bile acyl-CoA synthetase (BACS) (EC 6.2.1.7) (Bile acid-CoA ligase) (BA-CoA ligase) (BAL) (Cholate--CoA ligase) (Fatty acid transport protein 5) (FATP-5) (Fatty-acid-coenzyme A ligase, very long-chain 3) (Solute carrier family 27 member 5) (Very long-chain acyl-CoA synthetase homolog 2) (VLCS-H2) (VLCSH2) (Very long-chain acyl-CoA synthetase-related protein) (VLACS-related) (VLACSR)	SLC27A5 ACSB ACSVL6 FACVL3 FATP5	Homo sapiens (Human)	690
Q9JHW5	VAMP7_RAT Vesicle-associated membrane protein 7 OS=Rattus norvegicus GN=Vamp7 PE=1 SV=1	P51809	VAMP7_HUMAN	Vesicle-associated membrane protein 7 (VAMP-7) (Synaptobrevin-like protein 1) (Tetanus-insensitive VAMP) (Ti-VAMP)	VAMP7 SYBL1	Homo sapiens (Human)	220
Q9JI85	NUCB2_RAT Nucleobindin-2 [Rattus norvegicus (Rat) [10116]]	P80303	NUCB2_HUMAN	Nucleobindin-2 (DNA-binding protein NEFA) (Gastric cancer antigen Zg4) (Prepronesfatin) [Cleaved into: Nesfatin-1]	NUCB2 NEFA	Homo sapiens (Human)	420
Q9JJL8	SYSM_MOUSE Serine--tRNA ligase, mitochondrial [Mus musculus (Mouse) [10090]]	Q9NP81	SYSM_HUMAN	Serine--tRNA ligase, mitochondrial (EC 6.1.1.11) (SerRSmt) (Seryl-tRNA synthetase) (SerRS) (Seryl-tRNA(Ser/Sec) synthetase)	SARS2 SARSM	Homo sapiens (Human)	518
Q9JMA8	Q6P1H4_MOUSE Exostoses (Multiple)-like 3 [Mus musculus (Mouse) [10090]]	O43909	EXTL3_HUMAN	Exostosin-like 3 (EC 2.4.1.223) (EXT-related protein 1) (Glucuronyl-galactosyl-proteoglycan 4-alpha-N-acetylglucosaminyltransferase) (Hereditary multiple exostoses gene isolog) (Multiple exostosis-like protein 3) (Putative tumor suppressor protein EXTL3)	EXTL3 EXTL1L EXTR1 KIAA0519	Homo sapiens (Human)	919
Q9QUH3	APOA5_RAT Apolipoprotein A-V OS=Rattus norvegicus GN=Apoa5 PE=2 SV=1	Q6Q788	APOA5_HUMAN	Apolipoprotein A-V (Apo-AV) (ApoA-V) (Apolipoprotein A5) (Regeneration-associated protein 3)	APOA5 RAP3 UNQ411/PRO773	Homo sapiens (Human)	366
Q9QUL6	NSF_RAT Vesicle-fusing ATPase OS=Rattus norvegicus GN=Nsf PE=1 SV=1	P46459	NSF_HUMAN	Vesicle-fusing ATPase (EC 3.6.4.6) (N-ethylmaleimide-sensitive fusion protein) (NEM-sensitive fusion protein) (Vesicular-fusion protein NSF)	NSF	Homo sapiens (Human)	744
Q9QX05	TLR4_RAT Toll-like receptor 4 OS=Rattus norvegicus GN=Tlr4 PE=2 SV=1	O00206	TLR4_HUMAN	Toll-like receptor 4 (hToll) (CD antigen CD284)	TLR4	Homo sapiens (Human)	839
Q9QX79	Q6IRS6_RAT Fetub protein OS=Rattus norvegicus GN=Fetub PE=2 SV=1	Q9UGM5	FETUB_HUMAN	Fetuin-B (16G2) (Fetuin-like protein IRL685) (Gugu)	FETUB	Homo sapiens (Human)	382
Q9QYK3	NRBF2_RAT Nuclear receptor-binding factor 2 OS=Rattus norvegicus GN=Nrbf2 PE=1 SV=1	Q96F24	NRBF2_HUMAN	Nuclear receptor-binding factor 2 (NRBF-2) (Comodulator of PPAR and RXR)	NRBF2 COPR	Homo sapiens (Human)	287
Q9QZX8	SO1B2_RAT Solute carrier organic anion transporter family member 1B2 OS=Rattus norvegicus GN=Slco1b2 PE=1 SV=2	Q9NPD5	SO1B3_HUMAN	Solute carrier organic anion transporter family member 1B3 (Liver-specific organic anion transporter 2) (LST-2) (Organic anion transporter 8) (Organic anion-transporting polypeptide 8) (OATP-8) (Solute carrier family 21 member 8)	SLCO1B3 LST2 OATP1B3 OATP8 SLC21A8	Homo sapiens (Human)	702
Q9WU82	CTNB1_RAT Catenin beta-1 OS=Rattus norvegicus GN=Ctnnb1 PE=1 SV=1	P35222	CTNB1_HUMAN	Catenin beta-1 (Beta-catenin)	CTNNB1 CTNNB OK/SW-cl.35 PRO2286	Homo sapiens (Human)	781
Q9WUF4	VAMP8_RAT Vesicle-associated membrane protein 8 OS=Rattus norvegicus GN=Vamp8 PE=1 SV=1	Q9BV40	VAMP8_HUMAN	Vesicle-associated membrane protein 8 (VAMP-8) (Endobrevin) (EDB)	VAMP8	Homo sapiens (Human)	100
Q9WVB1	RAB6A_RAT Ras-related protein Rab-6A OS=Rattus norvegicus GN=Rab6a PE=2 SV=2	P20340	RAB6A_HUMAN	Ras-related protein Rab-6A (Rab-6)	RAB6A RAB6	Homo sapiens (Human)	208
Q9Z0V5	B1AZS9_MOUSE Peroxiredoxin-4 (Fragment) [Mus musculus (Mouse) [10090]]	Q13162	PRDX4_HUMAN	Peroxiredoxin-4 (EC 1.11.1.15) (Antioxidant enzyme AOE372) (AOE37-2) (Peroxiredoxin IV) (Prx-IV) (Thioredoxin peroxidase AO372) (Thioredoxin-dependent peroxide reductase A0372)	PRDX4	Homo sapiens (Human)	271
Q9Z1M9	A0JLM6_MOUSE Smc1a protein (Fragment) [Mus musculus (Mouse) [10090]]	Q14683	SMC1A_HUMAN	Structural maintenance of chromosomes protein 1A (SMC protein 1A) (SMC-1-alpha) (SMC-1A) (Sb1.8)	SMC1A DXS423E KIAA0178 SB1.8 SMC1 SMC1L1	Homo sapiens (Human)	1233
Q9Z2Q1	SC31A_RAT Protein transport protein Sec31A OS=Rattus norvegicus GN=Sec31a PE=1 SV=2	O94979	SC31A_HUMAN	Protein transport protein Sec31A (ABP125) (ABP130) (SEC31-like protein 1) (SEC31-related protein A) (Web1-like protein)	SEC31A KIAA0905 SEC31L1 HSPC275 HSPC334	Homo sapiens (Human)	1220
F1LX77_RAT Protein RGD1565168 OS=Rattus norvegicus GN=Diras3 PE=4 SV=2		O95661	DIRA3_HUMAN	GTP-binding protein Di-Ras3 (Distinct subgroup of the Ras family member 3) (Rho-related GTP-binding protein RhoI)	DIRAS3 ARHI NOEY2 RHOI	Homo sapiens (Human)	229
G3V679_RAT Transferrin receptor protein 1 OS=Rattus norvegicus GN=Tfrc PE=4 SV=1		P02786	TFR1_HUMAN	Transferrin receptor protein 1 (TR) (TfR) (TfR1) (Trfr) (T9) (p90) (CD antigen CD71) [Cleaved into: Transferrin receptor protein 1, serum form (sTfR)]	TFRC	Homo sapiens (Human)	760
Q545Y5	Q545Y5_MOUSE CD74 antigen (Invariant polypeptide of major histocompatibility complex, class II antigen-associated) [Mus musculus (Mouse) [10090]]	P04233	HG2A_HUMAN	HLA class II histocompatibility antigen gamma chain (HLA-DR antigens-associated invariant chain) (Ia antigen-associated invariant chain) (Ii) (p33) (CD antigen CD74)	CD74 DHLAG	Homo sapiens (Human)	296
MDR1_RAT Multidrug resistance protein 1 OS=Rattus norvegicus GN=Abcb1 PE=2 SV=1		P08183	MDR1_HUMAN	Multidrug resistance protein 1 (EC 3.6.3.44) (ATP-binding cassette sub-family B member 1) (P-glycoprotein 1) (CD antigen CD243)	ABCB1 MDR1 PGY1	Homo sapiens (Human)	1280
B1WBP7_RAT Putative uncharacterized protein [Rattus norvegicus (Rat) [10116]]		P30049	ATPD_HUMAN	ATP synthase subunit delta, mitochondrial (F-ATPase delta subunit)	ATP5D	Homo sapiens (Human)	168
G3ILP4,I3LZQ5,Q6P9U5	Q6P9U5_RAT Ribosomal protein L9 [Rattus norvegicus (Rat) [10116]]	P32969	RL9_HUMAN	60S ribosomal protein L9	RPL9 OK/SW-cl.103; RPL9P7; RPL9P8; RPL9P9	Homo sapiens (Human)	192
UDB15_RAT UDP-glucuronosyltransferase 2B15 OS=Rattus norvegicus GN=Ugt2b15 PE=1 SV=1		P54855	UDB15_HUMAN	UDP-glucuronosyltransferase 2B15 (UDPGT 2B15) (EC 2.4.1.17) (HLUG4) (UDP-glucuronosyltransferase 2B8) (UDPGT 2B8) (UDPGTh-3)	UGT2B15 UGT2B8	Homo sapiens (Human)	530
G3V9N8_RAT AP-1 complex subunit beta-1 OS=Rattus norvegicus GN=Ap1b1 PE=4 SV=2		Q10567	AP1B1_HUMAN	AP-1 complex subunit beta-1 (Adaptor protein complex AP-1 subunit beta-1) (Adaptor-related protein complex 1 subunit beta-1) (Beta-1-adaptin) (Beta-adaptin 1) (Clathrin assembly protein complex 1 beta large chain) (Golgi adaptor HA1/AP1 adaptin beta subunit)	AP1B1 ADTB1 BAM22 CLAPB2	Homo sapiens (Human)	949
A2AK33_MOUSE Ral guanine nucleotide dissociation stimulator [Mus musculus (Mouse) [10090]]		Q12967	GNDS_HUMAN	Ral guanine nucleotide dissociation stimulator (RalGDS) (Ral guanine nucleotide exchange factor) (RalGEF)	RALGDS KIAA1308 RGF	Homo sapiens (Human)	914
AAPK1_RAT 5'-AMP-activated protein kinase catalytic subunit alpha-1 OS=Rattus norvegicus GN=Prkaa1 PE=1 SV=2		Q13131	AAPK1_HUMAN	5'-AMP-activated protein kinase catalytic subunit alpha-1 (AMPK subunit alpha-1) (EC 2.7.11.1) (Acetyl-CoA carboxylase kinase) (ACACA kinase) (EC 2.7.11.27) (Hydroxymethylglutaryl-CoA reductase kinase) (HMGCR kinase) (EC 2.7.11.31) (Tau-protein kinase PRKAA1) (EC 2.7.11.26)	PRKAA1 AMPK1	Homo sapiens (Human)	559
Q923E8	Q923E8_MOUSE Phosducin-like [Mus musculus (Mouse) [10090]]	Q13371	PHLP_HUMAN	Phosducin-like protein (PHLP)	PDCL PHLOP1 PhLP1	Homo sapiens (Human)	301
D3ZN37_RAT Rho-associated protein kinase 1 OS=Rattus norvegicus GN=Rock1 PE=4 SV=1		Q13464	ROCK1_HUMAN	Rho-associated protein kinase 1 (EC 2.7.11.1) (Renal carcinoma antigen NY-REN-35) (Rho-associated, coiled-coil-containing protein kinase 1) (Rho-associated, coiled-coil-containing protein kinase I) (ROCK-I) (p160 ROCK-1) (p160ROCK)	ROCK1	Homo sapiens (Human)	1354
MA2A1_RAT Alpha-mannosidase 2 OS=Rattus norvegicus GN=Man2a1 PE=1 SV=2		Q16706	MA2A1_HUMAN	Alpha-mannosidase 2 (EC 3.2.1.114) (Golgi alpha-mannosidase II) (AMan II) (Man II) (Mannosidase alpha class 2A member 1) (Mannosyl-oligosaccharide 1,3-1,6-alpha-mannosidase)	MAN2A1 MANA2	Homo sapiens (Human)	1144
Q2UY11-2	Q2UY11-2 Isoform 2 of Collagen alpha-1(XXVIII) chain [Mus musculus (Mouse) [10090]]	Q2UY09	COSA1_HUMAN	Collagen alpha-1(XXVIII) chain	COL28A1 COL28	Homo sapiens (Human)	1125
D4A0T6_RAT Protein RGD1562390 OS=Rattus norvegicus GN=Rltpr PE=4 SV=1		Q6F5E8	CARL2_HUMAN	Capping protein, Arp2/3 and myosin-I linker protein 2 (Capping protein regulator and myosin 1 linker 2) (F-actin-uncapping protein RLTPR) (Leucine-rich repeat-containing protein 16C) (RGD, leucine-rich repeat, tropomodulin and proline-rich-containing protein)	CARMIL2 LRRC16C RLTPR	Homo sapiens (Human)	1435
RGPA1_RAT Ral GTPase-activating protein subunit alpha-1 OS=Rattus norvegicus GN=Ralgapa1 PE=1 SV=2		Q6GYQ0	RGPA1_HUMAN	Ral GTPase-activating protein subunit alpha-1 (GAP-related-interacting partner to E12) (GRIPE) (GTPase-activating Rap/Ran-GAP domain-like 1) (Tuberin-like protein 1) (p240)	RALGAPA1 GARNL1 KIAA0884 TULIP1	Homo sapiens (Human)	2036
Q6J9G1-2	Q6J9G1-2 Isoform 2 of Tyrosine-protein kinase STYK1 [Mus musculus (Mouse) [10090]]	Q6J9G0	STYK1_HUMAN	Tyrosine-protein kinase STYK1 (EC 2.7.10.2) (Novel oncogene with kinase domain) (Protein PK-unique) (Serine/threonine/tyrosine kinase 1)	STYK1 NOK	Homo sapiens (Human)	422
D3ZQR6_RAT Protein Eml6 OS=Rattus norvegicus GN=Eml6 PE=4 SV=2		Q6ZMW3	EMAL6_HUMAN	Echinoderm microtubule-associated protein-like 6 (EMAP-6) (Echinoderm microtubule-associated protein-like 5-like)	EML6 EML5L	Homo sapiens (Human)	1958
Q8VI28	Q8VI28_RAT INADL (Fragment) [Rattus norvegicus (Rat) [10116]]	Q8NI35	INADL_HUMAN	InaD-like protein (Inadl protein) (hINADL) (Pals1-associated tight junction protein) (Protein associated to tight junctions)	PATJ INADL	Homo sapiens (Human)	1801
NMD3A_RAT Isoform 2 of Glutamate receptor ionotropic, NMDA 3A OS=Rattus norvegicus GN=Grin3a		Q8TCU5	NMD3A_HUMAN	Glutamate receptor ionotropic, NMDA 3A (GluN3A) (N-methyl-D-aspartate receptor subtype 3A) (NMDAR3A) (NR3A) (NMDAR-L)	GRIN3A KIAA1973	Homo sapiens (Human)	1115
F1LZZ6_RAT Stabilin-2 OS=Rattus norvegicus GN=Stab2 PE=4 SV=2		Q8WWQ8	STAB2_HUMAN	Stabilin-2 (FAS1 EGF-like and X-link domain-containing adhesion molecule 2) (Fasciclin, EGF-like, laminin-type EGF-like and link domain-containing scavenger receptor 2) (FEEL-2) (Hyaluronan receptor for endocytosis) [Cleaved into: 190 kDa form stabilin-2 (190 kDa hyaluronan receptor for endocytosis)]	STAB2 FEEL2 FELL FEX2 HARE	Homo sapiens (Human)	2551
G3V7Z7_RAT Insulin gene enhancer protein ISL-2 OS=Rattus norvegicus GN=Isl2 PE=4 SV=1		Q96A47	ISL2_HUMAN	Insulin gene enhancer protein ISL-2 (Islet-2)	ISL2	Homo sapiens (Human)	359
E9PU24_RAT Protein Dnah11 (Fragment) OS=Rattus norvegicus GN=Dnah11 PE=4 SV=2		Q96DT5	DYH11_HUMAN	Dynein heavy chain 11, axonemal (Axonemal beta dynein heavy chain 11) (Ciliary dynein heavy chain 11)	DNAH11	Homo sapiens (Human)	4516
F1LPT4_RAT Calcium/calmodulin-dependent protein kinase kinase 2 OS=Rattus norvegicus GN=Camkk2 PE=4 SV=2		Q96RR4	KKCC2_HUMAN	Calcium/calmodulin-dependent protein kinase kinase 2 (CaM-KK 2) (CaM-kinase kinase 2) (CaMKK 2) (EC 2.7.11.17) (Calcium/calmodulin-dependent protein kinase kinase beta) (CaM-KK beta) (CaM-kinase kinase beta) (CaMKK beta)	CAMKK2 CAMKKB KIAA0787	Homo sapiens (Human)	588
M0R7H8_RAT Protein Fsd1 OS=Rattus norvegicus GN=Fsd1 PE=4 SV=1		Q9BTV5	FSD1_HUMAN	Fibronectin type III and SPRY domain-containing protein 1 (MID1-related protein 1) (Microtubule-associated protein GLFND)	FSD1 GLFND MIR1 VLP27	Homo sapiens (Human)	496
R9PXY2_RAT RIB43A domain with coiled-coils 2, isoform CRA		Q9H4K1	RIBC2_HUMAN	RIB43A-like with coiled-coils protein 2	RIBC2 C22orf11	Homo sapiens (Human)	309
Q8BLK2_MOUSE Putative uncharacterized protein (Fragment) [Mus musculus (Mouse) [10090]]		Q9Y2L5	TPPC8_HUMAN	Trafficking protein particle complex subunit 8 (Protein TRS85 homolog)	TRAPPC8 KIAA1012	Homo sapiens (Human)	1435
P22892	E9PU39_RAT Protein Ap1g1 [Rattus norvegicus (Rat) [10116]]	O43747	AP1G1_HUMAN	AP-1 complex subunit gamma-1	AP1G1 ADTG CLAPG1	Homo sapiens (Human)
O35567	PUR9_RAT Bifunctional purine biosynthesis protein PURH	P31939	PUR9_HUMAN	Bifunctional purine biosynthesis protein PURH	ATIC	Homo sapiens (Human)
M0RBF1,M0RBJ7	M0RBF1_RAT Complement C3 OS=Rattus norvegicus GN=C3 PE=4 SV=1	P01024	CO3_HUMAN	Complement C3	C3	Homo sapiens (Human)
B2RYP0,P61589	RHOA_RAT Transforming protein RhoA OS=Rattus norvegicus GN=Rhoa PE=1 SV=1	P61586	RHOA_HUMAN	Transforming protein RhoA	RHOA	Homo sapiens (Human)
Q5U1Y2	Q5U1Y2_RAT Protein Rac2 OS=Rattus norvegicus GN=Rac2 PE=2 SV=1	P15153	RAC2_HUMAN	Ras-related C3 botulinum toxin substrate 2	RAC2	Homo sapiens (Human)
H0W9T4	TBA1C_MOUSE Tubulin alpha-1C chain [Mus musculus (Mouse) [10090]]	P68363	TBA1B_HUMAN	Tubulin alpha-1B chain	TUA1B	Homo sapiens (Human)
B5DFM1	Uncharacterized protein (Fragment)	O75674	TM1L1_HUMAN	TOM1-like protein 1	TOM1L1	Homo sapiens (Human)
P63001	RAC1_MOUSE Ras-related C3 botulinum toxin substrate 1 (p21-Rac1)	P63000	RAC1_HUMAN	Ras-related C3 botulinum toxin substrate 1	RAC1	Homo sapiens (Human)
G3HFG6	G3HFG6_CRIGR Receptor-type tyrosine-protein phosphatase F	P10586	PTPRF_HUMAN	Receptor-type tyrosine-protein phosphatase F	PTPRF	Homo sapiens (Human)
P13832,P18666	MRLCA_RAT Myosin regulatory light chain RLC-A OS=Rattus norvegicus GN=Rlc-a PE=2 SV=2	O14950	ML12B_HUMAN	Myosin regulatory light chain 12B	MYL12B	Homo sapiens (Human)
E9Q5P0,F1LN17,F1LS97,F1LY39,F1LY41,G3IBD2,G3UWE8,O35453,O35453-2,Q05511,Q3U0U6,Q6GQQ3	E9Q5P0_MOUSE Serine protease hepsin catalytic chain [Mus musculus (Mouse) [10090]]	P05981	HEPS_HUMAN	Serine protease hepsin	HPN	Homo sapiens (Human)
O35353,P52287,P54311,P54313	GBB4_RAT Guanine nucleotide-binding protein subunit beta-4 OS=Rattus norvegicus GN=Gnb4 PE=2 SV=4	Q9HAV0	GBB4_HUMAN	Guanine nucleotide-binding protein subunit beta-4	GNB4	Homo sapiens (Human)
D4A0W9	D4A0W9_RAT Protein Ganab [Rattus norvegicus (Rat) [10116]]	Q14697	GANAB_HUMAN	Neutral alpha-glucosidase AB	GANAB	Homo sapiens (Human)
B2RWS6,E9PYJ8,G3I534,G5BVC4,H0V5G4	EP300_MOUSE Histone acetyltransferase p300 [Mus musculus (Mouse) [10090]]	Q09472	EP300_HUMAN	Histone acetyltransferase p300	EP300	Homo sapiens (Human)
A2AF47,A2AF65,A2AF67,F1M3F3,Q2PS60	DOC11_MOUSE Dedicator of cytokinesis protein 11 [Mus musculus (Mouse) [10090]]	Q5JSL3	DOC11_HUMAN	Dedicator of cytokinesis protein 11	DOCK11	Homo sapiens (Human)
D3Z9F8,F1LQC3,G3HH34,H0VQX1,UPI0002AB86F5	F1LQC3_RAT Collagen alpha-1(XII) chain [Rattus norvegicus (Rat) [10116]]	Q99715	COCA1_HUMAN	Collagen alpha-1(XII) chain	COL12A1	Homo sapiens (Human)
G5ARC9	G5ARC9_HETGA Caveolin [Heterocephalus glaber (Naked mole rat) [10181]]	Q03135	CAV1_HUMAN	Caveolin-1	CAV1	Homo sapiens (Human)

## Sheet: IREP encoded proteins-HUGO
symbol	name	locus_group	locus_type	status	location	location_sortable	alias_symbol	alias_name	prev_symbol	prev_name	gene_family	gene_family_id	date_approved_reserved	date_symbol_changed	date_name_changed	date_modified	entrez_id	ensembl_gene_id	vega_id	ucsc_id	ena	refseq_accession	ccds_id	uniprot_ids	pubmed_id	mgd_id	rgd_id	lsdb	cosmic	omim_id
A1CF	APOBEC1 complementation factor	protein-coding gene	gene with protein product	Approved	10q11.23	10q11.23	ACF|ASP|ACF64|ACF65|APOBEC1CF				RNA binding motif containing	725	2007-11-23			2016-10-05	29974	ENSG00000148584	OTTHUMG00000018240	uc057tgv.1	AF271790	NM_014576	CCDS7241|CCDS7242|CCDS7243|CCDS73133	Q9NQ94	11815617|11072063	MGI:1917115	RGD:619834		A1CF
ABCA3	ATP binding cassette subfamily A member 3	protein-coding gene	gene with protein product	Approved	16p13.3	16p13.3	ABC-C|EST111653|LBM180		ABC3	ATP-binding cassette, sub-family A (ABC1), member 3	ATP binding cassette subfamily A	805	1996-08-08		2015-11-13	2015-11-13	21	ENSG00000167972	OTTHUMG00000128845	uc002cpy.2	U78735	NM_001089	CCDS10466	Q99758	8706931	MGI:1351617	RGD:1307174		ABCA3	601615
ABCA6	ATP binding cassette subfamily A member 6	protein-coding gene	gene with protein product	Approved	17q24.2-q24.3	17q24.2-q24.3	EST155051			ATP-binding cassette, sub-family A (ABC1), member 6	ATP binding cassette subfamily A	805	1999-10-26		2015-11-13	2016-11-16	23460	ENSG00000154262	OTTHUMG00000180258	uc002jhw.2	U66680	NM_080284	CCDS11683	Q8N139	8894702	MGI:1923434	RGD:1308998		ABCA6	612504
ABCB1	ATP binding cassette subfamily B member 1	protein-coding gene	gene with protein product	Approved	7q21.12	07q21.12	P-gp|CD243|GP170|ABC20	multidrug resistance protein 1	PGY1|MDR1|CLCS	colchicin sensitivity|ATP-binding cassette, sub-family B (MDR/TAP), member 1	CD molecules|ATP binding cassette subfamily B	471|806	1986-01-01		2015-11-13	2015-11-13	5243	ENSG00000085563	OTTHUMG00000023393	uc003uiz.3	M14758	NM_000927	CCDS5608	P08183	3027054	MGI:97570	RGD:619951		ABCB1	171050
ABCB11	ATP binding cassette subfamily B member 11	protein-coding gene	gene with protein product	Approved	2q31.1	02q31.1	ABC16|SPGP|PFIC-2|PGY4	ABC member 16, MDR/TAP subfamily	BSEP|PFIC2	progressive familial intrahepatic cholestasis 2|bile salt export pump|ATP-binding cassette, sub-family B (MDR/TAP), member 11	ATP binding cassette subfamily B	806	1998-09-25		2015-11-13	2016-10-05	8647	ENSG00000073734	OTTHUMG00000154039	uc002ueo.2	AF091582	NM_003742	CCDS46444	O95342	9806540	MGI:1351619	RGD:619930	CCHMC-BMI & UC Hearing Loss Mutation Database|https://research.cchmc.org/LOVD/home.php?select_db=ABCB11	ABCB11	603201
ABCC2	ATP binding cassette subfamily C member 2	protein-coding gene	gene with protein product	Approved	10q24.2	10q24.2	DJS|MRP2|cMRP		CMOAT	canalicular multispecific organic anion transporter 1|ATP-binding cassette, sub-family C (CFTR/MRP), member 2	ATP binding cassette subfamily C	807	1997-05-09		2015-11-13	2016-10-05	1244	ENSG00000023839	OTTHUMG00000018895	uc001kqf.3	U63970	NM_000392	CCDS7484	Q92887	8797578|9284939	MGI:1352447	RGD:2366		ABCC2	601107
ACO1	aconitase 1	protein-coding gene	gene with protein product	Approved	9p21.1	09p21.1	IRP1|IREBP	aconitate hydratase, cytoplasmic|soluble aconitase|cytosplasmic aconitase	IREB1	aconitase 1, soluble			1989-01-01		2015-12-01	2015-12-01	48	ENSG00000122729	OTTHUMG00000019740	uc003zqw.5	M58510	NM_002197	CCDS6525	P21399	2172968|2771641	MGI:87879	RGD:2019		ACO1	100880
ACSL1	acyl-CoA synthetase long-chain family member 1	protein-coding gene	gene with protein product	Approved	4q35.1	04q35.1	LACS2|LACS|ACS1|LACS1|FACL1	lignoceroyl-CoA synthase|long-chain fatty-acid-coenzyme A ligase 1	FACL2	fatty-acid-Coenzyme A ligase, long-chain 2	Acyl-CoA synthetase family	40	1991-08-08	2004-02-20	2004-02-19	2015-08-26	2180	ENSG00000151726	OTTHUMG00000160547	uc063biw.1	BC026290	NM_001995	CCDS3839|CCDS68825|CCDS68826|CCDS75213	P33121	2341402|1531127	MGI:102797	RGD:2015		ACSL1	152425
ACSL4	acyl-CoA synthetase long-chain family member 4	protein-coding gene	gene with protein product	Approved	Xq23	Xq23	ACS4|LACS4	lignoceroyl-CoA synthase| long-chain fatty-acid-Coenzyme A ligase 4	FACL4|MRX63|MRX68	fatty-acid-Coenzyme A ligase, long-chain 4|mental retardation, X-linked 63|mental retardation, X-linked 68	Acyl-CoA synthetase family|X-linked mental retardation	40|103	1997-05-09	2004-02-20	2004-02-19	2016-10-05	2182	ENSG00000068366	OTTHUMG00000022190	uc004eoi.3	BC034959	NM_004458	CCDS14548|CCDS14549	O60488	9480748|12949969	MGI:1354713	RGD:69401	Mental Retardation database|http://grenada.lumc.nl/LOVD2/MR/home.php?select_db=ACSL4	ACSL4	300157
ACSL5	acyl-CoA synthetase long-chain family member 5	protein-coding gene	gene with protein product	Approved	10q25.2	10q25.2	ACS5|ACS2	FACL5 for fatty acid coenzyme A ligase 5|long-chain acyl-CoA synthetase 5|long-chain fatty acid coenzyme A ligase 5|fatty-acid-Coenzyme A ligase, long-chain 5	FACL5	fatty-acid-Coenzyme A ligase, long-chain 5	Acyl-CoA synthetase family	40	2001-09-14	2004-02-20	2004-02-19	2015-08-26	51703	ENSG00000197142	OTTHUMG00000019060	uc001kzs.4	AB033899	NM_016234	CCDS7572|CCDS7573	Q9ULC5	11127823	MGI:1919129	RGD:69402		ACSL5	605677
ACSS2	acyl-CoA synthetase short-chain family member 2	protein-coding gene	gene with protein product	Approved	20q11.22	20q11.22	ACS|ACSA|AceCS|dJ1161H23.1		ACAS2	acetyl-Coenzyme A synthetase 2 (ADP forming)	Acyl-CoA synthetase family	40	2001-09-17	2005-09-08	2005-09-08	2016-04-25	55902	ENSG00000131069	OTTHUMG00000032317	uc002xbd.3	AF263614	NM_018677	CCDS13243|CCDS42868	Q9NR19	10843999	MGI:1890410	RGD:1305489		ACSS2	605832
ACTB	actin beta	protein-coding gene	gene with protein product	Approved	7p22.1	07p22.1					Actins	929	1986-01-01		2016-06-09	2016-11-17	60	ENSG00000075624	OTTHUMG00000023268	uc003sot.5	M28424	NM_001101	CCDS5341	P60709	1505215	MGI:87904	RGD:628837	LRG_132|http://www.lrg-sequence.org/LRG/LRG_132	ACTB	102630
ADAMTS5	ADAM metallopeptidase with thrombospondin type 1 motif 5	protein-coding gene	gene with protein product	Approved	21q21.3	21q21.3	ADMP-2|ADAMTS11	aggrecanase-2		a disintegrin-like and metalloprotease (reprolysin type) with thrombospondin type 1 motif, 5 (aggrecanase-2)	ADAM metallopeptidases with thrombospondin type 1 motif	50	1999-08-23		2015-11-09	2015-11-09	11096	ENSG00000154736	OTTHUMG00000078686	uc002ymg.4	AF142099	NM_007038	CCDS13579	Q9UNA0	10438522	MGI:1346321	RGD:735196		ADAMTS5	605007
ADAMTSL3	ADAMTS like 3	protein-coding gene	gene with protein product	Approved	15q25.2	15q25.2	KIAA1233|punctin-2				I-set domain containing|Immunoglobulin like domain containing|ADAMTS like	593|594|947	2004-04-21		2015-11-09	2015-11-09	57188	ENSG00000156218	OTTHUMG00000147363	uc002bjz.5	AF237652	NM_207517	CCDS10326|CCDS73773	P82987	9628581|10574462	MGI:3028499	RGD:1305155		ADAMTSL3	609199
AEBP1	AE binding protein 1	protein-coding gene	gene with protein product	Approved	7p13	07p13	ACLP	aortic carboxypeptidase-like protein|adipocyte enhancer binding protein 1		AE-binding protein 1			1998-03-06		2001-11-28	2016-10-05	165	ENSG00000106624	OTTHUMG00000023362	uc003tkb.5	D86479	NM_001129	CCDS5476	Q8IUX7	8920928	MGI:1197012	RGD:1306922		AEBP1	602981
AHNAK	AHNAK nucleoprotein	protein-coding gene	gene with protein product	Approved	11q12.3	11q12.3	MGC5395	desmoyokin		AHNAK nucleoprotein (desmoyokin)	PDZ domain containing	1220	1994-12-12		2007-03-30	2016-10-05	79026	ENSG00000124942	OTTHUMG00000167558	uc001ntl.4	M80899	NM_024060	CCDS31584|CCDS44625	Q09666	7987395|12153988	MGI:1316648	RGD:619779		AHNAK	103390
AHSG	alpha 2-HS glycoprotein	protein-coding gene	gene with protein product	Approved	3q27.3	03q27.3	FETUA|A2HS|HSGA	fetuin A			Cystatins, type 4	968	1986-01-01		2016-05-23	2016-05-23	197	ENSG00000145192	OTTHUMG00000156605	uc003fqk.5	D67013|M16961	NM_001622	CCDS3278	P02765	9322749|7736783	MGI:107189	RGD:2075		AHSG	138680
AK8	adenylate kinase 8	protein-coding gene	gene with protein product	Approved	9q34.13	09q34.13	FLJ32704		C9orf98	chromosome 9 open reading frame 98	Adenylate kinases	356	2004-03-11	2010-12-07	2010-12-07	2014-11-19	158067	ENSG00000165695	OTTHUMG00000021009	uc004cbu.2	AK093446	NM_152572	CCDS6954	Q96MA6	21080915	MGI:1916120	RGD:1303144		AK8	615365
ALB	albumin	protein-coding gene	gene with protein product	Approved	4q13.3	04q13.3							1986-01-01	2006-06-30	2006-06-30	2014-11-18	213	ENSG00000163631	OTTHUMG00000129919	uc003hgs.5	V00494	NM_000477	CCDS3555	P02768	6292049|6192711	MGI:87991	RGD:2085	Albumin mutation database|http://www.albumin.org/	ALB	103600
ALDH3A2	aldehyde dehydrogenase 3 family member A2	protein-coding gene	gene with protein product	Approved	17p11.2	17p11.2	FALDH	fatty aldehyde dehydrogenase	SLS|ALDH10	aldehyde dehydrogenase 3 family, member A2	Aldehyde dehydrogenases	398	1996-06-14		2015-11-18	2015-11-18	224	ENSG00000072210	OTTHUMG00000059471	uc002gwb.2	L47162	NM_000382	CCDS11210|CCDS32589	P51648	7894487	MGI:1353452	RGD:61866		ALDH3A2	609523
ALDOB	aldolase, fructose-bisphosphate B	protein-coding gene	gene with protein product	Approved	9q31.1	09q31.1				aldolase B, fructose-bisphosphate			1986-01-01		2015-12-04	2016-10-05	229	ENSG00000136872	OTTHUMG00000020378	uc004bbk.3	X01098	NM_000035	CCDS6756	P05062		MGI:87995	RGD:2090	Hereditary Fructose Intolerance/Aldolase|http://www.bu.edu/aldolase/	ALDOB	612724
ANGPTL3	angiopoietin like 3	protein-coding gene	gene with protein product	Approved	1p31.3	01p31.3		angiopoietin 5	ANGPT5	angiopoietin-like 3	Fibrinogen C domain containing|Angiopoietin like	554|905	2000-02-07		2015-11-11	2015-11-11	27329	ENSG00000132855	OTTHUMG00000009146	uc001das.3	AF152562	NM_014495	CCDS622	Q9Y5C1	10644446	MGI:1353627	RGD:1564505		ANGPTL3	604774
ANKFY1	ankyrin repeat and FYVE domain containing 1	protein-coding gene	gene with protein product	Approved	17p13.2	17p13.2	ANKHZN|KIAA1255|ZFYVE14|BTBD23|RANK-5	rabankyrin-5			Zinc fingers FYVE-type|Ankyrin repeat domain containing|BTB domain containing	81|403|861	2003-04-29			2016-10-05	51479	ENSG00000185722	OTTHUMG00000177727	uc059zsj.1	AB033081	NM_016376	CCDS42236|CCDS58502|CCDS82038	Q9P2R3	10940552|17273843	MGI:1337008	RGD:1309598		ANKFY1	607927
ANKLE1	ankyrin repeat and LEM domain containing 1	protein-coding gene	gene with protein product	Approved	19p13.11	19p13.11	FLJ39369|LEMD6	LEM domain containing 6	ANKRD41	ankyrin repeat domain 41	Ankyrin repeat domain containing|LEM domain containing	403|1087	2005-05-29	2008-03-25	2008-03-25	2016-04-25	126549	ENSG00000160117	OTTHUMG00000150839	uc002nga.3	AK096688	NM_152363	CCDS12354	Q8NAG6		MGI:1918775	RGD:1308184		ANKLE1
ANTXR1	anthrax toxin receptor 1	protein-coding gene	gene with protein product	Approved	2p13.3	02p13.3	TEM8|FLJ21776|FLJ10601|ATR	anthrax toxin receptor|tumor endothelial marker 8 precursor					2003-08-27			2016-10-05	84168	ENSG00000169604	OTTHUMG00000129575	uc002sfg.4	AF421380	NM_032208	CCDS1892|CCDS46313|CCDS46314	Q9H6X2	10947988|11559528	MGI:1916788	RGD:1307144		ANTXR1	606410
ANXA2	annexin A2	protein-coding gene	gene with protein product	Approved	15q22.2	15q22.2	LIP2	annexin II	ANX2|ANX2L4|CAL1H|LPC2D		Annexins	404	2001-06-22			2014-11-19	302	ENSG00000182718	OTTHUMG00000132763	uc002agn.4	D00017	NM_001002857	CCDS10175|CCDS32256	P07355	7961821	MGI:88246	RGD:621170		ANXA2	151740
AP1B1	adaptor related protein complex 1 beta 1 subunit	protein-coding gene	gene with protein product	Approved	22q12.2	22q12.2	BAM22|AP105A		ADTB1|CLAPB2	adaptor-related protein complex 1, beta 1 subunit|adaptor related protein complex 1 beta 1 subunit|adaptor-related protein complex 1 beta 1 subunit			2000-09-01		2015-12-17	2016-04-25	162	ENSG00000100280	OTTHUMG00000151109	uc062cxt.1	L13939	NM_001127	CCDS13855|CCDS13856|CCDS54515	Q10567	7987321|8812422	MGI:1096368	RGD:2064		AP1B1	600157
AP1G1	adaptor related protein complex 1 gamma 1 subunit	protein-coding gene	gene with protein product	Approved	16q22.2	16q22.2		gamma1-adaptin	CLAPG1|ADTG	adaptor-related protein complex 1, gamma 1 subunit|adaptor-related protein complex 1 gamma 1 subunit			2000-09-01		2015-12-17	2016-10-04	164	ENSG00000166747	OTTHUMG00000176871	uc010cgg.4	Y12226	NM_001030007	CCDS32480|CCDS45522	O43747	9653655|9733768	MGI:101919	RGD:619785		AP1G1	603533
AP1M1	adaptor related protein complex 1 mu 1 subunit	protein-coding gene	gene with protein product	Approved	19p13.11	19p13.11	AP47|CLAPM2			adaptor-related protein complex 1, mu 1 subunit|adaptor-related protein complex 1 mu 1 subunit			2000-09-28		2015-12-17	2015-12-17	8907	ENSG00000072958	OTTHUMG00000182323	uc002ndu.3		NM_032493	CCDS12342|CCDS46008	Q9BXS5	9653655|17988225	MGI:102776	RGD:1307653		AP1M1	603535
AP1S1	adaptor related protein complex 1 sigma 1 subunit	protein-coding gene	gene with protein product	Approved	7q22.1	07q22.1	AP19|SIGMA1A|WUGSC:H_DJ0747G18.2	clathrin-associated/assembly/adaptor protein, small 1 (19kD)|clathrin coat assembly protein AP19|sigma1A subunit of AP-1 clathrin adaptor complex|AP-1 complex subunit sigma-1A|sigma1A-adaptin|golgi adaptor HA1/AP1 adaptin sigma-1A subunit|clathrin assembly protein complex 1 sigma-1A small chain|HA1 19 kDa subunit	CLAPS1|EKV3	erythrokeratodermia variabilis 3 (Kamouraska type)|adaptor-related protein complex 1, sigma 1 subunit|adaptor-related protein complex 1 sigma 1 subunit			2000-09-01		2015-12-17	2015-12-17	1174	ENSG00000106367	OTTHUMG00000157103	uc003uxv.5	AB015319	NM_001283	CCDS47669	P61966	9653655|9733768|19057675	MGI:1098244	RGD:1305911		AP1S1	603531
AP2M1	adaptor related protein complex 2 mu 1 subunit	protein-coding gene	gene with protein product	Approved	3q27.1	03q27.1	AP50|mu2	clathrin-associated/assembly/adaptor protein, medium 1|plasma membrane adaptor AP-2 50kDA protein|clathrin coat adaptor protein AP50|clathrin adaptor complex AP2, mu subunit|HA2 50 kDA subunit|clathrin assembly protein complex 2 medium chain|AP-2 mu 2 chain	CLAPM1	adaptor-related protein complex 2, mu 1 subunit			2000-09-01		2016-01-06	2016-10-05	1173	ENSG00000161203	OTTHUMG00000156822	uc062qrr.1	U36188	NM_004068	CCDS43177|CCDS43178|CCDS82880	Q96CW1	8595912	MGI:1298405	RGD:620135		AP2M1	601024
APLP2	amyloid beta precursor like protein 2	protein-coding gene	gene with protein product	Approved	11q24.3	11q24.3	APPH		APPL2	amyloid beta (A4) precursor-like protein 2			1993-06-23		2016-01-21	2016-10-05	334	ENSG00000084234	OTTHUMG00000165767	uc010sby.3	L19597	NM_001642	CCDS8486|CCDS44773|CCDS44774|CCDS44775|CCDS58196	Q06481	10702673	MGI:88047	RGD:2128		APLP2	104776
APOA1	apolipoprotein A1	protein-coding gene	gene with protein product	Approved	11q23.3	11q23.3				apolipoprotein A-I	Apolipoproteins	405	2001-06-22		2016-04-26	2016-11-17	335	ENSG00000118137	OTTHUMG00000046112	uc001ppv.2	X02162	NM_000039	CCDS8378	P02647		MGI:88049	RGD:2130	LRG_767|http://www.lrg-sequence.org/LRG/LRG_767	APOA1	107680
APOA4	apolipoprotein A4	protein-coding gene	gene with protein product	Approved	11q23.3	11q23.3				apolipoprotein A-IV	Apolipoproteins	405	2001-06-22		2016-04-26	2016-04-26	337	ENSG00000110244	OTTHUMG00000046110	uc001pps.2		NM_000482	CCDS31681	P06727		MGI:88051	RGD:2132		APOA4	107690
APOA5	apolipoprotein A5	protein-coding gene	gene with protein product	Approved	11q23.3	11q23.3	RAP3|APOA-V			apolipoprotein A-V	Apolipoproteins	405	2001-12-11		2016-04-26	2016-10-05	116519	ENSG00000110243	OTTHUMG00000046116	uc001ppr.4	AF202889	NM_001166598	CCDS8376	Q6Q788	11588264|11577099	MGI:1913363	RGD:70903		APOA5	606368
APOB	apolipoprotein B	protein-coding gene	gene with protein product	Approved	2p24.1	02p24.1				apolipoprotein B (including Ag(x) antigen)	Apolipoproteins	405	2001-06-22		2013-05-29	2016-10-05	338	ENSG00000084674	OTTHUMG00000090785	uc002red.3	M14162	NM_000384	CCDS1703	P04114		MGI:88052	RGD:2129		APOB	107730
APOC1	apolipoprotein C1	protein-coding gene	gene with protein product	Approved	19q13.32	19q13.32				apolipoprotein C-I	Apolipoproteins	405	2001-06-22		2016-04-26	2016-10-05	341	ENSG00000130208	OTTHUMG00000180844	uc002pac.2	X00570	NM_001321065	CCDS12648	P02654		MGI:88053	RGD:2134		APOC1	107710
APOC2	apolipoprotein C2	protein-coding gene	gene with protein product	Approved	19q13.32	19q13.32				apolipoprotein C-II	Apolipoproteins	405	2001-06-22		2016-04-26	2016-10-05	344	ENSG00000234906	OTTHUMG00000180847	uc060zux.1	X00568	NM_000483	CCDS12650	P02655		MGI:88054	RGD:2135		APOC2	608083
APOC4	apolipoprotein C4	protein-coding gene	gene with protein product	Approved	19q13.32	19q13.32				apolipoprotein C-IV	Apolipoproteins	405	1995-05-08		2016-04-26	2016-10-05	346	ENSG00000267467	OTTHUMG00000180845	uc060zuq.1	U32576	NM_001646	CCDS12649	P55056	8530039	MGI:87878	RGD:70959		APOC4	600745
APOE	apolipoprotein E	protein-coding gene	gene with protein product	Approved	19q13.32	19q13.32			AD2	Alzheimer disease 2 (APOE*E4-associated, late onset)	Apolipoproteins	405	2001-06-22			2016-10-05	348	ENSG00000130203	OTTHUMG00000128901	uc002pab.4	K00396	NM_000041	CCDS12647	P02649	10662539	MGI:88057	RGD:2138	ALSOD, the Amyotrophic Lateral Sclerosis Online Genetic Database|http://alsod.iop.kcl.ac.uk/	APOE	107741
APOH	apolipoprotein H	protein-coding gene	gene with protein product	Approved	17q24.2	17q24.2	BG	beta-2-glycoprotein I	B2G1	apolipoprotein H (beta-2-glycoprotein I)	Apolipoproteins|Sushi domain containing	405|1179	1987-09-11		2015-12-17	2015-12-17	350	ENSG00000091583	OTTHUMG00000179530	uc002jfn.5		NM_000042	CCDS11663	P02749	1582254	MGI:88058	RGD:1310625		APOH	138700
ARCN1	archain 1	protein-coding gene	gene with protein product	Approved	11q23.3	11q23.3			COPD	coatomer protein complex, subunit delta			1994-08-29		2003-01-29	2014-11-18	372	ENSG00000095139	OTTHUMG00000166340	uc001ptq.4	X81197	NM_001142281	CCDS8400|CCDS44749	P48444	7782067|8854871	MGI:2387591	RGD:1359110		ARCN1	600820
ARHGAP19	Rho GTPase activating protein 19	protein-coding gene	gene with protein product	Approved	10q24.1	10q24.1	FLJ00194|MGC14258				Rho GTPase activating proteins	721	2003-12-05			2016-10-05	84986	ENSG00000213390	OTTHUMG00000018845	uc001knb.4	AK074122	NM_032900	CCDS7454|CCDS58092|CCDS73175	Q14CB8		MGI:1918335	RGD:1593044		ARHGAP19	611587
ARHGAP28	Rho GTPase activating protein 28	protein-coding gene	gene with protein product	Approved	18p11.31	18p11.31	KIAA1314|FLJ10312				Rho GTPase activating proteins	721	2005-01-18			2016-11-11	79822	ENSG00000088756	OTTHUMG00000167698	uc002kne.4	BC033668	NM_001010000	CCDS32785	Q9P2N2	10718198	MGI:2147003	RGD:1559882		ARHGAP28	610592
ARHGAP33	Rho GTPase activating protein 33	protein-coding gene	gene with protein product	Approved	19q13.12	19q13.12	FLJ39019|TCGAP		SNX26	sorting nexin 26	Rho GTPase activating proteins	721	2003-09-05	2010-02-19	2010-02-19	2016-10-05	115703	ENSG00000004777	OTTHUMG00000182071	uc002obs.3	AY044864	NM_052948	CCDS12477|CCDS54254	O14559	12297274|12461558	MGI:2673998	RGD:2318374		ARHGAP33	614902
ARL8B	ADP ribosylation factor like GTPase 8B	protein-coding gene	gene with protein product	Approved	3p26.1	03p26.1	FLJ10702|Gie1		ARL10C	ADP-ribosylation factor-like 10C|ADP-ribosylation factor-like 8B	ARF GTPase family	357	2004-02-05	2005-11-03	2015-11-19	2015-11-19	55207	ENSG00000134108	OTTHUMG00000090463	uc003bqg.4	AK001564	NM_018184	CCDS2566	Q9NVJ2	12477932|24088571	MGI:1914416	RGD:1562830		ARL8B	616596
ARPIN	actin-related protein 2/3 complex inhibitor	protein-coding gene	gene with protein product	Approved	15q26.1	15q26.1	MGC61550		C15orf38	chromosome 15 open reading frame 38			2005-10-24	2014-06-24	2014-06-24	2016-10-14	348110	ENSG00000242498	OTTHUMG00000154515		BC053602	NM_182616	CCDS42080|CCDS73780	Q7Z6K5	24132237	MGI:1917670	RGD:1311021			615543
ASB6	ankyrin repeat and SOCS box containing 6	protein-coding gene	gene with protein product	Approved	9q34.11	09q34.11				ankyrin repeat and SOCS box-containing 6	Ankyrin repeat domain containing	403	2001-12-05		2011-01-25	2016-10-05	140459	ENSG00000148331	OTTHUMG00000020787	uc004byf.3		NM_017873	CCDS6924|CCDS6925|CCDS75919	Q9NWX5		MGI:1919573	RGD:1308445		ASB6	615051
ASGR1	asialoglycoprotein receptor 1	protein-coding gene	gene with protein product	Approved	17p13.1	17p13.1	CLEC4H1				C-type lectin domain family	494	1988-05-24			2016-10-05	432	ENSG00000141505	OTTHUMG00000102159	uc002ges.5		NM_001671	CCDS11089|CCDS56017	P07306		MGI:88081	RGD:2160		ASGR1	108360
ASGR2	asialoglycoprotein receptor 2	protein-coding gene	gene with protein product	Approved	17p13.1	17p13.1	CLEC4H2				C-type lectin domain family	494	1988-05-24			2016-10-05	433	ENSG00000161944	OTTHUMG00000102158	uc002geq.4	M11025	NM_080914	CCDS11088|CCDS32544|CCDS45598	P07307	3863106	MGI:88082	RGD:2161		ASGR2	108361
ATG16L2	autophagy related 16 like 2	protein-coding gene	gene with protein product	Approved	11q13.4	11q13.4	FLJ00012|WDR80|ATG16B			ATG16 autophagy related 16-like 2 (S. cerevisiae)|autophagy related 16-like 2 (S. cerevisiae)	WD repeat domain containing|Autophagy related	362|1022	2005-09-13		2015-11-24	2015-11-24	89849	ENSG00000168010	OTTHUMG00000167961	uc001otd.4	AK024423	NM_033388	CCDS31634	Q8NAA4	11214971	MGI:1920933	RGD:1311400		ATG16L2
ATIC	5-aminoimidazole-4-carboxamide ribonucleotide formyltransferase/IMP cyclohydrolase	protein-coding gene	gene with protein product	Approved	2q35	02q35	PURH|AICARFT|IMPCHASE	phosphoribosylaminoimidazolecarboxamide formyltransferase/IMP cyclohydrolase					1997-05-15			2014-11-19	471	ENSG00000138363	OTTHUMG00000133023	uc002vex.5		NM_004044	CCDS2398	P31939	8567683|9378707	MGI:1351352	RGD:70879		ATIC	601731
ATL2	atlastin GTPase 2	protein-coding gene	gene with protein product	Approved	2p22.2-p22.1	02p22.2-p22.1			ARL6IP2	ADP-ribosylation factor-like 6 interacting protein 2			2004-01-21	2008-09-17	2008-09-17	2016-11-16	64225	ENSG00000119787	OTTHUMG00000102074	uc002rqq.4		NM_022374	CCDS1795|CCDS46260|CCDS77402|CCDS82436	Q8NHH9	10508919|18270207	MGI:1929492	RGD:1305125		ATL2	609368
ATP11C	ATPase phospholipid transporting 11C	protein-coding gene	gene with protein product	Approved	Xq27.1	Xq27.1	ATPIG|ATPIQ			ATPase, Class VI, type 11C	ATPase phospholipid transporting	1210	2000-09-25		2016-02-11	2016-06-28	286410	ENSG00000101974	OTTHUMG00000022538	uc004faz.4	AJ580094	NM_173694	CCDS14668|CCDS35410	Q8NB49	11015572|26567335	MGI:1859661	RGD:1564481	Mental Retardation database|http://grenada.lumc.nl/LOVD2/MR/home.php?select_db=ATP11C	ATP11C	300516
ATP1A1	ATPase Na+/K+ transporting subunit alpha 1	protein-coding gene	gene with protein product	Approved	1p13.1	01p13.1		sodium/potassium-transporting ATPase subunit alpha-1|sodium pump subunit alpha-1|sodium-potassium ATPase catalytic subunit alpha-1		ATPase, Na+/K+ transporting, alpha 1 polypeptide	ATPase Na+/K+ transporting subunits	1208	1988-05-11		2016-02-10	2016-10-05	476	ENSG00000163399	OTTHUMG00000012109	uc001ege.5	D00099	NM_001160233	CCDS887|CCDS53351|CCDS53352	P05023		MGI:88105	RGD:2167		ATP1A1	182310
ATP2A2	ATPase sarcoplasmic/endoplasmic reticulum Ca2+ transporting 2	protein-coding gene	gene with protein product	Approved	12q24.11	12q24.11	SERCA2	sarcoplasmic/endoplasmic reticulum calcium ATPase 2|calcium pump 2	ATP2B|DAR	ATPase, Ca++ transporting, cardiac muscle, slow twitch 2	ATPases Ca2+ transporting	1209	1990-09-10		2016-02-10	2016-02-10	488	ENSG00000174437	OTTHUMG00000169327	uc001tqk.5		NM_001681	CCDS9143|CCDS9144	P16615	10080178	MGI:88110	RGD:2174		ATP2A2	108740
ATP5A1	ATP synthase, H+ transporting, mitochondrial F1 complex, alpha subunit 1, cardiac muscle	protein-coding gene	gene with protein product	Approved	18q21.1	18q21.1	ATP5A|hATP1|OMR|ORM		ATP5AL2|ATPM	ATP synthase, H+ transporting, mitochondrial F1 complex, alpha subunit, isoform 2, non-cardiac muscle-like 2|ATP synthase, H+ transporting, mitochondrial F1 complex, alpha subunit, isoform 1, cardiac muscle	F-type ATPases|Mitochondrial complex V: ATP synthase subunits	416|644	1993-02-25		2006-01-13	2016-10-05	498	ENSG00000152234	OTTHUMG00000132637	uc002lbt.1	D14710	NM_004046	CCDS11927|CCDS58620|CCDS59315	P25705	1830491	MGI:88115	RGD:619993		ATP5A1	164360
ATP5B	ATP synthase, H+ transporting, mitochondrial F1 complex, beta polypeptide	protein-coding gene	gene with protein product	Approved	12q13.3	12q13.3			ATPSB		F-type ATPases|Mitochondrial complex V: ATP synthase subunits	416|644	1989-06-30			2016-10-05	506	ENSG00000110955	OTTHUMG00000170291	uc001slr.4	M27132	NM_001686	CCDS8924	P06576	2687158	MGI:107801	RGD:621368		ATP5B	102910
ATP5D	ATP synthase, H+ transporting, mitochondrial F1 complex, delta subunit	protein-coding gene	gene with protein product	Approved	19p13.3	19p13.3					F-type ATPases|Mitochondrial complex V: ATP synthase subunits	416|644	1993-02-25			2014-11-19	513	ENSG00000099624	OTTHUMG00000180143	uc002lrn.4	X63423	NM_001687	CCDS12058	P30049	1531933	MGI:1913293	RGD:621372		ATP5D	603150
ATP6V0A1	ATPase H+ transporting V0 subunit a1	protein-coding gene	gene with protein product	Approved	17q21.2	17q21.2	a1|Vph1|Stv1		VPP1|ATP6N1|ATP6N1A	ATPase, H+ transporting, lysosomal (vacuolar proton pump) non-catalytic accessory protein 1A (110/116kD)|ATPase, H+ transporting, lysosomal V0 subunit a isoform 1|ATPase, H+ transporting, lysosomal V0 subunit A1|ATPase, H+ transporting, lysosomal V0 subunit a1	V-type ATPases	415	1990-07-03	2002-05-10	2016-02-11	2016-10-05	535	ENSG00000033627	OTTHUMG00000180238	uc002hzs.4	U73006	NM_001130020	CCDS11426|CCDS45683|CCDS45684	Q93050	7774924	MGI:103286	RGD:68405		ATP6V0A1	192130
ATP6V1A	ATPase H+ transporting V1 subunit A	protein-coding gene	gene with protein product	Approved	3q13.31	03q13.31	Vma1|VA68		VPP2|ATP6A1|ATP6V1A1	ATPase, H+ transporting, lysosomal (vacuolar proton pump), alpha polypeptide, 70kD, isoform 1|ATPase, H+ transporting, lysosomal 70kDa, V1 subunit A	V-type ATPases	415	1990-07-03	2003-04-25	2016-02-11	2016-02-11	523	ENSG00000114573	OTTHUMG00000159295	uc003eao.4	L09235	NM_001690	CCDS2976	P38606	8463241	MGI:1201780	RGD:1596464		ATP6V1A	607027
ATP6V1B2	ATPase H+ transporting V1 subunit B2	protein-coding gene	gene with protein product	Approved	8p21.3	08p21.3	VATB|Vma2|HO57		VPP3|ATP6B2	ATPase, H+ transporting, lysosomal (vacuolar proton pump), beta polypeptide, 56/58kD, isoform 2|ATPase, H+ transporting, lysosomal 56/58kDa, V1 subunit B, isoform 2|ATPase, H+ transporting, lysosomal 56/58kDa, V1 subunit B2	V-type ATPases	415	1990-07-03	2002-05-10	2016-02-11	2016-02-11	526	ENSG00000147416	OTTHUMG00000131073	uc003wzp.4	L35249	NM_001693	CCDS6014	P21281	2145275|14580332	MGI:109618	RGD:620284		ATP6V1B2	606939
ATP6V1E1	ATPase H+ transporting V1 subunit E1	protein-coding gene	gene with protein product	Approved	22q11.21	22q11.21	P31|Vma4|ATP6E2		ATP6E|ATP6V1E	ATPase, H+ transporting, lysosomal (vacuolar proton pump) 31kD|ATPase, H+ transporting, lysosomal 31kDa, V1 subunit E isoform 1|ATPase, H+ transporting, lysosomal 31kDa, V1 subunit E1	V-type ATPases	415	1993-07-27	2002-06-21	2016-02-11	2016-10-05	529	ENSG00000131100	OTTHUMG00000059320	uc002zmr.3	X76228	NM_001696	CCDS13745|CCDS42977|CCDS42978	P36543	8004105|8250920	MGI:894326	RGD:735157		ATP6V1E1	108746
ATP6V1F	ATPase H+ transporting V1 subunit F	protein-coding gene	gene with protein product	Approved	7q32.1	07q32.1	ATP6S14|VATF|Vma7			ATPase, H+ transporting, lysosomal 14kDa, V1 subunit F	V-type ATPases	415	2002-05-09		2016-02-11	2016-02-11	9296	ENSG00000128524	OTTHUMG00000158365	uc003voc.3	D49400	NM_004231	CCDS5807|CCDS56511	Q16864	8581736|8621738	MGI:1913394	RGD:621552		ATP6V1F	607160
ATP6V1G1	ATPase H+ transporting V1 subunit G1	protein-coding gene	gene with protein product	Approved	9q32	09q32	ATP6GL|Vma10|ATP6G|DKFZp547P234		ATP6J|ATP6G1	ATPase, H+ transporting, lysosomal (vacuolar proton pump), member J|ATPase, H+ transporting, lysosomal 13kDa, V1 subunit G isoform 1|ATPase, H+ transporting, lysosomal 13kDa, V1 subunit G1	V-type ATPases	415	1999-07-22	2002-05-10	2016-02-11	2016-10-05	9550	ENSG00000136888	OTTHUMG00000021023	uc004bjc.4	AF038954	NM_004888	CCDS6807	O75348	9653160	MGI:1913540	RGD:1310088		ATP6V1G1	607296
ATP7B	ATPase copper transporting beta	protein-coding gene	gene with protein product	Approved	13q14.3	13q14.3		Wilson disease|copper pump 2|copper-transporting ATPase 2	WND	ATPase, Cu++ transporting, beta polypeptide (Wilson disease)|ATPase, Cu++ transporting, beta polypeptide	ATPase copper transporting	1212	1986-01-01		2016-02-10	2016-02-10	540	ENSG00000123191	OTTHUMG00000017406	uc001vfw.4	U11700	NM_000053	CCDS41892|CCDS45049|CCDS58293|CCDS81768	P35670	8298641|8298639	MGI:103297	RGD:2180	Wilson Disease Mutation Database|http://www.medicalgenetics.med.ualberta.ca/wilson/index.php|UMD Locus Specific Databases|http://www.umd.be/	ATP7B	606882
ATXN2	ataxin 2	protein-coding gene	gene with protein product	Approved	12q24.12	12q24.12	ATX2	trinucleotide repeat containing 13	SCA2|TNRC13	spinocerebellar ataxia 2 (olivopontocerebellar ataxia 2, autosomal dominant, ataxin 2)	Ataxins|Trinucleotide repeat containing	411|775	1991-08-06	2004-08-13	2004-08-12	2016-11-17	6311	ENSG00000204842	OTTHUMG00000133475	uc001tsj.3	U80749	NM_002973	CCDS31902|CCDS81738|CCDS81739	Q99700	8358438|9225980	MGI:1277223	RGD:1306637	LRG_864|http://www.lrg-sequence.org/LRG/LRG_864	ATXN2	601517
B2M	beta-2-microglobulin	protein-coding gene	gene with protein product	Approved	15q21.1	15q21.1					C1-set domain containing	591	2001-06-22			2015-01-28	567	ENSG00000166710	OTTHUMG00000131247	uc001zuc.4	AB021288	NM_004048	CCDS10113	P61769		MGI:88127	RGD:2189		B2M	109700
B3GALT1	beta-1,3-galactosyltransferase 1	protein-coding gene	gene with protein product	Approved	2q24.3	02q24.3	beta3Gal-T1			UDP-Gal:betaGlcNAc beta 1,3-galactosyltransferase, polypeptide 1|UDP-Gal:betaGlcNAc beta 1,3-galactosyltransferase 1	Beta 3-glycosyltransferases	426	1998-12-01		2016-04-26	2016-04-26	8708	ENSG00000172318	OTTHUMG00000132163	uc061pgb.1	E07739	NM_020981	CCDS2227	Q9Y5Z6	9582303	MGI:1349403	RGD:1311898		B3GALT1	603093
BAIAP2L1	BAI1 associated protein 2 like 1	protein-coding gene	gene with protein product	Approved	7q21.3-q22.1	07q21.3-q22.1	IRTKS	insulin receptor tyrosine kinase substrate		BAI1-associated protein 2-like 1	I-BAR domain containing	1287	2005-02-09		2016-02-02	2016-11-16	55971	ENSG00000006453	OTTHUMG00000165117	uc003upj.4	AF119666	NM_018842	CCDS34687	Q9UHR4		MGI:1914148	RGD:1308452		BAIAP2L1	611877
BCAP31	B-cell receptor-associated protein 31	protein-coding gene	gene with protein product	Approved	Xq28	Xq28	DXS1357E|BAP31|6C6-Ag|CDM						2003-12-22			2014-11-18	10134	ENSG00000185825	OTTHUMG00000024218	uc004fie.3	X81109	NM_005745	CCDS14727|CCDS48191	P51572		MGI:1350933	RGD:1302944		BCAP31	300398
BCL9	B-cell CLL/lymphoma 9	protein-coding gene	gene with protein product	Approved	1q21.2	01q21.2							1997-07-01			2016-10-05	607	ENSG00000116128	OTTHUMG00000014031	uc031uul.2	Y13620	NM_004326	CCDS30833	O00512	9490669	MGI:1924828	RGD:1306934		BCL9	602597
BDH1	3-hydroxybutyrate dehydrogenase, type 1	protein-coding gene	gene with protein product	Approved	3q29	03q29	SDR9C1	short chain dehydrogenase/reductase family 9C, member 1	BDH	3-hydroxybutyrate dehydrogenase (heart, mitochondrial)	Short chain dehydrogenase/reductase superfamily	743	1993-08-26	2005-11-15	2005-11-15	2015-08-26	622	ENSG00000161267	OTTHUMG00000155478	uc003fxu.3	M93107	NM_004051	CCDS3328	Q02338	1639787|19027726	MGI:1919161	RGD:620131		BDH1	603063
BFSP1	beaded filament structural protein 1	protein-coding gene	gene with protein product	Approved	20p12.1	20p12.1	CP94|CP115|LIFL-H|filensin			beaded filament structural protein 1, filensin	Beaded filament structural proteins	613	1998-07-23		2015-12-07	2015-12-07	631	ENSG00000125864	OTTHUMG00000031940	uc002wpo.4	Y16717	NM_001195	CCDS13126|CCDS54448|CCDS63229	Q12934	9787085	MGI:101770	RGD:2205		BFSP1	603307
BSG	basigin (Ok blood group)	protein-coding gene	gene with protein product	Approved	19p13.3	19p13.3	EMMPRIN|CD147	Ok blood group	OK	basigin	Blood group antigens|CD molecules|I-set domain containing|Immunoglobulin like domain containing	454|471|593|594	1993-10-25		2014-01-02	2016-11-17	682	ENSG00000172270	OTTHUMG00000177718	uc002loz.6	L10240	NM_001728	CCDS12032|CCDS12033|CCDS12034|CCDS58635	P35613	8404035|7812975	MGI:88208	RGD:2220	Blood Group Antigen Mutation Database|http://www.ncbi.nlm.nih.gov/gv/mhc/xslcgi.cgi?cmd=bgmut/home|LRG_816|http://www.lrg-sequence.org/LRG/LRG_816	BSG	109480
BST2	bone marrow stromal cell antigen 2	protein-coding gene	gene with protein product	Approved	19p13.11	19p13.11	CD317|tetherin				CD molecules	471	1994-11-17			2016-07-29	684	ENSG00000130303	OTTHUMG00000191770	uc060vid.1		NM_004335	CCDS12358	Q10589	7607676	MGI:1916800	RGD:727849		BST2	600534
C12orf50	chromosome 12 open reading frame 50	protein-coding gene	gene with protein product	Approved	12q21.32	12q21.32	FLJ35821						2006-01-24			2016-09-30	160419	ENSG00000165805	OTTHUMG00000169869	uc001tam.2	AK093140	NM_152589	CCDS9031	Q8NA57	12477932	MGI:1913855	RGD:1563125		C12orf50
C16orf62	chromosome 16 open reading frame 62	protein-coding gene	gene with protein product	Approved	16p12.3	16p12.3	MGC16824						2007-10-22			2016-09-30	57020	ENSG00000103544	OTTHUMG00000167925	uc059rnn.1		NM_020314	CCDS32397|CCDS73840	Q7Z3J2	10493829|25355947	MGI:1918767	RGD:1564485		C16orf62
C1QC	complement C1q C chain	protein-coding gene	gene with protein product	Approved	1p36.12	01p36.12			C1QG	complement component 1, q subcomponent, gamma polypeptide|complement component 1, q subcomponent, C chain	Complement system	492	1991-09-12	2006-02-09	2016-07-04	2016-11-17	714	ENSG00000159189	OTTHUMG00000002891	uc001bgc.5	AK057792	NM_172369	CCDS227	P02747	1706597	MGI:88225	RGD:1306828	C1QCbase: Mutation registry for C1qC deficiency|http://structure.bmc.lu.se/idbase/C1QCbase/|LRG_24|http://www.lrg-sequence.org/LRG/LRG_24	C1QC	120575
C3	complement C3	protein-coding gene	gene with protein product	Approved	19p13.3	19p13.3	CPAMD1|ARMD9|C3a|C3b	C3a anaphylatoxin|complement component C3a|complement component C3b|prepro-C3		complement component 3	Complement system|Endogenous ligands|C3 and PZP like, alpha-2-macroglobulin domain containing	492|542|1234	2001-06-22		2016-08-10	2016-11-17	718	ENSG00000125730	OTTHUMG00000150335	uc002mfm.4	J04763	NM_000064	CCDS32883	P01024		MGI:88227	RGD:2232	C3base: Mutation registry for C3 deficiency|http://structure.bmc.lu.se/idbase/C3base/index2.html|LRG_27|http://www.lrg-sequence.org/LRG/LRG_27	C3	120700
C4A	complement C4A (Rodgers blood group)	protein-coding gene	gene with protein product	Approved	6p21.33	06p21.33	CPAMD2|C4S|CO4|C4|C4A3|C4A2|C4A4|C4A6|C4B|RG			complement component 4A|complement component 4A (Rodgers blood group)	Blood group antigens|Complement system|C3 and PZP like, alpha-2-macroglobulin domain containing	454|492|1234	2001-06-22		2016-08-10	2016-11-17	720	ENSG00000244731	OTTHUMG00000031186	uc011iuc.3	L26261|M14823|X77491|AY224378	NM_007293	CCDS47404|CCDS59005	P0C0L4		MGI:88228|MGI:98320		LRG_137|http://www.lrg-sequence.org/LRG/LRG_137	C4A	120810
CACNA1A	calcium voltage-gated channel subunit alpha1 A	protein-coding gene	gene with protein product	Approved	19p13.13	19p13.13	Cav2.1|EA2|APCA|HPCA|FHM		CACNL1A4|SCA6|MHP1|MHP	calcium channel, voltage-dependent, P/Q type, alpha 1A subunit	Calcium voltage-gated channel subunits	253	1996-06-18		2016-02-04	2016-11-17	773	ENSG00000141837	OTTHUMG00000044590	uc002mwy.5	U79666	NM_000068	CCDS45998|CCDS45999|CCDS82300|CCDS82301|CCDS82302	O00555	8825650|16382099|23827678	MGI:109482	RGD:2244	LOVD - Leiden Open Variation Database|http://chromium.liacs.nl/LOVD2/home.php?select_db=CACNA1A|Familial Hemiplegic Migraine (FHM) Variation Database|http://grenada.lumc.nl/LOVD2/FHM/home.php?select_db=CACNA1A|LRG_7|http://www.lrg-sequence.org/LRG/LRG_7	CACNA1A	601011
CADPS	calcium dependent secretion activator	protein-coding gene	gene with protein product	Approved	3p14.2	03p14.2	CAPS|KIAA1121|CAPS1|UNC-31			Ca++-dependent secretion activator|Ca2+ dependent secretion activator	Pleckstrin homology domain containing	682	1999-07-21		2016-06-08	2016-10-05	8618	ENSG00000163618	OTTHUMG00000158651	uc003dll.3	U36448	NM_003716|NM_183393|NM_183394	CCDS2898|CCDS2899|CCDS46858	Q9ULU8	1516133	MGI:1350922	RGD:708573		CADPS	604667
CALR	calreticulin	protein-coding gene	gene with protein product	Approved	19p13.13	19p13.13	RO|SSA|cC1qR|CRT|FLJ26680	Sicca syndrome antigen A (autoantigen Ro; calreticulin)|autoantigen Ro					1990-09-10			2016-11-17	811	ENSG00000179218	OTTHUMG00000180574	uc002mvu.3	M84739	NM_004343	CCDS12288	P27797	2365822	MGI:88252	RGD:620288	LRG_828|http://www.lrg-sequence.org/LRG/LRG_828	CALR	109091
CAMKK2	calcium/calmodulin dependent protein kinase kinase 2	protein-coding gene	gene with protein product	Approved	12q24.31	12q24.31	CAMKK|KIAA0787|CAMKKB|MGC15254	calcium/calmodulin-dependent protein kinase kinase beta		calcium/calmodulin-dependent protein kinase kinase 2, beta			1999-08-27		2016-06-08	2016-06-08	10645	ENSG00000110931	OTTHUMG00000169156	uc001tzv.4	AF101264	NM_172226	CCDS9216|CCDS9217|CCDS9218|CCDS9219|CCDS44999|CCDS53837|CCDS58283	Q96RR4	9662074	MGI:2444812	RGD:620092		CAMKK2	615002
CAMLG	calcium modulating ligand	protein-coding gene	gene with protein product	Approved	5q31.1	05q31.1	CAML|GET2	calcium-modulating cyclophilin ligand|calcium-signal modulating cyclophilin ligand|cyclophilin B-binding protein					1994-02-08			2016-10-05	819	ENSG00000164615	OTTHUMG00000129116	uc003kzt.4	AF068179.1	NM_001745	CCDS4178	P49069	8824814|24392163	MGI:104728	RGD:69297		CAMLG	601118
CAPN7	calpain 7	protein-coding gene	gene with protein product	Approved	3p25.1	03p25.1	PalBH	calpain like protease|homolog of Aspergillus Nidulans PALB			Calpains	975	1999-12-02			2016-10-05	23473	ENSG00000131375	OTTHUMG00000129863	uc003bzn.4	AB028639	NM_014296	CCDS2624	Q9Y6W3	8163008|10051333	MGI:1338030	RGD:1304855		CAPN7	606400
CAPZB	capping actin protein of muscle Z-line beta subunit	protein-coding gene	gene with protein product	Approved	1p36.13	01p36.13				capping protein (actin filament) muscle Z-line, beta			1994-05-26		2016-02-03	2016-10-05	832	ENSG00000077549	OTTHUMG00000002556	uc001bce.5	U03271	NM_001206540	CCDS41277|CCDS55579|CCDS72717|CCDS72718	P47756		MGI:104652	RGD:1359099		CAPZB	601572
CARMIL2	capping protein regulator and myosin 1 linker 2	protein-coding gene	gene with protein product	Approved	16q22.1	16q22.1	LRRC16C	RGD, leucine-rich repeat, tropomodulin and proline-rich containing protein|leucine rich repeat containing 16C	RLTPR	RGD motif, leucine rich repeats, tropomodulin domain and proline-rich containing			2008-02-12	2016-04-22	2016-04-22	2016-06-14	146206	ENSG00000159753		uc002etn.4	AB113647	NM_001013838	CCDS45513|CCDS81998	Q6F5E8	15588584|19846667|26578515	MGI:2685431	RGD:1562390			610859
CAV1	caveolin 1	protein-coding gene	gene with protein product	Approved	7q31.2	07q31.2			CAV	caveolin 1, caveolae protein, 22kD|caveolin 1, caveolae protein, 22kDa			1993-11-02		2015-11-09	2016-10-05	857	ENSG00000105974	OTTHUMG00000023413	uc003vif.3	AF125348	NM_001753	CCDS5767|CCDS55156	Q03135	10087206	MGI:102709	RGD:2280		CAV1	601047
CCDC17	coiled-coil domain containing 17	protein-coding gene	gene with protein product	Approved	1p34.1	01p34.1	FLJ33084						2005-05-13			2016-04-25	149483	ENSG00000159588	OTTHUMG00000007822	uc010olt.3		NM_152500	CCDS44131|CCDS53314	Q96LX7		MGI:1915667	RGD:1598211		CCDC17
CCDC173	coiled-coil domain containing 173	protein-coding gene	gene with protein product	Approved	2q31.1	02q31.1	LOC129881	hypothetical LOC129881	C2orf77	chromosome 2 open reading frame 77			2008-07-18	2012-08-07	2012-08-07	2014-11-19	129881	ENSG00000154479	OTTHUMG00000154116	uc002ufe.3	BC015980|BC117445	NM_001085447	CCDS46445	Q0VFZ6	12477932	MGI:1923100	RGD:1308818
CCDC18	coiled-coil domain containing 18	protein-coding gene	gene with protein product	Approved	1p22.1	01p22.1	NY-SAR-41						2005-06-24			2015-08-26	343099	ENSG00000122483	OTTHUMG00000010598	uc057iix.1		NM_206886	CCDS76180	Q5T9S5	12601173	MGI:1922974	RGD:1564165		CCDC18
CCDC186	coiled-coil domain containing 186	protein-coding gene	gene with protein product	Approved	10q25.3	10q25.3	FLJ10188|FLJ35301		C10orf118	chromosome 10 open reading frame 118			2004-04-20	2014-05-30	2014-05-30	2016-10-05	55088	ENSG00000165813	OTTHUMG00000019081		AL834368	NM_018017	CCDS7587|CCDS81506	Q7Z3E2	12783626	MGI:2445022	RGD:1307158
CCDC22	coiled-coil domain containing 22	protein-coding gene	gene with protein product	Approved	Xp11.23	Xp11.23	JM1		CXorf37	chromosome X open reading frame 37			2004-09-01	2005-07-24	2005-07-24	2016-01-07	28952	ENSG00000101997	OTTHUMG00000024141	uc004dnd.2	BC000972	NM_014008	CCDS14322	O60826	25355947	MGI:1859608	RGD:1560910	Mental Retardation database|http://grenada.lumc.nl/LOVD2/MR/home.php?select_db=CCDC22	CCDC22	300859
CCDC47	coiled-coil domain containing 47	protein-coding gene	gene with protein product	Approved	17q23.3	17q23.3	GK001	Calumin					2005-12-19			2016-09-30	57003	ENSG00000108588	OTTHUMG00000178933	uc002jbs.5	AF226054	NM_020198	CCDS11643	Q96A33	17204322|25009997	MGI:1914413	RGD:1308813		CCDC47
CCDC87	coiled-coil domain containing 87	protein-coding gene	gene with protein product	Approved	11q13.2	11q13.2	FLJ10786						2006-03-15			2014-11-19	55231	ENSG00000182791	OTTHUMG00000167237	uc001oiq.5	BC034469	NM_018219	CCDS8145	Q9NVE4	12477932	MGI:3026882	RGD:1596153		CCDC87
CCDC93	coiled-coil domain containing 93	protein-coding gene	gene with protein product	Approved	2q14.1	02q14.1	FLJ10996						2006-03-24			2016-01-07	54520	ENSG00000125633	OTTHUMG00000058517	uc002tlj.4	BC028609	NM_019044	CCDS2121	Q567U6	25355947	MGI:1918079	RGD:1560504		CCDC93
CCNE1	cyclin E1	protein-coding gene	gene with protein product	Approved	19q12	19q12		cyclin Es|cyclin Et	CCNE		Cyclins	473	1991-12-10			2014-11-19	898	ENSG00000105173	OTTHUMG00000177626	uc002nsn.4	M73812	NM_001238	CCDS12419	P24864	1833066	MGI:88316	RGD:2294		CCNE1	123837
CD302	CD302 molecule	protein-coding gene	gene with protein product	Approved	2q24.2	02q24.2	DCL-1|KIAA0022|BIMLEC|CLEC13A	C-type lectin domain family 13, member A		CD302 antigen	CD molecules|C-type lectin domain family	471|494	2005-02-11		2006-03-28	2014-11-18	9936	ENSG00000241399	OTTHUMG00000154080	uc002uba.4	AY314007	NM_014880	CCDS33308|CCDS56139|CCDS74595	Q8IX05	7584026|7584028	MGI:1913455	RGD:1307606		CD302	612246
CD74	CD74 molecule	protein-coding gene	gene with protein product	Approved	5q33.1	05q33.1		HLA-DR-gamma|Ia-associated invariant chain|gamma chain of class II antigens|MHC HLA-DR gamma chain	DHLAG	CD74 antigen (invariant polypeptide of major histocompatibility complex, class II antigen-associated)|CD74 molecule, major histocompatibility complex, class II invariant chain	CD molecules	471	1986-01-01		2016-01-06	2016-10-05	972	ENSG00000019582	OTTHUMG00000163559	uc003lse.4		NM_004355	CCDS34276|CCDS47308|CCDS47309	P04233	6324166|3001652	MGI:96534	RGD:2313		CD74	142790
CDC42	cell division cycle 42	protein-coding gene	gene with protein product	Approved	1p36.12	01p36.12	G25K|CDC42Hs	GTP binding protein, 25kDa		cell division cycle 42 (GTP-binding protein, 25kD)|cell division cycle 42 (GTP binding protein, 25kDa)	Rho family GTPases	390	1991-06-06		2013-01-17	2016-10-05	998	ENSG00000070831	OTTHUMG00000002753	uc057ddl.1	BC018266	NM_001791	CCDS221|CCDS222	P60953	2124704|2122236	MGI:106211	RGD:71043		CDC42	116952
CDK2	cyclin dependent kinase 2	protein-coding gene	gene with protein product	Approved	12q13.2	12q13.2					Cyclin dependent kinases	496	1992-02-28		2016-06-08	2016-06-10	1017	ENSG00000123374	OTTHUMG00000170575	uc001sit.5	M68520	NM_001290230	CCDS8898|CCDS8899|CCDS76567	P24941	1717994|8275715	MGI:104772	RGD:70486		CDK2	116953
CDKN1B	cyclin dependent kinase inhibitor 1B	protein-coding gene	gene with protein product	Approved	12p13.1	12p13.1	KIP1|P27KIP1			cyclin-dependent kinase inhibitor 1B (p27, Kip1)			1995-09-14		2016-06-08	2016-10-05	1027	ENSG00000111276	OTTHUMG00000149914	uc001rat.3	AF480891	NM_004064	CCDS8653	P46527	8033212	MGI:104565	RGD:69062		CDKN1B	600778
CEACAM1	carcinoembryonic antigen related cell adhesion molecule 1	protein-coding gene	gene with protein product	Approved	19q13.2	19q13.2	BGP1|CD66a		BGP	carcinoembryonic antigen-related cell adhesion molecule 1 (biliary glycoprotein)	CD molecules|V-set domain containing|Immunoglobulin like domain containing|Carcinoembryonic antigen related cell adhesion molecule family	471|590|594|906	1989-06-30		2016-01-14	2016-01-14	634	ENSG00000079385	OTTHUMG00000151078	uc002otv.3	M72238	NM_001712	CCDS12609|CCDS46089|CCDS54272|CCDS54273|CCDS54274	P13688	2457922|2025273	MGI:1347245|MGI:1347246	RGD:67396		CEACAM1	109770
CEP164	centrosomal protein 164	protein-coding gene	gene with protein product	Approved	11q23.3	11q23.3	KIAA1052|NPHP15			centrosomal protein 164kDa			2005-12-01		2016-03-30	2016-03-30	22897	ENSG00000110274	OTTHUMG00000167070	uc001prc.4	AB028975	NM_014956	CCDS31683	Q9UPV0	10470851|14654843	MGI:2384878	RGD:1561243		CEP164	614848
CERS2	ceramide synthase 2	protein-coding gene	gene with protein product	Approved	1q21.3	01q21.3	SP260|FLJ10243		LASS2	longevity assurance (LAG1, S. cerevisiae) homolog 2|LAG1 longevity assurance homolog 2 (S. cerevisiae)|LAG1 homolog, ceramide synthase 2	CERS class homeoboxes	530	2001-09-10	2011-07-08	2011-07-08	2015-08-24	29956	ENSG00000143418	OTTHUMG00000035064	uc001evz.4	AF189062	NM_022075	CCDS973	Q96G23	11543633	MGI:1924143	RGD:1310059			606920
CFAP57	cilia and flagella associated protein 57	protein-coding gene	gene with protein product	Approved	1p34.2	01p34.2	FLJ32000		WDR65	WD repeat domain 65	WD repeat domain containing	362	2005-05-13	2014-08-12	2014-08-12	2015-08-24	149465	ENSG00000243710	OTTHUMG00000007285		AK056562	NM_152498	CCDS479|CCDS72768	Q96MR6	21574244|22447971	MGI:2686209	RGD:1585948			614259
CHD7	chromodomain helicase DNA binding protein 7	protein-coding gene	gene with protein product	Approved	8q12.2	08q12.2	KIAA1416|FLJ20357|FLJ20361		CRG	CHARGE association	Myb/SANT domain containing|DNA helicases	532|1167	2004-06-22			2016-11-17	55636	ENSG00000171316	OTTHUMG00000165332	uc003xue.4	AB037837	XM_098762	CCDS47865|CCDS83299	Q9P2D1	15300250|18834967	MGI:2444748	RGD:1311921	LRG_176|http://www.lrg-sequence.org/LRG/LRG_176	CHD7	608892
CHD9	chromodomain helicase DNA binding protein 9	protein-coding gene	gene with protein product	Approved	16q12.2	16q12.2	FLJ12178|KIAA0308|BC022889						2004-06-22			2006-04-12	80205	ENSG00000177200	OTTHUMG00000173188	uc002egy.4	AK022240	NM_025134	CCDS45485|CCDS76865	Q3L8U1	9205841	MGI:1924001	RGD:1306795		CHD9	616936
CHMP2B	charged multivesicular body protein 2B	protein-coding gene	gene with protein product	Approved	3p11.2	03p11.2	DKFZP564O123|CHMP2.5|VPS2B	VPS2 homolog B (S. cerevisiae)		chromatin modifying protein 2B	Charged multivesicular body proteins|ESCRT-III	482|1118	2005-04-04		2011-09-21	2016-10-05	25978	ENSG00000083937	OTTHUMG00000158982	uc003dqp.5	BC001553	NM_014043	CCDS2918|CCDS58840	Q9UQN3	11559748	MGI:1916192	RGD:1306781		CHMP2B	609512
CHMP4B	charged multivesicular body protein 4B	protein-coding gene	gene with protein product	Approved	20q11.22	20q11.22	dJ553F4.4|Shax1|SNF7-2|VPS32B		C20orf178	chromosome 20 open reading frame 178|chromatin modifying protein 4B	Charged multivesicular body proteins|ESCRT-III	482|1118	2001-07-17	2005-04-04	2011-09-21	2015-08-27	128866	ENSG00000101421	OTTHUMG00000032272	uc002xaa.4	AL050349	NM_176812	CCDS13228	Q9H444	14678797	MGI:1922858	RGD:1309846		CHMP4B	610897
CIT	citron rho-interacting serine/threonine kinase	protein-coding gene	gene with protein product	Approved	12q24.23	12q24.23	KIAA0949|STK21|CRIK|CITK	serine/threonine kinase 21		citron (rho-interacting, serine/threonine kinase 21)			1999-08-05		2014-04-23	2016-10-04	11113	ENSG00000122966	OTTHUMG00000134325	uc001txi.3	AB023166	NM_007174	CCDS9192|CCDS55891	O14578	9792683	MGI:105313	RGD:70878		CIT	605629
CLCN2	chloride voltage-gated channel 2	protein-coding gene	gene with protein product	Approved	3q27.1	03q27.1	CLC2|EJM6|ClC-2			chloride channel 2|chloride channel, voltage-sensitive 2	Chloride voltage-gated channels	302	1994-01-28		2016-02-04	2016-02-04	1181	ENSG00000114859	OTTHUMG00000156747	uc003foi.4	S77770	NM_001171087	CCDS3263|CCDS54690|CCDS54691|CCDS54692	P51788	7795595	MGI:105061	RGD:2361		CLCN2	600570
CLCNKB	chloride voltage-gated channel Kb	protein-coding gene	gene with protein product	Approved	1p36.13	01p36.13	hClC-Kb			chloride channel Kb|chloride channel, voltage-sensitive Kb	Chloride voltage-gated channels	302	1995-12-11		2016-02-04	2016-02-04	1188	ENSG00000184908	OTTHUMG00000009530	uc001axx.6	AK098217	NM_000085	CCDS168|CCDS57974	P51801		MGI:1329026|MGI:1930643	RGD:628639		CLCNKB	602023
CLINT1	clathrin interactor 1	protein-coding gene	gene with protein product	Approved	5q33.3	05q33.3	ENTH|KIAA0171|EPNR|CLINT						2006-06-13			2006-06-13	9685	ENSG00000113282	OTTHUMG00000163527	uc003lxj.3	AF434813	NM_014666	CCDS47330|CCDS56388|CCDS56389	Q14677	12213833|12429846	MGI:2144243	RGD:1303328		CLINT1	607265
CLRN3	clarin 3	protein-coding gene	gene with protein product	Approved	10q26.2	10q26.2	MGC32871|USH3AL1		TMEM12	transmembrane protein 12			2005-10-04	2006-11-23	2006-11-23	2014-11-19	119467	ENSG00000180745	OTTHUMG00000019253	uc001lka.2	BC029478	NM_152311	CCDS7656	Q8NCR9	12145752|12080385	MGI:2142022	RGD:1305043		CLRN3
CLTC	clathrin heavy chain	protein-coding gene	gene with protein product	Approved	17q23.1	17q23.1	Hc		CLTCL2	clathrin, heavy polypeptide (Hc)|clathrin, heavy chain|clathrin, heavy polypeptide-like 2|clathrin, heavy chain (Hc)			1990-10-16		2016-01-18	2016-01-18	1213	ENSG00000141367	OTTHUMG00000134279	uc002ixq.2	X55878	NM_004859	CCDS32696|CCDS74115	Q00610	1765375|7584026	MGI:2388633	RGD:2364		CLTC	118955
CLU	clusterin	protein-coding gene	gene with protein product	Approved	8p21.1	08p21.1	SGP-2|SP-40|TRPM-2|KUB1|CLU1|CLU2	complement lysis inhibitor|sulfated glycoprotein 2|testosterone-repressed prostate message 2|apolipoprotein J	CLI|APOJ	clusterin (complement lysis inhibitor, SP-40,40, sulfated glycoprotein 2, testosterone-repressed prostate message 2, apolipoprotein J)			1990-07-26		2006-02-10	2016-10-05	1191	ENSG00000120885	OTTHUMG00000102114	uc003xfz.3	M64722	NM_001831	CCDS47832	P10909	1585460	MGI:88423	RGD:3907		CLU	185430
CNTN1	contactin 1	protein-coding gene	gene with protein product	Approved	12q12	12q12	F3|GP135	glycoprotein gP135			Endogenous ligands|Fibronectin type III domain containing|I-set domain containing|Immunoglobulin like domain containing	542|555|593|594	1994-02-18			2016-01-15	1272	ENSG00000018236	OTTHUMG00000169362	uc001rmm.3	Z21488	NM_001843	CCDS8737|CCDS8738|CCDS58225	Q12860	7959734|8586965	MGI:105980	RGD:621300		CNTN1	600016
COL12A1	collagen type XII alpha 1 chain	protein-coding gene	gene with protein product	Approved	6q13-q14.1	06q13-q14.1		collagen type XII proteoglycan	COL12A1L	collagen, type XII, alpha 1-like|collagen, type XII, alpha 1	Collagens|Fibronectin type III domain containing|Collagen proteoglycans	490|555|575	1992-03-24		2016-05-26	2016-11-16	1303	ENSG00000111799	OTTHUMG00000015051	uc063ppm.1	U73779	NM_004370	CCDS43481|CCDS43482	Q99715	9143499	MGI:88448	RGD:2374		COL12A1	120320
COL16A1	collagen type XVI alpha 1 chain	protein-coding gene	gene with protein product	Approved	1p35.2	01p35.2				collagen, type XVI, alpha 1	Collagens	490	1992-09-14		2016-05-26	2016-10-05	1307	ENSG00000084636	OTTHUMG00000003883	uc001btk.2	M92642	NM_001856	CCDS41297	Q07092	1631157	MGI:1095396	RGD:1310982		COL16A1	120326
COL1A1	collagen type I alpha 1 chain	protein-coding gene	gene with protein product	Approved	17q21.33	17q21.33	OI4			collagen, type I, alpha 1	Collagens	490	2001-06-22		2016-07-20	2016-11-17	1277	ENSG00000108821	OTTHUMG00000148674	uc002iqm.4	Z74615	NM_000088	CCDS11561	P02452	3178743|2857713	MGI:88467	RGD:61817	Osteogenesis Imperfecta Variant Database|https://oi.gene.le.ac.uk/home.php?select_db=COL1A1|LRG_1|http://www.lrg-sequence.org/LRG/LRG_1	COL1A1	120150
COL24A1	collagen type XXIV alpha 1 chain	protein-coding gene	gene with protein product	Approved	1p22.3	01p22.3				collagen, type XXIV, alpha 1	Collagens	490	2003-04-10		2016-07-20	2016-10-05	255631	ENSG00000171502	OTTHUMG00000010629	uc001dlj.4	AF410793	NM_152890	CCDS41353	Q17RW2	16373341	MGI:1918605	RGD:1565539		COL24A1	610025
COL28A1	collagen type XXVIII alpha 1 chain	protein-coding gene	gene with protein product	Approved	7p21.3	07p21.3				collagen, type XXVIII, alpha 1	Collagens	490	2006-02-07		2016-05-26	2016-05-26	340267	ENSG00000215018	OTTHUMG00000150034	uc003src.2	AJ890451	NM_001037763	CCDS43553	Q2UY09	16330543	MGI:2685312	RGD:1564680		COL28A1	609996
COL2A1	collagen type II alpha 1 chain	protein-coding gene	gene with protein product	Approved	12q13.11	12q13.11	STL1		SEDC|AOM	collagen, type II, alpha 1 (primary osteoarthritis, spondyloepiphyseal dysplasia, congenital)|arthroophthalmopathy, progressive (Stickler syndrome)|collagen, type II, alpha 1|collagen type II alpha 1	Collagens	490	1986-01-01		2016-05-26	2016-10-05	1280	ENSG00000139219	OTTHUMG00000149896	uc001rqu.4	X16468	NM_001844	CCDS8759|CCDS41778	P02458	1677770	MGI:88452	RGD:2375	LOVD - Center for Medical Genetics, Ghent, Belgium|http://medgen.ugent.be/LOVD2/home.php?select_db=COL2A1	COL2A1	120140
COMMD1	copper metabolism domain containing 1	protein-coding gene	gene with protein product	Approved	2p15	02p15	MURR1|MGC27155	copper metabolism gene MURR1|COMM domain containing 1	C2orf5	chromosome 2 open reading frame 5 (MURR1)|copper metabolism (Murr1) domain containing 1	COMM domain containing	979	2003-08-26	2004-02-18	2016-01-07	2016-01-07	150684	ENSG00000173163	OTTHUMG00000129445	uc002sbp.4	BC022046	NM_152516	CCDS1869	Q8N668	9001233|11809725	MGI:109474	RGD:1311771		COMMD1	607238
COMMD2	COMM domain containing 2	protein-coding gene	gene with protein product	Approved	3q25.1	03q25.1	HSPC042				COMM domain containing	979	2004-02-13			2004-02-20	51122	ENSG00000114744	OTTHUMG00000159616	uc003exj.2	AY542158	NM_016094	CCDS3145	Q86X83	15799966	MGI:1098806	RGD:1588810		COMMD2	616699
COMMD3	COMM domain containing 3	protein-coding gene	gene with protein product	Approved	10p12.2	10p12.2	BUP		C10orf8	chromosome 10 open reading frame 8	COMM domain containing	979	2003-11-10	2004-02-18	2004-02-13	2014-11-19	23412	ENSG00000148444	OTTHUMG00000017806	uc001irf.4	AY542159	NM_012071	CCDS7137	Q9UBI1	11042152|15799966	MGI:88218	RGD:735116		COMMD3	616700
COMMD4	COMM domain containing 4	protein-coding gene	gene with protein product	Approved	15q24.2	15q24.2	FLJ20452				COMM domain containing	979	2004-02-13			2014-11-19	54939	ENSG00000140365	OTTHUMG00000142823	uc002azy.5	AY542160	NM_017828	CCDS10277|CCDS66834|CCDS66835|CCDS73764|CCDS81909	Q9H0A8	15799966	MGI:1913449	RGD:1306104		COMMD4	616701
COMMD5	COMM domain containing 5	protein-coding gene	gene with protein product	Approved	8q24.3	08q24.3	HT002|FLJ13008|HCaRG				COMM domain containing	979	2004-02-13			2014-11-19	28991	ENSG00000170619	OTTHUMG00000165251	uc003zeo.5	AK023070	NM_014066	CCDS6436	Q9GZQ3	15799966|10918053	MGI:1913648	RGD:621468		COMMD5	608216
COMMD6	COMM domain containing 6	protein-coding gene	gene with protein product	Approved	13q22.2	13q22.2	Acrg				COMM domain containing	979	2004-02-13			2016-10-05	170622	ENSG00000188243	OTTHUMG00000017089	uc058xmf.1	AY542161	XM_085023	CCDS9451|CCDS9452	Q7Z4G1	15799966	MGI:1913450	RGD:1560745		COMMD6	612377
COMMD7	COMM domain containing 7	protein-coding gene	gene with protein product	Approved	20q11.21	20q11.21	dJ1085F17.3		C20orf92	chromosome 20 open reading frame 92	COMM domain containing	979	2001-07-17	2004-02-18	2004-02-13	2016-10-05	149951	ENSG00000149600	OTTHUMG00000032229	uc002wya.5	AY542162	NM_053041	CCDS42864|CCDS46587	Q86VX2	15799966	MGI:1914197	RGD:1307786		COMMD7	616703
COMMD9	COMM domain containing 9	protein-coding gene	gene with protein product	Approved	11p13	11p13	HSPC166|FLJ31106				COMM domain containing	979	2004-02-13			2014-11-18	29099	ENSG00000110442	OTTHUMG00000166333	uc001mwn.5	AY542164	NM_014186	CCDS7900|CCDS44571|CCDS76395	Q9P000	15799966	MGI:1923751	RGD:1307706		COMMD9	612299
COPA	coatomer protein complex subunit alpha	protein-coding gene	gene with protein product	Approved	1q23.2	01q23.2	HEP-COP	proxenin|xenin		coatomer protein complex, subunit alpha	WD repeat domain containing|Endogenous ligands	362|542	1996-11-15		2015-11-12	2015-11-12	1314	ENSG00000122218	OTTHUMG00000033111	uc009wti.4	U24105	NM_004371	CCDS1202|CCDS41424	P53621	8647451	MGI:1334462	RGD:1310525		COPA	601924
COPB1	coatomer protein complex subunit beta 1	protein-coding gene	gene with protein product	Approved	11p15.2	11p15.2			COPB	coatomer protein complex, subunit beta|coatomer protein complex, subunit beta 1			1996-11-15	2006-06-30	2015-11-12	2015-11-12	1315	ENSG00000129083	OTTHUMG00000165824	uc001mli.3	BC037280	NM_016451	CCDS7815	P53618	7982906	MGI:1917599	RGD:620861		COPB1	600959
COPE	coatomer protein complex subunit epsilon	protein-coding gene	gene with protein product	Approved	19p13.11	19p13.11	epsilon-COP			coatomer protein complex, subunit epsilon			1999-09-28		2015-11-12	2015-11-12	11316	ENSG00000105669	OTTHUMG00000183052	uc002nkk.4	AJ131182	NM_007263	CCDS12387|CCDS12388|CCDS12389|CCDS82321	O14579	10469566	MGI:1891702	RGD:1306785		COPE	606942
COPG1	coatomer protein complex subunit gamma 1	protein-coding gene	gene with protein product	Approved	3q21.3	03q21.3		coat protein gamma-cop	COPG	coatomer protein complex, subunit gamma|coatomer protein complex, subunit gamma 1			1999-09-28	2012-02-23	2015-11-12	2015-11-12	22820	ENSG00000181789	OTTHUMG00000159451	uc003els.4	AB047846	NM_016128	CCDS33851	Q9Y678	11056392	MGI:1858696	RGD:1565292			615525
COPZ1	coatomer protein complex subunit zeta 1	protein-coding gene	gene with protein product	Approved	12q13.13	12q13.13	CGI-120		COPZ	coatomer protein complex, subunit zeta|coatomer protein complex, subunit zeta 1			1999-09-28	2003-07-23	2015-11-12	2016-10-05	22818	ENSG00000111481	OTTHUMG00000169762	uc001sfs.3	AF151878	NM_016057	CCDS8877|CCDS61137|CCDS61138|CCDS61139	P61923		MGI:1929063	RGD:1306154		COPZ1	615472
COX7A2	cytochrome c oxidase subunit 7A2	protein-coding gene	gene with protein product	Approved	6q14.1	06q14.1	COXVIIa-L|COX7AL			cytochrome c oxidase subunit VIIa polypeptide 2 (liver)	Mitochondrial complex IV: cytochrome c oxidase subunits	643	1992-11-25		2016-02-11	2016-04-25	1347	ENSG00000112695	OTTHUMG00000015049	uc063ppv.1	X15822	NM_001865	CCDS34486	P14406	1327965|9202412	MGI:1316715	RGD:68365		COX7A2	123996
CPS1	carbamoyl-phosphate synthase 1	protein-coding gene	gene with protein product	Approved	2q34	02q34		carbamoyl-phosphate synthase (ammonia)		carbamoyl-phosphate synthetase 1, mitochondrial|carbamoyl-phosphate synthase 1, mitochondrial			2001-06-22		2015-11-12	2016-11-17	1373	ENSG00000021826	OTTHUMG00000132994	uc002vee.5	AF154830	NM_001122633	CCDS2393|CCDS46505|CCDS46506	P31327		MGI:891996	RGD:2395	LOVD - Leiden Open Variation Database|http://chromium.liacs.nl/LOVD2/home.php?select_db=CPS1|LRG_336|http://www.lrg-sequence.org/LRG/LRG_336	CPS1	608307
CPT1A	carnitine palmitoyltransferase 1A	protein-coding gene	gene with protein product	Approved	11q13.3	11q13.3	CPT1-L|L-CPT1		CPT1	carnitine palmitoyltransferase 1A (liver)			1995-05-30		2016-02-24	2016-10-05	1374	ENSG00000110090	OTTHUMG00000167892	uc001oog.5	L39211	NM_001876	CCDS8185|CCDS31624	P50416	7892212|9070950	MGI:1098296	RGD:2396		CPT1A	600528
CREBBP	CREB binding protein	protein-coding gene	gene with protein product	Approved	16p13.3	16p13.3	RTS|CBP|KAT3A		RSTS	Rubinstein-Taybi syndrome	Zinc fingers ZZ-type|Lysine acetyltransferases	91|486	1995-01-10		2008-08-01	2015-09-11	1387	ENSG00000005339	OTTHUMG00000129431	uc002cvv.4	U85962	NM_004380	CCDS10509|CCDS45399	Q92793	8413673	MGI:1098280	RGD:2401	LOVD - Leiden Open Variation Database|http://chromium.liacs.nl/LOVD2/home.php?select_db=CREBBP	CREBBP	600140
CREG2	cellular repressor of E1A stimulated genes 2	protein-coding gene	gene with protein product	Approved	2q11.2	02q11.2							2004-01-13		2016-01-07	2016-10-05	200407	ENSG00000175874	OTTHUMG00000130692	uc002tba.3	AB046109	NM_153836	CCDS2052	Q8IUH2	12408961	MGI:1928333	RGD:1564056		CREG2
CROCC	ciliary rootlet coiled-coil, rootletin	protein-coding gene	gene with protein product	Approved	1p36.13	01p36.13	rootletin|ROLT	rootletin, ciliary rootlet protein					2003-06-19	2009-03-04	2009-03-04	2015-09-11	9696	ENSG00000058453	OTTHUMG00000002200	uc001azt.2	AB007914	NM_014675	CCDS30616	Q5TZA2	12427867|17971504	MGI:3529431	RGD:1305364		CROCC	615776
CTNNA1	catenin alpha 1	protein-coding gene	gene with protein product	Approved	5q31.2	05q31.2	CAP102			catenin (cadherin-associated protein), alpha 1 (102kD)|catenin (cadherin-associated protein), alpha 1, 102kDa|catenin (cadherin-associated protein), alpha 1			1993-07-13		2015-11-19	2016-10-25	1495	ENSG00000044115	OTTHUMG00000163502	uc003ldh.4	D13866	NM_001903	CCDS34243|CCDS75315|CCDS78064	P35221	1924379	MGI:88274	RGD:1359485		CTNNA1	116805
CTNNA2	catenin alpha 2	protein-coding gene	gene with protein product	Approved	2p12	02p12	CAP-R|CT114	cadherin-associated protein, related|cancer/testis antigen 114		catenin (cadherin-associated protein), alpha 2			1993-07-13		2015-11-19	2016-10-05	1496	ENSG00000066032	OTTHUMG00000152903	uc010yse.3		NM_004389	CCDS42703|CCDS62944|CCDS62945|CCDS74531|CCDS54371	P26232	8432524	MGI:88275	RGD:1305060		CTNNA2	114025
CTNNB1	catenin beta 1	protein-coding gene	gene with protein product	Approved	3p22.1	03p22.1	beta-catenin|armadillo		CTNNB	catenin (cadherin-associated protein), beta 1 (88kD)|catenin (cadherin-associated protein), beta 1, 88kDa|catenin (cadherin-associated protein), beta 1	Armadillo repeat containing|NineTeen complex	409|1361	1993-07-13		2015-11-19	2016-10-05	1499	ENSG00000168036	OTTHUMG00000131393	uc010hia.2	X87838	NM_001098210	CCDS2694	P35222	7829088	MGI:88276	RGD:70487		CTNNB1	116806
CUL3	cullin 3	protein-coding gene	gene with protein product	Approved	2q36.2	02q36.2					Cullins	1032	1998-10-29			2014-11-19	8452	ENSG00000036257	OTTHUMG00000133167	uc002vny.4	U58089	NM_001257197	CCDS2462|CCDS58751	Q13618	8681378|17192413	MGI:1347360	RGD:1308190		CUL3	603136
CYB5A	cytochrome b5 type A	protein-coding gene	gene with protein product	Approved	18q22.3	18q22.3			CYB5	cytochrome b-5|cytochrome b5 (microsomal)|cytochrome b5 type A (microsomal)			1990-06-22	2006-01-30	2016-04-05	2016-10-05	1528	ENSG00000166347	OTTHUMG00000132843	uc002lli.4	M22865	NM_001914|NM_148923	CCDS12004|CCDS12005|CCDS54188	P00167	1840560	MGI:1926952	RGD:620558		CYB5A	613218
CYB5R3	cytochrome b5 reductase 3	protein-coding gene	gene with protein product	Approved	22q13.2	22q13.2		NADH-cytochrome b5 reductase 3	DIA1	diaphorase (NADH) (cytochrome b-5 reductase)			2001-06-22	2005-07-13		2016-01-18	1727	ENSG00000100243	OTTHUMG00000150745	uc003bcz.4	M16461	NM_000398	CCDS14040|CCDS33658|CCDS54535	P00387	2479590|3268037	MGI:94893	RGD:2502		CYB5R3	613213
CYCS	cytochrome c, somatic	protein-coding gene	gene with protein product	Approved	7p15.3	07p15.3	HCS|CYC						2002-12-16			2016-11-17	54205	ENSG00000172115	OTTHUMG00000128495	uc003sxl.4	M22877	NM_018947	CCDS5393	P99999	11790791	MGI:88578	RGD:2451	LRG_876|http://www.lrg-sequence.org/LRG/LRG_876	CYCS	123970
CYP1A2	cytochrome P450 family 1 subfamily A member 2	protein-coding gene	gene with protein product	Approved	15q24.1	15q24.1	P3-450|CP12			cytochrome P450, subfamily I (aromatic compound-inducible), polypeptide 2|cytochrome P450, family 1, subfamily A, polypeptide 2	Cytochrome P450 family 1	1000	1990-04-25		2015-12-09	2015-12-09	1544	ENSG00000140505	OTTHUMG00000172901	uc002ayr.2	AF182274	NM_000761	CCDS32293	P05177	15128046	MGI:88589	RGD:2459	Human Cytochrome P450 (CYP) Allele Nomenclature Committee|http://www.cypalleles.ki.se/	CYP1A2	124060
CYP2E1	cytochrome P450 family 2 subfamily E member 1	protein-coding gene	gene with protein product	Approved	10q26.3	10q26.3			CYP2E	cytochrome P450, subfamily IIE (ethanol-inducible), polypeptide 1|cytochrome P450, family 2, subfamily E, polypeptide 1	Cytochrome P450 family 2	1001	1988-03-03	2002-09-13	2015-12-09	2015-12-09	1571	ENSG00000130649	OTTHUMG00000019322	uc057xaa.1	J02843	NM_000773	CCDS7686	P05181		MGI:88607	RGD:2475	Human Cytochrome P450 (CYP) Allele Nomenclature Committee|http://www.cypalleles.ki.se/	CYP2E1	124040
CYP4F2	cytochrome P450 family 4 subfamily F member 2	protein-coding gene	gene with protein product	Approved	19p13.12	19p13.12				cytochrome P450, subfamily IVF, polypeptide 2|cytochrome P450, family 4, subfamily F, polypeptide 2	Cytochrome P450 family 4	1003	1998-10-07		2015-12-09	2015-12-09	8529	ENSG00000186115	OTTHUMG00000185995	uc002nbs.2	U02388	NM_001082	CCDS12336	P78329	8424651|8026587	MGI:1919304			CYP4F2	604426
CYP51A1	cytochrome P450 family 51 subfamily A member 1	protein-coding gene	gene with protein product	Approved	7q21.2	07q21.2	CP51|CYPL1|P450L1|LDM|P450-14DM		CYP51	cytochrome P450, 51 (lanosterol 14-alpha-demethylase)|cytochrome P450, family 51, subfamily A, polypeptide 1	Cytochrome P450 family 51	1017	1996-10-26	2003-02-28	2015-12-09	2015-12-09	1595	ENSG00000001630	OTTHUMG00000131131	uc003ulm.5	U51685	NM_000786	CCDS5623|CCDS55123	Q16850	8975714	MGI:106040	RGD:2481		CYP51A1	601637
DDX43	DEAD-box helicase 43	protein-coding gene	gene with protein product	Approved	6q13	06q13	HAGE|DKFZp434H2114|CT13	cancer/testis antigen 13		DEAD (Asp-Glu-Ala-Asp) box polypeptide 43	DEAD-box helicases	499	2003-06-13		2016-01-07	2016-01-07	55510	ENSG00000080007	OTTHUMG00000015033	uc003pgw.4		NM_018665	CCDS4977	Q9NXZ2	10919659	MGI:3642857	RGD:1586947		DDX43	606286
DDX55	DEAD-box helicase 55	protein-coding gene	gene with protein product	Approved	12q24.31	12q24.31	KIAA1595			DEAD (Asp-Glu-Ala-Asp) box polypeptide 55	DEAD-box helicases	499	2003-06-13		2016-01-07	2016-01-07	57696	ENSG00000111364	OTTHUMG00000168695	uc001ufi.4	AB046815	NM_020936	CCDS9251	Q8NHQ9	10997877	MGI:1915098	RGD:2324094		DDX55
DHRS1	dehydrogenase/reductase 1	protein-coding gene	gene with protein product	Approved	14q12	14q12	FLJ25430|MGC20204|SDR19C1	short chain dehydrogenase/reductase family 19C, member 1		dehydrogenase/reductase (SDR family) member 1	Short chain dehydrogenase/reductase superfamily	743	2003-06-16		2016-05-27	2016-10-05	115817	ENSG00000157379	OTTHUMG00000029333	uc001wok.3	AK058159	NM_138452	CCDS9623	Q96LJ7	12153138|19027726	MGI:1196314	RGD:1359172		DHRS1	610410
DIRAS3	DIRAS family GTPase 3	protein-coding gene	gene with protein product	Approved	1p31.3	01p31.3	NOEY2		ARHI	ras homolog gene family, member I|DIRAS family, GTP-binding RAS-like 3	RAS type GTPase family	389	1999-01-22	2005-01-27	2016-05-04	2016-11-17	9077	ENSG00000162595	OTTHUMG00000009544	uc001ded.4	U96750	NM_004675	CCDS641	O95661	9874798		RGD:7735855	LRG_1034|http://www.lrg-sequence.org/LRG/LRG_1034	DIRAS3	605193
DNAH11	dynein axonemal heavy chain 11	protein-coding gene	gene with protein product	Approved	7p15.3	07p15.3	Dnahc11|DPL11|CILD7|DNAHC11|DNAHBL|DNHBL	dynein, ciliary, heavy chain 11|dynein, heavy chain beta-like		dynein, axonemal, heavy polypeptide 11	Dyneins, axonemal	536	1999-02-15		2016-03-02	2016-10-05	8701	ENSG00000105877	OTTHUMG00000152524	uc031swp.2	U83569	NM_003777	CCDS64602	Q96DT5	9256245	MGI:1100864	RGD:621088		DNAH11	603339
DNAJC13	DnaJ heat shock protein family (Hsp40) member C13	protein-coding gene	gene with protein product	Approved	3q22.1	03q22.1	RME8|KIAA0678			DnaJ (Hsp40) homolog, subfamily C, member 13	DNAJ (HSP40) heat shock proteins	584	2004-03-17		2015-11-19	2015-11-19	23317	ENSG00000138246	OTTHUMG00000159674	uc003eor.4	AB014578	NM_015268	CCDS33857	O75165	12438707	MGI:2676368	RGD:1308046		DNAJC13	614334
DNAJC6	DnaJ heat shock protein family (Hsp40) member C6	protein-coding gene	gene with protein product	Approved	1p31.3	01p31.3	KIAA0473|PARK19	auxilin		DnaJ (Hsp40) homolog, subfamily C, member 6	DNAJ (HSP40) heat shock proteins|C2 tensin-type domain containing	584|837	2001-03-30		2015-11-19	2015-11-19	9829	ENSG00000116675	OTTHUMG00000009066	uc001dcd.3	AB007942	NM_001256864	CCDS30739|CCDS58004|CCDS58005	O75061	11147971|22563501	MGI:1919935	RGD:1309900		DNAJC6	608375
DOCK11	dedicator of cytokinesis 11	protein-coding gene	gene with protein product	Approved	Xq24	Xq24	FLJ32122|FLJ43653|ZIZ2|ACG	zizimin2			Pleckstrin homology domain containing	682	2003-11-19			2015-09-11	139818	ENSG00000147251	OTTHUMG00000022256	uc065avl.1	AK125641	NM_144658	CCDS35373	Q5JSL3	12432077|16968698	MGI:1923224	RGD:1564707		DOCK11	300681
DOCK3	dedicator of cytokinesis 3	protein-coding gene	gene with protein product	Approved	3p21.2	03p21.2	KIAA0299|MOCA|PBP			dedicator of cyto-kinesis 3			1998-05-13			2016-10-05	1795	ENSG00000088538	OTTHUMG00000156892	uc011bds.2	AB002297	NM_004947	CCDS46835	Q8IZD9	9205841	MGI:2429763	RGD:1306677		DOCK3	603123
DSCR3	DSCR3 arrestin fold containing	protein-coding gene	gene with protein product	Approved	21q22.13	21q22.13	DCRA			Down syndrome critical region 3			2000-03-06		2016-02-15	2016-10-05	10311	ENSG00000157538	OTTHUMG00000086659	uc002ywf.2	D87343	NM_006052	CCDS33553|CCDS82671|CCDS82672|CCDS82673	O14972	9399594|19794886	MGI:1206040	RGD:1306879		DSCR3	605298
DSP	desmoplakin	protein-coding gene	gene with protein product	Approved	6p24.3	06p24.3	KPPS2|PPKS2|DPI|DPII			desmoplakin (DPI, DPII)	Plakins	939	1991-03-04		2003-05-20	2016-11-17	1832	ENSG00000096696	OTTHUMG00000014212	uc003mxp.2	J05211	NM_004415	CCDS4501|CCDS47368	P15924	1889810	MGI:109611	RGD:1305794	ARVD/C Genetic Variants Database|http://grenada.lumc.nl/LOVD2/ARVC/home.php?select_db=DSP|LRG_423|http://www.lrg-sequence.org/LRG/LRG_423	DSP	125647
DST	dystonin	protein-coding gene	gene with protein product	Approved	6p12.1	06p12.1	BP240|KIAA0728|FLJ21489|FLJ13425|FLJ32235|FLJ30627|CATX-15|BPA|MACF2		BPAG1	bullous pemphigoid antigen 1, 230/240kDa	EF-hand domain containing|Plakins	863|939	1990-05-11	2004-07-01	2004-06-25	2014-11-19	667	ENSG00000151914	OTTHUMG00000014913	uc063peq.1	M22942|M69225	NM_001723	CCDS4959|CCDS47443|CCDS75474	Q03001	2461961|2276744	MGI:104627	RGD:1306566		DST	113810
DTL	denticleless E3 ubiquitin protein ligase homolog	protein-coding gene	gene with protein product	Approved	1q32.3	01q32.3	RAMP|L2DTL|DCAF2|CDT2	RA regulated nuclear matrix associated protein|DDB1 and CUL4 associated factor 2		denticleless homolog (Drosophila)|denticleless E3 ubiquitin protein ligase homolog (Drosophila)	WD repeat domain containing|DDB1 and CUL4 associated factors	362|498	2005-05-16		2016-01-19	2016-10-05	51514	ENSG00000143476	OTTHUMG00000037133	uc009xdc.5	AF195765	NM_016448	CCDS1502|CCDS65778	Q9NZJ0	11278750	MGI:1924093	RGD:1310439		DTL	610617
ECE1	endothelin converting enzyme 1	protein-coding gene	gene with protein product	Approved	1p36.12	01p36.12			ECE				1995-12-08			2016-10-05	1889	ENSG00000117298	OTTHUMG00000002625	uc001bek.3	D49471	NM_001397	CCDS215|CCDS44081|CCDS44082|CCDS44083	P42892	7805846|7864876|17592116	MGI:1101357	RGD:620293		ECE1	600423
ECI2	enoyl-CoA delta isomerase 2	protein-coding gene	gene with protein product	Approved	6p25.2	06p25.2	ACBD2|DRS1|HCA88	acyl-Coenzyme A binding domain containing 2| Hepatocellular carcinoma-associated antigen 88	PECI	peroxisomal D3,D2-enoyl-CoA isomerase			2001-07-17	2011-03-15	2011-03-15	2016-10-05	10455	ENSG00000198721	OTTHUMG00000014158	uc003mwf.4	AF069301	NM_006117	CCDS43420|CCDS4490	O75521	10419495	MGI:1346064	RGD:1359427		ECI2	608024
EEA1	early endosome antigen 1	protein-coding gene	gene with protein product	Approved	12q22	12q22	ZFYVE2			early endosome antigen 1, 162kD	Zinc fingers FYVE-type	81	1998-12-23		2007-02-23	2016-11-09	8411	ENSG00000102189	OTTHUMG00000170110	uc001tck.4	L40157	NM_003566	CCDS31874	Q15075	7768953|9697774	MGI:2442192	RGD:1310167		EEA1	605070
EEF1A1	eukaryotic translation elongation factor 1 alpha 1	protein-coding gene	gene with protein product	Approved	6q13	06q13	EE1A1		EF1A|EEF1A|LENG7	leukocyte receptor cluster (LRC) member 7			1991-03-11		2004-11-19	2016-10-05	1915	ENSG00000156508	OTTHUMG00000015031	uc063pot.1	BC019669	NM_001402	CCDS4980	P68104	8812466|10941842	MGI:1096881	RGD:67387		EEF1A1	130590
EHHADH	enoyl-CoA hydratase and 3-hydroxyacyl CoA dehydrogenase	protein-coding gene	gene with protein product	Approved	3q27.2	03q27.2			ECHD	enoyl-Coenzyme A, hydratase/3-hydroxyacyl Coenzyme A dehydrogenase			1993-06-25		2016-08-09	2016-10-05	1962	ENSG00000113790	OTTHUMG00000156698	uc003fpf.3	L07077	NM_001166415	CCDS33901|CCDS54694	Q08426	8188243	MGI:1277964	RGD:621441		EHHADH	607037
EML6	echinoderm microtubule associated protein like 6	protein-coding gene	gene with protein product	Approved	2p16.1	02p16.1	FLJ42562				WD repeat domain containing	362	2008-12-05			2015-09-11	400954	ENSG00000214595	OTTHUMG00000152035	uc002ryb.5		XM_001725002	CCDS46286	Q6ZMW3		MGI:2442895	RGD:1561672		EML6
ENTPD5	ectonucleoside triphosphate diphosphohydrolase 5	protein-coding gene	gene with protein product	Approved	14q24.3	14q24.3	NTPDase-5		CD39L4|PCPH	proto-oncogene CPH			1998-03-23		2003-10-03	2016-07-27	957	ENSG00000187097	OTTHUMG00000171201	uc010tuo.3	AF039918	NM_001249	CCDS9825|CCDS81825	O75356	9271669|9676430	MGI:1321385	RGD:735219		ENTPD5	603162
EP300	E1A binding protein p300	protein-coding gene	gene with protein product	Approved	22q13.2	22q13.2	p300|KAT3B	histone acetyltransferase p300			Zinc fingers ZZ-type|Lysine acetyltransferases	91|486	1998-07-31			2015-09-11	2033	ENSG00000100393	OTTHUMG00000150937	uc003azl.6	U01877	NM_001429	CCDS14010	Q09472	7523245	MGI:1276116	RGD:620036	LOVD - Leiden Open Variation Database|http://chromium.liacs.nl/LOVD2/home.php?select_db=EP300	EP300	602700
EPHX1	epoxide hydrolase 1	protein-coding gene	gene with protein product	Approved	1q42.12	01q42.12			EPHX	epoxide hydrolase 1, microsomal (xenobiotic)			1988-08-09		2016-01-20	2016-10-05	2052	ENSG00000143819	OTTHUMG00000037743	uc001hpk.4	J03518	NM_000120	CCDS1547	P07099	9925921	MGI:95405	RGD:2557		EPHX1	132810
EPS8	epidermal growth factor receptor pathway substrate 8	protein-coding gene	gene with protein product	Approved	12p12.3	12p12.3							1994-12-19			2016-10-24	2059	ENSG00000151491	OTTHUMG00000168787	uc001rdb.4	U12535	NM_004447	CCDS31753	Q12929	8084614	MGI:104684	RGD:1310590		EPS8	600206
ERBB4	erb-b2 receptor tyrosine kinase 4	protein-coding gene	gene with protein product	Approved	2q34	02q34	ALS19|HER4	human epidermal growth factor receptor 4		v-erb-a avian erythroblastic leukemia viral oncogene homolog-like 4|v-erb-b2 avian erythroblastic leukemia viral oncogene homolog 4	Erb-b2 receptor tyrosine kinases	1096	1995-09-07		2014-12-19	2016-10-05	2066	ENSG00000178568	OTTHUMG00000133012	uc002veg.2	L07868	NM_001042599	CCDS2394|CCDS42811	Q15303	7700649|17018285	MGI:104771	RGD:620486		ERBB4	600543
ERCC6L	ERCC excision repair 6 like, spindle assembly checkpoint helicase	protein-coding gene	gene with protein product	Approved	Xq13.1	Xq13.1	FLJ20105|PICH|RAD26L	PLK1-interacting checkpoint helicase		excision repair cross-complementing rodent repair deficiency, complementation group 6-like|excision repair cross-complementation group 6 like			2007-08-02		2016-05-23	2016-05-23	54821	ENSG00000186871	OTTHUMG00000021810	uc004eaq.2	AK000112	NM_017669	CCDS35329	Q2NKX8	17218258|26643143	MGI:2654144	RGD:1565734		ERCC6L	300687
ERGIC1	endoplasmic reticulum-golgi intermediate compartment 1	protein-coding gene	gene with protein product	Approved	5q35.1	05q35.1	ERGIC32|ERGIC-32|KIAA1181|NET24			endoplasmic reticulum-golgi intermediate compartment (ERGIC) 1			2006-01-19		2015-05-27	2015-05-27	57222	ENSG00000113719	OTTHUMG00000130520	uc003mbw.5	AF267855	NM_020462	CCDS34292	Q969X5	10574461|15308636	MGI:1914708	RGD:1585015		ERGIC1
ERGIC3	ERGIC and golgi 3	protein-coding gene	gene with protein product	Approved	20q11.22	20q11.22	CGI-54|PRO0989|NY-BR-84|Erv46		SDBCAG84|C20orf47	serologically defined breast cancer antigen 84|chromosome 20 open reading frame 47			2001-07-31	2006-01-19	2006-01-19	2015-08-25	51614	ENSG00000125991	OTTHUMG00000032346	uc002xcs.4	AF077030	NM_015966	CCDS13257|CCDS13258	Q9Y282	10810093	MGI:1913616	RGD:1308144		ERGIC3	616971
ERP44	endoplasmic reticulum protein 44	protein-coding gene	gene with protein product	Approved	9q31.1	09q31.1	KIAA0573|PDIA10	protein disulfide isomerase family A, member 10	TXNDC4	thioredoxin domain containing 4 (endoplasmic reticulum)	Protein disulfide isomerases	692	2002-11-11	2009-02-23	2009-02-23	2016-10-05	23071	ENSG00000023318	OTTHUMG00000020363	uc004bam.4	AB011145	XM_088476	CCDS35082	Q9BS26	11847130	MGI:1923549	RGD:1309176		ERP44	609170
EXOC3L1	exocyst complex component 3 like 1	protein-coding gene	gene with protein product	Approved	16q22.1	16q22.1	FLJ35539|FLJ35587		EXOC3L	exocyst complex component 3-like|exocyst complex component 3-like 1			2006-08-08	2011-01-31	2016-03-17	2016-03-17	283849	ENSG00000179044	OTTHUMG00000137508	uc002erx.1	AK092858	NM_178516	CCDS10832	Q86VI1	12477932	MGI:3041195	RGD:1311132		EXOC3L1	614117
EXTL3	exostosin like glycosyltransferase 3	protein-coding gene	gene with protein product	Approved	8p21.1	08p21.1	botv|REGR	REG receptor|glucuronyl-galactosyl-proteoglycan 4-alpha-N-acetylglucosaminyltransferase		exostoses (multiple)-like 3	Exostosin glycosyltransferase family	431	1998-03-20		2016-02-17	2016-10-05	2137	ENSG00000012232	OTTHUMG00000102146	uc003xgz.3	U76188	NM_001440	CCDS6070	O43909	9479495|9450183|11257457	MGI:1860765	RGD:62065		EXTL3	605744
F12	coagulation factor XII	protein-coding gene	gene with protein product	Approved	5q35.3	05q35.3				coagulation factor XII (Hageman factor)			2001-06-22		2016-01-15	2016-11-17	2161	ENSG00000131187	OTTHUMG00000163403	uc003mgo.5	M31315	NM_000505	CCDS34302	P00748		MGI:1891012	RGD:1359175	LRG_145|http://www.lrg-sequence.org/LRG/LRG_145	F12	610619
FAAH	fatty acid amide hydrolase	protein-coding gene	gene with protein product	Approved	1p33	01p33	FAAH-1						1998-01-20			2016-10-05	2166	ENSG00000117480	OTTHUMG00000007811	uc001cpu.3	U82535	NM_001441	CCDS535	O00519	9122178	MGI:109609	RGD:6491947		FAAH	602935
FAM45A	family with sequence similarity 45 member A	protein-coding gene	gene with protein product	Approved	10q26.11	10q26.11				family with sequence similarity 45, member A			2004-07-29		2015-11-18	2016-10-05	404636	ENSG00000119979	OTTHUMG00000019143	uc001ldw.5	AF168713	NM_207009	CCDS7609	Q8TCE6		MGI:1915144	RGD:1308326		FAM45A
FBXO41	F-box protein 41	protein-coding gene	gene with protein product	Approved	2p13.2	02p13.2	KIAA1940|Fbx41				F-boxes other	560	2004-06-15			2016-10-24	150726	ENSG00000163013	OTTHUMG00000164127	uc061kqf.1	AB075820	NM_001080410	CCDS46337	Q8TF61	11853319	MGI:1261912	RGD:1566130		FBXO41	609108
FCGR2B	Fc fragment of IgG receptor IIb	protein-coding gene	gene with protein product	Approved	1q23.3	01q23.3	CD32|CD32B	Fc gamma receptor IIb	FCG2|FCGR2	Fc fragment of IgG, low affinity IIb, receptor for (CD32)|Fc fragment of IgG, low affinity IIb, receptor (CD32)	CD molecules|Immunoglobulin like domain containing	471|594	1991-08-21		2016-01-13	2016-10-05	2213	ENSG00000072694	OTTHUMG00000034470	uc001gaz.3	BC031992	NM_004001	CCDS30924|CCDS30925|CCDS53414	P31994	2139735	MGI:95499	RGD:631331		FCGR2B	604590
FCGRT	Fc fragment of IgG receptor and transporter	protein-coding gene	gene with protein product	Approved	19q13.33	19q13.33	FCRN|alpha-chain	heavy chain of the major histocompatibility complex class I-like Fc receptor|transmembrane alpha chain of the neonatal receptor		Fc fragment of IgG, receptor, transporter, alpha	C1-set domain containing	591	1995-08-23		2016-01-13	2016-10-05	2217	ENSG00000104870	OTTHUMG00000183155	uc002poe.3	U12255	NM_001136019	CCDS12770	P55899	7964511|8646894	MGI:103017	RGD:61811		FCGRT	601437
FECH	ferrochelatase	protein-coding gene	gene with protein product	Approved	18q21.31	18q21.31		protoporphyria		ferrochelatase (protoporphyria)			1990-05-14		2010-05-11	2016-11-17	2235	ENSG00000066926	OTTHUMG00000132740	uc002lgq.5	D00726	NM_000140	CCDS11964|CCDS32836	P22830	1838349	MGI:95513	RGD:1307556	LRG_1080|http://www.lrg-sequence.org/LRG/LRG_1080	FECH	612386
FETUB	fetuin B	protein-coding gene	gene with protein product	Approved	3q27.3	03q27.3					Cystatins, type 4	968	2000-05-05			2014-11-19	26998	ENSG00000090512	OTTHUMG00000156586	uc010hyq.4	AJ242928	NM_014375	CCDS3279|CCDS77871|CCDS82884	Q9UGM5	10947975	MGI:1890221	RGD:69293		FETUB	605954
FGA	fibrinogen alpha chain	protein-coding gene	gene with protein product	Approved	4q31.3	04q31.3				fibrinogen, A alpha polypeptide	Endogenous ligands|Fibrinogen C domain containing	542|554	2001-06-22			2016-11-17	2243	ENSG00000171560	OTTHUMG00000150330	uc003iod.2		NM_000508	CCDS3787|CCDS47152	P02671		MGI:1316726	RGD:2603	A Database For Human Fibrinogen Variants|http://www.geht.org/databaseang/fibrinogen/|LRG_557|http://www.lrg-sequence.org/LRG/LRG_557	FGA	134820
FGB	fibrinogen beta chain	protein-coding gene	gene with protein product	Approved	4q31.3	04q31.3				fibrinogen, B beta polypeptide	Endogenous ligands|Fibrinogen C domain containing	542|554	2001-06-22			2016-11-17	2244	ENSG00000171564	OTTHUMG00000150331	uc003ioa.5		NM_005141	CCDS3786	P02675		MGI:99501	RGD:2604	A Database For Human Fibrinogen Variants|http://www.geht.org/databaseang/fibrinogen/|LRG_558|http://www.lrg-sequence.org/LRG/LRG_558	FGB	134830
FGG	fibrinogen gamma chain	protein-coding gene	gene with protein product	Approved	4q32.1	04q32.1				fibrinogen, gamma polypeptide	Endogenous ligands|Fibrinogen C domain containing	542|554	2001-06-22			2016-11-17	2266	ENSG00000171557	OTTHUMG00000150329	uc003iog.4		NM_021870	CCDS3788|CCDS47153	P02679		MGI:95526	RGD:2613	A Database For Human Fibrinogen Variants|http://www.geht.org/databaseang/fibrinogen/|LRG_585|http://www.lrg-sequence.org/LRG/LRG_585	FGG	134850
FHOD3	formin homology 2 domain containing 3	protein-coding gene	gene with protein product	Approved	18q12.2	18q12.2	FHOS2|KIAA1695|FLJ22297|FLJ22717						2004-02-04			2016-10-05	80206	ENSG00000134775	OTTHUMG00000182381	uc002kzs.3	AK091899	XM_371114	CCDS32816|CCDS62418|CCDS62419	Q2V2M9	11214970	MGI:1925847	RGD:2322319		FHOD3	609691
FKBP15	FK506 binding protein 15	protein-coding gene	gene with protein product	Approved	9q32	09q32	PPP1R76|FKBP133|WAFL	protein phosphatase 1, regulatory subunit 76|WASP and FKBP-like protein	KIAA0674	KIAA0674|FK506 binding protein 15, 133kDa	Protein phosphatase 1 regulatory subunits|FKBP prolyl isomerases	694|910	2004-05-28	2006-10-31	2015-11-09	2016-10-05	23307	ENSG00000119321	OTTHUMG00000020518	uc004bgs.3	AB014574	NM_015258	CCDS48007	Q5T1M5	16756961|20376207	MGI:2444782	RGD:1304816		FKBP15
FKBP3	FK506 binding protein 3	protein-coding gene	gene with protein product	Approved	14q21.2	14q21.2	FKBP-25|PPIase			FK506-binding protein 3 (25kD)|FK506 binding protein 3, 25kDa	FKBP prolyl isomerases	910	1992-09-14		2015-11-09	2015-11-09	2287	ENSG00000100442	OTTHUMG00000140267	uc059bdf.1	M96256	NM_002013	CCDS9683	Q00688	1374240|1532945	MGI:1353460	RGD:1304992		FKBP3	186947
FLNA	filamin A	protein-coding gene	gene with protein product	Approved	Xq28	Xq28	ABP-280	actin binding protein 280|alpha filamin	FLN1|FLN|OPD2|OPD1	filamin A, alpha (actin binding protein 280)|filamin A, alpha			1993-03-18		2015-12-16	2015-12-16	2316	ENSG00000196924	OTTHUMG00000022712	uc010nuu.1	X70082	NM_001110556	CCDS44021|CCDS48194	P21333	8406501|12612583	MGI:95556	RGD:1560614	Mental Retardation database|http://grenada.lumc.nl/LOVD2/MR/home.php?select_db=FLNA	FLNA	300017
FMO3	flavin containing monooxygenase 3	protein-coding gene	gene with protein product	Approved	1q24.3	01q24.3							1992-10-16			2015-09-07	2328	ENSG00000007933	OTTHUMG00000035505	uc001ghi.3	BC032016	NM_006894	CCDS1292	P31513	8486388|9417913	MGI:1100496	RGD:619761	The Homo sapients FMO3 Allelic Variant Database|http://databases.lovd.nl/shared/genes/FMO3	FMO3	136132
FMO5	flavin containing monooxygenase 5	protein-coding gene	gene with protein product	Approved	1q21.1	01q21.1							1994-05-05			2015-09-11	2330	ENSG00000131781	OTTHUMG00000014607	uc001epi.4	Z47553	NM_001461	CCDS926|CCDS44209|CCDS44210	P49326	8786146|9119381	MGI:1310004	RGD:628602		FMO5	603957
FN1	fibronectin 1	protein-coding gene	gene with protein product	Approved	2q35	02q35	MSF|CIG|LETS|GFND2|FINC	migration-stimulating factor|cold-insoluble globulin			Endogenous ligands|Fibronectin type III domain containing	542|555	2001-06-22			2016-10-05	2335	ENSG00000115414	OTTHUMG00000133054	uc002vfa.4		NM_212476	CCDS2399|CCDS2400|CCDS42813|CCDS42814|CCDS46510|CCDS46512|CCDS77522|CCDS77523|CCDS77525|CCDS77526	P02751	2992939|3003095	MGI:95566	RGD:2624		FN1	135600
FOXP2	forkhead box P2	protein-coding gene	gene with protein product	Approved	7q31.1	07q31.1	CAGH44	trinucleotide repeat containing 10|forkhead/winged-helix transcription factor|speech and language disorder 1|CAG repeat protein 44	TNRC10|SPCH1		Forkhead boxes|Trinucleotide repeat containing	508|775	2000-11-20			2016-10-05	93986	ENSG00000128573	OTTHUMG00000023131	uc064hfd.1	U80741	NM_014491	CCDS43635|CCDS55154|CCDS5760|CCDS5761	O15409	11586359|9225980	MGI:2148705	RGD:1559697		FOXP2	605317
FSD1	fibronectin type III and SPRY domain containing 1	protein-coding gene	gene with protein product	Approved	19p13.3	19p13.3	MGC3213|MIR1			fibronectin type 3 and SPRY domain containing 1	Fibronectin type III domain containing	555	2003-11-10		2005-03-01	2015-09-07	79187	ENSG00000105255	OTTHUMG00000181881	uc002lzy.3	AF316829	NM_024333	CCDS12127|CCDS82277	Q9BTV5	11267680	MGI:1934858	RGD:1583850		FSD1	609828
GANAB	glucosidase II alpha subunit	protein-coding gene	gene with protein product	Approved	11q12.3	11q12.3	GluII|G2AN|KIAA0088|GIIA	neutral alpha-glucosidase AB		glucosidase, alpha; neutral AB			2001-06-22		2016-03-10	2016-03-10	23193	ENSG00000089597	OTTHUMG00000167696	uc001nub.5	AF144074	NM_198334	CCDS8026|CCDS41656|CCDS60817|CCDS60818	Q14697	6342981|3881423|10764838	MGI:1097667	RGD:1309775		GANAB	104160
GAPDH	glyceraldehyde-3-phosphate dehydrogenase	protein-coding gene	gene with protein product	Approved	12p13.31	12p13.31			GAPD				2001-06-22	2005-05-06		2015-09-11	2597	ENSG00000111640	OTTHUMG00000137379	uc001qop.4	AF261085	NM_002046	CCDS8549|CCDS58201	P04406	3170585	MGI:95640	RGD:2661		GAPDH	138400
GAS8	growth arrest specific 8	protein-coding gene	gene with protein product	Approved	16q24.3	16q24.3	DRC4		GAS11	growth arrest-specific 11	Dynein regulatory complex	981	1998-03-23	2003-01-17	2015-11-23	2015-11-23	2622	ENSG00000141013	OTTHUMG00000138988	uc002fqi.1	AF050079	NM_001286205	CCDS10992|CCDS67101|CCDS73932	O95995	9790751	MGI:1202386	RGD:1307817		GAS8	605178
GBF1	golgi brefeldin A resistant guanine nucleotide exchange factor 1	protein-coding gene	gene with protein product	Approved	10q24.32	10q24.32	KIAA0248|ARF1GEF			golgi-specific brefeldin A resistance factor 1			1999-01-14		2010-02-12	2016-10-05	8729	ENSG00000107862	OTTHUMG00000018955	uc001kux.3	D87435	NM_001199378	CCDS7533	Q92538	9828135	MGI:1861607	RGD:1307160		GBF1	603698
GBP1	guanylate binding protein 1	protein-coding gene	gene with protein product	Approved	1p22.2	01p22.2				guanylate binding protein 1, interferon-inducible, 67kDa|guanylate binding protein 1, interferon-inducible			1995-01-03		2016-01-21	2016-01-21	2633	ENSG00000117228	OTTHUMG00000010614	uc001dmx.3	BC002666	NM_002053	CCDS718	P32455	7518790		RGD:1311877		GBP1	600411
GLDN	gliomedin	protein-coding gene	gene with protein product	Approved	15q21.2	15q21.2	CRG-L2|CLOM|colmedin|UNC-112		COLM	collomin			2004-05-18	2005-10-06	2005-10-06	2016-10-05	342035	ENSG00000186417	OTTHUMG00000131746	uc002aba.4	AY358144	NM_181789	CCDS10140|CCDS81882	Q6ZMI3	16039564|12642876	MGI:2388361	RGD:727879		GLDN	608603
GLG1	golgi glycoprotein 1	protein-coding gene	gene with protein product	Approved	16q23.1	16q23.1	MG-160|ESL-1|CFR-1			golgi apparatus protein 1			1995-09-11		2010-02-12	2016-01-15	2734	ENSG00000090863	OTTHUMG00000177174	uc002fcx.4		NM_012201	CCDS32485|CCDS45526|CCDS45527	Q92896	8530051|7531823	MGI:104967	RGD:69345		GLG1	600753
GLUD1	glutamate dehydrogenase 1	protein-coding gene	gene with protein product	Approved	10q23.2	10q23.2	GDH		GLUD				1986-01-01			2014-11-19	2746	ENSG00000148672	OTTHUMG00000018666	uc001keh.4	M20867	NM_005271	CCDS7382	P00367	2757358	MGI:95753	RGD:2708		GLUD1	138130
GNAI2	G protein subunit alpha i2	protein-coding gene	gene with protein product	Approved	3p21.31	03p21.31	GIP	GTP-binding regulatory protein Gi alpha-2 chain	GNAI2B	guanine nucleotide binding protein (G protein), alpha inhibiting activity polypeptide 2			1986-01-01		2016-03-03	2016-03-03	2771	ENSG00000114353	OTTHUMG00000156940	uc003cyq.3	X04828	NM_002070	CCDS2813|CCDS54587|CCDS63642|CCDS63644	P04899	3100330|1733849	MGI:95772	RGD:620243		GNAI2	139360
GNAI3	G protein subunit alpha i3	protein-coding gene	gene with protein product	Approved	1p13.3	01p13.3	87U6			guanine nucleotide binding protein (G protein), alpha inhibiting activity polypeptide 3			2001-06-22		2016-03-03	2016-10-05	2773	ENSG00000065135	OTTHUMG00000189112	uc001dxz.4	M27543	NM_006496	CCDS802	P08754	3109953	MGI:95773	RGD:2714		GNAI3	139370
GNB4	G protein subunit beta 4	protein-coding gene	gene with protein product	Approved	3q26.33	03q26.33		transducin beta chain 4		guanine nucleotide binding protein (G protein), beta polypeptide 4	WD repeat domain containing	362	2003-03-27		2016-03-03	2016-10-05	59345	ENSG00000114450	OTTHUMG00000157440	uc003fjv.5	AF300648	NM_021629	CCDS3230	Q9HAV0	10644457|11842130	MGI:104581	RGD:1359321		GNB4	610863
GOLGA2	golgin A2	protein-coding gene	gene with protein product	Approved	9q34.11	09q34.11	GM130|golgin-95	Golgi matrix protein GM130|SY11 protein		golgi autoantigen, golgin subfamily a, 2			1997-11-05		2010-02-12	2016-10-05	2801	ENSG00000167110	OTTHUMG00000020732	uc011maw.2	L06147	NM_004486	CCDS6896	Q08379	8315394	MGI:2139395	RGD:620282		GOLGA2	602580
GOLGA5	golgin A5	protein-coding gene	gene with protein product	Approved	14q32.12	14q32.12	ret-II|golgin-84|rfg5|GOLIM5	golgi integral membrane protein 5		golgi autoantigen, golgin subfamily a, 5			1999-04-28		2010-02-12	2012-05-04	9950	ENSG00000066455	OTTHUMG00000171217	uc001yaz.3	AF085199	NM_005113	CCDS9905	Q8TBA6	2734021|9443391|15004235	MGI:1351475	RGD:1308163		GOLGA5	606918
GOLIM4	golgi integral membrane protein 4	protein-coding gene	gene with protein product	Approved	3q26.2	03q26.2	GPP130|GIMPC|P138		GOLPH4	golgi phosphoprotein 4			2001-04-27	2007-07-30	2007-07-30	2016-10-05	27333	ENSG00000173905	OTTHUMG00000158554	uc003ffe.3	U55853	NM_001308155	CCDS3204|CCDS77854	O00461	9201717|15004235	MGI:1920374	RGD:1310948		GOLIM4	606805
GOSR1	golgi SNAP receptor complex member 1	protein-coding gene	gene with protein product	Approved	17q11.2	17q11.2	GOS28|P28|GS28|GOS-28|GOLIM2	golgi integral membrane protein 2			SNAREs	1124	1999-04-23			2016-10-05	9527	ENSG00000108587	OTTHUMG00000132796	uc002hfe.4	AF047438	NM_001007024	CCDS11258|CCDS45643|CCDS45644	O95249	8638159|9653160|15004235	MGI:1858260	RGD:71093		GOSR1	604026
GOSR2	golgi SNAP receptor complex member 2	protein-coding gene	gene with protein product	Approved	17q21.32	17q21.32	GS27|Bos1				SNAREs	1124	1999-04-23			2016-10-06	9570	ENSG00000108433	OTTHUMG00000178080	uc002ila.4	AF007548	NM_001012511	CCDS11507|CCDS42355|CCDS45719|CCDS82148	O14653	9349823|10198168	MGI:1927204	RGD:62079		GOSR2	604027
GPALPP1	GPALPP motifs containing 1	protein-coding gene	gene with protein product	Approved	13q14.12	13q14.12	bA245H20.2|AD029|LSR7		KIAA1704	KIAA1704			2004-04-16	2013-08-12	2013-08-12	2015-08-25	55425	ENSG00000133114	OTTHUMG00000016841		AB051491	NM_018559	CCDS9394	Q8IXQ4	11214970	MGI:1914717	RGD:1307254
GRB14	growth factor receptor bound protein 14	protein-coding gene	gene with protein product	Approved	2q24.3	02q24.3				growth factor receptor-bound protein 14	Pleckstrin homology domain containing|SH2 domain containing	682|741	1996-05-30		2015-11-12	2016-10-05	2888	ENSG00000115290	OTTHUMG00000132135	uc002ucl.4		NM_004490	CCDS2222	Q14449	8812444	MGI:1355324	RGD:61869		GRB14	601524
GRIN3A	glutamate ionotropic receptor NMDA type subunit 3A	protein-coding gene	gene with protein product	Approved	9q31.1	09q31.1	GluN3A			glutamate receptor, ionotropic, N-methyl-D-aspartate 3A	Glutamate ionotropic receptor NMDA type subunits	1201	2001-10-05		2016-02-05	2016-02-05	116443	ENSG00000198785	OTTHUMG00000020387	uc004bbp.3		NM_133445	CCDS6758	Q8TCU5		MGI:1933206	RGD:621704		GRIN3A	606650
GTPBP4	GTP binding protein 4	protein-coding gene	gene with protein product	Approved	10p15.3	10p15.3	CRFG|NGB|FLJ10690|FLJ10686|NOG1	G protein-binding protein CRFG| GTP-binding protein					2003-08-11			2016-10-05	23560	ENSG00000107937	OTTHUMG00000017538	uc001ift.4	AK001548	NM_012341	CCDS31132	Q9BZE4	11316846	MGI:1916487	RGD:620783		GTPBP4
GULP1	GULP, engulfment adaptor PTB domain containing 1	protein-coding gene	gene with protein product	Approved	2q32.1-q32.2	02q32.1-q32.2	CED6|CED-6|GULP						2004-01-13			2016-11-16	51454	ENSG00000144366	OTTHUMG00000132647	uc002uqf.4	AF191771	NM_016315	CCDS2295|CCDS58742|CCDS58743	Q9UBP9	11729193	MGI:1920407	RGD:1306380		GULP1	608165
HACD3	3-hydroxyacyl-CoA dehydratase 3	protein-coding gene	gene with protein product	Approved	15q22.31	15q22.31	B-ind1|HSPC121	Very-long-chain (3R)-3-hydroxyacyl-CoA dehydratase 3	PTPLAD1	protein tyrosine phosphatase-like A domain containing 1			2005-11-11	2015-01-27	2015-01-27	2016-01-15	51495	ENSG00000074696	OTTHUMG00000172658			NM_016395	CCDS45282	Q9P035	10747961|11042152|18554506	MGI:1889341	RGD:1565496			615940
HBB	hemoglobin subunit beta	protein-coding gene	gene with protein product	Approved	11p15.4	11p15.4	CD113t-C|HBD|beta-globin			hemoglobin, beta	Hemoglobin subunits	940	2001-06-22		2015-11-23	2016-10-05	3043	ENSG00000244734	OTTHUMG00000066678	uc001mae.2	J00173	NM_000518	CCDS7753	P68871	2649166	MGI:5474850|MGI:5474852	RGD:2783	HbVar: A Database of Human Hemoglobin Variants and Thalassemias|http://globin.cse.psu.edu/globin/hbvar/menu.html|The Globin Gene Server|http://lovd.bx.psu.edu/home.php?select_db=HBB	HBB	141900
HCLS1	hematopoietic cell-specific Lyn substrate 1	protein-coding gene	gene with protein product	Approved	3q13.33	03q13.33	HS1|CTTNL	cortactin-like					1995-09-26			2016-10-05	3059	ENSG00000180353	OTTHUMG00000159409	uc003eeh.5		NM_005335	CCDS3003|CCDS77800	P14317	8978766|15710041	MGI:104568	RGD:1304754		HCLS1	601306
HEMGN	hemogen	protein-coding gene	gene with protein product	Approved	9q22.33	09q22.33	EDAG|CT155|NDR						2002-06-11			2014-11-19	55363	ENSG00000136929	OTTHUMG00000020336	uc004axz.5	AF228713	NM_197978	CCDS6731	Q9BXL5		MGI:2136910	RGD:621569		HEMGN	610715
HERC1	HECT and RLD domain containing E3 ubiquitin protein ligase family member 1	protein-coding gene	gene with protein product	Approved	15q22.31	15q22.31	p532|p619			hect (homologous to the E6-AP (UBE3A) carboxyl terminus) domain and RCC1 (CHC1)-like domain (RLD) 1	WD repeat domain containing	362	1999-01-07		2012-02-23	2016-10-06	8925	ENSG00000103657	OTTHUMG00000172433	uc002amp.4	U50078	NM_003922	CCDS45277	Q15751	8861955|9233772	MGI:2384589	RGD:1306366		HERC1	605109
HFM1	HFM1, ATP dependent DNA helicase homolog	protein-coding gene	gene with protein product	Approved	1p22.2	01p22.2	MER3|FLJ39011|FLJ36760		SEC63D1	SEC63 domain containing 1|HFM1, ATP-dependent DNA helicase homolog (S. cerevisiae)	RNA helicases	1168	2005-07-29		2016-06-08	2016-06-08	164045	ENSG00000162669	OTTHUMG00000010093	uc001doa.4	AB204867	NM_001017975	CCDS30769	A2PYH4	14702039|17286053	MGI:3036246	RGD:1584010		HFM1	615684
HIST1H1B	histone cluster 1 H1 family member b	protein-coding gene	gene with protein product	Approved	6p22.1	06p22.1	H1.5|H1b|H1s-3		H1F5	H1 histone family, member 5|histone 1, H1b|histone cluster 1, H1b	Histones	864	1997-08-29	2003-02-14	2016-08-15	2016-08-15	3009	ENSG00000184357	OTTHUMG00000016139	uc003njx.4	AF531304	NM_005322	CCDS4635	P16401	9031620|9119399|12408966	MGI:1861461	RGD:1590638		HIST1H1B	142711
HLA-B	major histocompatibility complex, class I, B	protein-coding gene	gene with protein product	Approved	6p21.33	06p21.33			AS	ankylosing spondylitis	Histocompatibility complex|C1-set domain containing	588|591	2001-06-22			2016-10-05	3106	ENSG00000234745	OTTHUMG00000031153	uc011imz.3	M15470	NM_005514	CCDS34394	P01889|P03989|P10319|P18463|P18464|P18465|P30460|P30461|P30462|P30464|P30466|P30475|P30479|P30480|P30481|P30483|P30484|P30485|P30486|P30487|P30488|P30490|P30491|P30492|P30493|P30495|P30498|P30685|Q04826|Q29718|Q29836|Q29940|Q31610|Q31612|Q95365	3459708			IMGT/HLA Database|http://www.ebi.ac.uk/imgt/hla/	HLA-B	142830
HPN	hepsin	protein-coding gene	gene with protein product	Approved	19q13.11	19q13.11	TMPRSS1	transmembrane protease, serine 1			Proteases, serine	738	1992-12-07		2008-12-08	2016-10-05	3249	ENSG00000105707	OTTHUMG00000182474	uc002nxq.3		NM_002151	CCDS32993	P05981	2835076	MGI:1196620	RGD:61982		HPN	142440
HPR	haptoglobin-related protein	protein-coding gene	gene with protein product	Approved	16q22.2	16q22.2					Sushi domain containing	1179	2001-06-22			2014-11-19	3250	ENSG00000261701	OTTHUMG00000173010	uc002fby.4	BC160066	NM_020995	CCDS42193	P00739	2987228|16778136				HPR	140210
HPX	hemopexin	protein-coding gene	gene with protein product	Approved	11p15.4	11p15.4							2001-06-22			2016-10-05	3263	ENSG00000110169	OTTHUMG00000133399	uc001mdg.3	J03048	NM_000613	CCDS7763	P02790	2989777|2842511	MGI:105112	RGD:62040		HPX	142290
HRG	histidine rich glycoprotein	protein-coding gene	gene with protein product	Approved	3q27.3	03q27.3	HRGP|HPRG	histidine-proline rich glycoprotein|thrombophilia due to elevated HRG		histidine-rich glycoprotein	Cystatins, type 4	968	1989-05-25		2016-01-26	2016-11-17	3273	ENSG00000113905	OTTHUMG00000156578	uc003fqq.5		NM_000412	CCDS3280	P04196	1678514	MGI:2146636	RGD:619808	LRG_601|http://www.lrg-sequence.org/LRG/LRG_601	HRG	142640
HSD11B1	hydroxysteroid 11-beta dehydrogenase 1	protein-coding gene	gene with protein product	Approved	1q32.2	01q32.2	SDR26C1	short chain dehydrogenase/reductase family 26C, member 1	HSD11B|HSD11	hydroxysteroid (11-beta) dehydrogenase 1	Short chain dehydrogenase/reductase superfamily	743	1991-11-14		2016-06-03	2016-10-05	3290	ENSG00000117594	OTTHUMG00000036481	uc021pin.2	BC012593	NM_005525	CCDS1489	P28845	1885595|19027726	MGI:103562	RGD:2834		HSD11B1	600713
HSD17B12	hydroxysteroid 17-beta dehydrogenase 12	protein-coding gene	gene with protein product	Approved	11p11.2	11p11.2	KAR|SDR12C1	3-ketoacyl-CoA reductase|short chain dehydrogenase/reductase family 12C, member 1		hydroxysteroid (17-beta) dehydrogenase 12	Short chain dehydrogenase/reductase superfamily	743	2002-05-20		2016-06-03	2016-07-22	51144	ENSG00000149084	OTTHUMG00000166403	uc001mxq.5	AF078850	NM_016142	CCDS7905	Q53GQ0	12482854|19027726	MGI:1926967	RGD:708367		HSD17B12	609574
HSD17B13	hydroxysteroid 17-beta dehydrogenase 13	protein-coding gene	gene with protein product	Approved	4q22.1	04q22.1	SCDR9|SDR16C3	short chain dehydrogenase/reductase family 16C, member 3		hydroxysteroid (17-beta) dehydrogenase 13	Short chain dehydrogenase/reductase superfamily	743	2002-05-27		2016-06-03	2016-06-03	345275	ENSG00000170509	OTTHUMG00000130602	uc003hqo.3		NM_178135	CCDS3618|CCDS47097	Q7Z5P4	19027726	MGI:2140804	RGD:1359553		HSD17B13	612127
HSD17B2	hydroxysteroid 17-beta dehydrogenase 2	protein-coding gene	gene with protein product	Approved	16q23.3	16q23.3	HSD17|SDR9C2	short chain dehydrogenase/reductase family 9C, member 2		hydroxysteroid (17-beta) dehydrogenase 2	Short chain dehydrogenase/reductase superfamily	743	1994-09-14		2016-06-03	2016-10-05	3294	ENSG00000086696	OTTHUMG00000137631	uc002fgv.4		NM_002153	CCDS10936	P37059	7759109|19027726	MGI:1096386	RGD:621803		HSD17B2	109685
HSD17B4	hydroxysteroid 17-beta dehydrogenase 4	protein-coding gene	gene with protein product	Approved	5q23.1	05q23.1	MFE-2|DBP|SDR8C1	17beta-estradiol dehydrogenase type IV|peroxisomal multifunctional protein 2|17-beta-HSD IV|17-beta-hydroxysteroid dehydrogenase 4|D-bifunctional protein, peroxisomal|D-3-hydroxyacyl-CoA dehydratase|3-alpha,7-alpha,12-alpha-trihydroxy-5-beta-cholest-24-enoyl-CoA hydratase|beta-keto-reductase|beta-hydroxyacyl dehydrogenase|short chain dehydrogenase/reductase family 8C, member 1		hydroxysteroid (17-beta) dehydrogenase 4	Short chain dehydrogenase/reductase superfamily	743	1994-09-14		2016-06-03	2016-10-05	3295	ENSG00000133835	OTTHUMG00000128899	uc003ksj.4		NM_000414	CCDS4126|CCDS56378|CCDS56379|CCDS78051|CCDS78052	P51659	8938456|19027726	MGI:105089	RGD:621806		HSD17B4	601860
HSP90AA1	heat shock protein 90 alpha family class A member 1	protein-coding gene	gene with protein product	Approved	14q32.31	14q32.31	Hsp89|Hsp90|FLJ31884|HSP90N		HSPC1|HSPCA	heat shock 90kD protein 1, alpha|heat shock 90kDa protein 1, alpha|heat shock protein 90kDa alpha (cytosolic), class A member 1	Heat shock 90kDa proteins	586	1990-06-27	2006-02-24	2016-06-22	2016-10-11	3320	ENSG00000080824	OTTHUMG00000171752	uc001yku.5	M27024	NM_005348	CCDS9967|CCDS32160	P07900	2527334|16269234	MGI:96250	RGD:631409		HSP90AA1	140571
HSP90B1	heat shock protein 90 beta family member 1	protein-coding gene	gene with protein product	Approved	12q23.3	12q23.3	GP96|GRP94	endoplasmin	TRA1	tumor rejection antigen (gp96) 1|heat shock protein 90kDa beta (Grp94), member 1	Heat shock 90kDa proteins	586	1991-07-03	2006-02-24	2016-06-22	2016-10-11	7184	ENSG00000166598	OTTHUMG00000170118	uc001tkb.3	AY040226	NM_003299	CCDS9094	P14625	16269234	MGI:98817	RGD:1310482		HSP90B1	191175
HSPA5	heat shock protein family A (Hsp70) member 5	protein-coding gene	gene with protein product	Approved	9q33.3	09q33.3	BiP	glucose-regulated protein, 78kDa	GRP78	heat shock 70kD protein 5 (glucose-regulated protein, 78kD)|heat shock 70kDa protein 5 (glucose-regulated protein, 78kDa)	Heat shock 70kDa proteins	583	1991-07-26		2015-11-19	2015-11-19	3309	ENSG00000044574	OTTHUMG00000020672	uc004bpn.4		NM_005347	CCDS6863	P11021		MGI:95835	RGD:2843		HSPA5	138120
HSPA8	heat shock protein family A (Hsp70) member 8	protein-coding gene	gene with protein product	Approved	11q24.1	11q24.1	HSC71|HSC70|HSP73		HSPA10	heat shock 70kD protein 8|heat shock 70kDa protein 8	Heat shock 70kDa proteins|NineTeen complex	583|1361	1995-05-08		2015-11-19	2015-11-19	3312	ENSG00000109971	OTTHUMG00000166030	uc001pyo.5	Y00371	NM_006597	CCDS8440|CCDS44754	P11142	8530083|3037489	MGI:105384	RGD:621725		HSPA8	600816
IFITM3	interferon induced transmembrane protein 3	protein-coding gene	gene with protein product	Approved	11p15.5	11p15.5	1-8U			interferon induced transmembrane protein 3 (1-8U)			2000-02-11		2011-05-24	2014-11-19	10410	ENSG00000142089	OTTHUMG00000165542	uc001lpa.3	X57352	NM_021034	CCDS41585	Q01628	1906403|16326387	MGI:1913391	RGD:1595844		IFITM3	605579
IGF2R	insulin like growth factor 2 receptor	protein-coding gene	gene with protein product	Approved	6q25.3	06q25.3	CD222|MPRI|MPR1|CIMPR|M6P-R|CI-M6PR|CI-MPR|MPR300	cation-independent mannose-6 phosphate receptor		insulin-like growth factor 2 receptor	CD molecules|MRH domain containing	471|1233	1988-07-07		2015-11-23	2016-11-17	3482	ENSG00000197081	OTTHUMG00000015945	uc003qta.4	J03528	NM_000876	CCDS5273	P11717		MGI:96435	RGD:2871	LRG_1036|http://www.lrg-sequence.org/LRG/LRG_1036	IGF2R	147280
IGFBP7	insulin like growth factor binding protein 7	protein-coding gene	gene with protein product	Approved	4q12	04q12	MAC25|IGFBP-7|PSF|FSTL2			insulin-like growth factor binding protein 7	I-set domain containing	593	1998-03-02		2015-11-12	2015-11-12	3490	ENSG00000163453	OTTHUMG00000128772	uc003hcn.4	S75725	NM_001253835	CCDS3512|CCDS58900	Q16270	7694637|7980422	MGI:1352480	RGD:1306201		IGFBP7	602867
ILVBL	ilvB acetolactate synthase like	protein-coding gene	gene with protein product	Approved	19p13.12	19p13.12	209L8|AHAS|ILV2H|MGC1269|FLJ39061|MGC19535|HACL1L	acetolactate synthase homolog|2-hydroxyacyl-CoA lyase 1 like		ilvB (bacterial acetolactate synthase)-like			1999-09-07		2016-06-22	2016-10-05	10994	ENSG00000105135	OTTHUMG00000165630	uc002nam.5	U61263	NM_006844	CCDS12325	A1L0T0	8954801	MGI:1351911	RGD:1307988		ILVBL	605770
INSR	insulin receptor	protein-coding gene	gene with protein product	Approved	19p13.2	19p13.2	CD220				Receptor Tyrosine Kinases|CD molecules|Fibronectin type III domain containing	321|471|555	1986-01-01			2016-10-05	3643	ENSG00000171105	OTTHUMG00000181992	uc002mgd.2	M10051	NM_000208	CCDS12176|CCDS42487	P06213	2983222	MGI:96575	RGD:2917		INSR	147670
ISL2	ISL LIM homeobox 2	protein-coding gene	gene with protein product	Approved	15q24.3	15q24.3	FLJ10160			ISL2 transcription factor, LIM/homeodomain, (islet-2)	LIM class homeoboxes	522	2002-04-29		2007-07-13	2015-09-02	64843	ENSG00000159556	OTTHUMG00000143723	uc002bbw.2	AK001022	NM_145805	CCDS10290	Q96A47		MGI:109156	RGD:621849		ISL2	609481
ITGA4	integrin subunit alpha 4	protein-coding gene	gene with protein product	Approved	2q31.3	02q31.3	CD49d	antigen CD49D|alpha 4 subunit of VLA-4 receptor	CD49D	integrin, alpha 4 (antigen CD49D, alpha 4 subunit of VLA-4 receptor)	CD molecules|Integrin alpha subunits	471|1160	1991-08-06		2015-12-15	2016-10-05	3676	ENSG00000115232	OTTHUMG00000154212	uc002unu.4		NM_000885	CCDS42788|CCDS82540	P13612	1537388	MGI:96603	RGD:1593249		ITGA4	192975
ITIH2	inter-alpha-trypsin inhibitor heavy chain 2	protein-coding gene	gene with protein product	Approved	10p14	10p14	H2P			inter-alpha (globulin) inhibitor, H2 polypeptide	Gla domain containing	1250	1989-05-10		2011-10-26	2014-11-18	3698	ENSG00000151655	OTTHUMG00000017633	uc001ijs.4	X07173	NM_002216	CCDS31141	P19823	1385302|10100603	MGI:96619	RGD:1565426		ITIH2	146640
ITIH3	inter-alpha-trypsin inhibitor heavy chain 3	protein-coding gene	gene with protein product	Approved	3p21.1	03p21.1	H3P	pre-alpha (globulin) inhibitor, H3 polypeptide|inter-alpha-trypsin inhibitor heavy chain H3		inter-alpha (globulin) inhibitor, H3 polypeptide|inter-alpha (globulin) inhibitor H3			1989-05-10		2011-10-26	2014-11-19	3699	ENSG00000162267	OTTHUMG00000158956	uc003dfv.3		NM_002217	CCDS46845	Q06033	2465147|10100603	MGI:96620	RGD:620633		ITIH3	146650
ITIH4	inter-alpha-trypsin inhibitor heavy chain family member 4	protein-coding gene	gene with protein product	Approved	3p21.1	03p21.1	IHRP|H4P	plasma Kallikrein-sensitive glycoprotein	ITIHL1	inter-alpha (globulin) inhibitor H4 (plasma Kallikrein-sensitive glycoprotein)|inter-alpha-trypsin inhibitor heavy chain family, member 4			1995-11-30		2015-11-18	2015-11-18	3700	ENSG00000055955	OTTHUMG00000159023	uc003dfz.4	D38535	NM_002218	CCDS2865|CCDS54596	Q14624	9480842|7805892	MGI:109536	RGD:70881		ITIH4	600564
ITM2B	integral membrane protein 2B	protein-coding gene	gene with protein product	Approved	13q14.2	13q14.2	BRI|E25B|E3-16|BRICD2B|BRI2	BRICHOS domain containing 2B			BRICHOS domain containing	457	1999-04-15			2015-10-07	9445	ENSG00000136156	OTTHUMG00000016894	uc001vbz.4	AF092128	NM_021999	CCDS9409	Q9Y287	9795190	MGI:1309517	RGD:620727		ITM2B	603904
ITPR1	inositol 1,4,5-trisphosphate receptor type 1	protein-coding gene	gene with protein product	Approved	3p26.1	03p26.1	Insp3r1|IP3R1|ACV|PPP1R94	protein phosphatase 1, regulatory subunit 94	SCA15|SCA16|SCA29	spinocerebellar ataxia 15|spinocerebellar ataxia 16|spinocerebellar ataxia 29|inositol 1,4,5-trisphosphate receptor, type 1	Inositol 1,4,5-triphosphate receptors|Protein phosphatase 1 regulatory subunits	297|694	1990-03-14		2016-02-05	2016-10-24	3708	ENSG00000150995	OTTHUMG00000154996	uc021wsi.3	D26070	NM_002222	CCDS46740|CCDS54550|CCDS54551	Q14643	7945203|7500840|17590087|17932120|22986007	MGI:96623	RGD:2933		ITPR1	147265
JUP	junction plakoglobin	protein-coding gene	gene with protein product	Approved	17q21.2	17q21.2	DP3|PDGB|PKGB|DPIII		CTNNG	catenin (cadherin-associated protein), gamma 80kDa	Armadillo repeat containing	409	1991-03-04		2004-08-09	2016-11-17	3728	ENSG00000173801	OTTHUMG00000133494	uc002hxs.3	AF233882	NM_002230	CCDS11407	P14923	1889810|7604000	MGI:96650	RGD:620412	Gene Connection for the Heart; Naxos disease database|http://www.fsm.it/cardmoc/|ARVD/C Genetic Variants Database|http://grenada.lumc.nl/LOVD2/ARVC/home.php?select_db=JUP|LRG_401|http://www.lrg-sequence.org/LRG/LRG_401	JUP	173325
KAT7	lysine acetyltransferase 7	protein-coding gene	gene with protein product	Approved	17q21.33	17q21.33	HBOA|HBO1|ZC2HC7	histone acetyltransferase binding to ORC1	MYST2	MYST histone acetyltransferase 2|K(lysine) acetyltransferase 7	Zinc fingers C2HC-type|Lysine acetyltransferases	66|486	2003-06-03	2011-07-21	2016-02-12	2016-10-05	11143	ENSG00000136504	OTTHUMG00000161770	uc002ipm.4	AF074606	NM_007067	CCDS11554|CCDS56035|CCDS56036|CCDS56037|CCDS56038	O95251	10438470|10930412	MGI:2182799	RGD:727966			609880
KDELR1	KDEL endoplasmic reticulum protein retention receptor 1	protein-coding gene	gene with protein product	Approved	19q13.33	19q13.33	ERD2.1|ERD2|HDEL			KDEL (Lys-Asp-Glu-Leu) endoplasmic reticulum protein retention receptor 1			1999-08-20		2015-12-11	2015-12-11	10945	ENSG00000105438	OTTHUMG00000183215	uc002pjb.1	X55885	NM_006801	CCDS12718	P24390	2172835	MGI:1915387	RGD:1306764		KDELR1	131235
KIAA0430	KIAA0430	protein-coding gene	gene with protein product	Approved	16p13.11	16p13.11	LKAP|PPP1R34|Marf1	limkain b1|protein phosphatase 1, regulatory subunit 34|meiosis arrest female 1			Protein phosphatase 1 regulatory subunits	694	2006-06-27			2016-09-30	9665	ENSG00000166783	OTTHUMG00000129884	uc002ddr.4	AB007890	NM_014647	CCDS10562|CCDS53990|CCDS55991	Q9Y4F3	9455477|10493829|15932519|22442484|23090997	MGI:2444505	RGD:9219913		KIAA0430	614593
KIAA1755	KIAA1755	protein-coding gene	gene with protein product	Approved	20q11.23	20q11.23	RP5-1054A22.3						2007-12-07			2016-09-30	85449	ENSG00000149633	OTTHUMG00000032436	uc002xhy.2	AB051542	NM_001029864	CCDS33467	Q5JYT7	11214970	MGI:3606579	RGD:1563354		KIAA1755
KIF3C	kinesin family member 3C	protein-coding gene	gene with protein product	Approved	2p23.3	02p23.3					Kinesins	622	1997-11-03			2016-10-05	3797	ENSG00000084731	OTTHUMG00000094797	uc002rgu.3		NM_002254	CCDS1719	O14782	9480755	MGI:107979	RGD:621538		KIF3C	602845
KIF5A	kinesin family member 5A	protein-coding gene	gene with protein product	Approved	12q13.3	12q13.3	D12S1889|NKHC|MY050		SPG10	spastic paraplegia 10 (autosomal dominant)	Kinesins	622	1998-08-24		2004-02-13	2016-11-15	3798	ENSG00000155980	OTTHUMG00000170143	uc001sor.2	U06698	NM_004984	CCDS8945	Q12840	9858832|10441583|16489470	MGI:109564	RGD:1303035		KIF5A	602821
KNG1	kininogen 1	protein-coding gene	gene with protein product	Approved	3q27.3	03q27.3	BK	alpha-2-thiol proteinase inhibitor|bradykinin	KNG|BDK	kininogen	Endogenous ligands|Cystatins, type 3	542|967	1990-07-26	2004-05-26	2004-05-21	2014-11-19	3827	ENSG00000113889	OTTHUMG00000150348	uc003fqr.4		NM_001102416	CCDS3281|CCDS43183|CCDS54695	P01042	1733668	MGI:1097705|MGI:3027157	RGD:2980		KNG1	612358
KRT16	keratin 16	protein-coding gene	gene with protein product	Approved	17q21.2	17q21.2	NEPPK	focal non-epidermolytic palmoplantar keratoderma		keratin 16, type I	Keratins, type I	608	1992-12-14		2016-03-09	2016-03-09	3868	ENSG00000186832	OTTHUMG00000133495	uc002hxg.5	S79867	NM_005557	CCDS11401	P08779	2451124|16831889	MGI:96690	RGD:1590901		KRT16	148067
KRT6A	keratin 6A	protein-coding gene	gene with protein product	Approved	12q13.13	12q13.13	CK6C|K6C|CK6D|K6D		KRT6C|KRT6D	keratin 6C|keratin 6D|keratin 6A, type II	Keratins, type II	609	1991-09-12		2016-03-09	2016-03-09	3853	ENSG00000205420	OTTHUMG00000169597	uc001sam.4	BC014152|L42593|L42610	NM_005554	CCDS41786	P02538	1713141|16831889	MGI:1100845|MGI:1333768			KRT6A	148041
KRT76	keratin 76	protein-coding gene	gene with protein product	Approved	12q13.13	12q13.13	HUMCYT2A|KRT2B|KRT2P			keratin 76, type II	Keratins, type II	609	2006-07-17		2016-03-09	2016-03-09	51350	ENSG00000185069	OTTHUMG00000169797	uc001sax.3	M99063	NM_015848	CCDS8838	Q01546	1282112|16831889	MGI:1924305	RGD:1303078		KRT76	616671
LAMP1	lysosomal associated membrane protein 1	protein-coding gene	gene with protein product	Approved	13q34	13q34	CD107a			lysosomal-associated membrane protein 1	CD molecules	471	1990-07-15		2016-01-14	2016-01-14	3916	ENSG00000185896	OTTHUMG00000017380	uc001vtm.2	J03263	NM_005561	CCDS41909	P11279		MGI:96745	RGD:2989		LAMP1	153330
LAMTOR1	late endosomal/lysosomal adaptor, MAPK and MTOR activator 1	protein-coding gene	gene with protein product	Approved	11q13.4	11q13.4	FLJ20625|p18|p27RF-Rho|Pdro|Ragulator1	p27kip1 releasing factor from RhoA|protein associated with DRMs and endosomes	C11orf59	chromosome 11 open reading frame 59	Ragulator complex	1040	2006-03-09	2011-02-15	2011-02-15	2014-11-18	55004	ENSG00000149357	OTTHUMG00000167869	uc001ort.3	AK000632	NM_017907	CCDS8209	Q6IAA8	12358155	MGI:1913758	RGD:735078		LAMTOR1	613510
LAMTOR3	late endosomal/lysosomal adaptor, MAPK and MTOR activator 3	protein-coding gene	gene with protein product	Approved	4q23	04q23	MP1|MAPBP|Ragulator3	MEK partner 1	MAP2K1IP1|MAPKSP1	mitogen-activated protein kinase kinase 1 interacting protein 1|MAPK scaffold protein 1	Ragulator complex	1040	2001-05-22	2011-02-15	2011-02-15	2016-10-05	8649	ENSG00000109270	OTTHUMG00000131050	uc003hvg.3	AF201947	NM_021970	CCDS3652|CCDS58920	Q9UHA4	9733512|15016825	MGI:1929467	RGD:1307133		LAMTOR3	603296
LAS1L	LAS1 like, ribosome biogenesis factor	protein-coding gene	gene with protein product	Approved	Xq12	Xq12	FLJ12525			LAS1-like (S. cerevisiae)	5FMC ribosome biogenesis complex	1301	2005-01-26		2016-06-13	2016-06-13	81887	ENSG00000001497	OTTHUMG00000021720	uc004dwa.3	BC014545	NM_031206	CCDS14381|CCDS55433|CCDS55434	Q9Y4W2	22190735	MGI:1923380	RGD:1565755	Mental Retardation database|http://grenada.lumc.nl/LOVD2/MR/home.php?select_db=LAS1L	LAS1L	300964
LIPA	lipase A, lysosomal acid type	protein-coding gene	gene with protein product	Approved	10q23.31	10q23.31	LAL|CESD	Wolman disease|lysosomal acid lipase|sterol esterase		lipase A, lysosomal acid, cholesterol esterase	Lipases	464	1986-01-01		2016-02-12	2016-10-05	3988	ENSG00000107798	OTTHUMG00000018716	uc001kga.6	M74775	NM_000235	CCDS7401|CCDS73160	P38571	8432549	MGI:96789	RGD:3008		LIPA	613497
LMAN1	lectin, mannose binding 1	protein-coding gene	gene with protein product	Approved	18q21.32	18q21.32	MR60|ERGIC-53|ERGIC53|gp58|MCFD1|FMFD1	endoplasmic reticulum-golgi intermediate compartment protein 53	F5F8D	coagulation factor V-factor VIII combined deficiency|lectin, mannose-binding, 1			1996-06-06		2016-01-22	2016-11-17	3998	ENSG00000074695	OTTHUMG00000132758	uc002lhz.4	X71661	NM_005570	CCDS11974	P49257	9546392|8854877	MGI:1917611	RGD:71020	LRG_595|http://www.lrg-sequence.org/LRG/LRG_595	LMAN1	601567
LMAN2	lectin, mannose binding 2	protein-coding gene	gene with protein product	Approved	5q35.3	05q35.3	GP36B|VIP36		C5orf8	chromosome 5 open reading frame 8|lectin, mannose-binding 2			2001-10-18	2003-07-04	2016-01-22	2016-10-05	10960	ENSG00000169223	OTTHUMG00000130860	uc003mge.4	U10362	NM_006816	CCDS4417	Q12907	12609988	MGI:1914140	RGD:1308965		LMAN2	609551
LONP1	lon peptidase 1, mitochondrial	protein-coding gene	gene with protein product	Approved	19p13.2	19p13.2	LonHS|hLON|PIM1		PRSS15	protease, serine, 15	AAA ATPases|Proteases, serine	413|738	1999-09-17	2006-10-20	2006-10-20	2014-11-18	9361	ENSG00000196365	OTTHUMG00000180504	uc002mcx.5	U02389	NM_004793	CCDS12148|CCDS62507|CCDS62508	P36776	8248235|8119403	MGI:1921392	RGD:621598		LONP1	605490
LOXHD1	lipoxygenase homology domains 1	protein-coding gene	gene with protein product	Approved	18q21.1	18q21.1	FLJ32670|LH2D1		DFNB77	deafness, autosomal recessive 77	Deafness associated genes	1152	2004-04-30			2015-08-25	125336	ENSG00000167210	OTTHUMG00000132644	uc010xcw.2	AK057232	NM_144612	CCDS45861|CCDS45862|CCDS54184|CCDS77182	Q8IVV2	19732867	MGI:1914609	RGD:1304815		LOXHD1	613072
LRP1	LDL receptor related protein 1	protein-coding gene	gene with protein product	Approved	12q13.3	12q13.3	LRP|CD91|LRP1A|APOER		APR|A2MR	alpha-2-macroglobulin receptor|low density lipoprotein receptor-related protein 1	CD molecules|Low density lipoprotein receptors	471|634	1991-08-21		2015-11-13	2015-11-13	4035	ENSG00000123384	OTTHUMG00000044412	uc001snd.4	X13916	NM_002332	CCDS8932	Q07954	2548950	MGI:96828	RGD:1307535		LRP1	107770
LRRCC1	leucine rich repeat and coiled-coil centrosomal protein 1	protein-coding gene	gene with protein product	Approved	8q21.2	08q21.2	KIAA1764|CLERC|VFL1	centrosomal leucine-rich repeat and coiled-coil containing protein|variable number of flagella 1 homolog (Chlamydomonas)		leucine rich repeat and coiled-coil domain containing 1			2005-08-18		2012-04-10	2015-08-25	85444	ENSG00000133739	OTTHUMG00000164784	uc003ycw.4	BC030701	NM_033402	CCDS43750	Q9C099	11214970|18728398	MGI:1918960	RGD:628722		LRRCC1
M6PR	mannose-6-phosphate receptor, cation dependent	protein-coding gene	gene with protein product	Approved	12p13.31	12p13.31	CD-MPR|CD-M6PR			mannose-6-phosphate receptor (cation dependent)	MRH domain containing	1233	1989-06-30		2016-03-10	2016-03-10	4074	ENSG00000003056	OTTHUMG00000168276	uc001qvf.4		NM_001207024	CCDS8598|CCDS73440	P20645		MGI:96904	RGD:1359355		M6PR	154540
MAGEB2	MAGE family member B2	protein-coding gene	gene with protein product	Approved	Xp21.2	Xp21.2	DAM6|MAGE-XP-2|MGC26438|CT3.2	DSS/AHC critical interval MAGE superfamily 6|melanoma-associated antigen B2|cancer/testis antigen family 3, member 2		melanoma antigen family B2	MAGE family	1136	1997-08-15		2015-11-13	2016-10-05	4113	ENSG00000099399	OTTHUMG00000021319	uc004dbz.4	AF015766	NM_002364	CCDS14219	O15479	9441743	MGI:2148568	RGD:1560904	Mental Retardation database|http://grenada.lumc.nl/LOVD2/MR/home.php?select_db=MAGEB2	MAGEB2	300098
MAN1A1	mannosidase alpha class 1A member 1	protein-coding gene	gene with protein product	Approved	6q22.31	06q22.31				mannosidase, alpha, class 1A, member 1	Mannosidases alpha class 1	1193	1997-07-01		2016-01-22	2016-10-05	4121	ENSG00000111885	OTTHUMG00000015472	uc003pym.3	AK025599	NM_005907	CCDS5122	P33908	8223597	MGI:104677	RGD:1310891		MAN1A1	604344
MAN1A2	mannosidase alpha class 1A member 2	protein-coding gene	gene with protein product	Approved	1p12	01p12	MAN1B			mannosidase, alpha, class 1A, member 2	Mannosidases alpha class 1	1193	1999-08-12		2016-01-22	2016-10-05	10905	ENSG00000198162	OTTHUMG00000012149	uc001ehd.2	AF027156	NM_006699	CCDS895	O60476	9592125	MGI:104676	RGD:1309767		MAN1A2	604345
MAN2A1	mannosidase alpha class 2A member 1	protein-coding gene	gene with protein product	Approved	5q21.3	05q21.3	GOLIM7	golgi integral membrane protein 7	MANA2	mannosidase, alpha, class 2A, member 1	Mannosidases alpha class 2	1194	1993-11-01		2016-01-22	2016-01-22	4124	ENSG00000112893	OTTHUMG00000162834	uc003kou.3		NM_002372	CCDS34209	Q16706	1757461|15004235	MGI:104669	RGD:3038		MAN2A1	154582
MANF	mesencephalic astrocyte derived neurotrophic factor	protein-coding gene	gene with protein product	Approved	3p21.2	03p21.2	ARP		ARMET	arginine-rich, mutated in early stage tumors|mesencephalic astrocyte-derived neurotrophic factor			2001-03-30	2009-06-04	2016-01-26	2016-10-05	7873	ENSG00000145050	OTTHUMG00000156897	uc003dbc.4	M83751	NM_006010	CCDS46836	P55145	12794311	MGI:1922090	RGD:1307252		MANF	601916
MAPKBP1	mitogen-activated protein kinase binding protein 1	protein-coding gene	gene with protein product	Approved	15q15.1	15q15.1	KIAA0596			mitogen activated protein kinase binding protein 1	WD repeat domain containing	362	2005-07-21		2008-01-30	2014-11-19	23005	ENSG00000137802	OTTHUMG00000160227	uc001zoj.4	AB011168	NM_014994	CCDS32201|CCDS45239|CCDS58359	O60336	9628581|10471813	MGI:1347004	RGD:1307578		MAPKBP1	616786
MECP2	methyl-CpG binding protein 2	protein-coding gene	gene with protein product	Approved	Xq28	Xq28			RTT|MRX16|MRX79	mental retardation, X-linked 16|mental retardation, X-linked 79|Rett syndrome|methyl CpG binding protein 2 (Rett syndrome)|methyl CpG binding protein 2	X-linked mental retardation|Methyl-CpG binding domain containing	103|1025	1996-09-03		2015-11-13	2016-11-17	4204	ENSG00000169057	OTTHUMG00000024229	uc004fjv.3	AF158180	NM_004992	CCDS14741|CCDS48193	P51608	1606614|10508514	MGI:99918	RGD:3075	RettBASE|http://mecp2.chw.edu.au/|Mental Retardation database|http://grenada.lumc.nl/LOVD2/MR/home.php?select_db=MECP2|LRG_764|http://www.lrg-sequence.org/LRG/LRG_764	MECP2	300005
MED13L	mediator complex subunit 13 like	protein-coding gene	gene with protein product	Approved	12q24.21	12q24.21	KIAA1025|TRAP240L		THRAP2	thyroid hormone receptor associated protein 2|mediator complex subunit 13-like	Mediator complex	1061	2004-01-30	2007-07-30	2016-03-10	2016-10-05	23389	ENSG00000123066	OTTHUMG00000169404	uc001tvw.4	AB028948	NM_015335	CCDS9177	Q71F56		MGI:2670178	RGD:1305884		MED13L	608771
MGAT1	mannosyl (alpha-1,3-)-glycoprotein beta-1,2-N-acetylglucosaminyltransferase	protein-coding gene	gene with protein product	Approved	5q35.3	05q35.3	GNT-1|GLCNAC-TI|GnTI	alpha-1,3-mannosyl-glycoprotein 2-beta-N-acetylglucosaminyltransferase	MGAT|GLYT1		Mannosyl-glycoprotein N-acetylglucosaminyltransferases	435	1991-09-12			2016-03-16	4245	ENSG00000131446	OTTHUMG00000130937	uc003mmi.5	M61829	NM_001114618	CCDS4458	P26572	1827260	MGI:96973	RGD:620097		MGAT1	160995
MGAT2	mannosyl (alpha-1,6-)-glycoprotein beta-1,2-N-acetylglucosaminyltransferase	protein-coding gene	gene with protein product	Approved	14q21.3	14q21.3	GNT-II				Mannosyl-glycoprotein N-acetylglucosaminyltransferases	435	1993-02-16			2016-10-05	4247	ENSG00000168282	OTTHUMG00000140271	uc001wwr.4	U15128	NM_002408	CCDS9690	Q10469	7635144	MGI:2384966	RGD:620098	Congenital Disorder of Glycosylation pages|http://www.euroglycanet.org/	MGAT2	602616
MGST1	microsomal glutathione S-transferase 1	protein-coding gene	gene with protein product	Approved	12p12.3	12p12.3	MGST-I		GST12		Glutathione S-transferases	567	1989-05-24			2016-10-05	4257	ENSG00000008394	OTTHUMG00000168816	uc001rdf.4	U46494	NM_145791	CCDS8677|CCDS58209	P10620		MGI:1913850	RGD:70927		MGST1	138330
MGST2	microsomal glutathione S-transferase 2	protein-coding gene	gene with protein product	Approved	4q31.1	04q31.1	MGST-II				Glutathione S-transferases	567	1997-10-16			2016-10-05	4258	ENSG00000085871	OTTHUMG00000133382	uc021xsf.1	U77604	NM_002413	CCDS3749|CCDS56339	Q99735	8703034	MGI:2448481	RGD:1311218		MGST2	601733
MICAL3	microtubule associated monooxygenase, calponin and LIM domain containing 3	protein-coding gene	gene with protein product	Approved	22q11.21	22q11.21	KIAA0819				LIM domain containing	1218	2005-02-16		2013-03-26	2016-10-03	57553	ENSG00000243156	OTTHUMG00000150067	uc002zng.5	AB037785	NM_001122731	CCDS46659|CCDS46660|CCDS46661	Q7RTP6	12110185	MGI:2442733	RGD:1359504		MICAL3	608882
MINA	MYC induced nuclear antigen	protein-coding gene	gene with protein product	Approved	3q11.2	03q11.2	MINA53|FLJ14393|mdig						2004-02-26			2016-10-05	84864	ENSG00000170854	OTTHUMG00000160107	uc003dsa.3	AB083189	NM_032778	CCDS2929|CCDS43114	Q8IUF8	12091391	MGI:1914264	RGD:708521		MINA	612049
MPP2	membrane palmitoylated protein 2	protein-coding gene	gene with protein product	Approved	17q21.31	17q21.31	DKFZp761D0712	MAGUK p55 subfamily member 2|discs large, homolog 2	DLG2	membrane protein, palmitoylated 2 (MAGUK p55 subfamily member 2)|membrane protein, palmitoylated 2	Membrane associated guanylate kinases|PDZ domain containing	904|1220	1995-05-04		2016-04-01	2016-04-01	4355	ENSG00000108852	OTTHUMG00000133840	uc032fjg.2		NM_005374	CCDS11471|CCDS62206|CCDS62207|CCDS62208|CCDS62209|CCDS62210	Q14168	7590743	MGI:1858257	RGD:620014		MPP2	600723
MRC1	mannose receptor, C type 1	protein-coding gene	gene with protein product	Approved	10p12.33	10p12.33	CLEC13D|CD206|bA541I19.1|CLEC13DL		MRC1L1	mannose receptor, C type 1-like 1	CD molecules|C-type lectin domain family|Scavenger receptors	471|494|1253	1992-07-30			2016-10-05	4360	ENSG00000260314	OTTHUMG00000174646	uc031ptj.2	J05550	NM_002438	CCDS7123	P22897	1294118	MGI:97142	RGD:1309353		MRC1	153618
MRM3	mitochondrial rRNA methyltransferase 3	protein-coding gene	gene with protein product	Approved	17p13.3	17p13.3	FLJ10581|HC90|RMTL1		RNMTL1	RNA methyltransferase like 1	SPOUT methyltranferase domain containing	1294	2002-04-26	2016-04-12	2016-04-12	2016-05-11	55178	ENSG00000171861	OTTHUMG00000090285	uc002frw.4	AF177344	NM_018146	CCDS10997	Q9HC36	12296377|25009282	MGI:1914640	RGD:1309077			612600
MSR1	macrophage scavenger receptor 1	protein-coding gene	gene with protein product	Approved	8p22	08p22	SCARA1|CD204				CD molecules|Scavenger receptors	471|1253	1991-08-07			2015-09-03	4481	ENSG00000038945	OTTHUMG00000094809	uc003wwz.4	D13263	NM_002445	CCDS5995|CCDS5996|CCDS5997	P21757	2251254	MGI:98257	RGD:1564316		MSR1	153622
MTCH2	mitochondrial carrier 2	protein-coding gene	gene with protein product	Approved	11p11.2	11p11.2	SLC25A50	solute carrier family 25, member 50		mitochondrial carrier homolog 2 (C. elegans)	Solute carriers	752	2003-05-20		2011-05-19	2014-11-19	23788	ENSG00000109919	OTTHUMG00000166926	uc010rho.3	AF085361	NM_014342	CCDS7943	Q9Y6C9		MGI:1929260	RGD:1308080		MTCH2	613221
MTHFD1	methylenetetrahydrofolate dehydrogenase, cyclohydrolase and formyltetrahydrofolate synthetase 1	protein-coding gene	gene with protein product	Approved	14q23.3	14q23.3			MTHFC|MTHFD	methylenetetrahydrofolate dehydrogenase (NADP+ dependent) 1, methenyltetrahydrofolate cyclohydrolase, formyltetrahydrofolate synthetase	Minor histocompatibility antigens	870	1999-07-23		2016-05-03	2016-10-05	4522	ENSG00000100714	OTTHUMG00000141309	uc001xhb.4	J04031	NM_005956	CCDS9763	P11586	3053686|2786332	MGI:1342005	RGD:708531		MTHFD1	172460
MYADM	myeloid associated differentiation marker	protein-coding gene	gene with protein product	Approved	19q13.42	19q13.42							1998-09-22		2016-06-22	2016-06-22	91663	ENSG00000179820	OTTHUMG00000060775	uc002qcl.4	AF087882	NM_138373	CCDS12866	Q96S97	10733104|12075932	MGI:1355332	RGD:727835		MYADM	609959
MYL12B	myosin light chain 12B	protein-coding gene	gene with protein product	Approved	18p11.31	18p11.31	MRLC2	myosin regulatory light chain 2		myosin, light chain 12B, regulatory	Myosin light chains|EF-hand domain containing	657|863	2009-03-06		2015-11-13	2015-11-13	103910	ENSG00000118680	OTTHUMG00000131510	uc002klt.5	AY320408	NM_033546	CCDS11831	O14950	11942626	MGI:107494	RGD:628855		MYL12B	609211
MYO18A	myosin XVIIIA	protein-coding gene	gene with protein product	Approved	17q11.2	17q11.2	KIAA0216|MysPDZ				Myosins, class XVIII|PDZ domain containing	1107|1220	2004-02-13			2011-09-27	399687	ENSG00000196535	OTTHUMG00000166360	uc002hdt.2	D86970	NM_078471	CCDS45641|CCDS45642	Q92614	12761286	MGI:2667185	RGD:1562698		MYO18A	610067
NAPA	NSF attachment protein alpha	protein-coding gene	gene with protein product	Approved	19q13.33	19q13.33		alpha SNAP|alpha soluble NSF attachment protein		N-ethylmaleimide-sensitive factor attachment protein, alpha			1998-12-17		2015-12-16	2015-12-16	8775	ENSG00000105402	OTTHUMG00000183294	uc002pha.3	U39412	NM_003827	CCDS12702	P54920	9269766	MGI:104563	RGD:620855		NAPA	603215
NAPG	NSF attachment protein gamma	protein-coding gene	gene with protein product	Approved	18p11.22	18p11.22		gamma SNAP		N-ethylmaleimide-sensitive factor attachment protein, gamma			1998-12-17		2016-02-01	2016-10-05	8774	ENSG00000134265	OTTHUMG00000179119	uc002kon.4	U78107	NM_003826	CCDS45827	Q99747	9269766	MGI:104561	RGD:1310109		NAPG	603216
NCK2	NCK adaptor protein 2	protein-coding gene	gene with protein product	Approved	2q12.2	02q12.2	NCKbeta				SH2 domain containing	741	1998-10-29			2016-10-05	8440	ENSG00000071051	OTTHUMG00000153116	uc002tdg.4	AF043119	NM_003581	CCDS33266	O43639	9737977|16752908	MGI:1306821	RGD:1305965		NCK2	604930
NCL	nucleolin	protein-coding gene	gene with protein product	Approved	2q37.1	02q37.1	C23				RNA binding motif containing|DNA helicases	725|1167	1991-01-15			2014-11-19	4691	ENSG00000115053	OTTHUMG00000153866	uc002vru.4		NM_005381	CCDS33397	P19338	2394707|3409881	MGI:97286	RGD:3153		NCL	164035
NGEF	neuronal guanine nucleotide exchange factor	protein-coding gene	gene with protein product	Approved	2q37.1	02q37.1	ARHGEF27	ephexin			Rho guanine nucleotide exchange factors	722	1999-11-16			2016-10-05	25791	ENSG00000066248	OTTHUMG00000133272	uc002vts.3	AJ238899	XM_044799	CCDS2500|CCDS46544	Q8N5V2	10777665	MGI:1858414	RGD:1309055		NGEF	605991
NPY5R	neuropeptide Y receptor Y5	protein-coding gene	gene with protein product	Approved	4q32.2	04q32.2	NPYR5				Neuropeptide receptors	854	1997-03-27			2015-07-22	4889	ENSG00000164129	OTTHUMG00000161353	uc003iqn.3	BC042416	NM_006174	CCDS3804	Q15761	8700207|9417917	MGI:108082	RGD:3199		NPY5R	602001
NRBF2	nuclear receptor binding factor 2	protein-coding gene	gene with protein product	Approved	10q21.3	10q21.3	DKFZp564C1664|FLJ30395|COPR1|COPR2	comodulator of PPAR and RXR 1|comodulator of PPAR and RXR 2					2004-02-10			2016-10-05	29982	ENSG00000148572	OTTHUMG00000018309	uc001jmj.6	D82519	NM_030759	CCDS7268|CCDS60537	Q96F24	10786636	MGI:1354950	RGD:61937		NRBF2	616477
NRDE2	NRDE-2, necessary for RNA interference, domain containing	protein-coding gene	gene with protein product	Approved	14q32.11	14q32.11	FLJ14051		C14orf102	chromosome 14 open reading frame 102			2002-12-20	2012-09-25	2012-09-25	2014-11-19	55051	ENSG00000119720	OTTHUMG00000171020	uc001xyi.3	AK000870	NM_017970	CCDS9890	Q9H7Z3		MGI:2670969	RGD:1565082
NSDHL	NAD(P) dependent steroid dehydrogenase-like	protein-coding gene	gene with protein product	Approved	Xq28	Xq28	XAP104|H105e3|SDR31E1	short chain dehydrogenase/reductase family 31E, member 1			Short chain dehydrogenase/reductase superfamily	743	2004-04-30			2015-08-25	50814	ENSG00000147383	OTTHUMG00000024185	uc004fgs.2	X96621	NM_015922	CCDS14717	Q15738	10710235|12837764|19027726	MGI:1099438	RGD:1359337	Mental Retardation database|http://grenada.lumc.nl/LOVD2/MR/home.php?select_db=NSDHL	NSDHL	300275
NSF	N-ethylmaleimide sensitive factor, vesicle fusing ATPase	protein-coding gene	gene with protein product	Approved	17q21.31	17q21.31	SKD2	N-ethylmaleimide-sensitive factor-like protein		N-ethylmaleimide-sensitive factor|N-ethylmaleimide sensitive factor	AAA ATPases	413	1996-08-28		2016-07-01	2016-10-05	4905	ENSG00000073969	OTTHUMG00000134315	uc002iku.4		NM_006178	CCDS42354	P46459	1315316|8875895	MGI:104560	RGD:621594		NSF	601633
NSUN6	NOP2/Sun RNA methyltransferase family member 6	protein-coding gene	gene with protein product	Approved	10p12.31	10p12.31	FLJ23743		NOPD1|ARL5B-AS1	NOL1/NOP2/Sun domain family, member 6|ARL5B antisense RNA 1|NOP2/Sun domain family, member 6	NOP2/Sun RNA methyltransferase family	664	2003-11-21	2004-08-26	2015-11-17	2016-10-05	221078	ENSG00000241058	OTTHUMG00000017767	uc010qcp.2	BC035778	NM_182543	CCDS7130	Q8TEA1		MGI:1921705	RGD:1309535		NSUN6	617199
NUCB1	nucleobindin 1	protein-coding gene	gene with protein product	Approved	19q13.33	19q13.33	NUC|Calnuc				EF-hand domain containing	863	1996-09-13			2014-11-19	4924	ENSG00000104805	OTTHUMG00000152514	uc002plb.5	BC002356	NM_006184	CCDS12740	Q02818	8661046	MGI:97388	RGD:620030		NUCB1	601323
NUCB2	nucleobindin 2	protein-coding gene	gene with protein product	Approved	11p15.1	11p15.1	NEFA				EF-hand domain containing	863	1996-09-13			2014-11-19	4925	ENSG00000070081	OTTHUMG00000166050	uc001mmw.4	AF052642	NM_005013	CCDS41623|CCDS81556	P80303	7811391	MGI:1858179	RGD:620888		NUCB2	608020
NXPE4	neurexophilin and PC-esterase domain family member 4	protein-coding gene	gene with protein product	Approved	11q23.2	11q23.2	FLJ20127		C11orf33|FAM55D	chromosome 11 open reading frame 33|family with sequence similarity 55, member D|neurexophilin and PC-esterase domain family, member 4			2003-09-30	2012-06-11	2015-11-18	2016-10-05	54827	ENSG00000137634	OTTHUMG00000168291	uc001ppc.4	AK000134	NM_017678	CCDS41718|CCDS44737	Q6UWF7	20056006	MGI:1924792	RGD:1560781
OR51S1	olfactory receptor family 51 subfamily S member 1	protein-coding gene	gene with protein product	Approved	11p15.4	11p15.4				olfactory receptor, family 51, subfamily S, member 1	Olfactory receptors, family 51	164	2001-03-28		2015-12-09	2015-12-09	119692	ENSG00000176922	OTTHUMG00000066506	uc010qyo.2	AB065796	NM_001004758	CCDS31362	Q8NGJ8		MGI:3030405	RGD:1333161		OR51S1
OTUD7A	OTU deubiquitinase 7A	protein-coding gene	gene with protein product	Approved	15q13.3	15q13.3	CEZANNE2		C15orf16|OTUD7	chromosome 15 open reading frame 16|OTU domain containing 7|OTU domain containing 7A	OTU domain containing	669	2003-05-12	2006-07-07	2014-02-24	2016-10-05	161725	ENSG00000169918	OTTHUMG00000129275	uc001zfq.4	AJ430383	NM_130901	CCDS10026	Q8TE49	23827681	MGI:2158505	RGD:1563721		OTUD7A	612024
P4HB	prolyl 4-hydroxylase subunit beta	protein-coding gene	gene with protein product	Approved	17q25.3	17q25.3	PDIA1|PROHB|DSI|GIT|PDI|PO4HB|P4Hbeta	protein disulfide isomerase-associated 1|protein disulfide isomerase family A, member 1|collagen prolyl 4-hydroxylase beta	PO4DB|ERBA2L	procollagen-proline, 2-oxoglutarate 4-dioxygenase (proline 4-hydroxylase), beta polypeptide (protein disulfide isomerase; thyroid hormone binding protein p55)|procollagen-proline, 2-oxoglutarate 4-dioxygenase (proline 4-hydroxylase), beta polypeptide (protein disulfide isomerase-associated 1)|procollagen-proline, 2-oxoglutarate 4-dioxygenase (proline 4-hydroxylase), beta polypeptide|prolyl 4-hydr…	Protein disulfide isomerases	692	1986-01-01		2016-01-27	2016-10-05	5034	ENSG00000185624	OTTHUMG00000150269	uc002kbn.2	J02783	NM_000918	CCDS11787	P07237	8111381	MGI:97464	RGD:3244		P4HB	176790
PA2G4	proliferation-associated 2G4	protein-coding gene	gene with protein product	Approved	12q13.2	12q13.2				proliferation-associated 2G4, 38kD|proliferation-associated 2G4, 38kDa			1996-10-26		2015-11-09	2015-11-09	5036	ENSG00000170515	OTTHUMG00000170173	uc001sjm.4	U59435|BC007561	NM_006191	CCDS8902	Q9UQ80	9345902	MGI:894684	RGD:1302994		PA2G4	602145
PARD3	par-3 family cell polarity regulator	protein-coding gene	gene with protein product	Approved	10p11.22-p11.21	10p11.22-p11.21	PAR3|PARD3A|Bazooka|Baz|ASIP|PPP1R118	atypical PKC isotype-specific interacting protein|par-3 family cell polarity regulator alpha|protein phosphatase 1, regulatory subunit 118		par-3 (partitioning defective 3, C.elegans) homolog|par-3 partitioning defective 3 homolog (C. elegans)	Protein phosphatase 1 regulatory subunits|PDZ domain containing	694|1220	2001-07-27		2013-08-28	2016-11-16	56288	ENSG00000148498	OTTHUMG00000017948	uc057srn.1	AF252293	NM_019619	CCDS7178|CCDS53509|CCDS53510|CCDS53511|CCDS53512|CCDS53513|CCDS53514|CCDS53515|CCDS53516	Q8TEW0	10934474	MGI:2135608	RGD:620374		PARD3	606745
PARD3B	par-3 family cell polarity regulator beta	protein-coding gene	gene with protein product	Approved	2q33.3	02q33.3	Par3L|PAR3beta		ALS2CR19	amyotrophic lateral sclerosis 2 (juvenile) chromosome region, candidate 19|par-3 partitioning defective 3 homolog B (C. elegans)	PDZ domain containing	1220	2001-01-26	2006-09-28	2013-08-28	2015-08-25	117583	ENSG00000116117	OTTHUMG00000154562	uc002var.2	AB053321	NM_057177	CCDS42804|CCDS42805|CCDS42806|CCDS77511	Q8TEW8	11586298|12459187	MGI:1919301	RGD:1584992		PARD3B
PARP14	poly(ADP-ribose) polymerase family member 14	protein-coding gene	gene with protein product	Approved	3q21.1	03q21.1	KIAA1268|pART8				Poly(ADP-ribose) polymerases	684	2004-08-25		2015-11-06	2016-10-05	54625	ENSG00000173193	OTTHUMG00000159552	uc003efq.5	AB033094	NM_017554	CCDS46894	Q460N5	15273990	MGI:1919489	RGD:1310490		PARP14	610028
PATJ	PATJ, crumbs cell polarity complex component	protein-coding gene	gene with protein product	Approved	1p31.3	01p31.3	Cipp	inactivation-no-afterpotential D-like|Pals1-associated tight junction	INADL	InaD-like (Drosophila)	PDZ domain containing|Crumbs complex	1220|1223	2004-12-23	2016-02-22	2016-02-22	2016-10-05	10207	ENSG00000132849	OTTHUMG00000008560	uc001dab.4	AB044807	NM_170605	CCDS617	Q8NI35	9280290|11374908	MGI:1277960	RGD:1565362			603199
PDCL	phosducin like	protein-coding gene	gene with protein product	Approved	9q33.2	09q33.2	PhLP|DKFZp564M1863						1996-07-26		2015-11-09	2016-10-05	5082	ENSG00000136940	OTTHUMG00000020624	uc004bmz.3	AF083325	NM_005388	CCDS6845	Q13371	10095058	MGI:1914716	RGD:621135		PDCL	604421
PDIA3	protein disulfide isomerase family A member 3	protein-coding gene	gene with protein product	Approved	15q15.3	15q15.3	P58|ERp61|ERp57|ERp60|GRP57|PI-PLC|HsT17083		GRP58	glucose regulated protein, 58kDa|protein disulfide isomerase-associated 3|protein disulfide isomerase family A, member 3	Protein disulfide isomerases	692	1997-06-09	2005-03-03	2015-11-16	2016-10-05	2923	ENSG00000167004	OTTHUMG00000044444	uc001zsu.4		NM_005313	CCDS10101	P30101	8974399	MGI:95834	RGD:68430		PDIA3	602046
PDIA4	protein disulfide isomerase family A member 4	protein-coding gene	gene with protein product	Approved	7q36.1	07q36.1	ERP70|ERP72			protein disulfide isomerase-associated 4|protein disulfide isomerase family A, member 4	Protein disulfide isomerases	692	2005-03-02		2015-11-16	2016-10-05	9601	ENSG00000155660	OTTHUMG00000150248	uc003wff.3	BC001928	NM_004911	CCDS5893	P13667	2549034|2002068	MGI:104864	RGD:619835		PDIA4
PDIA6	protein disulfide isomerase family A member 6	protein-coding gene	gene with protein product	Approved	2p25.1	02p25.1	P5|ERp5	protein disulfide isomerase-related protein	TXNDC7	thioredoxin domain containing 7 (protein disulfide isomerase)|protein disulfide isomerase-associated 6|protein disulfide isomerase family A, member 6	Protein disulfide isomerases	692	2004-03-11	2005-03-03	2015-11-16	2015-11-16	10130	ENSG00000143870	OTTHUMG00000090479	uc002raw.4	BC001312	NM_005742	CCDS1675|CCDS62852|CCDS62853|CCDS62854|CCDS62855	Q15084	7590364|12204115	MGI:1919103	RGD:628688		PDIA6	611099
PEAK1	pseudopodium enriched atypical kinase 1	protein-coding gene	gene with protein product	Approved	15q24.3	15q24.3	KIAA2002|sgk269						2013-09-27		2016-01-13	2016-01-13	79834	ENSG00000173517	OTTHUMG00000172618			NM_024776	CCDS42062	Q9H792	16879967|20534451	MGI:2442366	RGD:1312026			614248
PECR	peroxisomal trans-2-enoyl-CoA reductase	protein-coding gene	gene with protein product	Approved	2q35	02q35	HSA250303|TERP|SDR29C1	short chain dehydrogenase/reductase family 29C, member 1			Short chain dehydrogenase/reductase superfamily	743	2004-01-09			2014-11-19	55825	ENSG00000115425	OTTHUMG00000154825	uc002vft.4	AF119841	NM_018441	CCDS33375	Q9BY49	10811639|11669066|19027726	MGI:2148199	RGD:70925		PECR	605843
PGRMC1	progesterone receptor membrane component 1	protein-coding gene	gene with protein product	Approved	Xq24	Xq24	HPR6.6				Membrane associated progesterone receptor family	1282	2001-07-25			2016-10-05	10857	ENSG00000101856	OTTHUMG00000022268	uc004erb.5		NM_006667	CCDS14576|CCDS65313	O00264	9705155	MGI:1858305	RGD:70890	Mental Retardation database|http://grenada.lumc.nl/LOVD2/MR/home.php?select_db=PGRMC1	PGRMC1	300435
PHB2	prohibitin 2	protein-coding gene	gene with protein product	Approved	12p13.31	12p13.31	REA|BCAP37|Bap37|p22						2005-02-24			2016-10-05	11331	ENSG00000215021	OTTHUMG00000168519	uc058kpb.1	AF126021	NM_007273	CCDS53741|CCDS58207	Q99623	11302691|9259555	MGI:102520	RGD:620203		PHB2	610704
PI4KA	phosphatidylinositol 4-kinase alpha	protein-coding gene	gene with protein product	Approved	22q11.21	22q11.21	PI4K-ALPHA|pi4K230		PIK4CA	phosphatidylinositol 4-kinase, catalytic, alpha			1998-04-07	2007-08-02	2016-02-23	2016-04-25	5297	ENSG00000241973	OTTHUMG00000167440	uc002zsz.5	L36151	NM_058004	CCDS33603	P42356	7961848|8662589	MGI:2448506	RGD:621213		PI4KA	600286
PIGO	phosphatidylinositol glycan anchor biosynthesis class O	protein-coding gene	gene with protein product	Approved	9p13.3	09p13.3	DKFZp434M222|FLJ00135			phosphatidylinositol glycan, class O	Phosphatidylinositol glycan anchor biosynthesis	680	2003-10-14		2015-11-06	2016-10-05	84720	ENSG00000165282	OTTHUMG00000019854	uc003zwf.4	AB083625	NM_032634	CCDS6575|CCDS6576	Q8TEQ8	10781593	MGI:1861452	RGD:1309498		PIGO	614730
PIGQ	phosphatidylinositol glycan anchor biosynthesis class Q	protein-coding gene	gene with protein product	Approved	16p13.3	16p13.3	hGPI1|GPI1			phosphatidylinositol glycan, class Q	Phosphatidylinositol glycan anchor biosynthesis	680	2000-12-21		2015-11-06	2015-11-06	9091	ENSG00000007541	OTTHUMG00000168047	uc002cho.4	AB003723	NM_004204	CCDS10411|CCDS10412	Q9BRB3	9463366|9729469	MGI:1333114	RGD:1359535		PIGQ	605754
PIGR	polymeric immunoglobulin receptor	protein-coding gene	gene with protein product	Approved	1q32.1	01q32.1					V-set domain containing	590	1989-06-06			2016-10-05	5284	ENSG00000162896	OTTHUMG00000036581	uc001hez.4		NM_002644	CCDS1474	P01833		MGI:103080	RGD:3328		PIGR	173880
PLEKHM3	pleckstrin homology domain containing M3	protein-coding gene	gene with protein product	Approved	2q33.3	02q33.3	DAPR	differentiation associated protein	PLEKHM1L	pleckstrin homology domain containing, family M, member 1-like|pleckstrin homology domain containing, family M, member 3	Pleckstrin homology domain containing	682	2008-02-28	2008-04-03	2015-11-18	2015-11-18	389072	ENSG00000178385	OTTHUMG00000154781	uc002vcl.3	AK057612	NM_001080475	CCDS42808	Q6ZWE6	19028694	MGI:2443627	RGD:1307151		PLEKHM3
PLG	plasminogen	protein-coding gene	gene with protein product	Approved	6q26	06q26							2001-06-22			2016-11-17	5340	ENSG00000122194	OTTHUMG00000015957	uc003qtm.5	M74220	NM_000301	CCDS5279|CCDS55074	P00747		MGI:97620	RGD:619893	LRG_571|http://www.lrg-sequence.org/LRG/LRG_571	PLG	173350
PLP2	proteolipid protein 2	protein-coding gene	gene with protein product	Approved	Xp11.23	Xp11.23	A4|A4-LSB|MGC126187	A4 differentiation-dependent protein		proteolipid protein 2 (colonic epithelium-enriched)			1998-05-05		2016-06-03	2016-06-03	5355	ENSG00000102007	OTTHUMG00000021513	uc004dmx.4	L09604	NM_002668	CCDS14319	Q04941	8470895|7622043	MGI:1298382	RGD:1587363	Mental Retardation database|http://grenada.lumc.nl/LOVD2/MR/home.php?select_db=PLP2	PLP2	300112
PLPPR4	phospholipid phosphatase related 4	protein-coding gene	gene with protein product	Approved	1p21.3-p21.2	01p21.3-p21.2	PRG-1|LPPR4|KIAA0455|PHP1	plasticity related gene-1			Phospholipid phosphatase related	1127	2015-10-14			2016-11-16	9890	ENSG00000117600	OTTHUMG00000010763		AF541281|AB007924	NM_014839	CCDS757|CCDS53347	Q7Z2D5	12730698	MGI:106530	RGD:727806			607813
PLVAP	plasmalemma vesicle associated protein	protein-coding gene	gene with protein product	Approved	19p13.11	19p13.11	gp68|PV-1|PV1|FELS	fenestrated-endothelial linked structure protein; PV-1 protein					2001-04-27			2015-07-22	83483	ENSG00000130300	OTTHUMG00000182784	uc002ngk.2	AF326591	NM_031310	CCDS32952	Q9BX97	11401446	MGI:1890497	RGD:619971		PLVAP	607647
PNPLA8	patatin like phospholipase domain containing 8	protein-coding gene	gene with protein product	Approved	7q31.1	07q31.1	IPLA2G|IPLA2-2|iPLA2gamma			patatin-like phospholipase domain containing 8	Patatin like phospholipase domain containing	466	2006-06-12		2015-11-23	2016-10-05	50640	ENSG00000135241	OTTHUMG00000154870	uc003vfj.3	AF217519	NM_015723	CCDS34733|CCDS59075|CCDS59508	Q9NP80	10744668|10833412|16799181|19029121	MGI:1914702	RGD:1311444		PNPLA8	612123
POLR2A	RNA polymerase II subunit A	protein-coding gene	gene with protein product	Approved	17p13.1	17p13.1	POLRA|RPB1	DNA-directed RNA polymerase II largest subunit, RNA polymerase II 220 kd subunit|RNA polymerase II subunit B1	POLR2	polymerase (RNA) II (DNA directed) polypeptide A, 220kDa	RNA polymerase subunits	726	1986-01-01		2016-07-11	2016-07-11	5430	ENSG00000181222	OTTHUMG00000177594	uc060apt.1		NM_000937		P24928		MGI:98086	RGD:1587326		POLR2A	180660
PON1	paraoxonase 1	protein-coding gene	gene with protein product	Approved	7q21.3	07q21.3	ESA	esterase A|arylesterase 1	PON		Paraoxonases	463	2001-06-22			2014-11-19	5444	ENSG00000005421	OTTHUMG00000153894	uc003uns.4	AF539592	NM_000446	CCDS5638	P27169	8661009|15450851	MGI:103295	RGD:620062	ALSOD, the Amyotrophic Lateral Sclerosis Online Genetic Database|http://alsod.iop.kcl.ac.uk/	PON1	168820
POR	cytochrome p450 oxidoreductase	protein-coding gene	gene with protein product	Approved	7q11.23	07q11.23	CYPOR|FLJ26468			P450 (cytochrome) oxidoreductase			1989-06-30		2016-03-15	2016-10-05	5447	ENSG00000127948	OTTHUMG00000130413	uc003udy.4	AF258341	NM_000941	CCDS5579	P16435	2516426	MGI:97744	RGD:68335		POR	124015
PPIB	peptidylprolyl isomerase B	protein-coding gene	gene with protein product	Approved	15q22.31	15q22.31	CYPB|OI9	cyclophilin B			Cyclophilin peptidylprolyl isomerases	909	1991-11-25		2016-01-14	2016-11-17	5479	ENSG00000166794	OTTHUMG00000133018	uc002and.4		NM_000942	CCDS10191	P23284	2000394|20089953	MGI:97750	RGD:620312	Osteogenesis Imperfecta Variant Database|https://oi.gene.le.ac.uk/home.php?select_db=PPIB|LRG_10|http://www.lrg-sequence.org/LRG/LRG_10	PPIB	123841
PPM1N	protein phosphatase, Mg2+/Mn2+ dependent 1N (putative)	protein-coding gene	gene with protein product	Approved	19q13.32	19q13.32	FLJ40125			protein phosphatase, Mg2+/Mn2+ dependent, 1N (putative)	Protein phosphatases, Mg2+/Mn2+ dependent	701	2010-03-05		2015-11-20	2015-11-20	147699	ENSG00000213889	OTTHUMG00000140397	uc002pce.4	AK097444	NM_001080401	CCDS46115	Q8N819		MGI:2142330	RGD:1562091		PPM1N
PPP1R12B	protein phosphatase 1 regulatory subunit 12B	protein-coding gene	gene with protein product	Approved	1q32.1	01q32.1	MGC87886|MGC131980|PP1bp55	myosin phosphatase regulatory subunit|myosin phosphatase, target subunit 2	MYPT2	protein phosphatase 1, regulatory (inhibitor) subunit 12B|protein phosphatase 1, regulatory subunit 12B	Ankyrin repeat domain containing|Protein phosphatase 1 regulatory subunits	403|694	1998-07-13	2001-08-10	2015-11-18	2015-11-18	4660	ENSG00000077157	OTTHUMG00000041393	uc001gya.3	AB003062	NM_032105	CCDS1426|CCDS44294|CCDS44295|CCDS53458|CCDS53459|CCDS73005|CCDS81416	O60237	9570949	MGI:1916417	RGD:1309287		PPP1R12B	603768
PPP1R3G	protein phosphatase 1 regulatory subunit 3G	protein-coding gene	gene with protein product	Approved	6p25.1	06p25.1				protein phosphatase 1, regulatory (inhibitor) subunit 3G|protein phosphatase 1, regulatory subunit 3G	Protein phosphatase 1 regulatory subunits	694	2001-07-03		2015-11-18	2015-11-18	648791	ENSG00000219607	OTTHUMG00000014172	uc011dia.2		NM_001145115	CCDS47366	B7ZBB8	11948623	MGI:1923737	RGD:1308930		PPP1R3G
PRDX1	peroxiredoxin 1	protein-coding gene	gene with protein product	Approved	1p34.1	01p34.1	NKEFA		PAGA		Peroxiredoxins	953	1993-11-01			2014-11-19	5052	ENSG00000117450	OTTHUMG00000007738	uc001cob.4	BC021683	NM_181697	CCDS522	Q06830	8496166	MGI:99523	RGD:620039		PRDX1	176763
PRDX4	peroxiredoxin 4	protein-coding gene	gene with protein product	Approved	Xp22.11	Xp22.11	AOE37-2				Peroxiredoxins	953	2001-11-14			2015-09-07	10549	ENSG00000123131	OTTHUMG00000021253	uc004dam.4	U25182	NM_006406	CCDS14206	Q13162	9388242	MGI:1859815	RGD:620043	Mental Retardation database|http://grenada.lumc.nl/LOVD2/MR/home.php?select_db=PRDX4	PRDX4	300927
PRKAA1	protein kinase AMP-activated catalytic subunit alpha 1	protein-coding gene	gene with protein product	Approved	5p13.1	05p13.1	AMPKa1	AMPK, alpha, 1		protein kinase, AMP-activated, alpha 1 catalytic subunit			1997-05-09		2016-01-27	2016-01-27	5562	ENSG00000132356	OTTHUMG00000162269	uc003jmc.4		NM_006251	CCDS3932|CCDS3933	Q13131	8557660	MGI:2145955	RGD:3387		PRKAA1	602739
PRLR	prolactin receptor	protein-coding gene	gene with protein product	Approved	5p13.2	05p13.2							1989-12-01			2016-10-05	5618	ENSG00000113494	OTTHUMG00000090789	uc032uqm.2		NM_000949	CCDS3909|CCDS56358|CCDS56359|CCDS56360|CCDS56361|CCDS56362	P16471		MGI:97763	RGD:3407		PRLR	176761
PRSS1	protease, serine 1	protein-coding gene	gene with protein product	Approved	7q34	07q34			TRY1	trypsin 1	Proteases, serine	738	2001-06-22		2015-11-16	2016-11-17	5644	ENSG00000204983	OTTHUMG00000158923	uc003wak.3	M22612	NM_002769	CCDS5872	P07477		MGI:3687012		LRG_1013|http://www.lrg-sequence.org/LRG/LRG_1013	PRSS1	276000
PRX	periaxin	protein-coding gene	gene with protein product	Approved	19q13.2	19q13.2	KIAA1620				PDZ domain containing	1220	2001-02-15			2016-11-17	57716	ENSG00000105227	OTTHUMG00000182597	uc002ons.4	AB046840	NM_020956	CCDS12556|CCDS33028	Q9BXM0	10839370|9143514	MGI:108176	RGD:619960	Inherited Peripheral Neuropathies Mutation Database|http://www.molgen.ua.ac.be/CMTMutations/|LRG_265|http://www.lrg-sequence.org/LRG/LRG_265	PRX	605725
PTPN6	protein tyrosine phosphatase, non-receptor type 6	protein-coding gene	gene with protein product	Approved	12p13.31	12p13.31	HCP|HCPH|PTP-1C|SHP-1|SHP1				SH2 domain containing|Protein tyrosine phosphatases, non-receptor type	741|812	1992-02-12			2014-11-19	5777	ENSG00000111679	OTTHUMG00000168518	uc001qsa.1		NM_002831	CCDS41744|CCDS44820|CCDS44821	P29350	1639416	MGI:96055	RGD:620660		PTPN6	176883
PTPRF	protein tyrosine phosphatase, receptor type F	protein-coding gene	gene with protein product	Approved	1p34.2	01p34.2			LAR		Fibronectin type III domain containing|I-set domain containing|Protein tyrosine phosphatases, receptor type	555|593|813	1989-06-30		2016-01-06	2016-10-05	5792	ENSG00000142949	OTTHUMG00000007501	uc001cjs.4	Y00815	NM_002840	CCDS489|CCDS490	P10586	7558042	MGI:102695	RGD:3453		PTPRF	179590
PWWP2B	PWWP domain containing 2B	protein-coding gene	gene with protein product	Approved	10q26.3	10q26.3	bA432J24.1|FLJ46823		PWWP2	PWWP domain containing 2	PWWP domain containing	1147	2004-03-16	2007-10-22	2007-10-22	2014-11-19	170394	ENSG00000171813	OTTHUMG00000019286	uc001lll.5	AK128663	NM_138499	CCDS7667|CCDS44497	Q6NUJ5		MGI:2142008	RGD:1307108		PWWP2B
PXK	PX domain containing serine/threonine kinase like	protein-coding gene	gene with protein product	Approved	3p14.3	03p14.3	FLJ20335			PX domain containing serine/threonine kinase			2003-11-07		2016-01-27	2016-10-05	54899	ENSG00000168297	OTTHUMG00000159149	uc003djz.3	AY274811	NM_017771	CCDS2889|CCDS74952|CCDS74954|CCDS74955	Q7Z7A4	20086096	MGI:1289230	RGD:727819		PXK	611450
RAB10	RAB10, member RAS oncogene family	protein-coding gene	gene with protein product	Approved	2p23.3	02p23.3		ras-related GTP-binding protein			RAB, member RAS oncogene GTPases	388	1999-07-30			2014-11-18	10890	ENSG00000084733	OTTHUMG00000094796	uc002rgv.4	AF106681	NM_016131	CCDS1720	P61026	7688123	MGI:105066	RGD:620879		RAB10	612672
RAB11A	RAB11A, member RAS oncogene family	protein-coding gene	gene with protein product	Approved	15q22.31	15q22.31	YL8				RAB, member RAS oncogene GTPases	388	1999-02-09			2014-11-19	8766	ENSG00000103769	OTTHUMG00000133162	uc002apk.4	X56740	NM_001206836	CCDS10212|CCDS58373	P62491	1704119|9662449	MGI:1858202	RGD:619762		RAB11A	605570
RAB11B	RAB11B, member RAS oncogene family	protein-coding gene	gene with protein product	Approved	19p13.2	19p13.2	H-YPT3				RAB, member RAS oncogene GTPases	388	1999-02-23			2015-08-25	9230	ENSG00000185236	OTTHUMG00000182278	uc002mju.5	X79780	NM_004218	CCDS12201	Q15907	7811277	MGI:99425	RGD:68369		RAB11B	604198
RAB14	RAB14, member RAS oncogene family	protein-coding gene	gene with protein product	Approved	9q33.2	09q33.2	FBP|RAB-14	F protein-binding protein 1|bA165P4.3 (member RAS oncogene family)|small GTP binding protein RAB14			RAB, member RAS oncogene GTPases	388	2001-09-14			2015-02-02	51552	ENSG00000119396	OTTHUMG00000020582	uc004blc.4	AF152463	NM_016322	CCDS6827	P61106	9792283|15004230	MGI:1915615	RGD:620881		RAB14	612673
RAB17	RAB17, member RAS oncogene family	protein-coding gene	gene with protein product	Approved	2q37.3	02q37.3					RAB, member RAS oncogene GTPases	388	2001-09-14			2015-08-25	64284	ENSG00000124839	OTTHUMG00000133299	uc002vwz.3	AK022600	NM_022449	CCDS2520	Q9H0T7	9624171	MGI:104640	RGD:1562478		RAB17	602206
RAB1A	RAB1A, member RAS oncogene family	protein-coding gene	gene with protein product	Approved	2p14	02p14	YPT1	Rab GTPase YPT1 homolog (yeast)	RAB1		RAB, member RAS oncogene GTPases	388	1990-01-22	2002-03-17		2014-11-18	5861	ENSG00000138069	OTTHUMG00000152725	uc002sdm.4	M28209	NM_004161	CCDS46305|CCDS46306	P62820	2501306	MGI:97842	RGD:619736		RAB1A	179508
RAB1B	RAB1B, member RAS oncogene family	protein-coding gene	gene with protein product	Approved	11q13.2	11q13.2					RAB, member RAS oncogene GTPases	388	2002-03-14			2016-10-05	81876	ENSG00000174903	OTTHUMG00000166916	uc001ohf.4	AJ245875	NM_030981	CCDS31613	Q9H0U4	9030196	MGI:1923558	RGD:1642882		RAB1B	612565
RAB22A	RAB22A, member RAS oncogene family	protein-coding gene	gene with protein product	Approved	20q13.32	20q13.32					RAB, member RAS oncogene GTPases	388	2000-05-31			2016-10-05	57403	ENSG00000124209	OTTHUMG00000032844	uc002xyz.4	AF091034	NM_020673	CCDS33497	Q9UL26		MGI:105072	RGD:1311959		RAB22A	612966
RAB2A	RAB2A, member RAS oncogene family	protein-coding gene	gene with protein product	Approved	8q12.1-q12.2	08q12.1-q12.2			RAB2	RAB2, member RAS oncogene family	RAB, member RAS oncogene GTPases	388	1990-01-22	2007-01-15	2007-01-15	2016-11-16	5862	ENSG00000104388	OTTHUMG00000134298	uc003xud.3		NM_001242644	CCDS6175|CCDS56537	P61019		MGI:1928750	RGD:68323		RAB2A	179509
RAB3GAP1	RAB3 GTPase activating protein catalytic subunit 1	protein-coding gene	gene with protein product	Approved	2q21.3	02q21.3	RAB3GAP|KIAA0066|RAB3GAP130|WARBM1			RAB3 GTPase activating protein subunit 1 (catalytic)			2005-08-23		2015-11-18	2015-11-18	22930	ENSG00000115839	OTTHUMG00000154889	uc002tuj.4	D31886	NM_012233	CCDS33294|CCDS54402	Q15042	9030515|15696165	MGI:2445001	RGD:1306487		RAB3GAP1	602536
RAB5C	RAB5C, member RAS oncogene family	protein-coding gene	gene with protein product	Approved	17q21.2	17q21.2	RAB5CL	RAB, member of RAS oncogene family-like|RAB5C, member of RAS oncogene family	RABL		RAB, member RAS oncogene GTPases	388	1999-10-04			2013-02-15	5878	ENSG00000108774	OTTHUMG00000169703	uc060fhb.1	U18420	NM_004583	CCDS11419|CCDS58551	P51148	8646882	MGI:105306	RGD:1307095		RAB5C	604037
RAB6A	RAB6A, member RAS oncogene family	protein-coding gene	gene with protein product	Approved	11q13.4	11q13.4			RAB6		RAB, member RAS oncogene GTPases	388	1990-01-22			2016-10-05	5870	ENSG00000175582	OTTHUMG00000134308	uc001oue.4	AF130986	NM_001243718	CCDS8223|CCDS8224|CCDS58155|CCDS58156	P20340		MGI:894313	RGD:619737		RAB6A	179513
RAB7A	RAB7A, member RAS oncogene family	protein-coding gene	gene with protein product	Approved	3q21.3	03q21.3			RAB7	RAB7, member RAS oncogene family	RAB, member RAS oncogene GTPases	388	1999-03-24	2007-01-15	2007-01-15	2016-11-17	7879	ENSG00000075785	OTTHUMG00000159812	uc003eks.2	X93499	NM_004637	CCDS3052	P51149	9126495|9428630	MGI:105068	RGD:61908	LRG_266|http://www.lrg-sequence.org/LRG/LRG_266	RAB7A	602298
RAB8A	RAB8A, member RAS oncogene family	protein-coding gene	gene with protein product	Approved	19p13.11	19p13.11	RAB8		MEL	mel transforming oncogene (derived from cell line NK14)	RAB, member RAS oncogene GTPases	388	1986-01-01	2004-01-30	2004-01-30	2016-01-15	4218	ENSG00000167461	OTTHUMG00000182238	uc002ndn.5		NM_005370	CCDS12339	P61006	1886711|8408203	MGI:96960	RGD:621144		RAB8A	165040
RAC1	ras-related C3 botulinum toxin substrate 1 (rho family, small GTP binding protein Rac1)	protein-coding gene	gene with protein product	Approved	7p22.1	07p22.1	TC-25|p21-Rac1|Rac-1				Rho family GTPases|Endogenous ligands	390|542	1993-11-05			2016-10-05	5879	ENSG00000136238	OTTHUMG00000023540	uc003spx.4	AJ132695	NM_018890	CCDS5348|CCDS5349	P63000	2674130|10597294	MGI:97845	RGD:619755		RAC1	602048
RAC2	ras-related C3 botulinum toxin substrate 2 (rho family, small GTP binding protein Rac2)	protein-coding gene	gene with protein product	Approved	22q13.1	22q13.1	EN-7				Rho family GTPases|Endogenous ligands	390|542	1993-11-05			2016-11-17	5880	ENSG00000128340	OTTHUMG00000150540	uc003arc.5	M64595	NM_002872	CCDS13945	P15153	2674130	MGI:97846	RGD:1307568	RAC2base: Mutation registry for Neutrophil immunodeficiency syndrome|http://structure.bmc.lu.se/idbase/RAC2base/|LRG_97|http://www.lrg-sequence.org/LRG/LRG_97	RAC2	602049
RAC3	ras-related C3 botulinum toxin substrate 3 (rho family, small GTP binding protein Rac3)	protein-coding gene	gene with protein product	Approved	17q25.3	17q25.3					Rho family GTPases|Endogenous ligands	390|542	1997-07-11			2015-09-02	5881	ENSG00000169750	OTTHUMG00000178455	uc002kdf.4	AF008591	NM_001316307	CCDS11798	P60763		MGI:2180784	RGD:1590052		RAC3	602050
RALGAPA1	Ral GTPase activating protein catalytic alpha subunit 1	protein-coding gene	gene with protein product	Approved	14q13.2	14q13.2	GRIPE|DKFZp667F074|KIAA0884|Tulip1|RalGAPalpha1	tuberin-like protein 1|GAP-related interacting protein to E12	GARNL1	GTPase activating RANGAP domain-like 1|GTPase activating Rap/RanGAP domain-like 1			2003-10-09	2009-09-09	2016-01-26	2016-01-26	253959	ENSG00000174373	OTTHUMG00000170619	uc001wtj.4	AK126975	XM_210022	CCDS32064|CCDS32065|CCDS61439|CCDS61440|CCDS81797	Q6GYQ0	19520869	MGI:1931050	RGD:620642		RALGAPA1	608884
RALGDS	ral guanine nucleotide dissociation stimulator	protein-coding gene	gene with protein product	Approved	9q34.13-q34.2	09q34.13-q34.2	RGF|RalGEF|RGDS						1997-01-20			2016-11-16	5900	ENSG00000160271	OTTHUMG00000020858	uc004cco.5	AB037729	NM_006266	CCDS6959|CCDS43897|CCDS65172|CCDS65173|CCDS65174	Q12967	7972015	MGI:107485	RGD:3533		RALGDS	601619
RALY	RALY heterogeneous nuclear ribonucleoprotein	protein-coding gene	gene with protein product	Approved	20q11.22	20q11.22	P542|HNRPCL2			RNA-binding protein (autoantigenic, hnRNP-associated with lethal yellow)|RNA binding protein, autoantigenic (hnRNP-associated with lethal yellow homolog (mouse))	RNA binding motif containing	725	2001-06-21		2013-08-06	2016-10-05	22913	ENSG00000125970	OTTHUMG00000032283	uc002xab.4	AF148457	NM_007367	CCDS13229|CCDS13230	Q9UKM9	10500250|23614458	MGI:97850	RGD:1307228		RALY	614663
RAP1A	RAP1A, member of RAS oncogene family	protein-coding gene	gene with protein product	Approved	1p13.2	01p13.2	KREV-1|SMGP21				RAS type GTPase family	389	1989-06-30			2016-10-05	5906	ENSG00000116473	OTTHUMG00000011959	uc001ebi.4	BC014086	NM_002884	CCDS840	P62834	3143720	MGI:97852	RGD:1359694		RAP1A	179520
RAP1B	RAP1B, member of RAS oncogene family	protein-coding gene	gene with protein product	Approved	12q15	12q15	K-REV|RAL1B|DKFZp586H0723				RAS type GTPase family	389	1989-06-30			2016-10-05	5908	ENSG00000127314	OTTHUMG00000133660	uc001suc.5		NM_001010942	CCDS8984|CCDS58252|CCDS58253|CCDS58254	P61224	3137530|12089143	MGI:894315	RGD:620577		RAP1B	179530
RBP4	retinol binding protein 4	protein-coding gene	gene with protein product	Approved	10q23.33	10q23.33				retinol-binding protein 4, plasma	Lipocalins	631	2001-06-22		2015-12-04	2015-12-04	5950	ENSG00000138207	OTTHUMG00000018773	uc057uxf.1	BC020633	NM_006744	CCDS31249|CCDS81488	P02753		MGI:97879	RGD:3546		RBP4	180250
RBPMS	RNA binding protein with multiple splicing	protein-coding gene	gene with protein product	Approved	8p12	08p12	HERMES				RNA binding motif containing	725	2003-02-25			2013-06-07	11030	ENSG00000157110	OTTHUMG00000163845	uc003xie.3	D84110	NM_001008710	CCDS6077|CCDS34875|CCDS34876	Q93062	8855282	MGI:1334446	RGD:1561067		RBPMS	601558
REEP6	receptor accessory protein 6	protein-coding gene	gene with protein product	Approved	19p13.3	19p13.3	DP1L1|FLJ25383|Yip2f	polyposis locus protein 1-like 1|deleted in polyposis 1-like 1	C19orf32	chromosome 19 open reading frame 32	Receptor accessory proteins	717	2004-07-05	2006-02-07	2006-02-08	2015-11-17	92840	ENSG00000115255	OTTHUMG00000180072	uc002ltc.4	BC008201	NM_138393	CCDS12070	Q96HR9	16271481|15550249	MGI:1917585	RGD:1309508		REEP6	609346
RER1	retention in endoplasmic reticulum sorting receptor 1	protein-coding gene	gene with protein product	Approved	1p36.32	01p36.32				RER1 retention in endoplasmic reticulum 1 homolog (S. cerevisiae)			2004-12-17		2013-10-18	2016-10-05	11079	ENSG00000157916	OTTHUMG00000001403	uc001aje.3	AF157324	NM_007033	CCDS41232	O15258	9309388|17668005	MGI:1915080	RGD:1306324		RER1
RETSAT	retinol saturase	protein-coding gene	gene with protein product	Approved	2p11.2	02p11.2	FLJ20296	all-trans-retinol 13,14-reductase					2006-05-02		2016-05-27	2016-05-27	54884	ENSG00000042445	OTTHUMG00000154611	uc002spd.4	AK075261	NM_017750	CCDS1972	Q6NUM9	12975309|15358783	MGI:1914692	RGD:628802		RETSAT
RHOA	ras homolog family member A	protein-coding gene	gene with protein product	Approved	3p21.31	03p21.31	RhoA|Rho12|RHOH12		ARH12|ARHA	ras homolog gene family, member A	Rho family GTPases	390	1990-03-19	2004-03-23	2012-02-27	2016-11-17	387	ENSG00000067560	OTTHUMG00000156838	uc003cwu.4	BC001360	NM_001664	CCDS2795|CCDS82774|CCDS82775	P61586	9605859	MGI:1096342	RGD:619921	LRG_1085|http://www.lrg-sequence.org/LRG/LRG_1085	RHOA	165390
RHOC	ras homolog family member C	protein-coding gene	gene with protein product	Approved	1p13.2	01p13.2	RhoC		ARH9|ARHC	ras homolog gene family, member C	Rho family GTPases	390	1997-04-16	2004-03-24	2012-02-27	2016-10-05	389	ENSG00000155366	OTTHUMG00000011905	uc001ecr.2	BC052808	NM_175744	CCDS854	P08134	3283705	MGI:106028	RGD:1304965		RHOC	165380
RIBC1	RIB43A domain with coiled-coils 1	protein-coding gene	gene with protein product	Approved	Xp11.22	Xp11.22	FLJ32783						2004-08-18			2016-10-05	158787	ENSG00000158423	OTTHUMG00000021615	uc004dsk.6	AK057345	NM_144968	CCDS14353|CCDS35299|CCDS59168	Q8N443		MGI:1913861	RGD:1359621		RIBC1
RIBC2	RIB43A domain with coiled-coils 2	protein-coding gene	gene with protein product	Approved	22q13.31	22q13.31	DKFZp566F0546|FLJ25720		C22orf11	chromosome 22 open reading frame 11			2004-06-07	2004-08-18	2004-08-18	2016-10-05	26150	ENSG00000128408	OTTHUMG00000151332	uc032qrc.2	AK098586	NM_015653	CCDS14066	Q9H4K1	12477932	MGI:1914997	RGD:1309033		RIBC2
ROCK1	Rho associated coiled-coil containing protein kinase 1	protein-coding gene	gene with protein product	Approved	18q11.1	18q11.1	p160ROCK				Pleckstrin homology domain containing	682	1997-10-10		2016-01-18	2016-10-05	6093	ENSG00000067900	OTTHUMG00000131723	uc002kte.4		NM_005406	CCDS11870	Q13464	8617235	MGI:107927	RGD:620424		ROCK1	601702
RPL10A	ribosomal protein L10a	protein-coding gene	gene with protein product	Approved	6p21.31	06p21.31	Csa-19|L10A		NEDD6		L ribosomal proteins	729	1994-01-21			2015-09-07	4736	ENSG00000198755	OTTHUMG00000014566	uc003okp.2	U12404	NM_007104	CCDS4806	P62906	7609734|9647638	MGI:1343877	RGD:620497		RPL10A	615660
RPL11	ribosomal protein L11	protein-coding gene	gene with protein product	Approved	1p36.11	01p36.11	L11				L ribosomal proteins	729	1998-07-23			2016-10-05	6135	ENSG00000142676	OTTHUMG00000002926	uc001bhk.5	L05092	NM_000975	CCDS238	P62913	9582194|10343117	MGI:1914275	RGD:1308681	Diamond-Blackfan Anemia|http://www.dbagenes.unito.it/home.php?select_db=RPL11	RPL11	604175
RPL12	ribosomal protein L12	protein-coding gene	gene with protein product	Approved	9q33.3	09q33.3	L12				L ribosomal proteins	729	1993-05-14			2016-10-05	6136	ENSG00000197958	OTTHUMG00000020704	uc004bqy.3		NM_000976	CCDS6872	P30050	8441690	MGI:98002	RGD:1565106		RPL12	180475
RPL13	ribosomal protein L13	protein-coding gene	gene with protein product	Approved	16q24.3	16q24.3	D16S444E|BBC1|L13						1998-07-23			2014-11-18	6137	ENSG00000167526	OTTHUMG00000133770	uc002fnm.3	AB007172	NM_000977	CCDS10979|CCDS58492	P26373	9582194	MGI:105922	RGD:621179		RPL13	113703
RPL13A	ribosomal protein L13a	protein-coding gene	gene with protein product	Approved	19q13.33	19q13.33	L13A		TSTA1	tissue specific transplantation antigen 1	L ribosomal proteins	729	1999-10-12			2016-10-05	23521	ENSG00000142541	OTTHUMG00000134289	uc002pny.5	X56932	NM_001270491	CCDS12768|CCDS74421	P40429		MGI:1351455	RGD:628697		RPL13A
RPL15	ribosomal protein L15	protein-coding gene	gene with protein product	Approved	3p24.2	03p24.2	RPL10|RPLY10|RPYL10|EC45|L15				L ribosomal proteins	729	1998-07-23			2016-10-05	6138	ENSG00000174748	OTTHUMG00000130485	uc003ccn.4	AB007173	NM_002948	CCDS2640|CCDS58818	P61313	9582194	MGI:1913730	RGD:621181		RPL15	604174
RPL17	ribosomal protein L17	protein-coding gene	gene with protein product	Approved	18q21.1	18q21.1	rpL23|L17				L ribosomal proteins	729	1991-12-17			2016-10-05	6139	ENSG00000265681	OTTHUMG00000179680	uc002ldq.4	AB007174	NM_000985	CCDS45865|CCDS56070	P18621	2402465|9582194	MGI:2448270	RGD:1303019		RPL17	603661
RPL18	ribosomal protein L18	protein-coding gene	gene with protein product	Approved	19q13.33	19q13.33	L18	60S ribosomal protein L18					1994-01-04			2016-11-10	6141	ENSG00000063177	OTTHUMG00000169760	uc002pjq.3	L11566	NM_000979	CCDS12726|CCDS58669	Q07020	8218404	MGI:98003	RGD:621182		RPL18	604179
RPL19	ribosomal protein L19	protein-coding gene	gene with protein product	Approved	17q12	17q12	FLJ27452|MGC71997|DKFZp779D216|L19	60S ribosomal protein L19|ribosomal protein L19, cytosolic, N-terminus truncated			L ribosomal proteins	729	1991-11-29			2015-08-25	6143	ENSG00000108298	OTTHUMG00000178979	uc002hrq.1		NM_000981	CCDS42312|CCDS82113	P84098	1577483	MGI:98020	RGD:621183		RPL19	180466
RPL22	ribosomal protein L22	protein-coding gene	gene with protein product	Approved	1p36.31	01p36.31	EAP|L22				L ribosomal proteins	729	1993-12-09			2014-11-18	6146	ENSG00000116251	OTTHUMG00000000953	uc001amd.4	BC058887	NM_000983	CCDS58	P35268	8395054	MGI:99262	RGD:621189		RPL22	180474
RPL22L1	ribosomal protein L22 like 1	protein-coding gene	gene with protein product	Approved	3q26.2	03q26.2				ribosomal protein L22-like 1			2005-05-10		2015-11-17	2015-11-17	200916	ENSG00000163584	OTTHUMG00000158957	uc003fhc.5	BC062731	XM_114317	CCDS46955|CCDS82875	Q6P5R6		MGI:1915278	RGD:1309517		RPL22L1
RPL23	ribosomal protein L23	protein-coding gene	gene with protein product	Approved	17q12	17q12	rpL17|L23				L ribosomal proteins	729	1998-11-30			2015-08-25	9349	ENSG00000125691	OTTHUMG00000133118	uc002hqx.2	X52839	NM_000978	CCDS11330	P62829	1861993	MGI:1929455	RGD:62067		RPL23	603662
RPL23A	ribosomal protein L23a	protein-coding gene	gene with protein product	Approved	17q11.2	17q11.2	L23A				L ribosomal proteins	729	1997-12-23			2014-11-18	6147	ENSG00000198242	OTTHUMG00000132684	uc002hci.4	U43701	NM_000984	CCDS11241	P62750	9417910	MGI:3040672	RGD:1304897		RPL23A	602326
RPL24	ribosomal protein L24	protein-coding gene	gene with protein product	Approved	3q12.3	03q12.3	L24				L ribosomal proteins	729	1998-07-24			2016-10-05	6152	ENSG00000114391	OTTHUMG00000159146	uc003dvh.2	AB007177	NM_000986	CCDS33809	P83731	9582194	MGI:1915443	RGD:621191		RPL24	604180
RPL27	ribosomal protein L27	protein-coding gene	gene with protein product	Approved	17q21	17q21	L27	60S ribosomal protein L27			L ribosomal proteins	729	1994-05-16			2015-09-07	6155	ENSG00000131469	OTTHUMG00000180660	uc060fqn.1		NM_000988	CCDS11449	P61353	1302024	MGI:98036	RGD:621192		RPL27	607526
RPL27A	ribosomal protein L27a	protein-coding gene	gene with protein product	Approved	11p15	11p15	L27A				L ribosomal proteins	729	1997-07-07			2014-11-18	6157	ENSG00000166441	OTTHUMG00000165834	uc001mgs.5	U14968	NM_000990	CCDS7790	P46776	7772601|9582194	MGI:1347076	RGD:1309771		RPL27A	603637
RPL28	ribosomal protein L28	protein-coding gene	gene with protein product	Approved	19q13.4	19q13.4	FLJ43307|L28	60S ribosomal protein L28			L ribosomal proteins	729	1997-07-07			2014-11-19	6158	ENSG00000108107	OTTHUMG00000171991	uc002qkv.4	U14969	NM_000991	CCDS12924|CCDS46189|CCDS46190|CCDS46191|CCDS46192	P46779	7772601|9582194	MGI:101839	RGD:621193		RPL28	603638
RPL3	ribosomal protein L3	protein-coding gene	gene with protein product	Approved	22q13.1	22q13.1	L3				L ribosomal proteins	729	1990-07-03			2016-10-05	6122	ENSG00000100316	OTTHUMG00000151079	uc003axi.4	AB007166	NM_000967	CCDS13988	P39023	2891103|9582194	MGI:1351605	RGD:735105		RPL3	604163
RPL31	ribosomal protein L31	protein-coding gene	gene with protein product	Approved	2q11.2	02q11.2	L31				L ribosomal proteins	729	1990-06-11			2014-11-18	6160	ENSG00000071082	OTTHUMG00000130687	uc002taq.5	X15940	NM_001098577	CCDS2049|CCDS46373|CCDS46374	P62899	2780320|11875025	MGI:2149632	RGD:621202		RPL31
RPL34	ribosomal protein L34	protein-coding gene	gene with protein product	Approved	4q25	04q25	L34				L ribosomal proteins	729	1998-07-24			2015-09-09	6164	ENSG00000109475	OTTHUMG00000131839	uc003hza.4	AB007181	NM_033625|NM_000995	CCDS3680	P49207	9582194|7490091	MGI:1915686	RGD:1309402		RPL34	616862
RPL35	ribosomal protein L35	protein-coding gene	gene with protein product	Approved	9q33.3	09q33.3	L35	60S ribosomal protein L35			L ribosomal proteins	729	1999-09-16			2016-10-05	11224	ENSG00000136942	OTTHUMG00000020659	uc004boy.2	U12465	NM_007209	CCDS6858	P42766	11401437	MGI:1913739	RGD:1303007		RPL35
RPL38	ribosomal protein L38	protein-coding gene	gene with protein product	Approved	17q25.1	17q25.1	L38				L ribosomal proteins	729	1998-07-28			2015-08-25	6169	ENSG00000172809	OTTHUMG00000166016	uc002jjz.4	AB007185	NM_000999	CCDS11696	P63173	9582194	MGI:1914921	RGD:1305573		RPL38	604182
RPL4	ribosomal protein L4	protein-coding gene	gene with protein product	Approved	15q22.31	15q22.31	L4	60S ribosomal protein L4			L ribosomal proteins	729	1994-05-16			2016-10-05	6124	ENSG00000174444	OTTHUMG00000133193	uc002apv.4	AB007167	NM_000968	CCDS10218	P36578	9582194|8268230	MGI:1915141	RGD:619824		RPL4	180479
RPL6	ribosomal protein L6	protein-coding gene	gene with protein product	Approved	12q24.13	12q24.13	TAXREB107|L6		TXREB1		L ribosomal proteins	729	1993-06-15			2014-11-19	6128	ENSG00000089009	OTTHUMG00000169685	uc001ttv.4	X69391	NM_000970	CCDS9162	Q02878	8479925|8457378	MGI:108057	RGD:619826		RPL6	603703
RPL7	ribosomal protein L7	protein-coding gene	gene with protein product	Approved	8q21.11	08q21.11	humL7-1|L7				L ribosomal proteins	729	1998-08-14			2016-10-05	6129	ENSG00000147604	OTTHUMG00000134312	uc064nrp.1	L16557	NM_000971	CCDS6212	P18124	8360149|8441630	MGI:98073	RGD:735169		RPL7	604166
RPL8	ribosomal protein L8	protein-coding gene	gene with protein product	Approved	8q24.3	08q24.3	L8				L ribosomal proteins	729	1994-05-16			2011-04-06	6132	ENSG00000161016	OTTHUMG00000165249	uc003zec.4	Z28407	NM_000973	CCDS6433	P62917	7506540|9582194	MGI:1350927	RGD:619827		RPL8	604177
RPL9	ribosomal protein L9	protein-coding gene	gene with protein product	Approved	4p14	04p14	L9				L ribosomal proteins	729	1993-12-07			2016-10-05	6133	ENSG00000163682	OTTHUMG00000099367	uc003guc.4	D14531	NM_000661	CCDS3452	P32969	8597601|8415001	MGI:1298373	RGD:62049		RPL9	603686
RPLP0	ribosomal protein lateral stalk subunit P0	protein-coding gene	gene with protein product	Approved	12q24.23	12q24.23	PRLP0|P0|L10E|RPP0|LP0	neutral ribosomal phosphoprotein P0		ribosomal protein, large, P0	L ribosomal proteins	729	1993-12-16		2016-03-03	2016-10-05	6175	ENSG00000089157	OTTHUMG00000169317	uc001txq.4	AB007187	NM_053275	CCDS9193	P05388	9582194	MGI:1927636	RGD:621247		RPLP0	180510
RPLP2	ribosomal protein lateral stalk subunit P2	protein-coding gene	gene with protein product	Approved	11p15.5	11p15.5	P2|RPP2|MGC71408|LP2	60S acidic ribosomal protein P2|acidic ribosomal phosphoprotein P2	D11S2243E	ribosomal protein, large, P2	L ribosomal proteins	729	1993-12-16		2016-03-03	2016-03-03	6181	ENSG00000177600	OTTHUMG00000133317	uc001lrq.2	M17887	NM_001004	CCDS7717	P05387	3323886	MGI:1914436	RGD:621775		RPLP2	180530
RPN1	ribophorin I	protein-coding gene	gene with protein product	Approved	3q21.3	03q21.3	OST1	oligosaccharyltransferase 1 homolog (S. cerevisiae)|oligosaccharyltransferase complex subunit (non-catalytic)			Oligosaccharyltransferase complex subunits	445	2001-06-22			2013-03-06	6184	ENSG00000163902	OTTHUMG00000159691	uc003ekr.2		NM_002950	CCDS3051	P04843		MGI:98084	RGD:3594		RPN1	180470
RPN2	ribophorin II	protein-coding gene	gene with protein product	Approved	20q11.23	20q11.23	SWP1|RPNII|RIBIIR|RPN-II	oligosaccharyltransferase complex subunit (non-catalytic)			Oligosaccharyltransferase complex subunits	445	2001-06-22			2016-10-05	6185	ENSG00000118705	OTTHUMG00000032409	uc002xgp.4	Y00282	NM_002951	CCDS13291|CCDS46599	P04844		MGI:98085	RGD:62075		RPN2	180490
RPS12	ribosomal protein S12	protein-coding gene	gene with protein product	Approved	6q23.2	06q23.2	S12				S ribosomal proteins	728	1991-12-02			2016-10-05	6206	ENSG00000112306	OTTHUMG00000015593	uc003qdx.4	X53505	NM_001016	CCDS5164	P25398	1861993|9582194	MGI:98105	RGD:62024		RPS12	603660
RPS13	ribosomal protein S13	protein-coding gene	gene with protein product	Approved	11p15.1	11p15.1	S13	40S ribosomal protein S13			S ribosomal proteins	728	1993-11-05			2016-10-05	6207	ENSG00000110700	OTTHUMG00000165988	uc001mmp.4	X79239	NM_001017	CCDS7823	P62277	8332508|9582194	MGI:1915302	RGD:621027		RPS13	180476
RPS15	ribosomal protein S15	protein-coding gene	gene with protein product	Approved	19p13.3	19p13.3	RIG|MGC111130|S15	40S ribosomal protein S15|homolog of rat insulinoma|insulinoma protein			S ribosomal proteins	728	1992-04-16			2014-11-19	6209	ENSG00000115268	OTTHUMG00000140099	uc060rbb.1		NM_001018	CCDS12067|CCDS77210	P62841	2159154	MGI:98117	RGD:62026		RPS15	180535
RPS17	ribosomal protein S17	protein-coding gene	gene with protein product	Approved	15q25.2	15q25.2	RPS17L1|RPS17L2|MGC72007|S17		RPS17L	ribosomal protein S17-like	S ribosomal proteins	728	1991-11-29			2014-11-19	6218	ENSG00000182774	OTTHUMG00000147355	uc002bhr.2	M18000	NM_001021	CCDS10320	P08708	1577483|7661859	MGI:1309526	RGD:62027	Diamond-Blackfan Anemia|http://www.dbagenes.unito.it/home.php?select_db=RPS17	RPS17	180472
RPS2	ribosomal protein S2	protein-coding gene	gene with protein product	Approved	16p13.3	16p13.3	LLREP3|S2				S ribosomal proteins	728	1998-07-29			2015-09-09	6187	ENSG00000140988	OTTHUMG00000128708	uc002cno.3	AB007147	NM_002952	CCDS10452	P15880	9582194	MGI:105110	RGD:619887		RPS2	603624
RPS20	ribosomal protein S20	protein-coding gene	gene with protein product	Approved	8q12.1	08q12.1	S20				S ribosomal proteins	728	1998-08-18			2016-11-01	6224	ENSG00000008988	OTTHUMG00000164297	uc003xsn.3	L06498	NM_001023	CCDS6163|CCDS55231	P60866	9582194|8479924	MGI:1914677	RGD:621037		RPS20	603682
RPS26	ribosomal protein S26	protein-coding gene	gene with protein product	Approved	12q13.2	12q13.2	S26	40S ribosomal protein S26			S ribosomal proteins	728	1993-01-19			2016-11-10	6231	ENSG00000197728	OTTHUMG00000170139	uc001sjf.4	AB007160	NM_001029	CCDS31832	P62854	9582194|8670309	MGI:1351628	RGD:2319323		RPS26	603701
RPS27A	ribosomal protein S27a	protein-coding gene	gene with protein product	Approved	2p16.1	02p16.1	UBCEP80|Uba80|S27A	ubiquitin carboxyl extension protein 80			S ribosomal proteins	728	1998-07-29			2016-10-05	6233	ENSG00000143947	OTTHUMG00000151919	uc010yow.3	AB007163	NM_001135592	CCDS33202	P62979	9582194	MGI:1925544	RGD:6489478		RPS27A	191343
RPS28	ribosomal protein S28	protein-coding gene	gene with protein product	Approved	19p13.2	19p13.2	S28	40S ribosomal protein S28			S ribosomal proteins	728	1993-12-07			2015-09-09	6234	ENSG00000233927	OTTHUMG00000182460	uc002mjn.4	D14530	NM_001031	CCDS45953	P62857	8415000|9582194	MGI:1859516	RGD:621046		RPS28	603685
RPS3	ribosomal protein S3	protein-coding gene	gene with protein product	Approved	11q13.4	11q13.4	FLJ26283|FLJ27450|MGC87870|S3	IMR-90 ribosomal protein S3|40S ribosomal protein S3			S ribosomal proteins	728	1994-12-02			2016-01-15	6188	ENSG00000149273	OTTHUMG00000165448	uc031qcu.2		NM_001005	CCDS8236|CCDS58161	P23396	1712897|7789996	MGI:1350917	RGD:619888		RPS3	600454
RPS3A	ribosomal protein S3A	protein-coding gene	gene with protein product	Approved	4q31.3	04q31.3	S3A		MFTL		S ribosomal proteins	728	1992-09-17			2016-10-05	6189	ENSG00000145425	OTTHUMG00000161445	uc003ilz.4	X87373	NM_001006	CCDS3775	P61247	8647443|1398113	MGI:1202063	RGD:62078		RPS3A	180478
RPS4X	ribosomal protein S4, X-linked	protein-coding gene	gene with protein product	Approved	Xq13.1	Xq13.1	DXS306|CCG2|SCAR|SCR10|FLJ40595|RPS4|S4	40S ribosomal protein S4, X isoform|ribosomal protein S4X isoform|single-copy abundant mRNA|cell cycle gene 2			S ribosomal proteins	728	1991-08-17			2014-11-19	6191	ENSG00000198034	OTTHUMG00000021813	uc004ear.4		NM_001007	CCDS14418	P62701	1795030|8139551	MGI:98158	RGD:2324318	Mental Retardation database|http://grenada.lumc.nl/LOVD2/MR/home.php?select_db=RPS4X	RPS4X	312760
RPS6	ribosomal protein S6	protein-coding gene	gene with protein product	Approved	9p22.1	09p22.1	S6	40S ribosomal protein S6|phosphoprotein NP33			S ribosomal proteins	728	1990-07-06			2016-10-05	6194	ENSG00000137154	OTTHUMG00000019642	uc003znv.2		NM_001010	CCDS6492	P62753	1577483	MGI:98159	RGD:3602		RPS6	180460
RPS7	ribosomal protein S7	protein-coding gene	gene with protein product	Approved	2p25.3	02p25.3	S7				S ribosomal proteins	728	1997-07-07			2016-10-05	6201	ENSG00000171863	OTTHUMG00000090305	uc002qxw.4		NM_001011	CCDS1648	P62081	8522193|10625621	MGI:1333818	RGD:61907	Diamond-Blackfan Anemia|http://www.dbagenes.unito.it/home.php?select_db=RPS7	RPS7	603658
RPS8	ribosomal protein S8	protein-coding gene	gene with protein product	Approved	1p34.1	01p34.1	S8				S ribosomal proteins	728	1992-07-20			2016-10-05	6202	ENSG00000142937	OTTHUMG00000008494	uc001cmi.4	BC070875	NM_001012	CCDS513	P62241	8432552	MGI:98166	RGD:61910		RPS8	600357
RRBP1	ribosome binding protein 1	protein-coding gene	gene with protein product	Approved	20p12.1	20p12.1	ES/130|hES			ribosome binding protein 1 (dog 180kD homolog)|ribosome binding protein 1 homolog 180kDa (dog)			1998-03-20		2012-12-07	2016-10-05	6238	ENSG00000125844	OTTHUMG00000031945	uc002wpw.2	AB037819	NM_001042576	CCDS13128	Q9P2E9	8812507	MGI:1932395	RGD:1306536		RRBP1	601418
RYR3	ryanodine receptor 3	protein-coding gene	gene with protein product	Approved	15q13.3-q14	15q13.3-q14					Ryanodine receptors|EF-hand domain containing	287|863	1993-05-12			2016-11-16	6263	ENSG00000198838	OTTHUMG00000172253	uc284npy.1		NM_001036	CCDS45210|CCDS58351	Q15413	8276408	MGI:99684	RGD:68952		RYR3	180903
SARS2	seryl-tRNA synthetase 2, mitochondrial	protein-coding gene	gene with protein product	Approved	19q13.2	19q13.2	FLJ20450|mtSerRS|SerRSmt|SARS|SERS|SYS	serine tRNA ligase 2, mitochondrial	SARSM	serine-tRNA ligase, mitochondrial|seryl-tRNA synthetase 2	Aminoacyl tRNA synthetases, Class II	132	2002-10-09		2007-02-23	2016-11-09	54938	ENSG00000104835	OTTHUMG00000182691	uc002oka.3	AB029948	NM_017827	CCDS33017|CCDS54265	Q9NP81	10764807	MGI:1919234	RGD:1309456		SARS2	612804
SCAMP1	secretory carrier membrane protein 1	protein-coding gene	gene with protein product	Approved	5q14.1	05q14.1	SCAMP37				Secretory carrier membrane proteins	735	1999-05-21			2014-11-19	9522	ENSG00000085365	OTTHUMG00000162479	uc032uzx.2	AF038966	NM_004866	CCDS75264|CCDS78025	O15126	9378760	MGI:1349480	RGD:3625			606911
SCAMP2	secretory carrier membrane protein 2	protein-coding gene	gene with protein product	Approved	15q24.1	15q24.1					Secretory carrier membrane proteins	735	1999-05-21			2016-10-05	10066	ENSG00000140497	OTTHUMG00000142817	uc002azb.2	AF005038	NM_005697	CCDS10271	O15127	9378760	MGI:1346518	RGD:68348		SCAMP2	606912
SCAMP3	secretory carrier membrane protein 3	protein-coding gene	gene with protein product	Approved	1q22	01q22		Propin 1	C1orf3		Secretory carrier membrane proteins	735	1999-05-21			2016-10-05	10067	ENSG00000116521	OTTHUMG00000035874	uc001fjs.4	AF005039	NM_005698	CCDS1105|CCDS1106	O14828	9331372|9658162	MGI:1346346	RGD:68351		SCAMP3	606913
SDC1	syndecan 1	protein-coding gene	gene with protein product	Approved	2p24.1	02p24.1	CD138|syndecan|SYND1	syndecan proteoglycan 1	SDC		CD molecules|Syndecans	471|571	1991-03-18			2014-11-19	6382	ENSG00000115884	OTTHUMG00000090751	uc002rdp.2	AJ551176	NM_001006946	CCDS1697	P18827		MGI:1349162	RGD:3648		SDC1	186355
SEC22B	SEC22 homolog B, vesicle trafficking protein (gene/pseudogene)	protein-coding gene	gene with protein product	Approved	1p12	01p12	sec22b|ERS-24		SEC22L1	SEC22, vesicle trafficking protein (S. cerevisiae)-like 1|SEC22 vesicle trafficking protein-like 1 (S. cerevisiae)|SEC22 vesicle trafficking protein homolog B (S. cerevisiae)|SEC22 vesicle trafficking protein homolog B (S. cerevisiae) (gene/pseudogene)	SNAREs	1124	1999-05-28	2006-04-25	2015-08-05	2016-10-05	9554	ENSG00000265808	OTTHUMG00000185008	uc031unv.2	AF047442	NM_004892	CCDS83523	O75396	9094723|16354670|9950687	MGI:1338759	RGD:1309988			604029
SEC23A	Sec23 homolog A, coat complex II component	protein-coding gene	gene with protein product	Approved	14q21.1	14q21.1				Sec23 (S. cerevisiae) homolog A|Sec23 homolog A (S. cerevisiae)|Sec23 homolog A, COPII coat complex component			2000-01-07		2016-04-06	2016-04-06	10484	ENSG00000100934	OTTHUMG00000028812	uc001wup.2	X97064	NM_006364	CCDS9668	Q15436	8898360|10329445	MGI:1349635	RGD:1309103		SEC23A	610511
SEC24A	SEC24 homolog A, COPII coat complex component	protein-coding gene	gene with protein product	Approved	5q31.1	05q31.1				SEC24 (S. cerevisiae) related gene family, member A|SEC24 family, member A (S. cerevisiae)|SEC24 family member A			2000-01-07		2015-08-05	2015-09-02	10802	ENSG00000113615	OTTHUMG00000163064	uc003kzs.4	AJ131244	NM_021982	CCDS43363|CCDS58967	O95486	10075675|10329445	MGI:1924621	RGD:1309451		SEC24A	607183
SEC24C	SEC24 homolog C, COPII coat complex component	protein-coding gene	gene with protein product	Approved	10q22.2	10q22.2	KIAA0079			SEC24 (S. cerevisiae) related gene family, member C|SEC24 family, member C (S. cerevisiae)|SEC24 family member C			2000-01-07		2015-08-05	2016-10-05	9632	ENSG00000176986	OTTHUMG00000018476	uc001jux.4	D38555	NM_004922	CCDS7332	P53992	10214955|7584044	MGI:1919746	RGD:1597739		SEC24C	607185
SEC31A	SEC31 homolog A, COPII coat complex component	protein-coding gene	gene with protein product	Approved	4q21.22	04q21.22	KIAA0905|ABP125|ABP130		SEC31L1	SEC31-like 1 (S. cerevisiae)|Sec31 homolog A (S. cerevisiae)|SEC31 homolog A (S. cerevisiae)	WD repeat domain containing	362	2004-01-12	2006-09-07	2015-08-05	2016-10-05	22872	ENSG00000138674	OTTHUMG00000130297	uc003hnm.4	AB018358	NM_016211	CCDS3596|CCDS3597|CCDS43244|CCDS47088|CCDS54773|CCDS75155|CCDS75156	O94979	10788476|18692470	MGI:1916412	RGD:620233		SEC31A	610257
SEC61A1	Sec61 translocon alpha 1 subunit	protein-coding gene	gene with protein product	Approved	3q21.3	03q21.3				Sec61 alpha 1 subunit (S. cerevisiae)			2003-10-13		2015-07-29	2015-07-29	29927	ENSG00000058262	OTTHUMG00000159624	uc003ekb.4	AF077032	NM_013336	CCDS3046	P61619	10212142|18480044	MGI:1858417	RGD:68321		SEC61A1	609213
SEC61B	Sec61 translocon beta subunit	protein-coding gene	gene with protein product	Approved	9q22.33	09q22.33				Sec61 beta subunit			2003-10-13		2015-07-29	2015-07-29	10952	ENSG00000106803	OTTHUMG00000020354	uc004azh.4	L25085	NM_006808	CCDS6741	P60468	8107851|10212142	MGI:1913462	RGD:1304997		SEC61B	609214
SERPINF1	serpin family F member 1	protein-coding gene	gene with protein product	Approved	17p13.3	17p13.3	EPC-1|PIG35	pigment epithelium-derived factor|proliferation-inducing protein 35	PEDF	serine (or cysteine) proteinase inhibitor, clade F (alpha-2 antiplasmin, pigment epithelium derived factor), member 1|serpin peptidase inhibitor, clade F (alpha-2 antiplasmin, pigment epithelium derived factor), member 1|sserpin family F member 1	Serpin peptidase inhibitors	739	1993-05-18		2016-04-12	2016-04-12	5176	ENSG00000132386	OTTHUMG00000090571	uc002ftl.4	M76979	NM_002615	CCDS11012	P36955	8434014|24172014	MGI:108080	RGD:631369	SERPINF1 variant database|https://oi.gene.le.ac.uk/home.php?select_db=SERPINF1	SERPINF1	172860
SFT2D3	SFT2 domain containing 3	protein-coding gene	gene with protein product	Approved	2q14.3	02q14.3	MGC5391						2005-07-25			2015-08-25	84826	ENSG00000173349	OTTHUMG00000131532	uc002tpf.4		NM_032740	CCDS2149	Q587I9	12477932	MGI:1914408	RGD:1561764		SFT2D3
SIGIRR	single Ig and TIR domain containing	protein-coding gene	gene with protein product	Approved	11p15.5	11p15.5	TIR8|IL-1R8	single immunoglobulin domain IL1R1 related		single immunoglobulin and toll-interleukin 1 receptor (TIR) domain	Immunoglobulin like domain containing|TIR domain containing	594|1296	2005-10-10		2016-06-17	2016-06-17	59307	ENSG00000185187	OTTHUMG00000165412	uc001lpe.1		NM_021805	CCDS31325	Q6IA17	10346978	MGI:1344402	RGD:1306732		SIGIRR	605478
SLC10A1	solute carrier family 10 member 1	protein-coding gene	gene with protein product	Approved	14q24.1	14q24.1	NTCP	Na+/taurocholate cotransporting polypeptide		solute carrier family 10 (sodium/bile acid cotransporter), member 1	Solute carriers	752	1994-02-16		2016-02-17	2016-10-05	6554	ENSG00000100652	OTTHUMG00000171236	uc001xlr.3	L21893	NM_003049	CCDS9797	Q14973	8132774	MGI:97379	RGD:3681		SLC10A1	182396
SLC12A7	solute carrier family 12 member 7	protein-coding gene	gene with protein product	Approved	5p15.33	05p15.33	KCC4|DKFZP434F076			solute carrier family 12 (potassium/chloride transporter), member 7	Solute carriers	752	1999-07-30		2016-02-17	2016-10-05	10723	ENSG00000113504	OTTHUMG00000161931	uc003jbu.4	AF105365	NM_006598	CCDS34129	Q9Y666	10347194	MGI:1342283	RGD:1359672		SLC12A7	604879
SLC25A14	solute carrier family 25 member 14	protein-coding gene	gene with protein product	Approved	Xq26.1	Xq26.1	BMCP1|UCP5			solute carrier family 25 (mitochondrial carrier, brain), member 14	Solute carriers	752	1999-02-09		2016-02-18	2016-10-05	9016	ENSG00000102078	OTTHUMG00000022394	uc033eva.1	AF078544	NM_022810|NM_003951	CCDS14623|CCDS14624|CCDS76020|CCDS76021	O95258	9852133	MGI:1330823	RGD:621433	Mental Retardation database|http://grenada.lumc.nl/LOVD2/MR/home.php?select_db=SLC25A14	SLC25A14	300242
SLC25A5	solute carrier family 25 member 5	protein-coding gene	gene with protein product	Approved	Xq24	Xq24	T2|2F1|T3		ANT2	solute carrier family 25 (mitochondrial carrier; adenine nucleotide translocator), member 5	Solute carriers	752	1990-08-03		2016-02-18	2016-02-18	292	ENSG00000005022	OTTHUMG00000022715	uc004erh.5	BC068199	NM_001152	CCDS14578	P05141	2168878|2829183	MGI:1353496	RGD:620353	Mental Retardation database|http://grenada.lumc.nl/LOVD2/MR/home.php?select_db=SLC25A5	SLC25A5	300150
SLC27A2	solute carrier family 27 member 2	protein-coding gene	gene with protein product	Approved	15q21.2	15q21.2	FATP2|hFACVL1|VLACS|VLCS|HsT17226|ACSVL1		FACVL1	solute carrier family 27 (fatty acid transporter), member 2	Acyl-CoA synthetase family|Solute carriers	40|752	1999-08-20		2016-02-17	2016-02-17	11001	ENSG00000140284	OTTHUMG00000131643	uc001zxw.4	D88308	NM_003645	CCDS10133|CCDS53943	O14975	9730624	MGI:1347099	RGD:71103		SLC27A2	603247
SLC27A5	solute carrier family 27 member 5	protein-coding gene	gene with protein product	Approved	19q13.43	19q13.43	FATP5|VLACSR|VLCS-H2|VLCSH2|FACVL3|FLJ22987|ACSVL6|ACSB	fatty-acid-Coenzyme A ligase, very long-chain 3		solute carrier family 27 (fatty acid transporter), member 5	Acyl-CoA synthetase family|Solute carriers	40|752	1999-08-20		2016-02-17	2016-02-17	10998	ENSG00000083807	OTTHUMG00000183543	uc002qtc.3	AF064255	NM_012254	CCDS12983|CCDS82415	Q9Y2P5	10479480|10749848	MGI:1347100	RGD:708535		SLC27A5	603314
SLC2A2	solute carrier family 2 member 2	protein-coding gene	gene with protein product	Approved	3q26.2	03q26.2			GLUT2	solute carrier family 2 (facilitated glucose transporter), member 2	Solute carriers	752	1989-01-13		2016-02-17	2016-02-17	6514	ENSG00000163581	OTTHUMG00000158997	uc003fhe.2	J03810	NM_000340	CCDS3215	P11168	1852621	MGI:1095438	RGD:3705		SLC2A2	138160
SLC37A4	solute carrier family 37 member 4	protein-coding gene	gene with protein product	Approved	11q23.3	11q23.3	GSD1b|GSD1c|GSD1d		G6PT1|G6PT2|G6PT3	glucose-6-phosphatase, transport (glucose-6-phosphate) protein 1|solute carrier family 37 (glucose-6-phosphate transporter), member 4	Solute carriers	752	1998-07-15	2003-09-10	2016-02-17	2016-11-17	2542	ENSG00000137700	OTTHUMG00000166352	uc058idd.1	Y15409	NM_001467		O43826	9428641|9463334	MGI:1316650	RGD:62066	LRG_187|http://www.lrg-sequence.org/LRG/LRG_187	SLC37A4	602671
SLC4A1	solute carrier family 4 member 1 (Diego blood group)	protein-coding gene	gene with protein product	Approved	17q21.31	17q21.31	RTA1A|CD233|FR|SW|WR	Froese blood group|Swann blood group|Wright blood group	EPB3|AE1|DI|WD	Waldner blood group|erythrocyte membrane protein band 3|Diego blood group|solute carrier family 4, anion exchanger, member 1 (erythrocyte membrane protein band 3, Diego blood group)|solute carrier family 4 (anion exchanger), member 1|solute carrier family 4 (anion exchanger), member 1 (Diego blood group)	Blood group antigens|CD molecules|Solute carriers	454|471|752	1988-04-20		2016-02-17	2016-11-17	6521	ENSG00000004939	OTTHUMG00000156843	uc002igf.5		NM_000342	CCDS11481	P02730	8434259	MGI:109393	RGD:3710	Blood Group Antigen Mutation Database|http://www.ncbi.nlm.nih.gov/gv/mhc/xslcgi.fcgi?cmd=bgmut/home|LRG_803|http://www.lrg-sequence.org/LRG/LRG_803	SLC4A1	109270
SLCO1B3	solute carrier organic anion transporter family member 1B3	protein-coding gene	gene with protein product	Approved	12p12.2	12p12.2	OATP8|OATP1B3		SLC21A8	solute carrier family 21 (organic anion transporter), member 8|solute carrier organic anion transporter family, member 1B3	Solute carriers	752	2000-02-02	2003-11-26	2015-11-18	2016-11-09	28234	ENSG00000111700	OTTHUMG00000169011	uc001rel.5		NM_019844	CCDS8684	Q9NPD5		MGI:1351899	RGD:69300		SLCO1B3	605495
SMC1A	structural maintenance of chromosomes 1A	protein-coding gene	gene with protein product	Approved	Xp11.22	Xp11.22	DXS423E|KIAA0178|SB1.8|Smcb		SMC1L1	SMC1 (structural maintenance of chromosomes 1, yeast)-like 1|SMC1 structural maintenance of chromosomes 1-like 1 (yeast)	Structural maintenance of chromosomes proteins|Cohesin complex	761|1060	2000-08-11	2006-07-06	2006-07-06	2016-11-17	8243	ENSG00000072501	OTTHUMG00000021614	uc004dsg.4	S78271	NM_006306	CCDS14352|CCDS75985	Q14683	7757074|17273969	MGI:1344345	RGD:61991	Mental Retardation database|http://grenada.lumc.nl/LOVD2/MR/home.php?select_db=SMC1A|LOVD|http://lsdb.hgu.mrc.ac.uk/home.php?select_db=SMC1A|LOVD - Leiden Open Variation Database|http://grenada.lumc.nl/LOVD2/CDLS/home.php?select_db=SMC1A|LRG_773|http://www.lrg-sequence.org/LRG/LRG_773	SMC1A	300040
SMIM7	small integral membrane protein 7	protein-coding gene	gene with protein product	Approved	19p13.11	19p13.11	MGC2747		C19orf42	chromosome 19 open reading frame 42			2006-04-04	2012-10-26	2012-10-26	2015-08-26	79086	ENSG00000214046	OTTHUMG00000149895	uc002ner.4	AK025602	NM_024104	CCDS12348|CCDS74307	Q9BQ49	12477932	MGI:1914068	RGD:1588793
SMURF2	SMAD specific E3 ubiquitin protein ligase 2	protein-coding gene	gene with protein product	Approved	17q23.3-q24.1	17q23.3-q24.1					C2 domain containing	823	2004-07-29			2016-11-16	64750	ENSG00000108854	OTTHUMG00000179189	uc002jep.2	AF301463	NM_022739	CCDS32707	Q9HAU4	11016919	MGI:1913563	RGD:1310067		SMURF2	605532
SNAP29	synaptosome associated protein 29	protein-coding gene	gene with protein product	Approved	22q11.21	22q11.21	SNAP-29|CEDNIK	soluble 29 kDa NSF attachment protein		synaptosomal-associated protein, 29kDa	SNAREs	1124	1998-12-17		2016-06-01	2016-06-01	9342	ENSG00000099940	OTTHUMG00000150765	uc011ahw.3	AF115436	NM_004782	CCDS13784	O95721	9852078|10591208	MGI:1914724	RGD:620225		SNAP29	604202
SND1	staphylococcal nuclease and tudor domain containing 1	protein-coding gene	gene with protein product	Approved	7q32.1	07q32.1	TDRD11|p100	p100 EBNA2 co-activator|Tudor-SN			Tudor domain containing	780	2006-12-19			2016-10-05	27044	ENSG00000197157	OTTHUMG00000157560	uc003vmi.4		NM_014390	CCDS34747	Q7KZF4	7651391|9003410|12819296	MGI:1929266	RGD:631340		SND1	602181
SNX2	sorting nexin 2	protein-coding gene	gene with protein product	Approved	5q23.2	05q23.2					Sorting nexins|PX-BAR domain containing	754|1290	1996-07-17			2015-08-26	6643	ENSG00000205302	OTTHUMG00000163020	uc003kte.5	AF043453	NM_003100	CCDS34217|CCDS64234	O60749	9819414	MGI:1915054	RGD:1310291		SNX2	605929
SNX27	sorting nexin family member 27	protein-coding gene	gene with protein product	Approved	1q21.3	01q21.3	MY014|KIAA0488|MGC20471				Sorting nexins|PDZ domain containing	754|1220	2003-09-05			2014-11-18	81609	ENSG00000143376	OTTHUMG00000013052	uc001eyn.2	AB007957	NM_030918	CCDS1001|CCDS81377	Q96L92	12461558	MGI:1923992	RGD:628705		SNX27	611541
SNX3	sorting nexin 3	protein-coding gene	gene with protein product	Approved	6q21	06q21	Grd19				Sorting nexins	754	1999-02-16			2015-09-02	8724	ENSG00000112335	OTTHUMG00000015323	uc003psh.4	AF034546	NM_001300928	CCDS5064|CCDS5065|CCDS75501	O60493	9819414	MGI:1860188	RGD:1595151		SNX3	605930
SPEG	SPEG complex locus	protein-coding gene	gene with protein product	Approved	2q35	02q35	MGC12676|KIAA1297|SPEGalpha|SPEGbeta|BPEG		APEG1	aortic preferentially expressed gene 1	I-set domain containing	593	2005-03-17	2006-04-27	2006-04-27	2014-11-19	10290	ENSG00000072195	OTTHUMG00000058925	uc010fwg.4	BC006346	NM_005876	CCDS42824|CCDS54432	Q15772	8663449|10973969	MGI:109282	RGD:2124		SPEG	615950
SPINT2	serine peptidase inhibitor, Kunitz type 2	protein-coding gene	gene with protein product	Approved	19q13.2	19q13.2	Kop|HAI-2	placental bikunin		serine protease inhibitor, Kunitz type, 2			1999-07-23		2016-06-24	2016-06-24	10653	ENSG00000167642	OTTHUMG00000181891	uc002ohr.2	U78095	NM_001166103	CCDS12510|CCDS54261	O43291	9115294|9346890	MGI:1338031	RGD:735123		SPINT2	605124
SPRYD7	SPRY domain containing 7	protein-coding gene	gene with protein product	Approved	13q14.2	13q14.2	CLLD6		C13orf1	chromosome 13 open reading frame 1			2001-01-26	2011-05-25	2011-05-25	2016-10-05	57213	ENSG00000123178	OTTHUMG00000016924	uc001vdl.3	AF055016	NM_020456	CCDS9422|CCDS45046	Q5W111	11306461|11771308	MGI:1913924	RGD:1306437		SPRYD7	607866
SPTAN1	spectrin alpha, non-erythrocytic 1	protein-coding gene	gene with protein product	Approved	9q34.11	09q34.11		alpha-fodrin			EF-hand domain containing|Spectrins	863|1113	2001-06-22		2016-01-12	2016-01-12	6709	ENSG00000197694	OTTHUMG00000020754	uc004bvl.5	M19725	NM_003127	CCDS6905|CCDS48036|CCDS75914	Q13813	3336352	MGI:98386	RGD:621714		SPTAN1	182810
SRD5A1	steroid 5 alpha-reductase 1	protein-coding gene	gene with protein product	Approved	5p15.31	05p15.31		3-oxo-5-alpha-steroid 4-dehydrogenase 1		steroid-5-alpha-reductase, alpha polypeptide 1 (3-oxo-5 alpha-steroid delta 4-dehydrogenase alpha 1)			1991-05-21		2016-01-28	2016-01-28	6715	ENSG00000145545	OTTHUMG00000090456	uc003jdw.4	M32313	NM_001047	CCDS3870	P18405	1686016	MGI:98400	RGD:3757		SRD5A1	184753
ST6GAL1	ST6 beta-galactoside alpha-2,6-sialyltransferase 1	protein-coding gene	gene with protein product	Approved	3q27.3	03q27.3		ST6Gal I	SIAT1	sialyltransferase 1 (beta-galactoside alpha-2,6-sialytransferase)|ST6 beta-galactosamide alpha-2,6-sialyltranferase 1|ST6 N-acetylgalactosaminide alpha-2,6-sialyltransferase 1	Sialyltransferases	438	1992-04-10	2005-02-07	2016-04-29	2016-04-29	6480	ENSG00000073849	OTTHUMG00000156500	uc003frb.4	X62822	NM_173216	CCDS3285|CCDS46973	P15907	2408023	MGI:108470	RGD:3676		ST6GAL1	109675
STAB2	stabilin 2	protein-coding gene	gene with protein product	Approved	12q23.3	12q23.3	DKFZP434E0321|FELL|STAB-2|HARE|FEEL-2|SCARH1	hyaluronic acid receptor for endocytosis			Scavenger receptors	1253	2002-09-11			2016-11-09	55576	ENSG00000136011	OTTHUMG00000170056	uc001tjw.4	AF160476	NM_017564	CCDS31888	Q8WWQ8	11829752|12077138	MGI:2178743	RGD:628822		STAB2	608561
STAT1	signal transducer and activator of transcription 1	protein-coding gene	gene with protein product	Approved	2q32.2	02q32.2	STAT91|ISGF-3	transcription factor ISGF-3 components p91/p84		signal transducer and activator of transcription 1, 91kD|signal transducer and activator of transcription 1, 91kDa	SH2 domain containing	741	1995-11-08		2015-11-09	2016-11-17	6772	ENSG00000115415	OTTHUMG00000132699	uc002usj.3		NM_007315	CCDS2309|CCDS42793	P42224	7885841	MGI:103063	RGD:3771	STAT1base: Mutation registry for STAT1 deficiency|http://structure.bmc.lu.se/idbase/STAT1base/|LRG_111|http://www.lrg-sequence.org/LRG/LRG_111	STAT1	600555
STIP1	stress induced phosphoprotein 1	protein-coding gene	gene with protein product	Approved	11q13.1	11q13.1	HOP|STI1	Hsp70/Hsp90-organizing protein		stress-induced-phosphoprotein 1	Tetratricopeptide repeat domain containing	769	1999-08-25		2015-11-20	2016-10-05	10963	ENSG00000168439	OTTHUMG00000167789	uc001nyk.2	BC039299	NM_006819	CCDS8058|CCDS60827|CCDS60828	P31948	1569099	MGI:109130	RGD:621599		STIP1	605063
STX12	syntaxin 12	protein-coding gene	gene with protein product	Approved	1p35.3	01p35.3	STX13|STX14				Syntaxins	818	1998-11-30			2014-12-16	23673	ENSG00000117758	OTTHUMG00000003730	uc001bou.4	BC046999	NM_177424	CCDS310	Q86Y82	9507000	MGI:1931027	RGD:620977		STX12	606892
STX7	syntaxin 7	protein-coding gene	gene with protein product	Approved	6q23.2	06q23.2					Syntaxins	818	1998-11-30			2016-10-05	8417	ENSG00000079950	OTTHUMG00000015577	uc003qdg.3	U77942	NM_003569	CCDS5153	O15400	9358037	MGI:1858210	RGD:619747		STX7	603217
STXBP3	syntaxin binding protein 3	protein-coding gene	gene with protein product	Approved	1p13.3	01p13.3	UNC-18C						1996-12-27			2014-11-19	6814	ENSG00000116266	OTTHUMG00000011122	uc001dvy.4	D63506	NM_007269	CCDS790	O00186	10194441	MGI:107362	RGD:619968		STXBP3	608339
STYK1	serine/threonine/tyrosine kinase 1	protein-coding gene	gene with protein product	Approved	12p13.2	12p13.2	SuRTK106|DKFZp761P1010|NOK				Receptor Tyrosine Kinases	321	2005-01-21			2016-07-08	55359	ENSG00000060140	OTTHUMG00000168408	uc001qys.2	AF251059	NM_018423	CCDS8629	Q6J9G0	12841579	MGI:2141396	RGD:1564211		STYK1	611433
SURF4	surfeit 4	protein-coding gene	gene with protein product	Approved	9q34.2	09q34.2	ERV29|FLJ22993|MGC102753	surfeit locus protein 4|surface 4 integral membrane protein					1989-11-29			2016-10-05	6836	ENSG00000148248	OTTHUMG00000020868	uc004cdj.5		NM_033161	CCDS6968|CCDS65177|CCDS65178|CCDS75929	O15260	8499913|7540914	MGI:98445	RGD:1561980		SURF4	185660
SYTL1	synaptotagmin like 1	protein-coding gene	gene with protein product	Approved	1p36.11	01p36.11	SLP1|JFC1|FLJ14996|exophilin-7			synaptotagmin-like 1	Synaptotagmin like tandem C2 proteins	822	2004-05-10		2015-11-11	2016-10-05	84958	ENSG00000142765	OTTHUMG00000005770	uc001bnv.3	AK027902	NM_032872	CCDS298|CCDS53286	Q8IYJ3	12137562	MGI:1933365	RGD:1310715		SYTL1	608042
TDRD12	tudor domain containing 12	protein-coding gene	gene with protein product	Approved	19q13.11	19q13.11	ECAT8|FLJ13072				Tudor domain containing	780	2007-11-15			2013-01-23	91646	ENSG00000173809	OTTHUMG00000177230	uc002ntq.3	AK023134	NM_001015890	CCDS46038	Q587J7	11441184	MGI:1919231	RGD:1562792		TDRD12
TECR	trans-2,3-enoyl-CoA reductase	protein-coding gene	gene with protein product	Approved	19p13.12	19p13.12	TER|MRT14		SC2|GPSN2	glycoprotein, synaptic 2			1999-07-22	2009-07-21	2009-07-21	2014-11-19	9524	ENSG00000099797	OTTHUMG00000183290	uc002mza.4	AK001416	NM_138501	CCDS12313	Q9NZ01	9653160|12482854	MGI:1915408	RGD:620376		TECR	610057
TET2	tet methylcytosine dioxygenase 2	protein-coding gene	gene with protein product	Approved	4q24	04q24	FLJ20032		KIAA1546	KIAA1546|tet oncogene family member 2			2006-06-20	2008-03-12	2011-09-30	2016-11-17	54790	ENSG00000168769	OTTHUMG00000131213	uc021xqk.1	AB046766	NM_017628	CCDS3666|CCDS47120	Q6N021	10997877|12646957	MGI:2443298	RGD:1311625	LRG_626|http://www.lrg-sequence.org/LRG/LRG_626	TET2	612839
TF	transferrin	protein-coding gene	gene with protein product	Approved	3q22.1	03q22.1	PRO1557|PRO2086				Transferrins	908	2001-06-22			2016-10-05	7018	ENSG00000091513	OTTHUMG00000150356	uc003epv.2		NM_001063	CCDS3080	P02787	6585826	MGI:98821	RGD:3845		TF	190000
TFR2	transferrin receptor 2	protein-coding gene	gene with protein product	Approved	7q22.1	07q22.1	HFE3|TFRC2						1998-06-03			2016-10-05	7036	ENSG00000106327	OTTHUMG00000159598	uc064ggh.1	AF053356	NM_003227	CCDS34707	Q9UP52	9799793|12130528	MGI:1354956	RGD:1310152		TFR2	604720
TFRC	transferrin receptor	protein-coding gene	gene with protein product	Approved	3q29	03q29	CD71|TFR1|p90			transferrin receptor (p90, CD71)	CD molecules	471	2001-06-22		2013-09-19	2014-11-19	7037	ENSG00000072274	OTTHUMG00000155714	uc003fwa.5	X01060	NM_001128148	CCDS3312|CCDS82891	P02786		MGI:98822	RGD:70488		TFRC	190010
TGFB2	transforming growth factor beta 2	protein-coding gene	gene with protein product	Approved	1q41	01q41		prepro-transforming growth factor beta-2		transforming growth factor, beta 2	Endogenous ligands	542	1989-05-10		2015-11-05	2015-11-05	7042	ENSG00000092969	OTTHUMG00000039521	uc001hlm.4	M19154	NM_003238	CCDS1521|CCDS44318	P61812		MGI:98726	RGD:70491		TGFB2	190220
TIMM23	translocase of inner mitochondrial membrane 23	protein-coding gene	gene with protein product	Approved	10q11.22	10q11.22	TIM23			translocase of inner mitochondrial membrane 23 homolog (yeast)			2002-01-15		2016-03-07	2016-03-07	100287932	ENSG00000265354	OTTHUMG00000188299	uc001jiu.5	AF030162	NM_006327.2	CCDS73091	O14925	10339406|23260140	MGI:1858317	RGD:3863		TIMM23	605034
TLR4	toll like receptor 4	protein-coding gene	gene with protein product	Approved	9q33.1	09q33.1	hToll|CD284|TLR-4|ARMD10			toll-like receptor 4	CD molecules|Toll like receptors	471|948	1998-06-25		2016-01-21	2016-01-21	7099	ENSG00000136869	OTTHUMG00000021046	uc004bjz.5	U88880	NM_138554	CCDS6818	O00206	9435236|9237759	MGI:96824	RGD:3870		TLR4	603030
TM9SF1	transmembrane 9 superfamily member 1	protein-coding gene	gene with protein product	Approved	14q12	14q12	MP70|HMP70				Transmembrane 9 superfamily members	1239	1999-12-09			2016-10-05	10548	ENSG00000100926	OTTHUMG00000029322	uc001wnb.3	U94831	NM_006405	CCDS9617|CCDS41934|CCDS73623	O15321	9332367	MGI:1921390	RGD:1307085		TM9SF1
TM9SF3	transmembrane 9 superfamily member 3	protein-coding gene	gene with protein product	Approved	10q24.1	10q24.1	SMBP				Transmembrane 9 superfamily members	1239	2006-03-22			2016-10-05	56889	ENSG00000077147	OTTHUMG00000018834	uc001kmm.5	AF160213|AF269150	NM_020123	CCDS7450	Q9HD45	11595169	MGI:1914262	RGD:1564625		TM9SF3	616872
TM9SF4	transmembrane 9 superfamily member 4	protein-coding gene	gene with protein product	Approved	20q11.21	20q11.21	KIAA0255|dJ836N17.2				Transmembrane 9 superfamily members	1239	2004-04-19		2016-03-24	2016-04-12	9777	ENSG00000101337	OTTHUMG00000032206	uc002wxj.2	BC021107	NM_014742	CCDS13196	Q92544	9039502|25999474|25659576	MGI:2139220	RGD:1307768		TM9SF4
TMED10	transmembrane p24 trafficking protein 10	protein-coding gene	gene with protein product	Approved	14q24.3	14q24.3	TMP21|P24(DELTA)|p24d1|p24delta1|p23			transmembrane emp24-like trafficking protein 10 (yeast)	Transmembrane p24 trafficking proteins	1064	2005-08-26		2015-08-11	2015-08-11	10972	ENSG00000170348	OTTHUMG00000171771	uc001xrm.2	AL832012|X97442	NM_006827	CCDS9840	P49755	7596406|8663407	MGI:1915831	RGD:620970		TMED10	605406
TMED2	transmembrane p24 trafficking protein 2	protein-coding gene	gene with protein product	Approved	12q24.31	12q24.31	RNP24|P24A|p24beta1|p24b1			transmembrane emp24 domain trafficking protein 2	Transmembrane p24 trafficking proteins	1064	2005-08-26		2015-08-11	2015-08-11	10959	ENSG00000086598	OTTHUMG00000168694	uc001ufg.4	X92098	NM_006815	CCDS9250	Q15363	8663407	MGI:1929269	RGD:69243		TMED2
TMED4	transmembrane p24 trafficking protein 4	protein-coding gene	gene with protein product	Approved	7p13	07p13	HNLF|p24alpha3|p24a3			transmembrane emp24 protein transport domain containing 4	Transmembrane p24 trafficking proteins	1064	2004-12-21		2015-08-11	2015-08-11	222068	ENSG00000158604	OTTHUMG00000129210	uc003tli.4	BC035467	NM_182547	CCDS5493|CCDS78227|CCDS78226	Q7Z7H5	12761501	MGI:1915070	RGD:1306319		TMED4	612038
TMED7	transmembrane p24 trafficking protein 7	protein-coding gene	gene with protein product	Approved	5q22.3	05q22.3	CGI-109|FLJ90481|p24gamma3|p24g3			transmembrane emp24 protein transport domain containing 7	Transmembrane p24 trafficking proteins	1064	2004-12-21		2015-08-11	2015-08-11	51014	ENSG00000134970	OTTHUMG00000132013	uc003krf.4	AK074962	NM_181836	CCDS4120	Q9Y3B3	10810093	MGI:1913926	RGD:727954		TMED7
TMED9	transmembrane p24 trafficking protein 9	protein-coding gene	gene with protein product	Approved	5q35.3	05q35.3	HSGP25L2G|p24alpha2|p24a2			transmembrane emp24 protein transport domain containing 9	Transmembrane p24 trafficking proteins	1064	2004-12-21		2015-08-11	2015-08-11	54732	ENSG00000184840	OTTHUMG00000130859	uc003mhx.4	AF441399	NM_017510	CCDS4428	Q9BVK6	12477932	MGI:1914761	RGD:1307627		TMED9
TMEM176B	transmembrane protein 176B	protein-coding gene	gene with protein product	Approved	7q36.1	07q36.1	LR8|MS4B2				Membrane spanning 4-domains	958	2006-09-04			2015-06-04	28959	ENSG00000106565	OTTHUMG00000157577	uc003whw.5	AF115384	NM_014020	CCDS5908|CCDS47746	Q3YBM2	9922225	MGI:1916348	RGD:708403		TMEM176B	610385
TMEM205	transmembrane protein 205	protein-coding gene	gene with protein product	Approved	19p13.2	19p13.2	UNQ501|MBC3205						2008-01-09			2014-11-19	374882	ENSG00000105518	OTTHUMG00000182021	uc060tql.1	AK127147	NM_198536	CCDS32909	Q6UW68	12975309	MGI:3045495	RGD:1563250		TMEM205	613771
TMEM214	transmembrane protein 214	protein-coding gene	gene with protein product	Approved	2p23.3	02p23.3	FLJ20254						2008-06-10			2015-08-26	54867	ENSG00000119777	OTTHUMG00000151999	uc002ria.5		NM_017727	CCDS42664|CCDS46242	Q6NUQ4	23661706	MGI:1916046	RGD:1311324		TMEM214	615301
TNS3	tensin 3	protein-coding gene	gene with protein product	Approved	7p12.3	07p12.3	TEM6|H_NH0549I23.2|FLJ13732	tumor endothelial marker 6	TENS1	tensin-like SH2 domain-containing 1	SH2 domain containing|C2 tensin-type domain containing	741|837	2003-08-27	2005-05-13	2005-05-13	2014-11-19	64759	ENSG00000136205	OTTHUMG00000074075	uc003tnw.3	AF378756	NM_022748	CCDS5506	Q68CZ2	11559528	MGI:2443012	RGD:1564174		TNS3	606825
TOM1L1	target of myb1 like 1 membrane trafficking protein	protein-coding gene	gene with protein product	Approved	17q23.2	17q23.2	SRCASM			target of myb1 (chicken) homolog-like 1|target of myb1 (chicken)-like 1			1998-10-14		2015-06-18	2015-08-26	10040	ENSG00000141198	OTTHUMG00000177816	uc002iud.3	AJ010071	NM_005486	CCDS11582|CCDS82160|CCDS82161	O75674	10329004|15611048|17977829	MGI:1919193	RGD:1562626		TOM1L1	604701
TP53BP2	tumor protein p53 binding protein 2	protein-coding gene	gene with protein product	Approved	1q41	01q41	PPP1R13A|ASPP2|53BP2			tumor protein p53-binding protein, 2	Ankyrin repeat domain containing|Protein phosphatase 1 regulatory subunits	403|694	1997-06-24		2014-06-24	2014-11-19	7159	ENSG00000143514	OTTHUMG00000037379	uc010pvb.3	U09582	NM_001031685|NM_005426	CCDS1538|CCDS44319	Q13625	8668206|8016121	MGI:2138319	RGD:1305461		TP53BP2	602143
TPST1	tyrosylprotein sulfotransferase 1	protein-coding gene	gene with protein product	Approved	7q11.21	07q11.21	TANGO13A	transport and golgi organization 13 homolog A (Drosophila)			Sulfotransferases, membrane bound	763	1998-10-14			2014-11-18	8460	ENSG00000169902	OTTHUMG00000023871	uc003tuw.4	AF038009	NM_003596	CCDS5533	O60507	9501187	MGI:1298231	RGD:1308473		TPST1	603125
TRAPPC8	trafficking protein particle complex 8	protein-coding gene	gene with protein product	Approved	18q12.1	18q12.1	HsT2706|TRS85|GSG1	general sporulation gene 1 homolog (S. cerevisiae)	KIAA1012	KIAA1012	Trafficking protein particle complex	772	2004-01-04	2010-06-29	2010-06-29	2014-11-19	22878	ENSG00000153339	OTTHUMG00000132267	uc002kxc.5	AB023229	NM_014939	CCDS11901	Q9Y2L5	10231032|11230166	MGI:2443008	RGD:9103349		TRAPPC8	614136
TRHDE	thyrotropin releasing hormone degrading enzyme	protein-coding gene	gene with protein product	Approved	12q21.1	12q21.1	PGPEP2|TRH-DE|PAP-II	pyroglutamyl-peptidase II|pyroglutamyl aminopeptidase II|TRH-specific aminopeptidase		thyrotropin-releasing hormone degrading enzyme			2005-05-10	2005-08-09	2016-02-01	2016-02-01	29953	ENSG00000072657	OTTHUMG00000169642	uc001sxa.4	AF126372	NM_013381	CCDS9004	Q9UKU6	10491199|12975309	MGI:2384311	RGD:728895		TRHDE	606950
TRIM14	tripartite motif containing 14	protein-coding gene	gene with protein product	Approved	9q22.33	09q22.33	KIAA0129			tripartite motif-containing 14	Tripartite motif containing	59	2001-07-31		2011-01-25	2016-10-05	9830	ENSG00000106785	OTTHUMG00000020339	uc064urn.1	AF220130	NM_014788	CCDS6734	Q14142	11331580	MGI:1921985	RGD:1311514		TRIM14	606556
TRIP12	thyroid hormone receptor interactor 12	protein-coding gene	gene with protein product	Approved	2q36.3	02q36.3	KIAA0045						1999-03-19			2014-11-19	9320	ENSG00000153827	OTTHUMG00000153623	uc002vpw.3	L40383	NM_004238	CCDS33391|CCDS63145|CCDS63146	Q14669	7776974	MGI:1309481	RGD:1306607		TRIP12	604506
TRPV4	transient receptor potential cation channel subfamily V member 4	protein-coding gene	gene with protein product	Approved	12q24.11	12q24.11	OTRPC4|TRP12|VROAC|VRL-2|VR-OAC|CMT2C	osmosensitive transient receptor potential channel 4		transient receptor potential cation channel, subfamily V, member 4	Transient receptor potential cation channels|Ankyrin repeat domain containing	249|403	2002-01-29		2016-01-28	2016-11-17	59341	ENSG00000111199	OTTHUMG00000169277	uc001tpk.3	AF263523	NM_021625	CCDS9134|CCDS9135|CCDS53827|CCDS53828|CCDS53829	Q9HBA0	11025659|11081638|16382100|20037587	MGI:1926945	RGD:69337	LRG_372|http://www.lrg-sequence.org/LRG/LRG_372	TRPV4	605427
TTC21A	tetratricopeptide repeat domain 21A	protein-coding gene	gene with protein product	Approved	3p22.2	03p22.2	STI2|IFT139A				Intraflagellar transport proteins|Tetratricopeptide repeat domain containing	615|769	2005-01-26			2016-04-25	199223	ENSG00000168026	OTTHUMG00000155973	uc003cjc.3	AJ487015	NM_145755	CCDS43068|CCDS46800	Q8NDW8		MGI:1921302	RGD:1308806		TTC21A	611430
TTN	titin	protein-coding gene	gene with protein product	Approved	2q31.2	02q31.2	CMPD4|FLJ32040|TMD|CMH9|LGMD2J|MYLK5		CMD1G	cardiomyopathy, dilated 1G (autosomal dominant)	Fibronectin type III domain containing|I-set domain containing|Immunoglobulin like domain containing	555|593|594	1991-06-07		2004-02-13	2016-11-17	7273	ENSG00000155657	OTTHUMG00000154448	uc031rqc.3	X90568	NM_133378	CCDS54421|CCDS54422|CCDS54423|CCDS54424|CCDS33337|CCDS59435|CCDS74610	Q8WZ42	2129545|10051295	MGI:98864	RGD:621114	FHC Mutation Database|http://www.angis.org.au/Databases/Heart/heartbreak.html|TTN @ LOVD|http://www.LOVD.nl/TTN|Leiden Muscular Dystrophy pages|http://www.dmd.nl/nmdb2/home.php?select_db=TTN|LRG_391|http://www.lrg-sequence.org/LRG/LRG_391	TTN	188840
TUBA1A	tubulin alpha 1a	protein-coding gene	gene with protein product	Approved	12q13.12	12q13.12	TUBA3|B-ALPHA-1|FLJ25113	tubulin, alpha, brain-specific			Tubulins	778	2007-01-30		2015-12-11	2016-07-26	7846	ENSG00000167552	OTTHUMG00000169511	uc001rtp.5	AF141347	NM_006009	CCDS8781|CCDS58226|CCDS58227	Q71U36	11504633|3839072	MGI:98869	RGD:619717		TUBA1A	602529
TUBA1C	tubulin alpha 1c	protein-coding gene	gene with protein product	Approved	12q13.12	12q13.12	MGC14580|MGC10851|bcm948		TUBA6	tubulin, alpha 6	Tubulins	778	2005-11-02	2007-02-12	2015-12-11	2015-12-11	84790	ENSG00000167553	OTTHUMG00000169497	uc001rtt.2	BC004949	NM_032704	CCDS8782|CCDS76556	Q9BQE3	7821789	MGI:1095409	RGD:6503589		TUBA1C
TUBA4A	tubulin alpha 4a	protein-coding gene	gene with protein product	Approved	2q35	02q35	FLJ30169|H2-ALPHA		TUBA1	tubulin, alpha 1 (testis specific)|tubulin, alpha 1	Tubulins	778	2001-06-22	2007-02-12	2015-12-11	2016-10-05	7277	ENSG00000127824	OTTHUMG00000133126	uc002vkt.3	AK054731	NM_006000	CCDS2438|CCDS63131	P68366	3785200	MGI:1095410	RGD:1359623		TUBA4A	191110
TVP23B	trans-golgi network vesicle protein 23 homolog B	protein-coding gene	gene with protein product	Approved	17p11.2	17p11.2	CGI-148|YDR084C		FAM18B|FAM18B1	family with sequence similarity 18, member B|family with sequence similarity 18, member B1|trans-golgi network vesicle protein 23 homolog B (S. cerevisiae)			2003-04-03	2012-11-29	2016-09-29	2016-09-29	51030	ENSG00000171928	OTTHUMG00000059052	uc002gum.3	AF151906	NM_016078	CCDS42274|CCDS82084	Q9NYZ1	10810093	MGI:1914760	RGD:1586539
TXLNB	taxilin beta	protein-coding gene	gene with protein product	Approved	6q24.1	06q24.1	DKFZp451A175|MDP77|dJ522B19.2		C6orf198	chromosome 6 open reading frame 198			2003-06-27	2005-07-29	2005-07-29	2016-10-05	167838	ENSG00000164440	OTTHUMG00000015688	uc063rxd.1		NM_153235	CCDS34545	Q8N3L3	15184072	MGI:2671945	RGD:1307979		TXLNB	611438
UBB	ubiquitin B	protein-coding gene	gene with protein product	Approved	17p11.2	17p11.2	MGC8385|FLJ25987	polyubiquitin B					1990-03-06			2016-10-05	7314	ENSG00000170315	OTTHUMG00000058987	uc002gpx.5		NM_018955	CCDS11177	P0CG47	2154095	MGI:98888	RGD:621562		UBB	191339
UBE3B	ubiquitin protein ligase E3B	protein-coding gene	gene with protein product	Approved	12q24.11	12q24.11							2004-03-02			2016-10-05	89910	ENSG00000151148	OTTHUMG00000169254	uc001toq.5	BC032301	NM_183415	CCDS9129|CCDS58277	Q7Z3V4		MGI:1891295	RGD:1583074		UBE3B	608047
UGT2B15	UDP glucuronosyltransferase family 2 member B15	protein-coding gene	gene with protein product	Approved	4q13.2	04q13.2	UGT2B8			UDP glycosyltransferase 2 family, polypeptide B15	UDP glucuronosyltransferases	363	1997-07-01		2016-03-01	2016-10-05	7366	ENSG00000196620	OTTHUMG00000161507	uc062xap.1	AF180322	NM_001076	CCDS3524	P54855	7835904				UGT2B15	600069
UHRF1BP1	UHRF1 binding protein 1	protein-coding gene	gene with protein product	Approved	6p21.31	06p21.31	FLJ20302|dJ349A12.1|ICBP90		C6orf107	chromosome 6 open reading frame 107			2003-11-25	2007-11-27	2008-08-15	2014-11-19	54887	ENSG00000065060	OTTHUMG00000014557	uc003oju.5	AB126777	NM_017754	CCDS43455	Q6BDS2		MGI:3041238	RGD:1307264		UHRF1BP1
USP48	ubiquitin specific peptidase 48	protein-coding gene	gene with protein product	Approved	1p36.12	01p36.12	FLJ23277|FLJ11328|FLJ20103|FLJ23054|MGC14879		USP31	ubiquitin specific protease 31|ubiquitin specific protease 48	Ubiquitin specific peptidases	366	2003-05-29	2004-04-07	2005-08-08	2015-08-26	84196	ENSG00000090686	OTTHUMG00000007798	uc001bfb.4	AF502942	NM_032236	CCDS30623|CCDS44084|CCDS81277	Q86UV5	12838346	MGI:2158502	RGD:735213		USP48
UTRN	utrophin	protein-coding gene	gene with protein product	Approved	6q24.2	06q24.2	DRP|DRP1		DMDL	utrophin (homologous to dystrophin)	Zinc fingers ZZ-type	91	1989-06-30		2006-12-13	2016-10-05	7402	ENSG00000152818	OTTHUMG00000015746	uc003qkt.4	AK023675	NM_007124	CCDS34547	P46939	1426262	MGI:104631	RGD:3947		UTRN	128240
VAMP2	vesicle associated membrane protein 2	protein-coding gene	gene with protein product	Approved	17p13.1	17p13.1	VAMP-2		SYB2	synaptobrevin 2	Vesicle associated membrane proteins	12	1990-03-14		2015-11-05	2015-11-05	6844	ENSG00000220205	OTTHUMG00000150254	uc010cnt.2		NM_014232	CCDS32561|CCDS82064	P63027	1976629	MGI:1313277	RGD:3949		VAMP2	185881
VAMP3	vesicle associated membrane protein 3	protein-coding gene	gene with protein product	Approved	1p36.23	01p36.23	CEB	cellubrevin			Vesicle associated membrane proteins	12	1999-07-22		2015-11-05	2015-11-05	9341	ENSG00000049245	OTTHUMG00000001225	uc001aol.3	BC003570	NM_004781	CCDS88	Q15836	9885218	MGI:1321389	RGD:61880		VAMP3	603657
VAMP7	vesicle associated membrane protein 7	protein-coding gene	gene with protein product	Approved	Xq28 and Yq12	Xq28 and Yq12	VAMP-7|TI-VAMP		SYBL1	synaptobrevin-like 1	Vesicle associated membrane proteins|Pseudoautosomal region 2	12|716	1996-06-21	2007-12-05	2015-11-05	2015-11-05	6845	ENSG00000124333	OTTHUMG00000022679	uc004fxj.4	AJ295938	NM_005638	CCDS14770|CCDS48199|CCDS55548	P51809	8640232|11440841	MGI:1096399	RGD:621558	Mental Retardation database|http://grenada.lumc.nl/LOVD2/MR/home.php?select_db=VAMP7	VAMP7	300053
VAMP8	vesicle associated membrane protein 8	protein-coding gene	gene with protein product	Approved	2p11.2	02p11.2	EDB	endobrevin			Vesicle associated membrane proteins	12	1998-11-30		2015-11-05	2016-10-05	8673	ENSG00000118640	OTTHUMG00000130180	uc002spt.5	AF053233	NM_003761	CCDS1979	Q9BV40	9878266|9614193	MGI:1336882	RGD:620421		VAMP8	603177
VPS26A	VPS26, retromer complex component A	protein-coding gene	gene with protein product	Approved	10q22.1	10q22.1	Hbeta58|PEP8A		VPS26	vacuolar protein sorting 26 (yeast homolog)|vacuolar protein sorting 26 homolog A (S. pombe)			2000-03-15	2005-10-11	2016-06-06	2016-10-05	9559	ENSG00000122958	OTTHUMG00000018376	uc001jpb.4	AF054179	NM_004896	CCDS7286|CCDS41536	O75436	1638986|9653160|16732284	MGI:1353654	RGD:1359254		VPS26A	605506
VPS26B	VPS26, retromer complex component B	protein-coding gene	gene with protein product	Approved	11q25	11q25	MGC10485|Pep8b			vacuolar protein sorting 26 homolog B (S. pombe)			2005-10-11		2016-06-06	2016-06-06	112936	ENSG00000151502	OTTHUMG00000167175	uc001qhe.4		NM_052875	CCDS8495	Q4G0F5	16190980|21920005	MGI:1917656	RGD:1597170		VPS26B	610027
VPS29	VPS29, retromer complex component	protein-coding gene	gene with protein product	Approved	12q24.11	12q24.11	PEP11|DC7|DC15			vacuolar protein sorting 29 homolog (S. cerevisiae)			2001-01-04		2016-06-06	2016-06-06	51699	ENSG00000111237	OTTHUMG00000169527	uc001tqy.5	AF193795	NM_001282150	CCDS41832|CCDS53832|CCDS73525	Q9UBQ0	11062004|21629666	MGI:1928344	RGD:1308332		VPS29	606932
VPS33A	VPS33A, CORVET/HOPS core subunit	protein-coding gene	gene with protein product	Approved	12q24.31	12q24.31				vacuolar protein sorting 33A (yeast)|vacuolar protein sorting 33 homolog A (S. cerevisiae)			2002-02-13		2015-11-27	2015-11-27	65082	ENSG00000139719	OTTHUMG00000168920	uc001ucd.4	AK026048	NM_022916	CCDS9231	Q96AX1	11250079|26463206	MGI:1924823	RGD:620643		VPS33A	610034
VPS35	VPS35, retromer complex component	protein-coding gene	gene with protein product	Approved	16q11.2	16q11.2	FLJ10752|MEM3|PARK17			vacuolar protein sorting 35 homolog (S. cerevisiae)	Parkinson disease associated genes	672	2001-06-25		2016-06-06	2016-10-05	55737	ENSG00000069329	OTTHUMG00000132542	uc002eef.5	AF175265	NM_018206	CCDS10721	Q96QK1	11112353|21763482	MGI:1890467	RGD:1589784		VPS35	601501
VPS45	vacuolar protein sorting 45 homolog	protein-coding gene	gene with protein product	Approved	1q21.2	01q21.2	h-vps45|H1		VPS45B|VPS45A	vacuolar protein sorting 45A (yeast homolog)|vacuolar protein sorting 45A (yeast)|vacuolar protein sorting 45 homolog (S. cerevisiae)			2001-02-08	2006-12-19	2016-04-05	2016-04-05	11311	ENSG00000136631	OTTHUMG00000012511	uc001etp.5	U35246	NM_007259	CCDS944|CCDS60244|CCDS72904	Q9NRW7	8996080	MGI:891965	RGD:621267		VPS45	610035
VPS8	VPS8, CORVET complex subunit	protein-coding gene	gene with protein product	Approved	3q27.2	03q27.2	FLJ32099		KIAA0804	KIAA0804|vacuolar protein sorting 8 homolog (S. cerevisiae)			2005-02-25	2006-07-07	2015-11-27	2015-11-27	23355	ENSG00000156931	OTTHUMG00000156707	uc062qxe.1	AK056661	NM_015303	CCDS46972|CCDS46971	Q8N3P4	9872452	MGI:2146407	RGD:1309443		VPS8
VTI1B	vesicle transport through interaction with t-SNAREs 1B	protein-coding gene	gene with protein product	Approved	14q24.1	14q24.1	VTI2			vesicle transport through interaction with t-SNAREs homolog 1B (yeast)	SNAREs	1124	2002-11-22		2012-12-10	2016-10-05	10490	ENSG00000100568	OTTHUMG00000171251	uc001xjt.4	AF060902	NM_006370	CCDS9786	Q9UEU0	9636656|9446565	MGI:1855688	RGD:2323682		VTI1B	603207
VTN	vitronectin	protein-coding gene	gene with protein product	Approved	17q11.2	17q11.2	VN	serum spreading factor|somatomedin B|complement S-protein		vitronectin (serum spreading factor, somatomedin B, complement S-protein)	Endogenous ligands	542	1992-07-30		2006-02-10	2014-11-18	7448	ENSG00000109072	OTTHUMG00000132500	uc002hbc.4	BC005046	NM_000638	CCDS11229	P04004	2447940	MGI:98940	RGD:3967		VTN	193190
WDR41	WD repeat domain 41	protein-coding gene	gene with protein product	Approved	5q13.3-q14.1	05q13.3-q14.1	FLJ10904				WD repeat domain containing	362	2004-06-24			2016-11-16	55255	ENSG00000164253	OTTHUMG00000102169	uc003kff.2	AF115511	NM_018268	CCDS4038	Q9HAD4	12477932	MGI:2445123	RGD:1306363		WDR41
WDR48	WD repeat domain 48	protein-coding gene	gene with protein product	Approved	3p22.2	03p22.2	KIAA1449|P80|SPG60				WD repeat domain containing	362	2005-01-10			2016-10-05	57599	ENSG00000114742	OTTHUMG00000155972	uc003cit.4	AF468833	NM_020839	CCDS33738	Q8TAF3	10819331|12196293|24482476	MGI:1914811	RGD:1309702		WDR48	612167
WHSC1L1	Wolf-Hirschhorn syndrome candidate 1-like 1	protein-coding gene	gene with protein product	Approved	8p11.23	08p11.23	FLJ20353|NSD3|WHISTLE|KMT3F	nuclear receptor binding SET domain protein 3			PHD finger proteins|Lysine methyltransferases|PWWP domain containing	88|487|1147	2000-05-02			2016-11-03	54904	ENSG00000147548	OTTHUMG00000165115	uc003xli.4	AF332469	NM_023034	CCDS6105|CCDS43729	Q9BZ95	10802047|23269674	MGI:2142581	RGD:1308980		WHSC1L1	607083
YIPF4	Yip1 domain family member 4	protein-coding gene	gene with protein product	Approved	2p22.3	02p22.3	MGC11061|FinGER4			Yip1 domain family, member 4	Yip1 domain containing	105	2005-07-04		2015-11-11	2015-11-11	84272	ENSG00000119820	OTTHUMG00000128452	uc002rok.4	AK098486	NM_032312	CCDS1781	Q9BSR8	12477932	MGI:1915114	RGD:1310157		YIPF4
ZCCHC6	zinc finger CCHC-type containing 6	protein-coding gene	gene with protein product	Approved	9q21.33	09q21.33	KIAA1711|FLJ13409|PAPD6|TUT7	TUTase7			Zinc fingers CCHC-type|Non-canonical poly(A) polymerases	74|1318	2004-01-05		2016-02-12	2016-10-05	79670	ENSG00000083223	OTTHUMG00000020137	uc004aoq.4	AL832026	NM_024617	CCDS35057|CCDS55323|CCDS83383	Q5VYS8	11214970	MGI:2387179	RGD:1586015		ZCCHC6	613467
ZNF518B	zinc finger protein 518B	protein-coding gene	gene with protein product	Approved	4p16.1	04p16.1	KIAA1729				Zinc fingers C2H2-type	28	2007-12-07			2016-10-25	85460	ENSG00000178163	OTTHUMG00000160060	uc003gmn.4	AB051516	NM_053042	CCDS33960	Q9C0D4	11214970	MGI:2140750	RGD:1564150		ZNF518B
ZNF551	zinc finger protein 551	protein-coding gene	gene with protein product	Approved	19q13.43	19q13.43	DKFZp686H1038				Zinc fingers C2H2-type	28	2004-02-15			2016-04-25	90233	ENSG00000204519	OTTHUMG00000183470	uc002qpw.6	BX538151	NM_138347	CCDS12959	Q7Z340		MGI:3588205	RGD:1592780		ZNF551
ZNF683	zinc finger protein 683	protein-coding gene	gene with protein product	Approved	1p36.11	01p36.11	MGC33414|Hobit	homolog of Blimp-1 in T cells			Zinc fingers C2H2-type	28	2005-03-31			2015-08-26	257101	ENSG00000176083	OTTHUMG00000003521	uc001bmh.2	BC029505	NM_173574	CCDS279|CCDS76126	Q8IZ20	22885984	MGI:3650254	RGD:2323855		ZNF683	616775
ZNF839	zinc finger protein 839	protein-coding gene	gene with protein product	Approved	14q32.31	14q32.31			C14orf131	chromosome 14 open reading frame 131			2003-01-28	2008-06-23	2008-06-23	2016-10-05	55778	ENSG00000022976	OTTHUMG00000171864	uc010awk.3	AK093342	NM_018335	CCDS45164|CCDS58336	A8K0R7		MGI:1920055	RGD:1562557		ZNF839
ZSCAN5B	zinc finger and SCAN domain containing 5B	protein-coding gene	gene with protein product	Approved	19q13.43	19q13.43	ZNF495B|ZNF371				Zinc fingers C2H2-type	28	2008-06-10			2014-10-07	342933	ENSG00000197213	OTTHUMG00000181827	uc061ddz.1		NM_001080456	CCDS46203	A6NJL1		MGI:2159640	RGD:1559143		ZSCAN5B

## Sheet: IREN
NODES 1	NODES 2	DATABASES SOURCES	NETWORK NAMES
ABCA6	APOA1	HITPREDICT2	IREN
ABCA6	APOC1	HPRD	IREN
ABCA6	C1QC	HPRD	IREN
ABCA6	CLU	HPRD	IREN
ABCB1	CAV1	HPRD	IREN
ABCB1	PHB2	HPRD	IREN
ABCC2	ATP6V1E1	HPRD	IREN
ABCC2	JUP	HPRD	IREN
ABCC2	RAB11B	HPRD	IREN
ABCC2	RAB14	HPRD	IREN
ABCC2	VAMP2	HPRD	IREN
ACO1	CLTC	HITPREDICT2	IREN
ACO1	CLTC	INTACT	IREN
ACTB	ATP6V1B2	HPRD	IREN
ACTB	CAV1	HITPREDICT2	IREN
ACTB	CAV1	HPRD	IREN
ACTB	CDC42	Reactome	IREN
ACTB	CIT	HPRD	IREN
ACTB	EHHADH	CCSB	IREN
ACTB	EHHADH	CCSB	IREN
ACTB	FLNA	HPRD	IREN
ACTB	GAPDH	HPRD	IREN
ACTB	GNAI2	HPRD	IREN
ACTB	ITGA4	HITPREDICT2	IREN
ACTB	MYL12B	HITPREDICT2	IREN
ACTB	MYL12B	INTACT	IREN
ACTB	NSF	HPRD	IREN
ACTB	PLG	CCSB	IREN
ACTB	PLG	CCSB	IREN
ACTB	RAC1	HPRD	IREN
ACTB	RAC1	HPRD	IREN
ACTB	RAC1	Reactome	IREN
ACTB	RAC1	Reactome	IREN
ACTB	RAC2	HPRD	IREN
ACTB	RAC2	HPRD	IREN
ACTB	RHOA	Reactome	IREN
ACTB	RHOC	Reactome	IREN
ACTB	TUBA1C	HPRD	IREN
ACTB	TUBA4A	HPRD	IREN
AHNAK	ANXA2	CCSB	IREN
AHSG	AP1M1	HPRD	IREN
AHSG	APOA4	HPRD	IREN
AHSG	CDC42	HITPREDICT2	IREN
AHSG	CDC42	INTACT	IREN
AHSG	HPX	HPRD	IREN
AHSG	INSR	HITPREDICT2	IREN
AHSG	INSR	HITPREDICT2	IREN
AHSG	INSR	HITPREDICT2	IREN
AHSG	INSR	HITPREDICT2	IREN
ALDOB	ATP6V1E1	HPRD	IREN
ANKFY1	VPS26A	HITPREDICT2	IREN
ANKFY1	VPS26A	HPRD	IREN
ANKFY1	VPS35	HITPREDICT2	IREN
ANKFY1	VPS35	HPRD	IREN
ANXA2	AHNAK	CCSB	IREN
ANXA2	AHNAK	CCSB	IREN
ANXA2	APOH	HITPREDICT2	IREN
ANXA2	APOH	HPRD	IREN
ANXA2	CDC42	HPRD	IREN
ANXA2	CEACAM1	HITPREDICT2	IREN
ANXA2	CEACAM1	HPRD	IREN
ANXA2	ITGA4	HITPREDICT2	IREN
AP1B1	AP1G1	CCSB	IREN
AP1B1	AP1G1	CCSB	IREN
AP1B1	AP1G1	HPRD	IREN
AP1B1	AP1G1	HPRD	IREN
AP1B1	AP1G1	Reactome	IREN
AP1B1	AP1G1	Reactome	IREN
AP1B1	AP1M1	Reactome	IREN
AP1B1	AP1S1	HPRD	IREN
AP1B1	AP1S1	Reactome	IREN
AP1B1	AP2M1	CCSB	IREN
AP1B1	AP2M1	HITPREDICT2	IREN
AP1B1	AP2M1	HPRD	IREN
AP1B1	B2M	HPRD	IREN
AP1B1	B2M	Reactome	IREN
AP1B1	CD74	HPRD	IREN
AP1B1	CD74	Reactome	IREN
AP1B1	CLINT1	HITPREDICT2	IREN
AP1B1	CLINT1	HPRD	IREN
AP1B1	CLTC	HITPREDICT2	IREN
AP1B1	CLTC	HPRD	IREN
AP1B1	CLTC	Reactome	IREN
AP1G1	AP1B1	CCSB	IREN
AP1G1	AP1B1	HITPREDICT2	IREN
AP1G1	AP1M1	HITPREDICT2	IREN
AP1G1	AP1M1	INTACT	IREN
AP1G1	AP1M1	Reactome	IREN
AP1G1	AP1S1	CCSB	IREN
AP1G1	AP1S1	CCSB	IREN
AP1G1	AP1S1	HITPREDICT2	IREN
AP1G1	AP1S1	HITPREDICT2	IREN
AP1G1	AP1S1	HPRD	IREN
AP1G1	AP1S1	HPRD	IREN
AP1G1	AP1S1	INTACT	IREN
AP1G1	AP1S1	INTACT	IREN
AP1G1	AP1S1	Reactome	IREN
AP1G1	AP1S1	Reactome	IREN
AP1G1	AP2M1	HITPREDICT2	IREN
AP1G1	AP2M1	HPRD	IREN
AP1G1	B2M	HPRD	IREN
AP1G1	B2M	Reactome	IREN
AP1G1	CD74	HPRD	IREN
AP1G1	CD74	Reactome	IREN
AP1G1	CLINT1	HPRD	IREN
AP1G1	CLINT1	HPRD	IREN
AP1G1	CLINT1	INTACT	IREN
AP1G1	CLINT1	INTACT	IREN
AP1G1	CLTC	CCSB	IREN
AP1G1	CLTC	HITPREDICT2	IREN
AP1G1	CLTC	HPRD	IREN
AP1G1	CLTC	Reactome	IREN
AP1G1	IGF2R	INTACT	IREN
AP1G1	IGF2R	INTACT	IREN
AP1G1	M6PR	HPRD	IREN
AP1G1	RAB14	HPRD	IREN
AP1M1	AP1B1	HITPREDICT2	IREN
AP1M1	AP1B1	HITPREDICT2	IREN
AP1M1	AP1B1	HPRD	IREN
AP1M1	AP1B1	HPRD	IREN
AP1M1	AP1B1	INTACT	IREN
AP1M1	AP1B1	INTACT	IREN
AP1M1	AP1G1	HPRD	IREN
AP1M1	AP1G1	HPRD	IREN
AP1M1	AP1S1	HPRD	IREN
AP1M1	AP1S1	Reactome	IREN
AP1M1	B2M	HPRD	IREN
AP1M1	B2M	Reactome	IREN
AP1M1	BST2	INTACT	IREN
AP1M1	BST2	INTACT	IREN
AP1M1	CALR	INTACT	IREN
AP1M1	CD74	HPRD	IREN
AP1M1	CD74	Reactome	IREN
AP1M1	CLTC	HPRD	IREN
AP1M1	CLTC	Reactome	IREN
AP1M1	GTPBP4	HPRD	IREN
AP1M1	PIGR	HPRD	IREN
AP1M1	TMED10	INTACT	IREN
AP1S1	AP1G1	CCSB	IREN
AP1S1	B2M	HPRD	IREN
AP1S1	B2M	Reactome	IREN
AP1S1	CD74	HPRD	IREN
AP1S1	CD74	Reactome	IREN
AP1S1	CLTC	HPRD	IREN
AP1S1	CLTC	Reactome	IREN
AP1S1	RAB10	HPRD	IREN
AP1S1	RAB10	HPRD	IREN
AP1S1	RAB10	INTACT	IREN
AP1S1	RAB10	INTACT	IREN
AP1S1	SEC61A1	HITPREDICT2	IREN
AP1S1	SEC61A1	HITPREDICT2	IREN
AP1S1	SEC61A1	INTACT	IREN
AP1S1	SEC61A1	INTACT	IREN
AP2M1	ACTB	HITPREDICT2	IREN
AP2M1	ACTB	HPRD	IREN
AP2M1	AP1B1	CCSB	IREN
AP2M1	AP1B1	CCSB	IREN
AP2M1	AP1B1	HPRD	IREN
AP2M1	AP1B1	HPRD	IREN
AP2M1	APOB	Reactome	IREN
AP2M1	CACNA1A	INTACT	IREN
AP2M1	CACNA1A	INTACT	IREN
AP2M1	CD74	HPRD	IREN
AP2M1	CD74	Reactome	IREN
AP2M1	CLINT1	HPRD	IREN
AP2M1	CLINT1	HPRD	IREN
AP2M1	CLTC	HITPREDICT2	IREN
AP2M1	CLTC	HPRD	IREN
AP2M1	CLTC	INTACT	IREN
AP2M1	CLTC	Reactome	IREN
AP2M1	CTNNB1	HITPREDICT2	IREN
AP2M1	DNAJC6	Reactome	IREN
AP2M1	GAPDH	HPRD	IREN
AP2M1	GAPDH	HPRD	IREN
AP2M1	GTPBP4	HPRD	IREN
AP2M1	IGF2R	Reactome	IREN
AP2M1	LAMP1	HPRD	IREN
AP2M1	M6PR	Reactome	IREN
AP2M1	TF	Reactome	IREN
AP2M1	TFRC	Reactome	IREN
AP2M1	TUBA1A	HPRD	IREN
AP2M1	TUBA1C	HITPREDICT2	IREN
AP2M1	TUBA1C	HPRD	IREN
AP2M1	VAMP2	Reactome	IREN
AP2M1	VAMP3	Reactome	IREN
AP2M1	VAMP7	Reactome	IREN
AP2M1	VAMP8	Reactome	IREN
APOA1	ABCA6	HPRD	IREN
APOA1	ABCA6	HPRD	IREN
APOA1	AHSG	HPRD	IREN
APOA1	AP1M1	HPRD	IREN
APOA1	APOA4	HPRD	IREN
APOA1	APOA4	Reactome	IREN
APOA1	APOB	HITPREDICT2	IREN
APOA1	APOB	HITPREDICT2	IREN
APOA1	APOB	HITPREDICT2	IREN
APOA1	APOB	HITPREDICT2	IREN
APOA1	APOB	HPRD	IREN
APOA1	APOB	HPRD	IREN
APOA1	APOB	HPRD	IREN
APOA1	APOB	HPRD	IREN
APOA1	APOB	Reactome	IREN
APOA1	APOB	Reactome	IREN
APOA1	APOB	Reactome	IREN
APOA1	APOB	Reactome	IREN
APOA1	APOC1	CCSB	IREN
APOA1	APOC1	CCSB	IREN
APOA1	APOC1	CCSB	IREN
APOA1	APOC1	CCSB	IREN
APOA1	APOC1	HPRD	IREN
APOA1	APOC1	HPRD	IREN
APOA1	APOC1	HPRD	IREN
APOA1	APOC1	HPRD	IREN
APOA1	APOC2	HPRD	IREN
APOA1	APOC2	Reactome	IREN
APOA1	APOE	HPRD	IREN
APOA1	APOE	Reactome	IREN
APOA1	ATP5B	HPRD	IREN
APOA1	C1QC	HITPREDICT2	IREN
APOA1	C1QC	HPRD	IREN
APOA1	CLU	HITPREDICT2	IREN
APOA1	CLU	HPRD	IREN
APOA1	HBB	Reactome	IREN
APOA1	HPR	HPRD	IREN
APOA1	HPR	Reactome	IREN
APOA1	HPX	HPRD	IREN
APOA1	MSR1	Reactome	IREN
APOA1	SDC1	HPRD	IREN
APOA1	SDC1	Reactome	IREN
APOA1	TNS3	HPRD	IREN
APOA4	AP1M1	HPRD	IREN
APOA4	APOB	HPRD	IREN
APOA4	APOB	Reactome	IREN
APOA4	APOC2	HPRD	IREN
APOA4	APOC2	Reactome	IREN
APOA4	APOE	HPRD	IREN
APOA4	APOE	Reactome	IREN
APOA4	SDC1	HPRD	IREN
APOA4	SDC1	Reactome	IREN
APOB	APOA1	HPRD	IREN
APOB	APOA1	HPRD	IREN
APOB	APOA1	HPRD	IREN
APOB	APOA1	HPRD	IREN
APOB	APOC1	Reactome	IREN
APOB	APOC2	HPRD	IREN
APOB	APOC2	Reactome	IREN
APOB	APOC4	Reactome	IREN
APOB	APOE	HPRD	IREN
APOB	APOE	Reactome	IREN
APOB	CLTC	Reactome	IREN
APOB	DNAJC6	Reactome	IREN
APOB	MSR1	Reactome	IREN
APOB	PDIA4	HITPREDICT2	IREN
APOB	PDIA4	HITPREDICT2	IREN
APOB	PDIA4	HITPREDICT2	IREN
APOB	PDIA4	HITPREDICT2	IREN
APOB	PPIB	HITPREDICT2	IREN
APOB	PPIB	HITPREDICT2	IREN
APOB	PPIB	HITPREDICT2	IREN
APOB	PPIB	HITPREDICT2	IREN
APOB	PRDX4	HITPREDICT2	IREN
APOB	PRDX4	HITPREDICT2	IREN
APOB	PRDX4	HPRD	IREN
APOB	PRDX4	HPRD	IREN
APOB	SDC1	HPRD	IREN
APOB	SDC1	Reactome	IREN
APOB	SEC61A1	HITPREDICT2	IREN
APOB	SEC61A1	HITPREDICT2	IREN
APOB	SEC61A1	HITPREDICT2	IREN
APOB	SEC61A1	HITPREDICT2	IREN
APOB	SEC61B	HITPREDICT2	IREN
APOB	SEC61B	HITPREDICT2	IREN
APOB	SEC61B	HITPREDICT2	IREN
APOB	SEC61B	HITPREDICT2	IREN
APOB	STAB2	Reactome	IREN
APOB	TLR4	Reactome	IREN
APOC1	AHSG	HPRD	IREN
APOC1	AP1M1	HPRD	IREN
APOC1	APOA1	CCSB	IREN
APOC1	APOA1	HITPREDICT2	IREN
APOC1	APOA4	HPRD	IREN
APOC1	APOC2	HPRD	IREN
APOC1	APOC4	Reactome	IREN
APOC1	C1QC	HPRD	IREN
APOC1	CLU	HPRD	IREN
APOC1	HPX	HPRD	IREN
APOC2	AHSG	HPRD	IREN
APOC2	AP1M1	HPRD	IREN
APOC2	APOE	HPRD	IREN
APOC2	APOE	Reactome	IREN
APOC2	HPX	HPRD	IREN
APOC2	SDC1	HPRD	IREN
APOC2	SDC1	Reactome	IREN
APOE	AHSG	HPRD	IREN
APOE	AP1M1	HPRD	IREN
APOE	APOC1	HPRD	IREN
APOE	FGA	HPRD	IREN
APOE	HPX	HPRD	IREN
APOE	LONP1	HPRD	IREN
APOE	LONP1	HPRD	IREN
APOE	MSR1	Reactome	IREN
APOE	SDC1	HPRD	IREN
APOE	SDC1	Reactome	IREN
APOE	TTN	HPRD	IREN
APOH	CDC42	HITPREDICT2	IREN
APOH	CDC42	INTACT	IREN
ARCN1	COPA	HPRD	IREN
ARCN1	COPB1	CCSB	IREN
ARCN1	COPB1	HPRD	IREN
ARCN1	COPB1	INTACT	IREN
ARCN1	COPE	HPRD	IREN
ARCN1	COPE	Reactome	IREN
ARCN1	COPG1	Reactome	IREN
ARCN1	COPG1	Reactome	IREN
ARCN1	COPZ1	HPRD	IREN
ARCN1	COPZ1	HPRD	IREN
ARCN1	COPZ1	INTACT	IREN
ARCN1	COPZ1	INTACT	IREN
ARCN1	COPZ1	Reactome	IREN
ARCN1	COPZ1	Reactome	IREN
ARCN1	GBF1	HPRD	IREN
ARCN1	GBF1	Reactome	IREN
ARCN1	GOLGA2	Reactome	IREN
ARCN1	GOSR1	Reactome	IREN
ARCN1	GOSR2	Reactome	IREN
ARCN1	KDELR1	Reactome	IREN
ARCN1	KIF3C	Reactome	IREN
ARCN1	KIF5A	Reactome	IREN
ARCN1	RAB1B	Reactome	IREN
ARCN1	SEC22B	Reactome	IREN
ARCN1	SEC22B	Reactome	IREN
ARCN1	SPTAN1	Reactome	IREN
ARCN1	SURF4	HPRD	IREN
ARCN1	SURF4	Reactome	IREN
ARCN1	TMED10	HPRD	IREN
ARCN1	TMED10	Reactome	IREN
ARCN1	TMED2	Reactome	IREN
ARCN1	TMED7	Reactome	IREN
ARCN1	TMED9	Reactome	IREN
ARHGAP33	RAC1	INTACT	IREN
ASB6	FGB	HITPREDICT2	IREN
ASGR1	ASGR2	Reactome	IREN
ASGR1	CERS2	CCSB	IREN
ASGR1	CERS2	HITPREDICT2	IREN
ASGR1	CERS2	INTACT	IREN
ASGR2	ASGR1	HPRD	IREN
ASGR2	ASGR1	HPRD	IREN
ASGR2	CERS2	CCSB	IREN
ASGR2	CERS2	CCSB	IREN
ASGR2	CERS2	HITPREDICT2	IREN
ASGR2	CERS2	HITPREDICT2	IREN
ASGR2	GLUD1	HITPREDICT2	IREN
ASGR2	GLUD1	HITPREDICT2	IREN
ASGR2	GLUD1	HPRD	IREN
ASGR2	GLUD1	HPRD	IREN
ASGR2	GLUD1	INTACT	IREN
ASGR2	GLUD1	INTACT	IREN
ATIC	ASB6	HPRD	IREN
ATIC	CDK2	HPRD	IREN
ATIC	INSR	INTACT	IREN
ATP5A1	ATP5B	CCSB	IREN
ATP5A1	ATP5B	Reactome	IREN
ATP5A1	ATP5D	Reactome	IREN
ATP5A1	ATP5D	Reactome	IREN
ATP5A1	ATP6V1A	HPRD	IREN
ATP5A1	ATP6V1B2	HPRD	IREN
ATP5A1	P4HB	HPRD	IREN
ATP5B	ATP5A1	CCSB	IREN
ATP5B	ATP5A1	CCSB	IREN
ATP5B	ATP5A1	HPRD	IREN
ATP5B	ATP5A1	HPRD	IREN
ATP5B	ATP5D	Reactome	IREN
ATP5B	ATP5D	Reactome	IREN
ATP5B	ATP6V1B2	HPRD	IREN
ATP5B	P4HB	HPRD	IREN
ATP5B	PA2G4	HPRD	IREN
ATP5B	TUBA1A	HPRD	IREN
ATP5D	ATP5A1	HPRD	IREN
ATP5D	ATP5B	HPRD	IREN
ATP5D	TTN	HITPREDICT2	IREN
ATP6V0A1	ATP6V1A	HPRD	IREN
ATP6V0A1	ATP6V1B2	HPRD	IREN
ATP6V0A1	ATP6V1E1	HPRD	IREN
ATP6V0A1	ATP6V1F	HPRD	IREN
ATP6V1A	ATP6V0A1	HITPREDICT2	IREN
ATP6V1A	ATP6V0A1	Reactome	IREN
ATP6V1A	ATP6V1B2	HITPREDICT2	IREN
ATP6V1A	ATP6V1B2	HPRD	IREN
ATP6V1A	ATP6V1B2	Reactome	IREN
ATP6V1A	ATP6V1E1	HITPREDICT2	IREN
ATP6V1A	ATP6V1E1	HPRD	IREN
ATP6V1A	ATP6V1E1	Reactome	IREN
ATP6V1A	ATP6V1F	HPRD	IREN
ATP6V1A	ATP6V1F	Reactome	IREN
ATP6V1A	ATP6V1G1	HITPREDICT2	IREN
ATP6V1A	ATP6V1G1	HPRD	IREN
ATP6V1A	ATP6V1G1	Reactome	IREN
ATP6V1A	CHMP2B	HITPREDICT2	IREN
ATP6V1A	CHMP2B	HPRD	IREN
ATP6V1A	CHMP4B	HITPREDICT2	IREN
ATP6V1A	CHMP4B	HPRD	IREN
ATP6V1A	DNAJC13	HITPREDICT2	IREN
ATP6V1A	DNAJC13	HPRD	IREN
ATP6V1A	LAMP1	HITPREDICT2	IREN
ATP6V1A	LAMTOR1	HITPREDICT2	IREN
ATP6V1A	LAMTOR1	HPRD	IREN
ATP6V1A	PDIA3	HPRD	IREN
ATP6V1A	RAB22A	HITPREDICT2	IREN
ATP6V1A	RAB22A	HPRD	IREN
ATP6V1A	TFRC	HITPREDICT2	IREN
ATP6V1A	TFRC	HPRD	IREN
ATP6V1A	TM9SF1	HITPREDICT2	IREN
ATP6V1A	VAMP7	HITPREDICT2	IREN
ATP6V1A	VAMP7	HPRD	IREN
ATP6V1A	VAMP8	HITPREDICT2	IREN
ATP6V1A	VAMP8	HPRD	IREN
ATP6V1A	VTI1B	HITPREDICT2	IREN
ATP6V1B2	ARL8B	HPRD	IREN
ATP6V1B2	ATP5A1	HPRD	IREN
ATP6V1B2	ATP5A1	HPRD	IREN
ATP6V1B2	ATP5B	HPRD	IREN
ATP6V1B2	ATP5B	HPRD	IREN
ATP6V1B2	ATP6V0A1	Reactome	IREN
ATP6V1B2	ATP6V0A1	Reactome	IREN
ATP6V1B2	ATP6V1E1	Reactome	IREN
ATP6V1B2	ATP6V1E1	Reactome	IREN
ATP6V1B2	ATP6V1F	Reactome	IREN
ATP6V1B2	ATP6V1F	Reactome	IREN
ATP6V1B2	ATP6V1G1	HPRD	IREN
ATP6V1B2	ATP6V1G1	Reactome	IREN
ATP6V1B2	GANAB	HPRD	IREN
ATP6V1B2	GAPDH	HPRD	IREN
ATP6V1B2	JUP	HPRD	IREN
ATP6V1B2	SLC25A5	HPRD	IREN
ATP6V1E1	ATP6V0A1	Reactome	IREN
ATP6V1E1	ATP6V0A1	Reactome	IREN
ATP6V1E1	ATP6V1B2	HPRD	IREN
ATP6V1E1	ATP6V1F	Reactome	IREN
ATP6V1E1	ATP6V1F	Reactome	IREN
ATP6V1E1	ATP6V1G1	HPRD	IREN
ATP6V1E1	ATP6V1G1	HPRD	IREN
ATP6V1E1	ATP6V1G1	INTACT	IREN
ATP6V1E1	ATP6V1G1	INTACT	IREN
ATP6V1F	ATP6V0A1	Reactome	IREN
ATP6V1F	ATP6V0A1	Reactome	IREN
ATP6V1F	ATP6V1B2	HPRD	IREN
ATP6V1F	ATP6V1E1	HPRD	IREN
ATP6V1F	VPS26A	HPRD	IREN
ATP6V1G1	ATP6V0A1	HPRD	IREN
ATP6V1G1	ATP6V0A1	Reactome	IREN
ATP6V1G1	ATP6V1E1	HITPREDICT2	IREN
ATP6V1G1	ATP6V1E1	Reactome	IREN
ATP6V1G1	ATP6V1F	HPRD	IREN
ATP6V1G1	ATP6V1F	Reactome	IREN
ATP6V1G1	GOLGA2	CCSB	IREN
ATP6V1G1	GOLGA2	INTACT	IREN
ATP7B	CLU	HPRD	IREN
ATP7B	COMMD1	HITPREDICT2	IREN
ATP7B	COMMD1	HPRD	IREN
B2M	CALR	HITPREDICT2	IREN
B2M	CALR	HPRD	IREN
B2M	CALR	INTACT	IREN
B2M	CALR	Reactome	IREN
B2M	PDIA3	HPRD	IREN
B2M	PDIA3	Reactome	IREN
B2M	SEC23A	HPRD	IREN
B2M	SEC23A	Reactome	IREN
B2M	SEC24A	HPRD	IREN
B2M	SEC24A	Reactome	IREN
B2M	SEC24C	HPRD	IREN
B2M	SEC24C	Reactome	IREN
B2M	SEC31A	HPRD	IREN
B2M	SEC31A	Reactome	IREN
B2M	TFRC	HPRD	IREN
BAIAP2L1	EPS8	CCSB	IREN
BAIAP2L1	EPS8	HPRD	IREN
BCAP31	LMAN1	CCSB	IREN
BCAP31	LMAN1	HPRD	IREN
BCAP31	PLP2	HPRD	IREN
BCAP31	SEC61A1	HITPREDICT2	IREN
BCAP31	SEC61B	CCSB	IREN
BCAP31	SEC61B	HPRD	IREN
BCAP31	SEC61B	INTACT	IREN
BCL9	CTNNB1	CCSB	IREN
BCL9	CTNNB1	HITPREDICT2	IREN
BCL9	CTNNB1	INTACT	IREN
BCL9	CTNNB1	Reactome	IREN
BSG	CAV1	HPRD	IREN
BSG	CAV1	Reactome	IREN
BST2	AP1M1	INTACT	IREN
BST2	TFRC	HPRD	IREN
C12orf50	GOLGA2	CCSB	IREN
C12ORF50	GOLGA2	INTACT	IREN
C1QC	CLU	HPRD	IREN
C3	APOA1	HPRD	IREN
C3	C4A	HPRD	IREN
C3	C4A	Reactome	IREN
C3	GNAI2	HPRD	IREN
C3	GNAI2	Reactome	IREN
C3	GNAI3	HPRD	IREN
C3	GNAI3	Reactome	IREN
C3	LRP1	HPRD	IREN
C3	TF	INTACT	IREN
CACNA1A	AP2M1	HITPREDICT2	IREN
CACNA1A	AP2M1	HPRD	IREN
CACNA1A	LRP1	HITPREDICT2	IREN
CACNA1A	LRP1	INTACT	IREN
CALR	APOB	HITPREDICT2	IREN
CALR	APOB	HPRD	IREN
CALR	FGB	HPRD	IREN
CALR	FGB	HPRD	IREN
CALR	GANAB	HPRD	IREN
CALR	LRP1	HPRD	IREN
CALR	LRP1	HPRD	IREN
CALR	MSR1	Reactome	IREN
CALR	P4HB	HPRD	IREN
CALR	PDIA3	CCSB	IREN
CALR	PDIA3	CCSB	IREN
CALR	PDIA3	HITPREDICT2	IREN
CALR	PDIA3	HITPREDICT2	IREN
CALR	PDIA3	HPRD	IREN
CALR	PDIA3	HPRD	IREN
CALR	PDIA3	Reactome	IREN
CALR	PDIA3	Reactome	IREN
CALR	TF	HITPREDICT2	IREN
CAMKK2	FLNA	HITPREDICT2	IREN
CAMKK2	FLNA	HPRD	IREN
CAMKK2	SMC1A	HITPREDICT2	IREN
CAMKK2	SMC1A	HPRD	IREN
CAMLG	PPIB	HITPREDICT2	IREN
CAPN7	GOLGA2	INTACT	IREN
CAV1	CTNNB1	HITPREDICT2	IREN
CAV1	CTNNB1	INTACT	IREN
CAV1	CTNNB1	INTACT	IREN
CAV1	FLNA	HPRD	IREN
CAV1	GNAI2	HPRD	IREN
CAV1	INSR	HITPREDICT2	IREN
CAV1	INSR	HPRD	IREN
CAV1	PDIA3	HITPREDICT2	IREN
CAV1	PTPN6	HPRD	IREN
CAV1	PTPN6	HPRD	IREN
CAV1	PTPRF	HITPREDICT2	IREN
CAV1	PTPRF	HPRD	IREN
CAV1	RAC1	INTACT	IREN
CAV1	RHOA	HITPREDICT2	IREN
CAV1	RHOA	HPRD	IREN
CAV1	RHOC	HITPREDICT2	IREN
CAV1	RHOC	HITPREDICT2	IREN
CAV1	TMED2	HPRD	IREN
CCDC17	GOLGA2	CCSB	IREN
CCDC17	GOLGA2	INTACT	IREN
CCDC22	COMMD1	HPRD	IREN
CCDC22	COMMD1	INTACT	IREN
CCDC22	COMMD2	HITPREDICT2	IREN
CCDC22	COMMD2	INTACT	IREN
CCDC22	COMMD3	HITPREDICT2	IREN
CCDC22	COMMD3	INTACT	IREN
CCDC22	COMMD4	HITPREDICT2	IREN
CCDC22	COMMD4	INTACT	IREN
CCDC22	COMMD5	HITPREDICT2	IREN
CCDC22	COMMD7	HITPREDICT2	IREN
CCDC22	COMMD9	HITPREDICT2	IREN
CCDC22	COMMD9	HITPREDICT2	IREN
CCDC22	COMMD9	INTACT	IREN
CCDC22	COMMD9	INTACT	IREN
CCDC47	TOM1L1	HITPREDICT2	IREN
CCDC47	TOM1L1	HPRD	IREN
CCDC47	TOM1L1	INTACT	IREN
CCDC87	GOLGA2	CCSB	IREN
CCDC87	GOLGA2	INTACT	IREN
CCDC93	GOLGA5	INTACT	IREN
CCNE1	CAV1	DIP	IREN
CCNE1	CAV1	DIP	IREN
CCNE1	CAV1	DIP	IREN
CCNE1	CDK2	CCSB	IREN
CCNE1	CDK2	HPRD	IREN
CCNE1	CDK2	INTACT	IREN
CCNE1	CDKN1B	HITPREDICT2	IREN
CCNE1	CDKN1B	HPRD	IREN
CCNE1	CDKN1B	INTACT	IREN
CCNE1	CREBBP	HITPREDICT2	IREN
CCNE1	CTNNB1	HITPREDICT2	IREN
CCNE1	CTNNB1	HPRD	IREN
CCNE1	HIST1H1B	HPRD	IREN
CCNE1	HIST1H1B	HPRD	IREN
CD74	CLTC	Reactome	IREN
CD74	CLTC	Reactome	IREN
CD74	SEC23A	HPRD	IREN
CD74	SEC23A	Reactome	IREN
CD74	SEC24A	HPRD	IREN
CD74	SEC24A	Reactome	IREN
CD74	SEC24C	HPRD	IREN
CD74	SEC24C	Reactome	IREN
CD74	SEC31A	HPRD	IREN
CD74	SEC31A	Reactome	IREN
CDC42	AHSG	HPRD	IREN
CDC42	AHSG	HPRD	IREN
CDC42	APOH	HPRD	IREN
CDC42	APOH	HPRD	IREN
CDC42	NGEF	HITPREDICT2	IREN
CDC42	NGEF	HITPREDICT2	IREN
CDC42	NGEF	HPRD	IREN
CDC42	NGEF	HPRD	IREN
CDC42	PARD3	HPRD	IREN
CDC42	RAC1	HITPREDICT2	IREN
CDC42	RAC1	HPRD	IREN
CDC42	RAC1	INTACT	IREN
CDC42	RAC2	HPRD	IREN
CDC42	RAP1A	HPRD	IREN
CDC42	VAMP2	INTACT	IREN
CDK2	ACTB	HPRD	IREN
CDK2	AHNAK	HPRD	IREN
CDK2	ANXA2	HPRD	IREN
CDK2	AP1B1	HPRD	IREN
CDK2	ATIC	HITPREDICT2	IREN
CDK2	ATIC	HITPREDICT2	IREN
CDK2	ATIC	HPRD	IREN
CDK2	ATIC	HPRD	IREN
CDK2	ATIC	INTACT	IREN
CDK2	ATIC	INTACT	IREN
CDK2	ATP1A1	HPRD	IREN
CDK2	ATP5A1	HPRD	IREN
CDK2	ATP5B	HPRD	IREN
CDK2	ATP5D	HPRD	IREN
CDK2	CALR	HPRD	IREN
CDK2	CAPZB	HPRD	IREN
CDK2	CCNE1	CCSB	IREN
CDK2	CCNE1	CCSB	IREN
CDK2	CCNE1	HITPREDICT2	IREN
CDK2	CCNE1	HITPREDICT2	IREN
CDK2	CCNE1	INTACT	IREN
CDK2	CCNE1	INTACT	IREN
CDK2	CCNE1	INTACT	IREN
CDK2	CCNE1	INTACT	IREN
CDK2	CCNE1	Reactome	IREN
CDK2	CCNE1	Reactome	IREN
CDK2	CDKN1B	CCSB	IREN
CDK2	CDKN1B	CCSB	IREN
CDK2	CDKN1B	HPRD	IREN
CDK2	CDKN1B	HPRD	IREN
CDK2	CDKN1B	INTACT	IREN
CDK2	CDKN1B	INTACT	IREN
CDK2	CDKN1B	Reactome	IREN
CDK2	CDKN1B	Reactome	IREN
CDK2	CLTC	HPRD	IREN
CDK2	COPA	HPRD	IREN
CDK2	COPB1	HPRD	IREN
CDK2	CREBBP	HITPREDICT2	IREN
CDK2	CTNNB1	HPRD	IREN
CDK2	CTNNB1	HPRD	IREN
CDK2	CYB5R3	HPRD	IREN
CDK2	CYCS	HPRD	IREN
CDK2	DHRS1	HPRD	IREN
CDK2	DSP	HPRD	IREN
CDK2	DST	BIOGRID	IREN
CDK2	FLNA	HPRD	IREN
CDK2	GANAB	HPRD	IREN
CDK2	GAPDH	HPRD	IREN
CDK2	GLG1	HPRD	IREN
CDK2	GOLGA2	HITPREDICT2	IREN
CDK2	HBB	HPRD	IREN
CDK2	HIST1H1B	HPRD	IREN
CDK2	JUP	HPRD	IREN
CDK2	MTHFD1	HITPREDICT2	IREN
CDK2	MTHFD1	HPRD	IREN
CDK2	MTHFD1	INTACT	IREN
CDK2	MYL12B	HPRD	IREN
CDK2	P4HB	HPRD	IREN
CDK2	PDIA3	HPRD	IREN
CDK2	PDIA4	HPRD	IREN
CDK2	PDIA6	HPRD	IREN
CDK2	PHB2	HPRD	IREN
CDK2	PPIB	HPRD	IREN
CDK2	PRDX1	HPRD	IREN
CDK2	RAB11B	HPRD	IREN
CDK2	RAB5C	HPRD	IREN
CDK2	RAC1	HPRD	IREN
CDK2	RHOC	HPRD	IREN
CDK2	SEC23A	HPRD	IREN
CDK2	SMC1A	HPRD	IREN
CDK2	SND1	HPRD	IREN
CDK2	SPTAN1	HPRD	IREN
CDK2	TMED10	HPRD	IREN
CDK2	TTN	HPRD	IREN
CDK2	TUBA1C	HPRD	IREN
CDK2	VPS35	HPRD	IREN
CDKN1B	CDK2	CCSB	IREN
CDKN1B	CDK2	HITPREDICT2	IREN
CDKN1B	CDK2	INTACT	IREN
CDKN1B	HIST1H1B	HITPREDICT2	IREN
CDKN1B	HIST1H1B	HPRD	IREN
CDKN1B	RHOA	HPRD	IREN
CDKN1B	RHOA	INTACT	IREN
CEACAM1	FLNA	HPRD	IREN
CEACAM1	INSR	HPRD	IREN
CEACAM1	INSR	HPRD	IREN
CEACAM1	PTPN6	HPRD	IREN
CERS2	ASGR1	CCSB	IREN
CERS2	ASGR1	CCSB	IREN
CERS2	ASGR1	INTACT	IREN
CERS2	ASGR1	INTACT	IREN
CERS2	ASGR2	CCSB	IREN
CERS2	ASGR2	INTACT	IREN
CERS2	HSD17B12	HITPREDICT2	IREN
CERS2	TECR	HITPREDICT2	IREN
CHMP4B	CHMP2B	HPRD	IREN
CHMP4B	CHMP2B	INTACT	IREN
CHMP4B	CHMP2B	Reactome	IREN
CIT	CDKN1B	Reactome	IREN
CIT	RAC1	HPRD	IREN
CIT	RHOA	CCSB	IREN
CIT	RHOA	HITPREDICT2	IREN
CIT	RHOA	HPRD	IREN
CIT	RHOA	Reactome	IREN
CIT	RHOC	HITPREDICT2	IREN
CIT	RHOC	HITPREDICT2	IREN
CIT	RHOC	HPRD	IREN
CIT	RHOC	HPRD	IREN
CIT	RHOC	Reactome	IREN
CIT	RHOC	Reactome	IREN
CLINT1	AP1G1	HITPREDICT2	IREN
CLINT1	AP1G1	INTACT	IREN
CLINT1	AP2M1	HITPREDICT2	IREN
CLINT1	CLTC	HITPREDICT2	IREN
CLINT1	CLTC	HPRD	IREN
CLINT1	CLTC	INTACT	IREN
CLTC	ACO1	INTACT	IREN
CLTC	ACO1	INTACT	IREN
CLTC	AP1G1	CCSB	IREN
CLTC	AP1G1	CCSB	IREN
CLTC	CD74	HPRD	IREN
CLTC	CD74	Reactome	IREN
CLTC	DNAJC6	INTACT	IREN
CLTC	DNAJC6	INTACT	IREN
CLTC	HERC1	CCSB	IREN
CLTC	HERC1	CCSB	IREN
CLTC	HERC1	HITPREDICT2	IREN
CLTC	HERC1	HITPREDICT2	IREN
CLTC	HERC1	HPRD	IREN
CLTC	HERC1	HPRD	IREN
CLTC	KIF5A	HPRD	IREN
CLTC	RAC1	HITPREDICT2	IREN
CLTC	RAC1	HITPREDICT2	IREN
CLTC	STIP1	HPRD	IREN
CLTC	TOM1L1	HPRD	IREN
CLTC	VAMP2	HPRD	IREN
CLTC	VAMP7	HPRD	IREN
CLTC	VAMP8	HPRD	IREN
CLU	ATP7B	HITPREDICT2	IREN
CLU	ATP7B	HITPREDICT2	IREN
CLU	COMMD1	CCSB	IREN
CLU	COMMD1	HITPREDICT2	IREN
CLU	COMMD1	HPRD	IREN
CLU	CYP2E1	HPRD	IREN
CLU	NUCB2	HPRD	IREN
CLU	PON1	HITPREDICT2	IREN
CLU	PON1	HPRD	IREN
CLU	SLC4A1	HITPREDICT2	IREN
CLU	SLC4A1	HPRD	IREN
COL1A1	MSR1	Reactome	IREN
COL1A1	P4HB	HPRD	IREN
COL1A1	P4HB	Reactome	IREN
COMMD1	ATP7B	HPRD	IREN
COMMD1	ATP7B	HPRD	IREN
COMMD1	CCDC22	HITPREDICT2	IREN
COMMD1	CCDC22	HITPREDICT2	IREN
COMMD1	CCDC22	HPRD	IREN
COMMD1	CCDC22	HPRD	IREN
COMMD1	CCDC22	INTACT	IREN
COMMD1	CCDC22	INTACT	IREN
COMMD1	CLU	CCSB	IREN
COMMD1	COMMD2	HPRD	IREN
COMMD1	COMMD2	HPRD	IREN
COMMD1	COMMD3	HPRD	IREN
COMMD1	COMMD3	HPRD	IREN
COMMD1	COMMD4	INTACT	IREN
COMMD1	COMMD4	INTACT	IREN
COMMD1	COMMD5	INTACT	IREN
COMMD1	COMMD5	INTACT	IREN
COMMD1	COMMD6	CCSB	IREN
COMMD1	COMMD6	CCSB	IREN
COMMD1	COMMD6	HPRD	IREN
COMMD1	COMMD6	HPRD	IREN
COMMD1	COMMD6	INTACT	IREN
COMMD1	COMMD6	INTACT	IREN
COMMD1	COMMD7	HITPREDICT2	IREN
COMMD1	COMMD7	HITPREDICT2	IREN
COMMD1	COMMD7	HPRD	IREN
COMMD1	COMMD7	HPRD	IREN
COMMD1	COMMD7	INTACT	IREN
COMMD1	COMMD7	INTACT	IREN
COMMD2	COMMD1	HITPREDICT2	IREN
COMMD2	COMMD1	HPRD	IREN
COMMD2	COMMD1	INTACT	IREN
COMMD3	COMMD1	HITPREDICT2	IREN
COMMD3	COMMD1	HPRD	IREN
COMMD3	COMMD1	INTACT	IREN
COMMD4	COMMD1	HITPREDICT2	IREN
COMMD4	COMMD1	HPRD	IREN
COMMD4	COMMD6	HPRD	IREN
COMMD5	CCDC22	INTACT	IREN
COMMD5	CCDC22	INTACT	IREN
COMMD5	COMMD1	HITPREDICT2	IREN
COMMD5	COMMD1	HPRD	IREN
COMMD6	CCDC22	HITPREDICT2	IREN
COMMD6	CCDC22	HPRD	IREN
COMMD6	CCDC22	INTACT	IREN
COMMD6	COMMD1	CCSB	IREN
COMMD6	COMMD1	HITPREDICT2	IREN
COMMD6	COMMD1	HPRD	IREN
COMMD6	COMMD1	INTACT	IREN
COMMD7	CCDC22	INTACT	IREN
COMMD7	CCDC22	INTACT	IREN
COMMD7	COMMD1	HPRD	IREN
COMMD7	COMMD9	HPRD	IREN
COMMD9	CCDC22	HPRD	IREN
COMMD9	COMMD5	HITPREDICT2	IREN
COMMD9	COMMD6	HITPREDICT2	IREN
COPA	ARCN1	HITPREDICT2	IREN
COPA	ARCN1	HITPREDICT2	IREN
COPA	ARCN1	Reactome	IREN
COPA	ARCN1	Reactome	IREN
COPA	COPB1	CCSB	IREN
COPA	COPB1	CCSB	IREN
COPA	COPB1	HITPREDICT2	IREN
COPA	COPB1	HITPREDICT2	IREN
COPA	COPB1	HPRD	IREN
COPA	COPB1	HPRD	IREN
COPA	COPB1	Reactome	IREN
COPA	COPB1	Reactome	IREN
COPA	COPE	CCSB	IREN
COPA	COPE	CCSB	IREN
COPA	COPE	HITPREDICT2	IREN
COPA	COPE	HITPREDICT2	IREN
COPA	COPE	HPRD	IREN
COPA	COPE	HPRD	IREN
COPA	COPE	Reactome	IREN
COPA	COPE	Reactome	IREN
COPA	COPG1	Reactome	IREN
COPA	COPG1	Reactome	IREN
COPA	COPZ1	HITPREDICT2	IREN
COPA	COPZ1	HITPREDICT2	IREN
COPA	COPZ1	Reactome	IREN
COPA	COPZ1	Reactome	IREN
COPA	GBF1	HPRD	IREN
COPA	GBF1	Reactome	IREN
COPA	GOLGA2	Reactome	IREN
COPA	GOSR1	Reactome	IREN
COPA	GOSR2	Reactome	IREN
COPA	KDELR1	Reactome	IREN
COPA	KIF3C	Reactome	IREN
COPA	KIF5A	Reactome	IREN
COPA	RAB1B	Reactome	IREN
COPA	SEC22B	Reactome	IREN
COPA	SEC22B	Reactome	IREN
COPA	SEC23A	HPRD	IREN
COPA	SEC24C	HPRD	IREN
COPA	SPTAN1	Reactome	IREN
COPA	SURF4	Reactome	IREN
COPA	TMED10	HPRD	IREN
COPA	TMED10	Reactome	IREN
COPA	TMED2	Reactome	IREN
COPA	TMED7	Reactome	IREN
COPA	TMED9	Reactome	IREN
COPB1	ARCN1	CCSB	IREN
COPB1	ARCN1	CCSB	IREN
COPB1	ARCN1	HITPREDICT2	IREN
COPB1	ARCN1	HITPREDICT2	IREN
COPB1	ARCN1	INTACT	IREN
COPB1	ARCN1	INTACT	IREN
COPB1	ARCN1	INTACT	IREN
COPB1	ARCN1	INTACT	IREN
COPB1	ARCN1	Reactome	IREN
COPB1	ARCN1	Reactome	IREN
COPB1	CHD7	DIP	IREN
COPB1	CHD7	DIP	IREN
COPB1	COPA	CCSB	IREN
COPB1	COPE	CCSB	IREN
COPB1	COPE	CCSB	IREN
COPB1	COPE	HITPREDICT2	IREN
COPB1	COPE	HITPREDICT2	IREN
COPB1	COPE	Reactome	IREN
COPB1	COPE	Reactome	IREN
COPB1	COPG1	CCSB	IREN
COPB1	COPG1	CCSB	IREN
COPB1	COPG1	Reactome	IREN
COPB1	COPG1	Reactome	IREN
COPB1	COPZ1	HITPREDICT2	IREN
COPB1	COPZ1	HITPREDICT2	IREN
COPB1	COPZ1	Reactome	IREN
COPB1	COPZ1	Reactome	IREN
COPB1	GBF1	HPRD	IREN
COPB1	GBF1	HPRD	IREN
COPB1	GBF1	INTACT	IREN
COPB1	GBF1	INTACT	IREN
COPB1	GBF1	Reactome	IREN
COPB1	GBF1	Reactome	IREN
COPB1	GOLGA2	Reactome	IREN
COPB1	GOSR1	Reactome	IREN
COPB1	GOSR2	Reactome	IREN
COPB1	KDELR1	CCSB	IREN
COPB1	KDELR1	CCSB	IREN
COPB1	KDELR1	HITPREDICT2	IREN
COPB1	KDELR1	HITPREDICT2	IREN
COPB1	KDELR1	HPRD	IREN
COPB1	KDELR1	HPRD	IREN
COPB1	KDELR1	Reactome	IREN
COPB1	KDELR1	Reactome	IREN
COPB1	KIF3C	Reactome	IREN
COPB1	KIF5A	Reactome	IREN
COPB1	RAB1B	Reactome	IREN
COPB1	SEC22B	Reactome	IREN
COPB1	SEC22B	Reactome	IREN
COPB1	SPTAN1	Reactome	IREN
COPB1	SURF4	HPRD	IREN
COPB1	SURF4	Reactome	IREN
COPB1	TMED10	HPRD	IREN
COPB1	TMED10	Reactome	IREN
COPB1	TMED2	Reactome	IREN
COPB1	TMED7	Reactome	IREN
COPB1	TMED9	Reactome	IREN
COPE	COPA	CCSB	IREN
COPE	COPA	INTACT	IREN
COPE	COPB1	CCSB	IREN
COPE	COPB1	HPRD	IREN
COPE	COPG1	CCSB	IREN
COPE	COPG1	HITPREDICT2	IREN
COPE	COPG1	Reactome	IREN
COPE	COPZ1	HPRD	IREN
COPE	COPZ1	Reactome	IREN
COPE	GBF1	HPRD	IREN
COPE	GBF1	Reactome	IREN
COPE	GOLGA2	Reactome	IREN
COPE	GOSR1	Reactome	IREN
COPE	GOSR2	Reactome	IREN
COPE	KDELR1	Reactome	IREN
COPE	KIF3C	Reactome	IREN
COPE	KIF5A	Reactome	IREN
COPE	RAB1B	Reactome	IREN
COPE	SEC22B	Reactome	IREN
COPE	SPTAN1	Reactome	IREN
COPE	SURF4	Reactome	IREN
COPE	TMED10	HITPREDICT2	IREN
COPE	TMED10	HPRD	IREN
COPE	TMED10	Reactome	IREN
COPE	TMED2	Reactome	IREN
COPE	TMED7	Reactome	IREN
COPE	TMED9	Reactome	IREN
COPG1	ARCN1	HITPREDICT2	IREN
COPG1	COPA	HITPREDICT2	IREN
COPG1	COPB1	CCSB	IREN
COPG1	COPB1	HITPREDICT2	IREN
COPG1	COPE	CCSB	IREN
COPG1	COPE	CCSB	IREN
COPG1	COPZ1	CCSB	IREN
COPG1	COPZ1	CCSB	IREN
COPG1	COPZ1	HITPREDICT2	IREN
COPG1	COPZ1	HITPREDICT2	IREN
COPG1	COPZ1	Reactome	IREN
COPG1	COPZ1	Reactome	IREN
COPG1	GBF1	HITPREDICT2	IREN
COPG1	GBF1	HITPREDICT2	IREN
COPG1	GBF1	INTACT	IREN
COPG1	GBF1	INTACT	IREN
COPG1	GBF1	Reactome	IREN
COPG1	GBF1	Reactome	IREN
COPG1	GOLGA2	Reactome	IREN
COPG1	GOSR1	Reactome	IREN
COPG1	GOSR2	Reactome	IREN
COPG1	KDELR1	Reactome	IREN
COPG1	KIF3C	Reactome	IREN
COPG1	KIF5A	Reactome	IREN
COPG1	PHB2	HITPREDICT2	IREN
COPG1	RAB1B	Reactome	IREN
COPG1	SEC22B	Reactome	IREN
COPG1	SPTAN1	Reactome	IREN
COPG1	SURF4	Reactome	IREN
COPG1	TMED10	Reactome	IREN
COPG1	TMED2	Reactome	IREN
COPG1	TMED7	Reactome	IREN
COPG1	TMED9	Reactome	IREN
COPZ1	ARCN1	INTACT	IREN
COPZ1	COPA	HPRD	IREN
COPZ1	COPB1	HPRD	IREN
COPZ1	COPG1	CCSB	IREN
COPZ1	GBF1	HPRD	IREN
COPZ1	GBF1	Reactome	IREN
COPZ1	GOLGA2	Reactome	IREN
COPZ1	GOSR1	Reactome	IREN
COPZ1	GOSR2	Reactome	IREN
COPZ1	KDELR1	Reactome	IREN
COPZ1	KIF3C	Reactome	IREN
COPZ1	KIF5A	Reactome	IREN
COPZ1	RAB1B	Reactome	IREN
COPZ1	SEC22B	Reactome	IREN
COPZ1	SPTAN1	Reactome	IREN
COPZ1	SURF4	Reactome	IREN
COPZ1	TMED10	HPRD	IREN
COPZ1	TMED10	Reactome	IREN
COPZ1	TMED2	Reactome	IREN
COPZ1	TMED7	Reactome	IREN
COPZ1	TMED9	HPRD	IREN
COPZ1	TMED9	Reactome	IREN
CPS1	CPT1A	HPRD	IREN
CPS1	SEC22B	HPRD	IREN
CPT1A	RHOA	HPRD	IREN
CREBBP	AP1B1	HPRD	IREN
CREBBP	CCNE1	HPRD	IREN
CREBBP	CCNE1	HPRD	IREN
CREBBP	CTNNB1	CCSB	IREN
CREBBP	CTNNB1	HPRD	IREN
CREBBP	CTNNB1	INTACT	IREN
CREBBP	CTNNB1	Reactome	IREN
CREBBP	KIAA0430	INTACT	IREN
CREBBP	MED13L	HPRD	IREN
CREBBP	MED13L	Reactome	IREN
CREBBP	POLR2A	Reactome	IREN
CREBBP	SND1	HPRD	IREN
CREBBP	STAT1	HITPREDICT2	IREN
CTNNA1	ACTB	HPRD	IREN
CTNNA1	ALDOB	HITPREDICT2	IREN
CTNNA1	ALDOB	INTACT	IREN
CTNNA1	CDC42	HPRD	IREN
CTNNA1	CDC42	Reactome	IREN
CTNNA1	Crebbp	DIP	IREN
CTNNA1	CREBBP	DIP	IREN
CTNNA1	CTNNB1	CCSB	IREN
CTNNA1	CTNNB1	HITPREDICT2	IREN
CTNNA1	CTNNB1	HPRD	IREN
CTNNA1	CTNNB1	INTACT	IREN
CTNNA1	CTNNB1	INTACT	IREN
CTNNA1	CTNNB1	Reactome	IREN
CTNNA1	JUP	CCSB	IREN
CTNNA1	JUP	HPRD	IREN
CTNNA1	JUP	INTACT	IREN
CTNNA1	JUP	INTACT	IREN
CTNNA1	JUP	Reactome	IREN
CTNNA1	PARD3	HITPREDICT2	IREN
CTNNA1	PARD3	HITPREDICT2	IREN
CTNNA2	CDC42	HPRD	IREN
CTNNA2	CDC42	Reactome	IREN
CTNNA2	JUP	INTACT	IREN
CTNNB1	ACTB	HPRD	IREN
CTNNB1	BCL9	CCSB	IREN
CTNNB1	BCL9	CCSB	IREN
CTNNB1	BCL9	HPRD	IREN
CTNNB1	BCL9	HPRD	IREN
CTNNB1	BCL9	INTACT	IREN
CTNNB1	BCL9	INTACT	IREN
CTNNB1	BCL9	INTACT	IREN
CTNNB1	BCL9	INTACT	IREN
CTNNB1	CALR	INTACT	IREN
CTNNB1	CCNE1	HPRD	IREN
CTNNB1	CCNE1	HPRD	IREN
CTNNB1	CDC42	HPRD	IREN
CTNNB1	CDC42	Reactome	IREN
CTNNB1	CDK2	HPRD	IREN
CTNNB1	CREBBP	CCSB	IREN
CTNNB1	CREBBP	CCSB	IREN
CTNNB1	CREBBP	DIP	IREN
CTNNB1	CREBBP	DIP	IREN
CTNNB1	CREBBP	HITPREDICT2	IREN
CTNNB1	CREBBP	HITPREDICT2	IREN
CTNNB1	CREBBP	INTACT	IREN
CTNNB1	CREBBP	INTACT	IREN
CTNNB1	CREBBP	INTACT	IREN
CTNNB1	CREBBP	INTACT	IREN
CTNNB1	CTNNA1	CCSB	IREN
CTNNB1	CTNNA1	CCSB	IREN
CTNNB1	CTNNA1	INTACT	IREN
CTNNB1	CTNNA1	INTACT	IREN
CTNNB1	CTNNA1	INTACT	IREN
CTNNB1	CTNNA1	INTACT	IREN
CTNNB1	CTNNA2	HITPREDICT2	IREN
CTNNB1	CTNNA2	HPRD	IREN
CTNNB1	JUP	INTACT	IREN
CTNNB1	JUP	INTACT	IREN
CTNNB1	PARD3	HITPREDICT2	IREN
CTNNB1	PARD3	HITPREDICT2	IREN
CTNNB1	PTPRF	HITPREDICT2	IREN
CTNNB1	PTPRF	HITPREDICT2	IREN
CTNNB1	SEC23A	HPRD	IREN
CTNNB1	TP53BP2	HITPREDICT2	IREN
CTNNB1	TUBA1A	HITPREDICT2	IREN
CTNNB1	TUBA1A	HPRD	IREN
CYB5A	CYCS	HITPREDICT2	IREN
CYB5A	CYCS	HPRD	IREN
CYB5A	CYP1A2	HITPREDICT2	IREN
CYB5A	CYP1A2	HPRD	IREN
CYB5A	CYP2E1	HPRD	IREN
CYB5A	CYP2E1	HPRD	IREN
CYB5A	CYP4F2	HITPREDICT2	IREN
CYB5A	CYP4F2	HITPREDICT2	IREN
CYB5A	POR	HPRD	IREN
CYB5R3	CYB5A	HPRD	IREN
CYB5R3	CYCS	HPRD	IREN
CYCS	ITGA4	HITPREDICT2	IREN
CYCS	POR	HPRD	IREN
CYP1A2	POR	HITPREDICT2	IREN
CYP1A2	POR	HPRD	IREN
CYP2E1	CLU	HITPREDICT2	IREN
CYP2E1	CLU	INTACT	IREN
CYP2E1	CYB5A	HITPREDICT2	IREN
CYP2E1	POR	HPRD	IREN
CYP4F2	CYB5A	HPRD	IREN
DNAJC6	CLTC	HITPREDICT2	IREN
DNAJC6	CLTC	HPRD	IREN
DNAJC6	CLTC	Reactome	IREN
DNAJC6	VAMP8	HPRD	IREN
DNAJC6	VAMP8	Reactome	IREN
DOCK11	CDC42	HPRD	IREN
DOCK11	CDC42	Reactome	IREN
DOCK11	RAC1	HPRD	IREN
DOCK11	RAC1	Reactome	IREN
DSP	JUP	CCSB	IREN
DSP	JUP	HITPREDICT2	IREN
DSP	JUP	HPRD	IREN
DSP	JUP	Reactome	IREN
DSP	TECR	HPRD	IREN
DSP	VTN	HPRD	IREN
EEA1	NSF	HPRD	IREN
EEA1	RAB14	HPRD	IREN
EEA1	RAB22A	CCSB	IREN
EEA1	RAB22A	CCSB	IREN
EEA1	RAB22A	HITPREDICT2	IREN
EEA1	RAB22A	HITPREDICT2	IREN
EEA1	RAB22A	INTACT	IREN
EEA1	RAB22A	INTACT	IREN
EEA1	RAB5C	HITPREDICT2	IREN
EEA1	RAB5C	HITPREDICT2	IREN
EEA1	RAB5C	HPRD	IREN
EEA1	RAB5C	HPRD	IREN
EEA1	SNX27	INTACT	IREN
EHHADH	ACTB	CCSB	IREN
EHHADH	ACTB	HITPREDICT2	IREN
EHHADH	ACTB	INTACT	IREN
EPS8	BAIAP2L1	CCSB	IREN
EPS8	BAIAP2L1	CCSB	IREN
EPS8	BAIAP2L1	HITPREDICT2	IREN
EPS8	BAIAP2L1	HITPREDICT2	IREN
EPS8	GULP1	HPRD	IREN
EPS8	GULP1	HPRD	IREN
ERBB4	GAPDH	HITPREDICT2	IREN
ERBB4	NCK2	HPRD	IREN
ERBB4	NCK2	INTACT	IREN
ERCC6L	CDC42	Reactome	IREN
ERGIC1	ERGIC3	CCSB	IREN
ERGIC1	ERGIC3	CCSB	IREN
ERGIC1	ERGIC3	HITPREDICT2	IREN
ERGIC1	ERGIC3	HITPREDICT2	IREN
ERGIC1	ERGIC3	INTACT	IREN
ERGIC1	ERGIC3	INTACT	IREN
ERGIC1	GNAI2	HPRD	IREN
ERGIC3	ERGIC1	CCSB	IREN
ERGIC3	ERGIC1	HPRD	IREN
ERP44	ITPR1	INTACT	IREN
ERP44	ITPR1	INTACT	IREN
ERP44	ITPR1	INTACT	IREN
ERP44	ITPR1	INTACT	IREN
ERP44	ITPR1	INTACT	IREN
ERP44	ITPR1	INTACT	IREN
ERP44	ITPR1	INTACT	IREN
ERP44	ITPR1	INTACT	IREN
ERP44	LMAN1	HPRD	IREN
ERP44	LMAN1	INTACT	IREN
F12	APOH	HPRD	IREN
FCGR2B	PTPN6	CCSB	IREN
FCGR2B	PTPN6	HITPREDICT2	IREN
FCGR2B	PTPN6	HPRD	IREN
FCGRT	B2M	HITPREDICT2	IREN
FCGRT	B2M	HPRD	IREN
FCGRT	B2M	INTACT	IREN
FECH	PGRMC1	INTACT	IREN
FGA	ABCA6	HPRD	IREN
FGA	AHSG	HPRD	IREN
FGA	AP1M1	HPRD	IREN
FGA	APOA1	HITPREDICT2	IREN
FGA	APOA1	HPRD	IREN
FGA	APOA1	INTACT	IREN
FGA	APOA4	HPRD	IREN
FGA	APOC1	HPRD	IREN
FGA	APOC2	HPRD	IREN
FGA	ASB6	HITPREDICT2	IREN
FGA	C1QC	HPRD	IREN
FGA	CLU	HPRD	IREN
FGA	FGB	CCSB	IREN
FGA	FGB	CCSB	IREN
FGA	FGB	Reactome	IREN
FGA	FGB	Reactome	IREN
FGA	FGG	CCSB	IREN
FGA	FGG	CCSB	IREN
FGA	FGG	Reactome	IREN
FGA	FGG	Reactome	IREN
FGA	HPX	HPRD	IREN
FGA	RAP1A	HPRD	IREN
FGA	RAP1A	Reactome	IREN
FGA	RAP1B	HPRD	IREN
FGA	RAP1B	Reactome	IREN
FGA	TLR4	Reactome	IREN
FGB	CALR	HITPREDICT2	IREN
FGB	FGA	CCSB	IREN
FGB	FGA	HITPREDICT2	IREN
FGB	FGA	HPRD	IREN
FGB	FGG	CCSB	IREN
FGB	FGG	Reactome	IREN
FGB	RAP1A	HPRD	IREN
FGB	RAP1A	Reactome	IREN
FGB	RAP1B	HPRD	IREN
FGB	RAP1B	Reactome	IREN
FGB	TLR4	Reactome	IREN
FGG	ASB6	HITPREDICT2	IREN
FGG	FGA	CCSB	IREN
FGG	FGA	HITPREDICT2	IREN
FGG	FGA	HPRD	IREN
FGG	FGB	CCSB	IREN
FGG	FGB	CCSB	IREN
FGG	FGB	HITPREDICT2	IREN
FGG	FGB	HITPREDICT2	IREN
FGG	FGB	HPRD	IREN
FGG	FGB	HPRD	IREN
FGG	RAP1A	HPRD	IREN
FGG	RAP1A	Reactome	IREN
FGG	RAP1B	HPRD	IREN
FGG	RAP1B	Reactome	IREN
FGG	TLR4	Reactome	IREN
FGG	VTN	HPRD	IREN
FLNA	BSG	HITPREDICT2	IREN
FLNA	CDC42	HPRD	IREN
FLNA	RHOA	HPRD	IREN
FLNA	TTN	INTACT	IREN
GANAB	JUP	HPRD	IREN
GANAB	P4HB	HPRD	IREN
GANAB	RAP1A	HPRD	IREN
GANAB	RAP1A	INTACT	IREN
GANAB	TNS3	HPRD	IREN
GAPDH	AP2M1	HITPREDICT2	IREN
GAPDH	ERBB4	INTACT	IREN
GAPDH	ERBB4	INTACT	IREN
GAPDH	FLNA	HPRD	IREN
GAPDH	MTHFD1	HPRD	IREN
GAPDH	RAB2A	HPRD	IREN
GAS8	NCL	HPRD	IREN
GAS8	TUBA4A	HPRD	IREN
GBF1	COPB1	HITPREDICT2	IREN
GBF1	COPG1	INTACT	IREN
GBF1	RAB1B	Reactome	IREN
GBF1	SEC22B	Reactome	IREN
GBF1	SPTAN1	Reactome	IREN
GBF1	SURF4	Reactome	IREN
GBF1	TMED10	Reactome	IREN
GBF1	TMED2	Reactome	IREN
GBF1	TMED7	Reactome	IREN
GBF1	TMED9	Reactome	IREN
GBP1	ATP5B	HPRD	IREN
GBP1	GAPDH	HPRD	IREN
GLUD1	ASGR2	HPRD	IREN
GLUD1	HPX	HITPREDICT2	IREN
GLUD1	HPX	HPRD	IREN
GLUD1	VTN	HPRD	IREN
GLUD1	VTN	INTACT	IREN
GNAI2	FLNA	HPRD	IREN
GNAI2	GAPDH	HPRD	IREN
GNAI2	GNAI3	HPRD	IREN
GNAI2	GNB4	HITPREDICT2	IREN
GNAI2	GNB4	HITPREDICT2	IREN
GNAI2	GNB4	HPRD	IREN
GNAI2	GNB4	HPRD	IREN
GNAI2	KNG1	HPRD	IREN
GNAI2	KNG1	Reactome	IREN
GNAI2	MTHFD1	HPRD	IREN
GNAI2	NPY5R	HPRD	IREN
GNAI2	NPY5R	Reactome	IREN
GNAI2	NUCB1	HPRD	IREN
GNAI2	NUCB1	HPRD	IREN
GNAI2	TUBA4A	HITPREDICT2	IREN
GNAI2	TUBA4A	INTACT	IREN
GNAI3	GNB4	HITPREDICT2	IREN
GNAI3	GNB4	HPRD	IREN
GNAI3	GNB4	Reactome	IREN
GNAI3	KNG1	HPRD	IREN
GNAI3	KNG1	Reactome	IREN
GNAI3	NCL	INTACT	IREN
GNAI3	NCL	INTACT	IREN
GNAI3	NPY5R	HPRD	IREN
GNAI3	NPY5R	Reactome	IREN
GNAI3	NUCB1	INTACT	IREN
GNAI3	NUCB1	INTACT	IREN
GNAI3	NUCB2	HITPREDICT2	IREN
GNAI3	NUCB2	HITPREDICT2	IREN
GNAI3	NUCB2	HPRD	IREN
GNAI3	NUCB2	HPRD	IREN
GNAI3	NUCB2	INTACT	IREN
GNAI3	NUCB2	INTACT	IREN
GNB4	GNAI2	HPRD	IREN
GNB4	GNAI2	Reactome	IREN
GNB4	PDCL	HITPREDICT2	IREN
GNB4	PDCL	HPRD	IREN
GNB4	PDCL	Reactome	IREN
GOLGA2	ATP6V1G1	CCSB	IREN
GOLGA2	ATP6V1G1	CCSB	IREN
GOLGA2	ATP6V1G1	HITPREDICT2	IREN
GOLGA2	ATP6V1G1	HITPREDICT2	IREN
GOLGA2	ATP6V1G1	INTACT	IREN
GOLGA2	ATP6V1G1	INTACT	IREN
GOLGA2	C12orf50	CCSB	IREN
GOLGA2	C12orf50	CCSB	IREN
GOLGA2	C12orf50	HITPREDICT2	IREN
GOLGA2	C12orf50	HITPREDICT2	IREN
GOLGA2	C12ORF50	INTACT	IREN
GOLGA2	C12ORF50	INTACT	IREN
GOLGA2	CCDC17	CCSB	IREN
GOLGA2	CCDC17	CCSB	IREN
GOLGA2	CCDC17	HITPREDICT2	IREN
GOLGA2	CCDC17	HITPREDICT2	IREN
GOLGA2	CCDC17	INTACT	IREN
[truncated: 1,275 more rows]

## Sheet: T2DM-Protomodule
NODES 1	NODES 2	DATABASES SOURCES	NETWORK NAMES
[truncated: 605 more rows]

[truncated: 1 more sheets: HYBRIDT2DN]
