# Supplementary material for: A type 2 diabetes disease module with a high collective influence for Cdk2 and PTPLAD1 is localized in endosomes
Source: PLoS One. 2018 Oct 9;13(10):e0205180. doi: 10.1371/journal.pone.0205180 (PMC6177195; doi:10.1371/journal.pone.0205180)
Supplement: S3 Table — (XLS) [file pone.0205180.s008.xls]

## Sheet: IREN-centrality
node_name	MCC	DMNC	MNC	Degree	EPC	BottleNeck	EcCentricity	Closeness	Radiality	Betweenness	Stress	ClusteringCoefficient
CDK2	480	0.13651	47	57	46.201	88	0.2	164.6	7.78846	21998.9	113378	0.06015
ITGA4	121	0.19652	20	37	39.453	23	0.16667	145.983	7.49679	7795.78	45226	0.05255
PDIA3	33	0.26253	9	16	22.691	35	0.2	132.933	7.4391	7275.45	35534	0.1
GOLGA2	348713655278	0.76125	24	36	46.862	14	0.16667	140.35	7.39103	6435.7	30712	0.26825
APOA1	363855	0.49382	17	23	20.401	22	0.2	126.317	7.19872	4574.16	21624	0.25296
CLTC	1046	0.29246	22	26	32.923	13	0.16667	139.167	7.42949	5948.16	37468	0.17231
ACTB	369	0.2752	26	29	37.555	7	0.16667	145.483	7.55449	5457.34	33260	0.17241
TMED10	369789683907	0.77429	27	28	48.3	5	0.16667	139.067	7.42949	2283.58	18462	0.55556
SEC22B	194475140674	0.72093	28	30	48.162	2	0.16667	128.517	7.12821	1629.6	11600	0.47816
AP2M1	922	0.27679	22	24	30.451	8	0.16667	134.517	7.35577	3228.35	22072	0.19203
VAMP2	1121	0.42062	15	22	28.154	10	0.14286	125.676	7.10577	3257.14	22878	0.18182
ATP6V1A	144	0.43905	7	19	18.831	12	0.16667	120.9	7.08333	4143.12	21110	0.11111
CLU	728	0.5854	7	13	10.929	18	0.16667	111.267	6.87821	7903.1	37982	0.21795
AP1M1	363055	0.85919	9	22	26.128	8	0.2	128.583	7.25321	4172.55	22776	0.22944
CAV1	72	0.25901	14	18	28.723	12	0.16667	132.017	7.36859	3083.65	16482	0.15033
SPTAN1	175314585926	0.52725	27	27	46.391	2	0.16667	137.333	7.39103	3266.9	19642	0.40741
TMED2	193517097122	0.82788	25	27	47.735	2	0.16667	127.867	7.16987	1264.04	9192	0.56125
INSR	135	0.24565	20	23	31.039	6	0.16667	133.1	7.33654	2695.22	16000	0.1581
KIF5A	6706022421	0.76097	17	22	42.724	6	0.16667	127.583	7.16987	1876.13	13176	0.42424
RAC1	119	0.23452	19	20	30.152	8	0.16667	134.967	7.39103	2861.24	15158	0.18421
COPA	369789323188	0.83208	25	25	47.185	1	0.16667	133.917	7.32692	924.088	9588	0.66
RAB1B	369789235207	1.03785	20	24	44.465	2	0.14286	121.66	6.99679	1297.94	7226	0.62319
TMED9	369789315844	0.86679	23	23	45.279	3	0.16667	122.783	7.06731	407.116	3582	0.70751
CTNNB1	105	0.24122	19	20	29.993	6	0.16667	133.217	7.35256	2466.51	13512	0.18947
APOB	263	0.4296	9	19	20.372	7	0.16667	119.5	7.02885	3473.84	25766	0.1345
RAB1A	403212	0.85796	10	18	35.003	8	0.16667	125.717	7.19551	3458.83	19596	0.31373
POLR2A	21	0.37893	4	17	19.459	9	0.16667	124.6	7.19872	4443.72	20708	0.05147
ARCN1	369789235214	0.78828	24	24	45.07	1	0.14286	127.293	7.13141	732.988	5802	0.63406
COPB1	369789236761	0.93483	22	23	46.282	2	0.16667	129.25	7.23718	1144.57	8238	0.70751
CDC42	70	0.24775	14	20	24.533	5	0.16667	127.267	7.20833	3069.45	16530	0.12105
GOSR2	348713613390	0.76995	23	23	45.218	1	0.16667	121.833	7.02564	279.134	3332	0.62846
GOSR1	348713164838	0.84429	19	21	42.032	3	0.14286	117.343	6.89744	1259.93	10822	0.60476
FGA	363625	0.63865	13	20	17.448	4	0.16667	117.05	6.97756	2176.52	11330	0.31053
ATP6V1B2	143	0.24269	13	18	24.344	6	0.16667	125.617	7.19872	3493.34	19818	0.13072
FLNA	295	0.33205	16	17	28.794	6	0.16667	132.467	7.36218	1883.36	12650	0.27206
GNAI2	67	0.43905	7	14	19.673	9	0.16667	118.35	7.05128	3603.17	20148	0.18681
TMED7	369789315840	1.00046	21	21	44.081	1	0.14286	118.826	6.95513	47.1081	1036	0.84286
SEC23A	489685	0.51586	20	21	41.937	1	0.16667	133.25	7.35256	1473.82	12164	0.4
COPG1	369789235201	1.03785	20	21	44.555	1	0.14286	118.66	6.95192	143.883	1252	0.80476
COPE	369789236640	0.98916	21	21	44.49	1	0.14286	118.876	6.96154	82.9419	1458	0.83333
COPZ1	369789235200	1.03785	20	20	44.138	1	0.14286	117.493	6.93269	34.1641	794	0.88947
RHOA	76	0.33919	10	16	21.784	5	0.16667	119.417	7.03846	1992.53	10838	0.15
LRP1	13	0.2842	4	11	17.299	10	0.16667	121.483	7.17308	3708.19	17654	0.07273
KDELR1	176272629120	0.9716	19	19	41.797	1	0.14286	117.493	6.94231	39.4686	904	0.84795
GAPDH	261	0.3491	14	17	27.543	3	0.16667	132.317	7.36538	2221.17	12198	0.22794
CALR	27	0.26242	8	15	21.501	5	0.2	127.6	7.28526	2967.39	16104	0.09524
ATP5B	23	0.2927	7	12	18.874	8	0.2	126.183	7.28846	1709.96	9770	0.13636
LMAN1	42485	0.61311	13	16	35.568	3	0.16667	116.8	6.96154	1856.74	12060	0.4
SURF4	18681063124	0.8824	17	17	40.8	1	0.16667	114.35	6.90705	149.605	1684	0.80147
NSF	169	0.32657	14	15	27.971	3	0.14286	119.76	7.03526	1765.09	10512	0.27619
CREBBP	29	0.29157	8	13	18.224	5	0.16667	120.85	7.12179	2619.36	11876	0.12821
COMMD1	16	0.25611	7	9	3.47	9	0.14286	85.4262	5.9359	4877	26010	0.22222
VAMP3	1154	0.45067	15	15	21.896	2	0.14286	112.326	6.84936	580.765	6132	0.42857
APOC1	363722	0.55082	15	15	16.521	2	0.16667	113.933	6.93269	867.709	6582	0.52381
TTN	362885	0.85919	9	13	18.787	4	0.16667	123.233	7.20192	1388.08	7868	0.48718
TFRC	36	0.51861	5	11	19.001	6	0.16667	121.9	7.16987	1960.7	10698	0.14545
SEC24C	409013	0.65315	14	15	36.822	1	0.16667	124.25	7.17308	593.248	5488	0.55238
GBF1	7664025600	1.0115	15	15	39.926	1	0.14286	109.51	6.75962	5.59495	120	0.9619
P4HB	39	0.33413	9	13	22.755	3	0.2	124.483	7.24359	1477.97	8160	0.20513
STAT1	10	0.30898	3	9	15.278	7	0.16667	113.533	6.95833	1293.6	5126	0.11111
KIF3C	6706022400	1.00224	14	14	37.764	1	0.14286	105.826	6.65385	0.42481	8	0.97802
APOE	363129	0.60034	13	14	16.676	1	0.16667	113.3	6.91987	507.526	3116	0.51648
PRKAA1	38	0.51861	5	12	21.919	3	0.16667	115.55	6.98397	1236.67	6188	0.15152
JUP	30	0.23943	10	12	18.482	3	0.16667	119.733	7.12179	1625.07	7490	0.18182
VPS35	18	0.23326	8	10	15.245	5	0.16667	119.55	7.10577	1724.19	7902	0.17778
ATP6V1E1	124	0.64826	5	9	10.05	6	0.14286	101.893	6.60256	2126.13	12132	0.27778
SND1	18	0.26242	8	8	18.701	7	0.2	120.617	7.18269	542.012	3660	0.32143
SEC31A	403250	0.63865	13	13	33.861	1	0.16667	120.733	7.09936	281.97	3156	0.64103
SEC24A	403249	0.71711	12	13	31.655	1	0.16667	115.633	6.97436	333.314	2668	0.62821
B2M	54	0.38039	6	12	23.13	2	0.16667	116.067	7.03526	1115.96	7902	0.21212
AP1B1	245	0.4242	11	12	22.393	2	0.16667	123.683	7.19872	919.943	5504	0.37879
HPX	362883	0.73825	10	11	14.502	3	0.16667	109.717	6.85897	1397.08	5860	0.67273
RAB11A	26	0.45378	5	10	19.955	4	0.16667	113.417	6.94872	807.527	4112	0.24444
RAB8A	18	0.38896	5	9	11.592	5	0.14286	105.376	6.6859	1473.61	7112	0.16667
VTN	7	0	1	7	6.01	7	0.16667	96.05	6.45192	1311.45	5790	0
VAMP8	998	0.49759	12	12	22.049	1	0.16667	117.1	7.01923	517.164	5034	0.51515
NCL	14	0.46346	3	11	15.063	2	0.16667	117.333	7.04487	1506.29	7460	0.09091
PTPLAD1	62	0.32239	11	11	23.862	2	0.16667	122.983	7.19231	458.81	3738	0.34545
TUBA4A	18	0.2842	4	10	15.986	3	0.14286	110.576	6.86859	685.668	3612	0.2
CTNNA1	27	0.32073	8	9	19.518	4	0.14286	116.543	7.02564	787.647	4482	0.30556
DSP	4	0.30779	2	4	7.919	9	0.16667	110.133	6.95192	2608.92	9710	0.16667
APOA4	363120	0.7466	11	11	14.864	1	0.16667	110.333	6.87179	116.022	1236	0.8
AP1G1	247	0.49882	10	11	18.296	1	0.16667	111.967	6.91026	443.926	2972	0.45455
DNAJC6	798	0.47511	11	11	19.24	1	0.16667	114.15	6.96474	385.966	4728	0.50909
APOC2	363120	0.7466	11	11	14.813	1	0.16667	110.333	6.87179	116.022	1236	0.8
AHSG	362882	0.85919	9	11	16.955	1	0.16667	116.667	7.04808	949.824	5864	0.65455
VAMP7	974	0.52601	11	11	18.344	1	0.16667	111.583	6.90064	287.654	3450	0.56364
NAPA	110	0.41901	10	10	24.889	2	0.14286	112.805	6.85577	293.15	2920	0.46667
PA2G4	23	0.23866	9	10	18.568	2	0.16667	119.783	7.15705	877.402	4678	0.22222
PPIB	24	0.32929	7	9	15.247	3	0.2	118.933	7.14744	1502.5	6602	0.25
RAB7A	21	0.38039	6	9	10.949	3	0.16667	103.183	6.67628	864.446	4108	0.22222
GNAI3	12	0.23775	6	8	6.662	4	0.16667	100.55	6.61538	891.252	3744	0.17857
CD74	168	0.61814	6	10	23.882	1	0.16667	112.55	6.9391	226.044	2336	0.42222
TUBA1C	182	0.41901	10	10	24.499	1	0.16667	127.817	7.31731	315.031	3774	0.46667
ATIC	55	0.43736	8	9	21.111	2	0.16667	116.733	7.03846	494.138	3260	0.41667
EEA1	9	0.30779	2	9	10.857	2	0.14286	103.526	6.66346	682.153	4008	0.02778
RAB14	11	0.2842	4	9	11.379	2	0.14286	103.793	6.65064	1025.92	6012	0.08333
BCAP31	7	0.30779	2	7	10.66	4	0.14286	102.079	6.61538	1584.35	8616	0.09524
PLG	7	0.30779	2	7	10.254	4	0.16667	106.9	6.82051	850.254	5448	0.04762
STX7	337	0.64146	8	9	15.51	1	0.14286	100.271	6.52564	82.5473	442	0.61111
TUBA1A	15	0.25931	5	9	18.987	1	0.16667	117.633	7.08974	604.381	3048	0.19444
PTPN6	25	0.36588	7	8	16.859	2	0.16667	117.4	7.07692	715.528	3280	0.35714
VTI1B	156	0.49567	8	8	13.637	2	0.14286	105.219	6.73718	128.789	1114	0.60714
TF	28	0.56839	4	8	12.885	2	0.16667	112.983	6.99359	1157.2	7222	0.25
AP1S1	146	0.61814	6	8	15.333	2	0.16667	106.8	6.79167	186.585	1114	0.46429
IGF2R	33	0.51861	5	8	12.562	2	0.14286	105.76	6.72756	472.55	2858	0.28571
PRDX4	8	0.30898	3	7	10.93	3	0.16667	107.367	6.86218	669.108	3664	0.09524
RAP1A	10	0.46346	3	7	10.749	3	0.16667	110.867	6.95513	1107.58	5548	0.14286
POR	8	0.2842	4	6	4.694	4	0.16667	94.8	6.45833	1185.98	4658	0.2
ABCC2	5	0	1	5	8.719	5	0.14286	102.743	6.67628	449.221	2856	0
CCDC22	20	0.29157	8	8	2.05	1	0.125	69.0488	4.96474	170.5	2398	0.35714
PARD3	12	0.32413	5	7	11.324	2	0.16667	106.717	6.80128	760.168	3986	0.2381
C1QC	721	0.71324	6	7	9.121	2	0.16667	101.8	6.64744	257.848	824	0.71429
LAMP1	11	0.37893	4	7	14.556	2	0.16667	115.117	7.01923	931.927	4950	0.19048
GANAB	12	0.32413	5	7	15.412	2	0.2	118.6	7.15064	689.138	3684	0.2381
SDC1	122	0.64826	5	7	9.647	2	0.16667	97.6667	6.47436	848.789	5334	0.47619
RHOC	9	0.25931	5	6	15.698	3	0.16667	116.35	7.08654	272.444	1596	0.26667
SLC25A5	6	0	1	6	11.521	3	0.16667	111.067	6.93269	457.916	2508	0
CCNE1	30	0.40246	7	7	15.452	1	0.16667	114.85	7.01603	65.5692	512	0.52381
SNAP29	168	0.5854	7	7	13.486	1	0.14286	97.2214	6.44872	8.73228	150	0.7619
SNX3	11	0.37893	4	7	14.018	1	0.16667	113.65	6.99359	464.636	2816	0.19048
ATP5A1	18	0.2927	7	7	13.678	1	0.16667	116.383	7.08333	491.936	3506	0.38095
ATP6V0A1	122	0.64826	5	7	10.616	1	0.14286	107.06	6.79808	291.212	2040	0.47619
FGG	25	0.42794	6	7	6.699	1	0.16667	98.8333	6.5641	313.434	1628	0.42857
STX12	56	0.43905	7	7	15.204	1	0.125	101.254	6.52885	98.9106	860	0.57143
M6PR	72	0.51223	7	7	15.001	1	0.16667	107.267	6.82051	57.5693	748	0.66667
VPS26A	12	0.32413	5	7	9.336	1	0.14286	101.46	6.62821	321.823	1318	0.2381
FGB	25	0.42794	6	7	8.119	1	0.16667	101.767	6.66346	228.214	1744	0.42857
ANXA2	9	0.30898	3	7	14.429	1	0.16667	116.1	7.04487	599.202	3204	0.19048
TNS3	721	0.71324	6	7	9.754	1	0.16667	101.65	6.65064	149.691	752	0.71429
RAB11B	20	0.45378	5	7	16.717	1	0.16667	117.617	7.09936	927.744	5058	0.33333
MTHFD1	50	0.47549	6	6	16.222	2	0.16667	116.6	7.08654	234.513	1770	0.66667
C3	6	0.30779	2	6	7.753	2	0.16667	105.25	6.78526	1030.34	4306	0.13333
CYB5A	9	0.25931	5	6	3.263	2	0.14286	87.969	6.18269	943.482	6112	0.26667
CYCS	7	0.2842	4	5	10.868	3	0.16667	112.767	6.98718	1452.95	8680	0.3
CERS2	4	0.30779	2	4	1.554	4	0.125	67.4917	5.06731	997.531	3662	0.16667
CDKN1B	14	0.47366	4	6	13.999	1	0.16667	111.883	6.94872	111.931	848	0.4
VPS29	13	0.38896	5	6	11.084	1	0.14286	102.793	6.66026	106.576	696	0.4
ATP6V1F	121	0.64826	5	6	7.692	1	0.14286	100.61	6.60897	181.05	536	0.66667
ATP6V1G1	121	0.64826	5	6	10.649	1	0.16667	107.267	6.78846	415.474	2024	0.66667
LAMTOR3	6	0	1	6	8.212	1	0.14286	102.776	6.67628	355.135	2706	0
PHB2	9	0.46346	3	6	16.783	1	0.16667	117.6	7.09615	346.159	2032	0.2
ABCA6	720	0.71324	6	6	8.569	1	0.16667	94.8667	6.39103	0	0	1
RAB5C	9	0.46346	3	6	14.833	1	0.16667	117.117	7.09615	566.851	3764	0.2
MSR1	9	0.37893	4	5	7.786	2	0.16667	101.3	6.65385	154.644	638	0.4
TLR4	8	0.46346	3	5	6.607	2	0.14286	92.219	6.28526	673.973	4722	0.3
RAP1B	8	0.46346	3	5	8.182	2	0.16667	106.583	6.83333	585.317	2822	0.3
KNG1	5	0.30779	2	5	4.808	2	0.16667	92.7833	6.34615	922.982	5230	0.1
SMC1A	5	0.30779	2	5	9.689	2	0.16667	110	6.92308	562.906	2642	0.1
SEC61B	5	0.30898	3	4	8.166	3	0.14286	106.126	6.80449	372.335	2338	0.33333
GOLGA5	4	0.30779	2	4	9.468	3	0.14286	93.4619	6.35577	717.81	4250	0.16667
TECR	2	0	1	2	1.658	5	0.14286	81.8095	5.98077	1397.94	5104	0
CIT	10	0.32413	5	5	13.06	1	0.14286	103.36	6.70833	13.9698	116	0.5
CEACAM1	10	0.32413	5	5	13.071	1	0.16667	111.683	6.96154	19.5343	140	0.5
MYL12B	16	0.45378	5	5	15.046	1	0.16667	115.683	7.07692	27.8626	480	0.7
SEC61A1	6	0.30898	3	5	8.817	1	0.16667	103.45	6.76603	346.606	2316	0.2
ASB6	8	0.46346	3	5	6.961	1	0.16667	99.85	6.63782	246.647	1292	0.3
GTPBP4	8	0.46346	3	5	9.877	1	0.16667	105.133	6.78526	252.155	1298	0.3
GRB14	8	0.46346	3	5	13.599	1	0.14286	104.693	6.72115	428.689	2548	0.3
PDIA6	8	0.37893	4	4	10.121	2	0.16667	108.333	6.89103	33.2813	252	0.66667
COMMD6	8	0.37893	4	4	1.731	2	0.125	67.0488	4.95192	153.5	2366	0.66667
HBB	5	0.30898	3	4	9.334	2	0.2	114.233	7.0641	373.144	2036	0.33333
APOH	5	0.30898	3	4	6.065	2	0.14286	95.7762	6.47436	637.796	2824	0.33333
GNB4	4	0.30779	2	4	5.011	2	0.14286	90.1262	6.26603	670.548	3734	0.16667
RAB22A	4	0	1	4	6.102	2	0.14286	92.0619	6.28846	188.848	834	0
SCAMP3	3	0.30779	2	3	2.612	3	0.125	76.475	5.61859	1240	7356	0.33333
GLUD1	3	0	1	3	3.493	3	0.14286	84.2286	6.00321	1083.15	4426	0
CYP2E1	3	0.30779	2	3	3.04	3	0.14286	85.9429	6.11218	450.687	1406	0.33333
PDIA4	8	0.37893	4	4	11.18	1	0.2	113.083	7.03846	100.409	1246	0.66667
TP53BP2	4	0.30779	2	4	10.935	1	0.16667	106.3	6.85256	163.322	1062	0.16667
NCK2	4	0.30779	2	4	8.145	1	0.14286	99.6429	6.61218	45.0161	268	0.16667
SNX2	5	0.30898	3	4	8.039	1	0.14286	99.1262	6.58974	67.9938	398	0.33333
LAMTOR1	4	0.30779	2	4	7.323	1	0.14286	96.7429	6.49038	126.211	584	0.16667
ATP5D	8	0.37893	4	4	10.861	1	0.16667	111.4	6.98718	17.7269	134	0.66667
HIST1H1B	7	0.46346	3	4	10.513	1	0.16667	111.3	6.95833	55.5859	412	0.5
RAC2	12	0.47366	4	4	12.914	1	0.14286	108.643	6.86218	11.8152	130	0.83333
ROCK1	4	0.30779	2	4	5.876	1	0.14286	95.7762	6.46154	90.2091	314	0.16667
SLC2A2	24	0.56839	4	4	10.207	1	0.14286	95.7762	6.46795	0	0	1
PTPRF	8	0.37893	4	4	11.502	1	0.16667	104.7	6.79487	19.1827	168	0.66667
PRDX1	5	0.30898	3	4	11.714	1	0.16667	114.083	7.05449	104.905	834	0.33333
RAB6A	4	0.30779	2	4	9.666	1	0.14286	107.426	6.80128	293.91	1974	0.16667
CLINT1	24	0.56839	4	4	10.202	1	0.14286	99.7762	6.61538	0	0	1
COMMD9	6	0.2842	4	4	1.646	1	0.11111	56.5004	3.97756	2	6	0.5
TOM1L1	3	0	1	3	4.903	2	0.14286	97.0262	6.52244	642.647	2722	0
PGRMC1	3	0	1	3	2.646	2	0.14286	82.0214	5.9359	686.453	2564	0
ASGR2	3	0.30779	2	3	1.577	2	0.125	67.3464	5.03205	488.521	1712	0.33333
GULP1	2	0	1	2	2.819	3	0.14286	86.6357	6.1891	1240	5708	0
CEP164	6	0.46346	3	3	6.074	1	0.14286	93.9786	6.44551	0	0	1
CHMP4B	3	0.30779	2	3	6.733	1	0.14286	102.729	6.70833	199.203	1084	0.33333
CTNNA2	4	0.30898	3	3	7.17	1	0.14286	99.5595	6.62179	10.0794	60	0.66667
COMMD7	4	0.30898	3	3	1.687	1	0.125	66.5488	4.94872	152.5	2364	0.66667
COMMD5	4	0.30898	3	3	1.565	1	0.125	66.5488	4.94872	152.5	2364	0.66667
NGEF	6	0.46346	3	3	8.395	1	0.14286	98.5929	6.57692	0	0	1
SNX27	3	0	1	3	6.439	1	0.16667	101.467	6.69551	178.89	838	0
GAS8	6	0.46346	3	3	4.532	1	0.14286	90.7952	6.30769	0	0	1
STIP1	4	0.30898	3	3	9.301	1	0.14286	106.71	6.82372	12.9288	170	0.66667
ERBB4	3	0	1	3	6.689	1	0.14286	96.5429	6.51603	30.7918	182	0
ANKFY1	3	0.30779	2	3	3.745	1	0.14286	89.8429	6.29167	29.6653	102	0.33333
RAB10	3	0	1	3	7.869	1	0.14286	101.495	6.64423	151.456	902	0
CYB5R3	4	0.30898	3	3	6.816	1	0.16667	106.883	6.85897	449.735	3354	0.66667
RAB2A	3	0	1	3	8.948	1	0.14286	103.076	6.70192	90.5335	362	0
COMMD4	6	0.46346	3	3	1.593	1	0.125	66.5488	4.94872	0	0	1
ITPR1	2	0	1	2	3.293	2	0.14286	86.4119	6.13782	88.6005	412	0
EPS8	2	0	1	2	1.596	2	0.125	68.0167	5.19872	622	2856	0
ERP44	2	0	1	2	4.91	2	0.14286	85.3048	6.07051	80.1192	258	0
NUCB1	2	0.30779	2	2	3.545	1	0.14286	85.4429	6.12179	0	0	1
NUCB2	2	0	1	2	2.91	1	0.14286	86.0929	6.13141	257.187	692	0
CHMP2B	2	0.30779	2	2	3.313	1	0.14286	87.8952	6.21474	0	0	1
TM9SF4	2	0	1	2	3.395	1	0.14286	86.7119	6.16026	6.96986	54	0
DOCK11	2	0.30779	2	2	7.261	1	0.14286	96.4595	6.53205	0	0	1
ERCC6L	2	0	1	2	4.751	1	0.14286	92.5595	6.39103	19.1165	88	0
TRIM14	2	0	1	2	6.574	1	0.16667	101.517	6.70513	66.5807	494	0
MAN2A1	2	0.30779	2	2	9.43	1	0.14286	94.9095	6.42949	0	0	1
MECP2	2	0.30779	2	2	3.82	1	0.16667	91.0667	6.36859	0	0	1
CAPZB	2	0	1	2	8.594	1	0.16667	109.633	6.9359	10.673	290	0
BSG	2	0.30779	2	2	6.6	1	0.16667	96.7167	6.58013	0	0	1
BST2	2	0	1	2	5.753	1	0.16667	96.1	6.54808	16.7285	134	0
CACNA1A	2	0	1	2	5.114	1	0.16667	98.35	6.625	66.3675	516	0
NPY5R	2	0.30779	2	2	3.466	1	0.14286	85.4429	6.12179	0	0	1
NRBF2	2	0.30779	2	2	5.01	1	0.14286	90.9524	6.36218	0	0	1
ATP7B	2	0.30779	2	2	2.274	1	0.14286	81.7595	5.91026	0	0	1
LONP1	2	0	1	2	6.286	1	0.16667	102.6	6.74679	48.9507	380	0
SERPINF1	2	0.30779	2	2	4.026	1	0.16667	89.6833	6.33974	0	0	1
ATP1A1	2	0	1	2	7.634	1	0.16667	109.433	6.9359	73.0562	888	0
GOLIM4	2	0.30779	2	2	5.66	1	0.14286	84.3881	6	0	0	1
GBP1	2	0	1	2	5.678	1	0.16667	95.4833	6.54167	3.67134	54	0
ASGR1	2	0.30779	2	2	1.267	1	0.125	58.5286	4.37179	0	0	1
HPR	2	0.30779	2	2	3.639	1	0.16667	91.8667	6.39103	0	0	1
SCAMP1	2	0.30779	2	2	1.376	1	0.11111	61.2575	4.625	0	0	1
SARS2	2	0.30779	2	2	7.334	1	0.14286	92.9095	6.39744	0	0	1
APOC4	2	0.30779	2	2	4.17	1	0.14286	88.6191	6.21474	0	0	1
SCAMP2	2	0.30779	2	2	1.262	1	0.11111	61.2575	4.625	0	0	1
RALGDS	2	0	1	2	3.013	1	0.14286	85.1357	6.14744	3.69016	38	0
PON1	2	0.30779	2	2	3.242	1	0.16667	90.35	6.30769	0	0	1
PXK	2	0	1	2	3.804	1	0.14286	89.5952	6.27564	9.60092	46	0
ALDOB	2	0	1	2	4.304	1	0.14286	88.669	6.24038	56.9117	258	0
AHNAK	2	0.30779	2	2	5.595	1	0.16667	105.967	6.84615	0	0	1
HRG	2	0	1	2	3.74	1	0.16667	89.25	6.25641	46.0147	226	0
CAMKK2	2	0	1	2	4.818	1	0.14286	91.8095	6.37821	3.5109	40	0
ERGIC3	2	0	1	2	3.264	1	0.14286	88.0595	6.23077	67.9701	236	0
ERGIC1	2	0	1	2	3.274	1	0.14286	85.5357	6.10577	33.7139	118	0
HSD17B4	2	0	1	2	6.982	1	0.14286	101.91	6.70192	19.4413	260	0
RAC3	2	0	1	2	3.875	1	0.14286	91.3262	6.34615	19.396	158	0
ABCB1	2	0	1	2	6.119	1	0.16667	94.7667	6.51282	3.51327	36	0
CPS1	2	0	1	2	6.377	1	0.14286	89.3214	6.1891	105.042	260	0
CPT1A	2	0	1	2	3.566	1	0.14286	86.4786	6.13462	61.4033	286	0
CYP1A2	2	0.30779	2	2	1.709	1	0.14286	72.5238	5.47115	0	0	1
RAB3GAP1	2	0	1	2	5.93	1	0.14286	85.9714	6.08333	42.3417	240	0
COMMD2	2	0.30779	2	2	1.445	1	0.125	66.0488	4.94551	0	0	1
COMMD3	2	0.30779	2	2	1.464	1	0.125	66.0488	4.94551	0	0	1
COL1A1	2	0	1	2	3.557	1	0.16667	90.4833	6.35577	11.8956	98	0
TMED4	1	0	1	1	6.048	1	0.14286	87.4952	6.17308	0	0	0
CHD7	1	0	1	1	4.968	1	0.14286	88.5762	6.24038	0	0	0
CCDC47	1	0	1	1	1.756	1	0.125	73.1417	5.52564	0	0	0
PDCL	1	0	1	1	1.575	1	0.125	69.0369	5.26923	0	0	0
CCDC87	1	0	1	1	6.096	1	0.14286	93.1595	6.39423	0	0	0
PATJ	1	0	1	1	2.362	1	0.14286	78.1452	5.80449	0	0	0
SIGIRR	1	0	1	1	1.832	1	0.125	69.9214	5.28846	0	0	0
TM9SF1	1	0	1	1	3.282	1	0.14286	84.6452	6.08654	0	0	0
MAGEB2	1	0	1	1	3.435	1	0.16667	91.4	6.44231	0	0	0
FECH	1	0	1	1	1.159	1	0.125	64.2976	4.9391	0	0	0
CAMLG	1	0	1	1	2.603	1	0.16667	84.65	6.15064	0	0	0
SLC27A2	1	0	1	1	2.839	1	0.16667	88.5333	6.28846	0	0	0
MED13L	1	0	1	1	2.492	1	0.14286	85.1262	6.125	0	0	0
CCDC17	1	0	1	1	5.388	1	0.14286	93.1595	6.39423	0	0	0
MGAT2	1	0	1	1	2.933	1	0.14286	86.7929	6.20192	0	0	0
MICAL3	1	0	1	1	4.886	1	0.125	84.3369	6	0	0	0
MYADM	1	0	1	1	2.754	1	0.14286	86.7929	6.20192	0	0	0
BCL9	1	0	1	1	4.359	1	0.14286	90.9095	6.35577	0	0	0
NAPG	1	0	1	1	3.655	1	0.125	84.2298	6.03846	0	0	0
C12ORF50	1	0	1	1	4.644	1	0.14286	93.1595	6.39423	0	0	0
C4A	1	0	1	1	1.699	1	0.14286	77.5048	5.78846	0	0	0
MAPKBP1	1	0	1	1	3.418	1	0.16667	88.5333	6.28846	0	0	0
HSD17B12	1	0	1	1	1.167	1	0.11111	54.8516	4.07051	0	0	0
KIAA0430	1	0	1	1	3.087	1	0.14286	85.1262	6.125	0	0	0
SPEG	1	0	1	1	3.005	1	0.14286	86.7929	6.20192	0	0	0
BAIAP2L1	1	0	1	1	1.108	1	0.11111	55.6353	4.20192	0	0	0
SLC4A1	1	0	1	1	1.965	1	0.14286	80.0095	5.88141	0	0	0
CCDC93	1	0	1	1	1.966	1	0.125	70.8321	5.35897	0	0	0
STXBP3	1	0	1	1	3.925	1	0.125	86.6036	6.10897	0	0	0
TFR2	1	0	1	1	2.135	1	0.14286	81.5429	5.99679	0	0	0
TGFB2	1	0	1	1	1.319	1	0.14286	72.1143	5.45513	0	0	0
STAB2	1	0	1	1	3.228	1	0.14286	83.7952	6.03205	0	0	0
F12	1	0	1	1	1.938	1	0.125	72.3393	5.47756	0	0	0
ARL8B	1	0	1	1	3.422	1	0.14286	87.1857	6.20192	0	0	0
HERC1	1	0	1	1	4.124	1	0.14286	93.3929	6.43269	0	0	0
ARHGAP33	1	0	1	1	3.786	1	0.14286	91.8095	6.39423	0	0	0
RRBP1	1	0	1	1	2.268	1	0.125	77.0059	5.6891	0	0	0
RIBC1	1	0	1	1	5.857	1	0.14286	93.1595	6.39423	0	0	0
RIBC2	1	0	1	1	2.959	1	0.14286	84.7095	6.125	0	0	0
APOA5	1	0	1	1	2.829	1	0.14286	85.719	6.17628	0	0	0
RBPMS	1	0	1	1	3.203	1	0.14286	82.3619	5.98718	0	0	0
CAPN7	1	0	1	1	5.789	1	0.14286	93.1595	6.39423	0	0	0
SYTL1	1	0	1	1	1.931	1	0.125	77.0059	5.6891	0	0	0
GLG1	1	0	1	1	5.293	1	0.16667	103.833	6.79167	0	0	0
ECE1	1	0	1	1	1.568	1	0.14286	70.419	5.34936	0	0	0
DST	1	0	1	1	4.931	1	0.16667	103.833	6.79167	0	0	0
EHHADH	1	0	1	1	5.005	1	0.14286	96.4095	6.55769	0	0	0
DNAJC13	1	0	1	1	3.042	1	0.14286	84.6452	6.08654	0	0	0
FCGR2B	1	0	1	1	2.174	1	0.14286	83.7786	6.08013	0	0	0
IGFBP7	1	0	1	1	1.991	1	0.14286	72.8786	5.47756	0	0	0
FCGRT	1	0	1	1	3.534	1	0.14286	82.7929	6.03846	0	0	0
PRLR	1	0	1	1	2.478	1	0.14286	85.1262	6.125	0	0	0
ACO1	1	0	1	1	3.891	1	0.14286	93.3929	6.43269	0	0	0
VPS26B	1	0	1	1	2.402	1	0.14286	84.6762	6.10897	0	0	0
CYP4F2	1	0	1	1	1.633	1	0.125	67.6524	5.1859	0	0	0
DHRS1	1	0	1	1	5.774	1	0.16667	103.833	6.79167	0	0	0
WDR48	1	0	1	1	2.243	1	0.16667	84.65	6.15064	0	0	0
PLP2	1	0	1	1	2.463	1	0.125	75.4226	5.61859	0	0	0
PIGR	1	0	1	1	3.355	1	0.16667	88.4167	6.25641	0	0	0
PI4KA	1	0	1	1	4.298	1	0.14286	95.9381	6.5	0	0	0
RAB17	1	0	1	1	2.036	1	0.14286	75.9976	5.67949	0	0	0
ILVBL	1	0	1	1	2.156	1	0.125	76.1488	5.65385	0	0	0

## Sheet: Proto-T2D module-centrality
node_name	MCC	DMNC	MNC	Degree	EPC	BottleNeck	EcCentricity	Closeness	Radiality	Betweenness	Stress	ClusteringCoefficient
HNF4A	63	0.13762	17	46	62.229	184	0.16667	98.6	8.64481	18520.3	65596	0.01739
ESR1	34	0.21953	7	21	60.535	21	0.2	82.5667	8.4153	6991.76	27092	0.05238
IRS1	153	0.2782	16	17	61.341	5	0.16667	73.65	8.08197	2711.12	17154	0.22794
IRS2	141	0.28042	15	16	61.254	10	0.16667	72.7333	8.06011	2064.24	15696	0.23333
HNF1A	27	0.15328	13	16	59.467	2	0.16667	74.95	8.14208	1571.61	9152	0.10833
INSR	115	0.39905	10	15	61.1	29	0.16667	73.8667	8.15301	4221.84	18114	0.19048
ADRB2	12	0	1	12	47.534	32	0.2	77.8833	8.34426	7517.57	16176	0
IGF1R	116	0.41901	10	10	60.626	3	0.16667	70.4833	8.04372	851.494	10244	0.46667
INS	29	0.56839	4	9	54.113	21	0.14286	64.469	7.69399	4700.6	42098	0.16667
TCF4	9	0	1	9	32.664	13	0.14286	58.5048	7.32787	2826	7110	0
APOE	33	0.29157	8	9	35.408	2	0.125	53.3155	6.92896	435.733	2670	0.27778
APOB	13	0.23775	6	9	42.538	10	0.14286	68.4452	7.84699	2465.58	10428	0.13889
GRK5	9	0	1	9	39.446	10	0.16667	62.4833	7.6776	2699.78	5980	0
HLA-DOA	145	0.62199	7	8	21.339	2	0.11111	42.3413	5.84699	505.533	6526	0.60714
BAG6	11	0.25931	5	8	55.7	11	0.16667	73.2167	8.17486	2010.98	5496	0.17857
SH2B1	49	0.52304	6	7	56.352	1	0.16667	61.7	7.70492	166.691	846	0.52381
PTPN1	15	0.47366	4	7	52.59	4	0.16667	65.4833	7.86885	1167.48	3208	0.2381
HLA-DOB	144	0.62199	7	7	20.805	1	0.11111	41.8413	5.84153	141.533	4344	0.80952
HLA-DMA	144	0.62199	7	7	21.492	2	0.11111	41.8413	5.84153	141.533	4344	0.80952
PPARG	7	0.30779	2	7	39.262	7	0.16667	63.3333	7.74863	2450.73	6722	0.04762
IGF2	27	0.56839	4	7	55.038	1	0.16667	62.5	7.74317	263.529	1956	0.33333
HLA-B	11	0.46346	3	7	45.137	3	0.14286	66.3619	7.79235	978.343	4404	0.2381
IGF1	26	0.56839	4	6	55.539	19	0.16667	70.5	8.11475	1436.75	15366	0.4
HLA-DQB2	72	0.57059	6	6	20.63	2	0.11111	41.3413	5.83607	141.2	4342	0.8
HLA-DQA2	49	0.58344	5	6	25.058	9	0.125	50.3238	6.78689	2800.33	34690	0.6
HLA-DPB1	72	0.57059	6	6	20.577	1	0.11111	41.3413	5.83607	141.2	4342	0.8
BCL2	6	0.30779	2	6	43.993	7	0.16667	62.1167	7.7377	1854.45	4352	0.06667
HIP1	6	0.30779	2	6	33.525	6	0.16667	58.85	7.5082	1211.97	3404	0.13333
MTNR1B	6	0	1	6	19.142	5	0.14286	49.6524	6.89617	1236.88	2066	0
NR0B2	8	0.25931	5	5	48.573	7	0.16667	70.0667	8.08197	777.008	2700	0.4
LEPR	25	0.56839	4	5	52.631	14	0.16667	69.25	8.08197	1086.82	7820	0.6
LEP	25	0.56839	4	5	47.614	3	0.14286	58.4357	7.55191	563.894	1522	0.6
HLA-DRA	48	0.58344	5	5	19.709	1	0.1	34.9417	4.87432	0.33333	2	0.9
HLA-DQA1	48	0.58344	5	5	18.936	1	0.1	34.9417	4.87432	0.33333	2	0.9
TAP2	10	0.32413	5	5	34.224	2	0.14286	52.0881	7.08197	183.333	1094	0.5
TAP1	10	0.32413	5	5	32.925	1	0.14286	52.0881	7.08197	183.333	1094	0.5
ERBB3	5	0.30779	2	5	33.067	4	0.14286	64.3286	7.72678	1028.17	3280	0.1
CFB	25	0.56839	4	5	34.898	6	0.14286	64.3286	7.72678	1047.33	5108	0.6
PARK2	5	0	1	5	23.565	4	0.14286	51.8714	7.02732	1166.27	2296	0
LDLR	6	0.30898	3	5	29.626	2	0.14286	54.0548	7.14208	472.988	1180	0.2
APOC1	26	0.45378	5	5	30.929	1	0.125	50.9821	6.89617	23.8667	70	0.7
AKT2	5	0.30779	2	5	45.407	2	0.16667	64.3833	7.85792	947.09	3728	0.1
ITPR3	4	0	1	4	25.962	5	0.125	46.9071	6.60656	346.621	652	0
IDE	4	0	1	4	39.44	2	0.14286	55.9691	7.45355	471.274	3628	0
GTF2H4	4	0	1	4	22.728	4	0.14286	62.8286	7.68306	1086	3246	0
KCNMA1	24	0.56839	4	4	27.964	1	0.125	49.4179	6.81967	0	0	1
GABBR1	24	0.56839	4	4	26.314	1	0.125	49.4179	6.81967	0	0	1
HLA-C	7	0.46346	3	4	34.839	3	0.16667	56.9667	7.48087	363.093	968	0.5
GRB14	6	0.46346	3	3	44.053	1	0.14286	55.4357	7.36066	0	0	1
RABEP1	3	0	1	3	3.794	3	0.11111	38.5238	5.78142	726	2166	0
MC4R	3	0	1	3	12.106	2	0.14286	43.819	6.45355	94.6529	320	0
MC3R	3	0	1	3	11.086	1	0.14286	43.819	6.45355	94.6529	320	0
TNF	3	0	1	3	6.684	3	0.125	38.0595	5.74317	726	1478	0
NISCH	3	0.30779	2	3	35.887	2	0.14286	51.9214	7.10929	364	1798	0.33333
HMGA1	3	0	1	3	28.495	2	0.14286	55.7024	7.38798	443.136	1182	0
HLA-F	3	0.30779	2	3	32.876	4	0.14286	62.5786	7.68852	293.786	1384	0.33333
POMC	3	0	1	3	10.732	1	0.14286	43.569	6.44262	8.66667	14	0
AGRP	3	0	1	3	11.727	1	0.125	39.4548	5.94536	59.5734	230	0
GCKR	3	0.30779	2	3	36.517	2	0.16667	64.4833	7.87978	269.107	2468	0.33333
PPARGC1B	3	0.30779	2	3	34.705	2	0.16667	66.95	7.95628	364	692	0.33333
FLOT1	3	0	1	3	24.098	4	0.14286	63.1119	7.73224	680.576	1600	0
EHMT2	3	0.30779	2	3	34.318	1	0.16667	56.35	7.44809	37.7555	242	0.33333
MAEA	3	0	1	3	19.948	2	0.14286	52.3619	7.15847	294.836	430	0
CDH13	3	0	1	3	21.811	2	0.14286	49.9381	6.96175	624.589	1312	0
NECTIN2	3	0	1	3	19.133	9	0.14286	53.2357	7.28415	686.056	1688	0
NTRK2	3	0	1	3	33.946	1	0.14286	49.1548	6.9235	17.4762	56	0
AVPR2	3	0.30779	2	3	22.819	1	0.14286	48.1905	6.79781	81.3619	240	0.33333
ATP2A1	3	0.30779	2	3	39.05	2	0.14286	52.9881	7.1694	239.489	1294	0.33333
APOA5	3	0	1	3	20.92	7	0.14286	62.9286	7.71585	2140	6460	0
MRAP2	3	0	1	3	19.049	4	0.16667	55.1833	7.39891	844.772	1606	0
E2F3	2	0	1	2	8.442	2	0.125	46.1345	6.68852	364	1084	0
TCF7L2	2	0	1	2	20.286	3	0.14286	61.7452	7.67213	724	2164	0
PSMB8	2	0.30779	2	2	19.451	1	0.125	40.2952	6.0929	0	0	1
SGF29	2	0	1	2	10.951	2	0.125	43.5	6.34426	364	964	0
SDC3	2	0.30779	2	2	23.777	1	0.125	49.4821	6.87978	0	0	1
RAB5B	2	0	1	2	7.978	4	0.125	47.1845	6.7541	1080	3240	0
TYK2	2	0	1	2	33.024	1	0.14286	51.6548	7.12568	1.2	6	0
PROX1	2	0.30779	2	2	32.835	1	0.16667	62.7167	7.76503	0	0	1
RARB	2	0	1	2	21.695	2	0.16667	55.6	7.43169	364	730	0
POU5F1	2	0	1	2	27.774	2	0.14286	61.4952	7.6612	54.8363	210	0
MADD	2	0	1	2	14.523	4	0.14286	46.5238	6.71585	1080	2208	0
LYRM4	2	0	1	2	24.545	10	0.16667	63.4	7.8306	732.033	1676	0
KNG1	2	0.30779	2	2	34.553	1	0.16667	62.7167	7.76503	0	0	1
ITIH4	2	0.30779	2	2	34.329	1	0.16667	62.7167	7.76503	0	0	1
RPTOR	2	0.30779	2	2	36.001	1	0.14286	51.2548	7.09836	0	0	1
ANK1	2	0	1	2	22.921	1	0.125	48.1905	6.78689	233.432	414	0
HNF1B	2	0.30779	2	2	33.521	1	0.16667	62.7167	7.76503	0	0	1
GNAT2	2	0	1	2	18.155	2	0.16667	54.4333	7.38251	352	500	0
GHRL	2	0	1	2	17.496	2	0.125	45.0452	6.61749	230.268	676	0
GCK	2	0	1	2	25.627	1	0.14286	54.3857	7.42077	126.165	2258	0
GBE1	2	0.30779	2	2	33.06	1	0.16667	62.7167	7.76503	0	0	1
PEPD	2	0	1	2	20.604	2	0.14286	61.4952	7.6612	364	1084	0
FHIT	2	0.30779	2	2	26.711	1	0.14286	61.3286	7.65574	0	0	1
FAF1	2	0.30779	2	2	30.987	1	0.16667	54.2333	7.37158	0	0	1
TBL2	2	0	1	2	28.346	1	0.16667	58.5333	7.61749	185.917	858	0
DDX39B	2	0	1	2	21.242	2	0.14286	61.4952	7.6612	364	1084	0
DDR1	2	0	1	2	23.53	2	0.14286	51.2548	7.09836	364	914	0
DAB1	2	0	1	2	19.013	1	0.125	49.2179	6.86339	30.5	72	0
TUBB	2	0	1	2	15.694	2	0.14286	47.4357	6.83607	159.25	260	0
CLIP1	2	0	1	2	11.247	1	0.14286	43.9809	6.56284	55.9524	90	0
C2	2	0.30779	2	2	33.595	1	0.16667	62.7167	7.76503	0	0	1
BTN2A1	2	0.30779	2	2	34.226	1	0.16667	62.7167	7.76503	0	0	1
BDNF	2	0	1	2	27.944	1	0.16667	55.7667	7.43716	74.805	314	0
ITPR1	2	0	1	2	19.313	1	0.14286	47.5048	6.83607	95.5643	292	0
AVP	2	0.30779	2	2	16.928	1	0.14286	44.9524	6.5847	0	0	1
APOM	2	0.30779	2	2	33.053	1	0.16667	62.7167	7.76503	0	0	1
SCARB1	2	0.30779	2	2	23.139	1	0.125	49.4821	6.87978	0	0	1
LPL	2	0	1	2	7.434	2	0.125	46.6845	6.73224	364	1084	0
ALDH2	2	0.30779	2	2	24.977	1	0.14286	61.3286	7.65574	0	0	1
AKR1C2	2	0.30779	2	2	33.05	1	0.16667	62.7167	7.76503	0	0	1
RNF5	2	0	1	2	17.956	2	0.16667	53.9667	7.36066	364	530	0
ADCY3	2	0	1	2	20.04	6	0.16667	55.65	7.44809	963.251	1494	0
ABCG8	2	0	1	2	31.635	1	0.14286	62.1119	7.70492	25.9024	114	0
ABCF1	2	0	1	2	27.791	1	0.16667	58.5333	7.61749	185.917	858	0
ZNRD1	1	0	1	1	9.385	1	0.125	45.8345	6.68852	0	0	0
VPS33B	1	0	1	1	7.685	1	0.125	45.3345	6.66667	0	0	0
VARS	1	0	1	1	14.827	1	0.125	47.4179	6.79781	0	0	0
TRIM26	1	0	1	1	2.16	1	0.1	31.4365	4.78689	0	0	0
TOMM40	1	0	1	1	8.87	1	0.125	39.5309	6.03279	0	0	0
TNXB	1	0	1	1	3.908	1	0.11111	36.5929	5.69399	0	0	0
SPOCK1	1	0	1	1	3.042	1	0.11111	31.1119	4.74863	0	0	0
LTA	1	0	1	1	2.859	1	0.11111	31.1119	4.74863	0	0	0
TAL1	1	0	1	1	11.204	1	0.125	42.8333	6.33333	0	0	0
NEUROD1	1	0	1	1	10.603	1	0.125	42.8333	6.33333	0	0	0
TCF19	1	0	1	1	20.822	1	0.14286	60.8286	7.65027	0	0	0
SLC2A2	1	0	1	1	19.474	1	0.14286	50.9691	7.15847	0	0	0
SH2B3	1	0	1	1	11.656	1	0.125	46.5179	6.73224	0	0	0
ZZZ3	1	0	1	1	3.958	1	0.11111	34.7147	5.34973	0	0	0
SCARB2	1	0	1	1	11.602	1	0.14286	43.5857	6.51366	0	0	0
ABHD16A	1	0	1	1	6.786	1	0.14286	41.3857	6.36612	0	0	0
RBMS1	1	0	1	1	14.554	1	0.14286	45.3571	6.68306	0	0	0
RABEP2	1	0	1	1	2.057	1	0.1	31.4365	4.78689	0	0	0
QPCTL	1	0	1	1	21.731	1	0.14286	60.8286	7.65027	0	0	0
PRKD2	1	0	1	1	9.04	1	0.14286	42.2333	6.43716	0	0	0
PPP1R18	1	0	1	1	12.457	1	0.125	42.8333	6.33333	0	0	0
KIF11	1	0	1	1	14.444	1	0.14286	45.9881	6.7541	0	0	0
JAZF1	1	0	1	1	14.084	1	0.14286	45.9881	6.7541	0	0	0
PCSK9	1	0	1	1	10.308	1	0.125	40.7905	6.14754	0	0	0
ACSL1	1	0	1	1	9.714	1	0.125	39.5309	6.03279	0	0	0
OAS1	1	0	1	1	20.865	1	0.14286	60.8286	7.65027	0	0	0
NUDT3	1	0	1	1	8.334	1	0.125	39.6	6.10383	0	0	0
NCAM2	1	0	1	1	20.954	1	0.16667	54.9333	7.42077	0	0	0
PTPRD	1	0	1	1	7.256	1	0.125	38.1714	5.90164	0	0	0
PEAK1	1	0	1	1	7.23	1	0.125	38.1714	5.90164	0	0	0
DMXL2	1	0	1	1	7.01	1	0.125	38.1714	5.90164	0	0	0
MTCH2	1	0	1	1	22.407	1	0.16667	54.9333	7.42077	0	0	0
MRPL33	1	0	1	1	19.544	1	0.14286	60.8286	7.65027	0	0	0
MAP2K5	1	0	1	1	21.727	1	0.14286	60.8286	7.65027	0	0	0
MAGI3	1	0	1	1	15.942	1	0.16667	53.3	7.34973	0	0	0
MACROD1	1	0	1	1	22.573	1	0.16667	54.9333	7.42077	0	0	0
LIPC	1	0	1	1	14.624	1	0.125	48.3155	6.85246	0	0	0
KLF11	1	0	1	1	22.583	1	0.14286	51.3357	7.14754	0	0	0
KIAA1671	1	0	1	1	12.969	1	0.125	39.85	6.11475	0	0	0
KANK1	1	0	1	1	13.291	1	0.14286	45.3571	6.68306	0	0	0
PTPRO	1	0	1	1	19.706	1	0.14286	50.9691	7.15847	0	0	0
ENPP1	1	0	1	1	20.049	1	0.14286	50.9691	7.15847	0	0	0
IFIH1	1	0	1	1	13.864	1	0.125	42.3286	6.45902	0	0	0
HSD17B12	1	0	1	1	14.484	1	0.16667	53.3	7.34973	0	0	0
HMGA2	1	0	1	1	10.286	1	0.125	42.1238	6.39344	0	0	0
HIST1H3B	1	0	1	1	8.232	1	0.1	32.9417	4.85246	0	0	0
HIST1H2BF	1	0	1	1	20.79	1	0.14286	60.8286	7.65027	0	0	0
TAF11	1	0	1	1	7.955	1	0.125	45.8345	6.68852	0	0	0
NELFE	1	0	1	1	10.048	1	0.125	45.8345	6.68852	0	0	0
GPD2	1	0	1	1	9.245	1	0.125	39.5309	6.03279	0	0	0
GPANK1	1	0	1	1	22.031	1	0.14286	60.8286	7.65027	0	0	0
GDF5	1	0	1	1	21.059	1	0.16667	54.9333	7.42077	0	0	0
FUBP1	1	0	1	1	21.726	1	0.14286	60.8286	7.65027	0	0	0
FTO	1	0	1	1	7.221	1	0.125	45.3345	6.66667	0	0	0
FOXO3	1	0	1	1	22.337	1	0.16667	54.9333	7.42077	0	0	0
FOXA2	1	0	1	1	13.215	1	0.14286	48.2643	6.96175	0	0	0
CAPN10	1	0	1	1	7.612	1	0.125	46.1321	6.7377	0	0	0
FAM13A	1	0	1	1	21.66	1	0.14286	60.8286	7.65027	0	0	0
LRIG1	1	0	1	1	11.854	1	0.125	46.5179	6.73224	0	0	0
CETP	1	0	1	1	3.548	1	0.11111	36.9238	5.7377	0	0	0
CDKAL1	1	0	1	1	21.315	1	0.14286	60.8286	7.65027	0	0	0
ADIPOQ	1	0	1	1	7.609	1	0.125	38.681	5.96721	0	0	0
CD226	1	0	1	1	6.771	1	0.125	40.8262	6.28962	0	0	0
BCL3	1	0	1	1	20.487	1	0.16667	54.9333	7.42077	0	0	0
BCL2L15	1	0	1	1	11.919	1	0.125	42.8333	6.33333	0	0	0
BLK	1	0	1	1	16.199	1	0.14286	45.5048	6.74317	0	0	0
PLTP	1	0	1	1	12.043	1	0.11111	39.8024	5.93443	0	0	0
AP4B1	1	0	1	1	20.575	1	0.14286	60.8286	7.65027	0	0	0
AGPAT1	1	0	1	1	19.481	1	0.14286	60.8286	7.65027	0	0	0
ADRB3	1	0	1	1	16.528	1	0.16667	53.3	7.34973	0	0	0

## Sheet: Proto-T2D module-GO-BP
Top 20 enriched biological processes regulated by T2D-protomodule based on P-value in GSEA database
Overlap Results
Collection(s):	BP
# overlaps shown:	20
# genesets in collections:	4436
# genes in comparison (n):	181
# genes in universe (N):	45956
Gene Set Name	# Genes in Gene Set (K)	Description	# Genes in Overlap (k)	k/K	p-value	FDR q-value
GO_CELLULAR_RESPONSE_TO_ORGANIC_SUBSTANCE	1848	Any process that results in a change in state or activity of a cell (in terms of movement, secretion, enzyme production, gene expression, etc.) as a result of an organic substance stimulus.	61	0.033	2.76e-39	1.23e-35
GO_CHEMICAL_HOMEOSTASIS	874	Any biological process involved in the maintenance of an internal steady state of a chemical.	46	0.0526	4.71e-38	1.05e-34
GO_HOMEOSTATIC_PROCESS	1337	Any biological process involved in the maintenance of an internal steady state.	53	0.0396	8.61e-38	1.27e-34
GO_REGULATION_OF_TRANSPORT	1804	Any process that modulates the frequency, rate or extent of the directed movement of substances (such as macromolecules, small molecules, ions) into, out of or within a cell, or between cells, by means of some agent such as a transporter or pore.	56	0.031	1.82e-34	2.02e-31
GO_RESPONSE_TO_OXYGEN_CONTAINING_COMPOUND	1381	Any process that results in a change in state or activity of a cell or an organism (in terms of movement, secretion, enzyme production, gene expression, etc.) as a result of an oxygen-containing compound stimulus.	49	0.0355	1.33e-32	1.18e-29
GO_POSITIVE_REGULATION_OF_RESPONSE_TO_STIMULUS	1929	Any process that activates, maintains or increases the rate of a response to a stimulus. Response to stimulus is a change in state or activity of a cell or an organism (in terms of movement, secretion, enzyme production, gene expression, etc.) as a result of a stimulus.	54	0.028	6.16e-31	4.55e-28
GO_REGULATION_OF_PHOSPHORUS_METABOLIC_PROCESS	1618	Any process that modulates the frequency, rate or extent of the chemical reactions and pathways involving phosphorus or compounds containing phosphorus.	50	0.0309	1.67e-30	1.06e-27
GO_POSITIVE_REGULATION_OF_BIOSYNTHETIC_PROCESS	1805	Any process that activates or increases the frequency, rate or extent of the chemical reactions and pathways resulting in the formation of substances.	51	0.0283	2.54e-29	1.41e-26
GO_REGULATION_OF_CELL_PROLIFERATION	1496	Any process that modulates the frequency, rate or extent of cell proliferation.	46	0.0307	6.82e-28	3.36e-25
GO_RESPONSE_TO_ENDOGENOUS_STIMULUS	1450	Any process that results in a change in state or activity of a cell or an organism (in terms of movement, secretion, enzyme production, gene expression, etc.) as a result of a stimulus arising within the organism.	45	0.031	1.95e-27	8.64e-25
GO_CELLULAR_RESPONSE_TO_ENDOGENOUS_STIMULUS	1008	Any process that results in a change in state or activity of a cell (in terms of movement, secretion, enzyme production, gene expression, etc.) as a result of a stimulus arising within the organism.	39	0.0387	3.35e-27	1.35e-24
GO_REGULATION_OF_HORMONE_LEVELS	478	Any process that modulates the levels of hormone within an organism or a tissue. A hormone is any substance formed in very small amounts in one specialized organ or group of cells and carried (sometimes in the bloodstream) to another organ or group of cells in the same organism, upon which it has a specific regulatory action.	30	0.0628	4.92e-27	1.82e-24
GO_RESPONSE_TO_HORMONE	893	Any process that results in a change in state or activity of a cell or an organism (in terms of movement, secretion, enzyme production, gene expression, etc.) as a result of a hormone stimulus.	37	0.0414	7.66e-27	2.61e-24
GO_CELLULAR_RESPONSE_TO_HORMONE_STIMULUS	552	Any process that results in a change in state or activity of a cell (in terms of movement, secretion, enzyme production, gene expression, etc.) as a result of a hormone stimulus.	31	0.0562	1.85e-26	5.56e-24
GO_POSITIVE_REGULATION_OF_CELL_COMMUNICATION	1532	Any process that increases the frequency, rate or extent of cell communication. Cell communication is the process that mediates interactions between a cell and its surroundings. Encompasses interactions such as signaling or attachment between one cell and another cell, between a cell and an extracellular matrix, or between a cell and any other aspect of its environment.	45	0.0294	1.88e-26	5.56e-24
GO_REGULATION_OF_CELL_DEATH	1472	Any process that modulates the rate or frequency of cell death. Cell death is the specific activation or halting of processes within a cell so that its vital functions markedly cease, rather than simply deteriorating gradually over time, which culminates in cell death.	44	0.0299	3.71e-26	1.03e-23
GO_POSITIVE_REGULATION_OF_MULTICELLULAR_ORGANISMAL_PROCESS	1395	Any process that activates or increases the frequency, rate or extent of an organismal process, any of the processes pertinent to the function of an organism above the cellular level; includes the integrated processes of tissues and organs.	43	0.0308	4.46e-26	1.16e-23
GO_RESPONSE_TO_NITROGEN_COMPOUND	859	Any process that results in a change in state or activity of a cell or an organism (in terms of movement, secretion, enzyme production, gene expression, etc.) as a result of a nitrogen compound stimulus.	35	0.0407	3.7e-25	9.12e-23
GO_REGULATION_OF_PEPTIDE_TRANSPORT	256	Any process that modulates the frequency, rate or extent of the directed movement of peptides, compounds of two or more amino acids where the alpha carboxyl group of one is bound to the alpha amino group of another, into, out of or within a cell, or between cells, by means of some agent such as a transporter or pore.	22	0.0859	5.15e-23	1.2e-20
GO_POSITIVE_REGULATION_OF_PROTEIN_METABOLIC_PROCESS	1492	Any process that activates or increases the frequency, rate or extent of the chemical reactions and pathways involving a protein.	41	0.0275	5.46e-23	1.21e-20
Gene/Gene Set Overlap Matrix
Entrez Gene Id	Gene Symbol	Gene Description	GO_CELLULAR_RESPONSE_TO_ORGANIC_SUBSTANCE	GO_CHEMICAL_HOMEOSTASIS	GO_HOMEOSTATIC_PROCESS	GO_REGULATION_OF_TRANSPORT	GO_RESPONSE_TO_OXYGEN_CONTAINING_COMPOUND	GO_POSITIVE_REGULATION_OF_RESPONSE_TO_STIMULUS	GO_REGULATION_OF_PHOSPHORUS_METABOLIC_PROCESS	GO_POSITIVE_REGULATION_OF_BIOSYNTHETIC_PROCESS	GO_REGULATION_OF_CELL_PROLIFERATION	GO_RESPONSE_TO_ENDOGENOUS_STIMULUS	GO_CELLULAR_RESPONSE_TO_ENDOGENOUS_STIMULUS	GO_REGULATION_OF_HORMONE_LEVELS	GO_RESPONSE_TO_HORMONE	GO_CELLULAR_RESPONSE_TO_HORMONE_STIMULUS	GO_POSITIVE_REGULATION_OF_CELL_COMMUNICATION	GO_REGULATION_OF_CELL_DEATH	GO_POSITIVE_REGULATION_OF_MULTICELLULAR_ORGANISMAL_PROCESS	GO_RESPONSE_TO_NITROGEN_COMPOUND	GO_REGULATION_OF_PEPTIDE_TRANSPORT	GO_POSITIVE_REGULATION_OF_PROTEIN_METABOLIC_PROCESS
3630	INS	insulin	GO_CELLULAR_RESPONSE_TO_ORGANIC_SUBSTANCE	GO_CHEMICAL_HOMEOSTASIS	GO_HOMEOSTATIC_PROCESS	GO_REGULATION_OF_TRANSPORT	GO_RESPONSE_TO_OXYGEN_CONTAINING_COMPOUND	GO_POSITIVE_REGULATION_OF_RESPONSE_TO_STIMULUS	GO_REGULATION_OF_PHOSPHORUS_METABOLIC_PROCESS	GO_POSITIVE_REGULATION_OF_BIOSYNTHETIC_PROCESS	GO_REGULATION_OF_CELL_PROLIFERATION	GO_RESPONSE_TO_ENDOGENOUS_STIMULUS	GO_CELLULAR_RESPONSE_TO_ENDOGENOUS_STIMULUS	GO_REGULATION_OF_HORMONE_LEVELS	GO_RESPONSE_TO_HORMONE	GO_CELLULAR_RESPONSE_TO_HORMONE_STIMULUS	GO_POSITIVE_REGULATION_OF_CELL_COMMUNICATION	GO_REGULATION_OF_CELL_DEATH	GO_POSITIVE_REGULATION_OF_MULTICELLULAR_ORGANISMAL_PROCESS	GO_RESPONSE_TO_NITROGEN_COMPOUND	GO_REGULATION_OF_PEPTIDE_TRANSPORT	GO_POSITIVE_REGULATION_OF_PROTEIN_METABOLIC_PROCESS
2099	ESR1	estrogen receptor 1	GO_CELLULAR_RESPONSE_TO_ORGANIC_SUBSTANCE	GO_CHEMICAL_HOMEOSTASIS	GO_HOMEOSTATIC_PROCESS	GO_REGULATION_OF_TRANSPORT	GO_RESPONSE_TO_OXYGEN_CONTAINING_COMPOUND	GO_POSITIVE_REGULATION_OF_RESPONSE_TO_STIMULUS	GO_REGULATION_OF_PHOSPHORUS_METABOLIC_PROCESS	GO_POSITIVE_REGULATION_OF_BIOSYNTHETIC_PROCESS	GO_REGULATION_OF_CELL_PROLIFERATION	GO_RESPONSE_TO_ENDOGENOUS_STIMULUS	GO_CELLULAR_RESPONSE_TO_ENDOGENOUS_STIMULUS	GO_REGULATION_OF_HORMONE_LEVELS	GO_RESPONSE_TO_HORMONE	GO_CELLULAR_RESPONSE_TO_HORMONE_STIMULUS	GO_POSITIVE_REGULATION_OF_CELL_COMMUNICATION	GO_REGULATION_OF_CELL_DEATH				GO_POSITIVE_REGULATION_OF_PROTEIN_METABOLIC_PROCESS
3667	IRS1	insulin receptor substrate 1	GO_CELLULAR_RESPONSE_TO_ORGANIC_SUBSTANCE	GO_CHEMICAL_HOMEOSTASIS	GO_HOMEOSTATIC_PROCESS	GO_REGULATION_OF_TRANSPORT	GO_RESPONSE_TO_OXYGEN_CONTAINING_COMPOUND	GO_POSITIVE_REGULATION_OF_RESPONSE_TO_STIMULUS	GO_REGULATION_OF_PHOSPHORUS_METABOLIC_PROCESS	GO_POSITIVE_REGULATION_OF_BIOSYNTHETIC_PROCESS	GO_REGULATION_OF_CELL_PROLIFERATION	GO_RESPONSE_TO_ENDOGENOUS_STIMULUS	GO_CELLULAR_RESPONSE_TO_ENDOGENOUS_STIMULUS	GO_REGULATION_OF_HORMONE_LEVELS	GO_RESPONSE_TO_HORMONE	GO_CELLULAR_RESPONSE_TO_HORMONE_STIMULUS	GO_POSITIVE_REGULATION_OF_CELL_COMMUNICATION			GO_RESPONSE_TO_NITROGEN_COMPOUND	GO_REGULATION_OF_PEPTIDE_TRANSPORT
3643	INSR	insulin receptor	GO_CELLULAR_RESPONSE_TO_ORGANIC_SUBSTANCE	GO_CHEMICAL_HOMEOSTASIS	GO_HOMEOSTATIC_PROCESS	GO_REGULATION_OF_TRANSPORT	GO_RESPONSE_TO_OXYGEN_CONTAINING_COMPOUND	GO_POSITIVE_REGULATION_OF_RESPONSE_TO_STIMULUS	GO_REGULATION_OF_PHOSPHORUS_METABOLIC_PROCESS	GO_POSITIVE_REGULATION_OF_BIOSYNTHETIC_PROCESS	GO_REGULATION_OF_CELL_PROLIFERATION	GO_RESPONSE_TO_ENDOGENOUS_STIMULUS	GO_CELLULAR_RESPONSE_TO_ENDOGENOUS_STIMULUS		GO_RESPONSE_TO_HORMONE	GO_CELLULAR_RESPONSE_TO_HORMONE_STIMULUS	GO_POSITIVE_REGULATION_OF_CELL_COMMUNICATION			GO_RESPONSE_TO_NITROGEN_COMPOUND		GO_POSITIVE_REGULATION_OF_PROTEIN_METABOLIC_PROCESS
5071	PARK2	parkinson protein 2, E3 ubiquitin protein ligase (parkin)	GO_CELLULAR_RESPONSE_TO_ORGANIC_SUBSTANCE	GO_CHEMICAL_HOMEOSTASIS	GO_HOMEOSTATIC_PROCESS	GO_REGULATION_OF_TRANSPORT	GO_RESPONSE_TO_OXYGEN_CONTAINING_COMPOUND	GO_POSITIVE_REGULATION_OF_RESPONSE_TO_STIMULUS	GO_REGULATION_OF_PHOSPHORUS_METABOLIC_PROCESS	GO_POSITIVE_REGULATION_OF_BIOSYNTHETIC_PROCESS		GO_RESPONSE_TO_ENDOGENOUS_STIMULUS	GO_CELLULAR_RESPONSE_TO_ENDOGENOUS_STIMULUS	GO_REGULATION_OF_HORMONE_LEVELS			GO_POSITIVE_REGULATION_OF_CELL_COMMUNICATION	GO_REGULATION_OF_CELL_DEATH	GO_POSITIVE_REGULATION_OF_MULTICELLULAR_ORGANISMAL_PROCESS	GO_RESPONSE_TO_NITROGEN_COMPOUND	GO_REGULATION_OF_PEPTIDE_TRANSPORT	GO_POSITIVE_REGULATION_OF_PROTEIN_METABOLIC_PROCESS
3952	LEP	leptin	GO_CELLULAR_RESPONSE_TO_ORGANIC_SUBSTANCE	GO_CHEMICAL_HOMEOSTASIS	GO_HOMEOSTATIC_PROCESS	GO_REGULATION_OF_TRANSPORT	GO_RESPONSE_TO_OXYGEN_CONTAINING_COMPOUND	GO_POSITIVE_REGULATION_OF_RESPONSE_TO_STIMULUS	GO_REGULATION_OF_PHOSPHORUS_METABOLIC_PROCESS		GO_REGULATION_OF_CELL_PROLIFERATION	GO_RESPONSE_TO_ENDOGENOUS_STIMULUS	GO_CELLULAR_RESPONSE_TO_ENDOGENOUS_STIMULUS	GO_REGULATION_OF_HORMONE_LEVELS	GO_RESPONSE_TO_HORMONE	GO_CELLULAR_RESPONSE_TO_HORMONE_STIMULUS	GO_POSITIVE_REGULATION_OF_CELL_COMMUNICATION	GO_REGULATION_OF_CELL_DEATH	GO_POSITIVE_REGULATION_OF_MULTICELLULAR_ORGANISMAL_PROCESS	GO_RESPONSE_TO_NITROGEN_COMPOUND	GO_REGULATION_OF_PEPTIDE_TRANSPORT	GO_POSITIVE_REGULATION_OF_PROTEIN_METABOLIC_PROCESS
9370	ADIPOQ	adiponectin, C1Q and collagen domain containing	GO_CELLULAR_RESPONSE_TO_ORGANIC_SUBSTANCE	GO_CHEMICAL_HOMEOSTASIS	GO_HOMEOSTATIC_PROCESS	GO_REGULATION_OF_TRANSPORT	GO_RESPONSE_TO_OXYGEN_CONTAINING_COMPOUND	GO_POSITIVE_REGULATION_OF_RESPONSE_TO_STIMULUS	GO_REGULATION_OF_PHOSPHORUS_METABOLIC_PROCESS		GO_REGULATION_OF_CELL_PROLIFERATION	GO_RESPONSE_TO_ENDOGENOUS_STIMULUS	GO_CELLULAR_RESPONSE_TO_ENDOGENOUS_STIMULUS	GO_REGULATION_OF_HORMONE_LEVELS	GO_RESPONSE_TO_HORMONE	GO_CELLULAR_RESPONSE_TO_HORMONE_STIMULUS	GO_POSITIVE_REGULATION_OF_CELL_COMMUNICATION	GO_REGULATION_OF_CELL_DEATH	GO_POSITIVE_REGULATION_OF_MULTICELLULAR_ORGANISMAL_PROCESS	GO_RESPONSE_TO_NITROGEN_COMPOUND		GO_POSITIVE_REGULATION_OF_PROTEIN_METABOLIC_PROCESS
596	BCL2	B-cell CLL/lymphoma 2	GO_CELLULAR_RESPONSE_TO_ORGANIC_SUBSTANCE	GO_CHEMICAL_HOMEOSTASIS	GO_HOMEOSTATIC_PROCESS	GO_REGULATION_OF_TRANSPORT	GO_RESPONSE_TO_OXYGEN_CONTAINING_COMPOUND	GO_POSITIVE_REGULATION_OF_RESPONSE_TO_STIMULUS	GO_REGULATION_OF_PHOSPHORUS_METABOLIC_PROCESS		GO_REGULATION_OF_CELL_PROLIFERATION	GO_RESPONSE_TO_ENDOGENOUS_STIMULUS			GO_RESPONSE_TO_HORMONE		GO_POSITIVE_REGULATION_OF_CELL_COMMUNICATION	GO_REGULATION_OF_CELL_DEATH	GO_POSITIVE_REGULATION_OF_MULTICELLULAR_ORGANISMAL_PROCESS	GO_RESPONSE_TO_NITROGEN_COMPOUND		GO_POSITIVE_REGULATION_OF_PROTEIN_METABOLIC_PROCESS
8660	IRS2	insulin receptor substrate 2	GO_CELLULAR_RESPONSE_TO_ORGANIC_SUBSTANCE	GO_CHEMICAL_HOMEOSTASIS	GO_HOMEOSTATIC_PROCESS	GO_REGULATION_OF_TRANSPORT	GO_RESPONSE_TO_OXYGEN_CONTAINING_COMPOUND		GO_REGULATION_OF_PHOSPHORUS_METABOLIC_PROCESS	GO_POSITIVE_REGULATION_OF_BIOSYNTHETIC_PROCESS	GO_REGULATION_OF_CELL_PROLIFERATION	GO_RESPONSE_TO_ENDOGENOUS_STIMULUS	GO_CELLULAR_RESPONSE_TO_ENDOGENOUS_STIMULUS	GO_REGULATION_OF_HORMONE_LEVELS	GO_RESPONSE_TO_HORMONE	GO_CELLULAR_RESPONSE_TO_HORMONE_STIMULUS	GO_POSITIVE_REGULATION_OF_CELL_COMMUNICATION	GO_REGULATION_OF_CELL_DEATH		GO_RESPONSE_TO_NITROGEN_COMPOUND	GO_REGULATION_OF_PEPTIDE_TRANSPORT
3172	HNF4A	hepatocyte nuclear factor 4, alpha	GO_CELLULAR_RESPONSE_TO_ORGANIC_SUBSTANCE	GO_CHEMICAL_HOMEOSTASIS	GO_HOMEOSTATIC_PROCESS	GO_REGULATION_OF_TRANSPORT	GO_RESPONSE_TO_OXYGEN_CONTAINING_COMPOUND		GO_REGULATION_OF_PHOSPHORUS_METABOLIC_PROCESS	GO_POSITIVE_REGULATION_OF_BIOSYNTHETIC_PROCESS	GO_REGULATION_OF_CELL_PROLIFERATION	GO_RESPONSE_TO_ENDOGENOUS_STIMULUS	GO_CELLULAR_RESPONSE_TO_ENDOGENOUS_STIMULUS	GO_REGULATION_OF_HORMONE_LEVELS	GO_RESPONSE_TO_HORMONE	GO_CELLULAR_RESPONSE_TO_HORMONE_STIMULUS				GO_RESPONSE_TO_NITROGEN_COMPOUND	GO_REGULATION_OF_PEPTIDE_TRANSPORT
554	AVPR2	arginine vasopressin receptor 2	GO_CELLULAR_RESPONSE_TO_ORGANIC_SUBSTANCE	GO_CHEMICAL_HOMEOSTASIS	GO_HOMEOSTATIC_PROCESS	GO_REGULATION_OF_TRANSPORT	GO_RESPONSE_TO_OXYGEN_CONTAINING_COMPOUND		GO_REGULATION_OF_PHOSPHORUS_METABOLIC_PROCESS	GO_POSITIVE_REGULATION_OF_BIOSYNTHETIC_PROCESS	GO_REGULATION_OF_CELL_PROLIFERATION	GO_RESPONSE_TO_ENDOGENOUS_STIMULUS	GO_CELLULAR_RESPONSE_TO_ENDOGENOUS_STIMULUS		GO_RESPONSE_TO_HORMONE	GO_CELLULAR_RESPONSE_TO_HORMONE_STIMULUS			GO_POSITIVE_REGULATION_OF_MULTICELLULAR_ORGANISMAL_PROCESS	GO_RESPONSE_TO_NITROGEN_COMPOUND		GO_POSITIVE_REGULATION_OF_PROTEIN_METABOLIC_PROCESS
2645	GCK	glucokinase (hexokinase 4)	GO_CELLULAR_RESPONSE_TO_ORGANIC_SUBSTANCE	GO_CHEMICAL_HOMEOSTASIS	GO_HOMEOSTATIC_PROCESS	GO_REGULATION_OF_TRANSPORT	GO_RESPONSE_TO_OXYGEN_CONTAINING_COMPOUND		GO_REGULATION_OF_PHOSPHORUS_METABOLIC_PROCESS	GO_POSITIVE_REGULATION_OF_BIOSYNTHETIC_PROCESS		GO_RESPONSE_TO_ENDOGENOUS_STIMULUS	GO_CELLULAR_RESPONSE_TO_ENDOGENOUS_STIMULUS	GO_REGULATION_OF_HORMONE_LEVELS	GO_RESPONSE_TO_HORMONE	GO_CELLULAR_RESPONSE_TO_HORMONE_STIMULUS	GO_POSITIVE_REGULATION_OF_CELL_COMMUNICATION			GO_RESPONSE_TO_NITROGEN_COMPOUND	GO_REGULATION_OF_PEPTIDE_TRANSPORT
949	SCARB1	scavenger receptor class B, member 1	GO_CELLULAR_RESPONSE_TO_ORGANIC_SUBSTANCE	GO_CHEMICAL_HOMEOSTASIS	GO_HOMEOSTATIC_PROCESS	GO_REGULATION_OF_TRANSPORT	GO_RESPONSE_TO_OXYGEN_CONTAINING_COMPOUND		GO_REGULATION_OF_PHOSPHORUS_METABOLIC_PROCESS	GO_POSITIVE_REGULATION_OF_BIOSYNTHETIC_PROCESS				GO_REGULATION_OF_HORMONE_LEVELS					GO_POSITIVE_REGULATION_OF_MULTICELLULAR_ORGANISMAL_PROCESS
5167	ENPP1	ectonucleotide pyrophosphatase/phosphodiesterase 1	GO_CELLULAR_RESPONSE_TO_ORGANIC_SUBSTANCE	GO_CHEMICAL_HOMEOSTASIS	GO_HOMEOSTATIC_PROCESS	GO_REGULATION_OF_TRANSPORT	GO_RESPONSE_TO_OXYGEN_CONTAINING_COMPOUND		GO_REGULATION_OF_PHOSPHORUS_METABOLIC_PROCESS			GO_RESPONSE_TO_ENDOGENOUS_STIMULUS	GO_CELLULAR_RESPONSE_TO_ENDOGENOUS_STIMULUS		GO_RESPONSE_TO_HORMONE	GO_CELLULAR_RESPONSE_TO_HORMONE_STIMULUS				GO_RESPONSE_TO_NITROGEN_COMPOUND
5468	PPARG	peroxisome proliferator-activated receptor gamma	GO_CELLULAR_RESPONSE_TO_ORGANIC_SUBSTANCE	GO_CHEMICAL_HOMEOSTASIS	GO_HOMEOSTATIC_PROCESS	GO_REGULATION_OF_TRANSPORT	GO_RESPONSE_TO_OXYGEN_CONTAINING_COMPOUND			GO_POSITIVE_REGULATION_OF_BIOSYNTHETIC_PROCESS	GO_REGULATION_OF_CELL_PROLIFERATION	GO_RESPONSE_TO_ENDOGENOUS_STIMULUS	GO_CELLULAR_RESPONSE_TO_ENDOGENOUS_STIMULUS		GO_RESPONSE_TO_HORMONE	GO_CELLULAR_RESPONSE_TO_HORMONE_STIMULUS		GO_REGULATION_OF_CELL_DEATH	GO_POSITIVE_REGULATION_OF_MULTICELLULAR_ORGANISMAL_PROCESS	GO_RESPONSE_TO_NITROGEN_COMPOUND		GO_POSITIVE_REGULATION_OF_PROTEIN_METABOLIC_PROCESS
4760	NEUROD1	neurogenic differentiation 1	GO_CELLULAR_RESPONSE_TO_ORGANIC_SUBSTANCE	GO_CHEMICAL_HOMEOSTASIS	GO_HOMEOSTATIC_PROCESS	GO_REGULATION_OF_TRANSPORT	GO_RESPONSE_TO_OXYGEN_CONTAINING_COMPOUND			GO_POSITIVE_REGULATION_OF_BIOSYNTHETIC_PROCESS				GO_REGULATION_OF_HORMONE_LEVELS				GO_REGULATION_OF_CELL_DEATH	GO_POSITIVE_REGULATION_OF_MULTICELLULAR_ORGANISMAL_PROCESS		GO_REGULATION_OF_PEPTIDE_TRANSPORT
3710	ITPR3	inositol 1,4,5-trisphosphate receptor, type 3	GO_CELLULAR_RESPONSE_TO_ORGANIC_SUBSTANCE	GO_CHEMICAL_HOMEOSTASIS	GO_HOMEOSTATIC_PROCESS	GO_REGULATION_OF_TRANSPORT	GO_RESPONSE_TO_OXYGEN_CONTAINING_COMPOUND					GO_RESPONSE_TO_ENDOGENOUS_STIMULUS	GO_CELLULAR_RESPONSE_TO_ENDOGENOUS_STIMULUS	GO_REGULATION_OF_HORMONE_LEVELS			GO_POSITIVE_REGULATION_OF_CELL_COMMUNICATION			GO_RESPONSE_TO_NITROGEN_COMPOUND	GO_REGULATION_OF_PEPTIDE_TRANSPORT
255738	PCSK9	proprotein convertase subtilisin/kexin type 9	GO_CELLULAR_RESPONSE_TO_ORGANIC_SUBSTANCE	GO_CHEMICAL_HOMEOSTASIS	GO_HOMEOSTATIC_PROCESS	GO_REGULATION_OF_TRANSPORT	GO_RESPONSE_TO_OXYGEN_CONTAINING_COMPOUND					GO_RESPONSE_TO_ENDOGENOUS_STIMULUS	GO_CELLULAR_RESPONSE_TO_ENDOGENOUS_STIMULUS		GO_RESPONSE_TO_HORMONE	GO_CELLULAR_RESPONSE_TO_HORMONE_STIMULUS		GO_REGULATION_OF_CELL_DEATH		GO_RESPONSE_TO_NITROGEN_COMPOUND		GO_POSITIVE_REGULATION_OF_PROTEIN_METABOLIC_PROCESS
51738	GHRL	ghrelin/obestatin prepropeptide	GO_CELLULAR_RESPONSE_TO_ORGANIC_SUBSTANCE	GO_CHEMICAL_HOMEOSTASIS	GO_HOMEOSTATIC_PROCESS	GO_REGULATION_OF_TRANSPORT		GO_POSITIVE_REGULATION_OF_RESPONSE_TO_STIMULUS	GO_REGULATION_OF_PHOSPHORUS_METABOLIC_PROCESS		GO_REGULATION_OF_CELL_PROLIFERATION	GO_RESPONSE_TO_ENDOGENOUS_STIMULUS	GO_CELLULAR_RESPONSE_TO_ENDOGENOUS_STIMULUS	GO_REGULATION_OF_HORMONE_LEVELS	GO_RESPONSE_TO_HORMONE	GO_CELLULAR_RESPONSE_TO_HORMONE_STIMULUS	GO_POSITIVE_REGULATION_OF_CELL_COMMUNICATION	GO_REGULATION_OF_CELL_DEATH	GO_POSITIVE_REGULATION_OF_MULTICELLULAR_ORGANISMAL_PROCESS		GO_REGULATION_OF_PEPTIDE_TRANSPORT	GO_POSITIVE_REGULATION_OF_PROTEIN_METABOLIC_PROCESS
109	ADCY3	adenylate cyclase 3	GO_CELLULAR_RESPONSE_TO_ORGANIC_SUBSTANCE	GO_CHEMICAL_HOMEOSTASIS	GO_HOMEOSTATIC_PROCESS		GO_RESPONSE_TO_OXYGEN_CONTAINING_COMPOUND		GO_REGULATION_OF_PHOSPHORUS_METABOLIC_PROCESS	GO_POSITIVE_REGULATION_OF_BIOSYNTHETIC_PROCESS		GO_RESPONSE_TO_ENDOGENOUS_STIMULUS	GO_CELLULAR_RESPONSE_TO_ENDOGENOUS_STIMULUS		GO_RESPONSE_TO_HORMONE	GO_CELLULAR_RESPONSE_TO_HORMONE_STIMULUS				GO_RESPONSE_TO_NITROGEN_COMPOUND		GO_POSITIVE_REGULATION_OF_PROTEIN_METABOLIC_PROCESS
3990	LIPC	lipase, hepatic	GO_CELLULAR_RESPONSE_TO_ORGANIC_SUBSTANCE	GO_CHEMICAL_HOMEOSTASIS	GO_HOMEOSTATIC_PROCESS		GO_RESPONSE_TO_OXYGEN_CONTAINING_COMPOUND					GO_RESPONSE_TO_ENDOGENOUS_STIMULUS	GO_CELLULAR_RESPONSE_TO_ENDOGENOUS_STIMULUS		GO_RESPONSE_TO_HORMONE	GO_CELLULAR_RESPONSE_TO_HORMONE_STIMULUS				GO_RESPONSE_TO_NITROGEN_COMPOUND
338	APOB	apolipoprotein B (including Ag(x) antigen)	GO_CELLULAR_RESPONSE_TO_ORGANIC_SUBSTANCE	GO_CHEMICAL_HOMEOSTASIS	GO_HOMEOSTATIC_PROCESS		GO_RESPONSE_TO_OXYGEN_CONTAINING_COMPOUND					GO_RESPONSE_TO_ENDOGENOUS_STIMULUS	GO_CELLULAR_RESPONSE_TO_ENDOGENOUS_STIMULUS		GO_RESPONSE_TO_HORMONE	GO_CELLULAR_RESPONSE_TO_HORMONE_STIMULUS
2309	FOXO3	forkhead box O3	GO_CELLULAR_RESPONSE_TO_ORGANIC_SUBSTANCE	GO_CHEMICAL_HOMEOSTASIS	GO_HOMEOSTATIC_PROCESS					GO_POSITIVE_REGULATION_OF_BIOSYNTHETIC_PROCESS	GO_REGULATION_OF_CELL_PROLIFERATION							GO_REGULATION_OF_CELL_DEATH	GO_POSITIVE_REGULATION_OF_MULTICELLULAR_ORGANISMAL_PROCESS
3953	LEPR	leptin receptor	GO_CELLULAR_RESPONSE_TO_ORGANIC_SUBSTANCE	GO_CHEMICAL_HOMEOSTASIS	GO_HOMEOSTATIC_PROCESS							GO_RESPONSE_TO_ENDOGENOUS_STIMULUS	GO_CELLULAR_RESPONSE_TO_ENDOGENOUS_STIMULUS		GO_RESPONSE_TO_HORMONE	GO_CELLULAR_RESPONSE_TO_HORMONE_STIMULUS
4938	OAS1	2'-5'-oligoadenylate synthetase 1, 40/46kDa	GO_CELLULAR_RESPONSE_TO_ORGANIC_SUBSTANCE	GO_CHEMICAL_HOMEOSTASIS	GO_HOMEOSTATIC_PROCESS
3416	IDE	insulin-degrading enzyme	GO_CELLULAR_RESPONSE_TO_ORGANIC_SUBSTANCE		GO_HOMEOSTATIC_PROCESS		GO_RESPONSE_TO_OXYGEN_CONTAINING_COMPOUND					GO_RESPONSE_TO_ENDOGENOUS_STIMULUS	GO_CELLULAR_RESPONSE_TO_ENDOGENOUS_STIMULUS	GO_REGULATION_OF_HORMONE_LEVELS	GO_RESPONSE_TO_HORMONE	GO_CELLULAR_RESPONSE_TO_HORMONE_STIMULUS				GO_RESPONSE_TO_NITROGEN_COMPOUND
7124	TNF	tumor necrosis factor	GO_CELLULAR_RESPONSE_TO_ORGANIC_SUBSTANCE			GO_REGULATION_OF_TRANSPORT	GO_RESPONSE_TO_OXYGEN_CONTAINING_COMPOUND	GO_POSITIVE_REGULATION_OF_RESPONSE_TO_STIMULUS	GO_REGULATION_OF_PHOSPHORUS_METABOLIC_PROCESS	GO_POSITIVE_REGULATION_OF_BIOSYNTHETIC_PROCESS	GO_REGULATION_OF_CELL_PROLIFERATION	GO_RESPONSE_TO_ENDOGENOUS_STIMULUS	GO_CELLULAR_RESPONSE_TO_ENDOGENOUS_STIMULUS	GO_REGULATION_OF_HORMONE_LEVELS	GO_RESPONSE_TO_HORMONE		GO_POSITIVE_REGULATION_OF_CELL_COMMUNICATION	GO_REGULATION_OF_CELL_DEATH	GO_POSITIVE_REGULATION_OF_MULTICELLULAR_ORGANISMAL_PROCESS	GO_RESPONSE_TO_NITROGEN_COMPOUND	GO_REGULATION_OF_PEPTIDE_TRANSPORT	GO_POSITIVE_REGULATION_OF_PROTEIN_METABOLIC_PROCESS
3479	IGF1	insulin-like growth factor 1 (somatomedin C)	GO_CELLULAR_RESPONSE_TO_ORGANIC_SUBSTANCE			GO_REGULATION_OF_TRANSPORT	GO_RESPONSE_TO_OXYGEN_CONTAINING_COMPOUND	GO_POSITIVE_REGULATION_OF_RESPONSE_TO_STIMULUS	GO_REGULATION_OF_PHOSPHORUS_METABOLIC_PROCESS	GO_POSITIVE_REGULATION_OF_BIOSYNTHETIC_PROCESS	GO_REGULATION_OF_CELL_PROLIFERATION	GO_RESPONSE_TO_ENDOGENOUS_STIMULUS	GO_CELLULAR_RESPONSE_TO_ENDOGENOUS_STIMULUS		GO_RESPONSE_TO_HORMONE	GO_CELLULAR_RESPONSE_TO_HORMONE_STIMULUS	GO_POSITIVE_REGULATION_OF_CELL_COMMUNICATION	GO_REGULATION_OF_CELL_DEATH	GO_POSITIVE_REGULATION_OF_MULTICELLULAR_ORGANISMAL_PROCESS	GO_RESPONSE_TO_NITROGEN_COMPOUND		GO_POSITIVE_REGULATION_OF_PROTEIN_METABOLIC_PROCESS
208	AKT2	v-akt murine thymoma viral oncogene homolog 2	GO_CELLULAR_RESPONSE_TO_ORGANIC_SUBSTANCE			GO_REGULATION_OF_TRANSPORT	GO_RESPONSE_TO_OXYGEN_CONTAINING_COMPOUND	GO_POSITIVE_REGULATION_OF_RESPONSE_TO_STIMULUS	GO_REGULATION_OF_PHOSPHORUS_METABOLIC_PROCESS	GO_POSITIVE_REGULATION_OF_BIOSYNTHETIC_PROCESS		GO_RESPONSE_TO_ENDOGENOUS_STIMULUS	GO_CELLULAR_RESPONSE_TO_ENDOGENOUS_STIMULUS		GO_RESPONSE_TO_HORMONE	GO_CELLULAR_RESPONSE_TO_HORMONE_STIMULUS	GO_POSITIVE_REGULATION_OF_CELL_COMMUNICATION	GO_REGULATION_OF_CELL_DEATH		GO_RESPONSE_TO_NITROGEN_COMPOUND		GO_POSITIVE_REGULATION_OF_PROTEIN_METABOLIC_PROCESS
4915	NTRK2	neurotrophic tyrosine kinase, receptor, type 2	GO_CELLULAR_RESPONSE_TO_ORGANIC_SUBSTANCE			GO_REGULATION_OF_TRANSPORT	GO_RESPONSE_TO_OXYGEN_CONTAINING_COMPOUND	GO_POSITIVE_REGULATION_OF_RESPONSE_TO_STIMULUS	GO_REGULATION_OF_PHOSPHORUS_METABOLIC_PROCESS		GO_REGULATION_OF_CELL_PROLIFERATION	GO_RESPONSE_TO_ENDOGENOUS_STIMULUS	GO_CELLULAR_RESPONSE_TO_ENDOGENOUS_STIMULUS				GO_POSITIVE_REGULATION_OF_CELL_COMMUNICATION	GO_REGULATION_OF_CELL_DEATH	GO_POSITIVE_REGULATION_OF_MULTICELLULAR_ORGANISMAL_PROCESS	GO_RESPONSE_TO_NITROGEN_COMPOUND		GO_POSITIVE_REGULATION_OF_PROTEIN_METABOLIC_PROCESS
5770	PTPN1	protein tyrosine phosphatase, non-receptor type 1	GO_CELLULAR_RESPONSE_TO_ORGANIC_SUBSTANCE			GO_REGULATION_OF_TRANSPORT	GO_RESPONSE_TO_OXYGEN_CONTAINING_COMPOUND	GO_POSITIVE_REGULATION_OF_RESPONSE_TO_STIMULUS	GO_REGULATION_OF_PHOSPHORUS_METABOLIC_PROCESS			GO_RESPONSE_TO_ENDOGENOUS_STIMULUS	GO_CELLULAR_RESPONSE_TO_ENDOGENOUS_STIMULUS		GO_RESPONSE_TO_HORMONE	GO_CELLULAR_RESPONSE_TO_HORMONE_STIMULUS	GO_POSITIVE_REGULATION_OF_CELL_COMMUNICATION	GO_REGULATION_OF_CELL_DEATH		GO_RESPONSE_TO_NITROGEN_COMPOUND		GO_POSITIVE_REGULATION_OF_PROTEIN_METABOLIC_PROCESS
11132	CAPN10	calpain 10	GO_CELLULAR_RESPONSE_TO_ORGANIC_SUBSTANCE			GO_REGULATION_OF_TRANSPORT	GO_RESPONSE_TO_OXYGEN_CONTAINING_COMPOUND					GO_RESPONSE_TO_ENDOGENOUS_STIMULUS	GO_CELLULAR_RESPONSE_TO_ENDOGENOUS_STIMULUS	GO_REGULATION_OF_HORMONE_LEVELS	GO_RESPONSE_TO_HORMONE	GO_CELLULAR_RESPONSE_TO_HORMONE_STIMULUS	GO_POSITIVE_REGULATION_OF_CELL_COMMUNICATION	GO_REGULATION_OF_CELL_DEATH		GO_RESPONSE_TO_NITROGEN_COMPOUND	GO_REGULATION_OF_PEPTIDE_TRANSPORT
8431	NR0B2	nuclear receptor subfamily 0, group B, member 2	GO_CELLULAR_RESPONSE_TO_ORGANIC_SUBSTANCE			GO_REGULATION_OF_TRANSPORT	GO_RESPONSE_TO_OXYGEN_CONTAINING_COMPOUND					GO_RESPONSE_TO_ENDOGENOUS_STIMULUS	GO_CELLULAR_RESPONSE_TO_ENDOGENOUS_STIMULUS	GO_REGULATION_OF_HORMONE_LEVELS	GO_RESPONSE_TO_HORMONE	GO_CELLULAR_RESPONSE_TO_HORMONE_STIMULUS	GO_POSITIVE_REGULATION_OF_CELL_COMMUNICATION				GO_REGULATION_OF_PEPTIDE_TRANSPORT
10211	FLOT1	flotillin 1	GO_CELLULAR_RESPONSE_TO_ORGANIC_SUBSTANCE			GO_REGULATION_OF_TRANSPORT		GO_POSITIVE_REGULATION_OF_RESPONSE_TO_STIMULUS	GO_REGULATION_OF_PHOSPHORUS_METABOLIC_PROCESS								GO_POSITIVE_REGULATION_OF_CELL_COMMUNICATION		GO_POSITIVE_REGULATION_OF_MULTICELLULAR_ORGANISMAL_PROCESS	GO_RESPONSE_TO_NITROGEN_COMPOUND		GO_POSITIVE_REGULATION_OF_PROTEIN_METABOLIC_PROCESS
1012	CDH13	cadherin 13, H-cadherin (heart)	GO_CELLULAR_RESPONSE_TO_ORGANIC_SUBSTANCE			GO_REGULATION_OF_TRANSPORT		GO_POSITIVE_REGULATION_OF_RESPONSE_TO_STIMULUS		GO_POSITIVE_REGULATION_OF_BIOSYNTHETIC_PROCESS	GO_REGULATION_OF_CELL_PROLIFERATION	GO_RESPONSE_TO_ENDOGENOUS_STIMULUS	GO_CELLULAR_RESPONSE_TO_ENDOGENOUS_STIMULUS				GO_POSITIVE_REGULATION_OF_CELL_COMMUNICATION
5460	POU5F1	POU class 5 homeobox 1	GO_CELLULAR_RESPONSE_TO_ORGANIC_SUBSTANCE			GO_REGULATION_OF_TRANSPORT		GO_POSITIVE_REGULATION_OF_RESPONSE_TO_STIMULUS		GO_POSITIVE_REGULATION_OF_BIOSYNTHETIC_PROCESS		GO_RESPONSE_TO_ENDOGENOUS_STIMULUS	GO_CELLULAR_RESPONSE_TO_ENDOGENOUS_STIMULUS				GO_POSITIVE_REGULATION_OF_CELL_COMMUNICATION		GO_POSITIVE_REGULATION_OF_MULTICELLULAR_ORGANISMAL_PROCESS			GO_POSITIVE_REGULATION_OF_PROTEIN_METABOLIC_PROCESS
3481	IGF2	insulin-like growth factor 2 (somatomedin A)	GO_CELLULAR_RESPONSE_TO_ORGANIC_SUBSTANCE				GO_RESPONSE_TO_OXYGEN_CONTAINING_COMPOUND	GO_POSITIVE_REGULATION_OF_RESPONSE_TO_STIMULUS	GO_REGULATION_OF_PHOSPHORUS_METABOLIC_PROCESS	GO_POSITIVE_REGULATION_OF_BIOSYNTHETIC_PROCESS	GO_REGULATION_OF_CELL_PROLIFERATION	GO_RESPONSE_TO_ENDOGENOUS_STIMULUS	GO_CELLULAR_RESPONSE_TO_ENDOGENOUS_STIMULUS		GO_RESPONSE_TO_HORMONE	GO_CELLULAR_RESPONSE_TO_HORMONE_STIMULUS	GO_POSITIVE_REGULATION_OF_CELL_COMMUNICATION			GO_RESPONSE_TO_NITROGEN_COMPOUND		GO_POSITIVE_REGULATION_OF_PROTEIN_METABOLIC_PROCESS
57521	RPTOR	regulatory associated protein of MTOR, complex 1	GO_CELLULAR_RESPONSE_TO_ORGANIC_SUBSTANCE				GO_RESPONSE_TO_OXYGEN_CONTAINING_COMPOUND	GO_POSITIVE_REGULATION_OF_RESPONSE_TO_STIMULUS	GO_REGULATION_OF_PHOSPHORUS_METABOLIC_PROCESS	GO_POSITIVE_REGULATION_OF_BIOSYNTHETIC_PROCESS	GO_REGULATION_OF_CELL_PROLIFERATION	GO_RESPONSE_TO_ENDOGENOUS_STIMULUS	GO_CELLULAR_RESPONSE_TO_ENDOGENOUS_STIMULUS				GO_POSITIVE_REGULATION_OF_CELL_COMMUNICATION			GO_RESPONSE_TO_NITROGEN_COMPOUND		GO_POSITIVE_REGULATION_OF_PROTEIN_METABOLIC_PROCESS
1646	AKR1C2	aldo-keto reductase family 1, member C2 (dihydrodiol dehydrogenase 2; bile acid binding protein; 3-alpha hydroxysteroid dehydrogenase, type III)	GO_CELLULAR_RESPONSE_TO_ORGANIC_SUBSTANCE				GO_RESPONSE_TO_OXYGEN_CONTAINING_COMPOUND	GO_POSITIVE_REGULATION_OF_RESPONSE_TO_STIMULUS			GO_REGULATION_OF_CELL_PROLIFERATION	GO_RESPONSE_TO_ENDOGENOUS_STIMULUS	GO_CELLULAR_RESPONSE_TO_ENDOGENOUS_STIMULUS	GO_REGULATION_OF_HORMONE_LEVELS	GO_RESPONSE_TO_HORMONE	GO_CELLULAR_RESPONSE_TO_HORMONE_STIMULUS	GO_POSITIVE_REGULATION_OF_CELL_COMMUNICATION
4049	LTA	lymphotoxin alpha (TNF superfamily, member 1)	GO_CELLULAR_RESPONSE_TO_ORGANIC_SUBSTANCE				GO_RESPONSE_TO_OXYGEN_CONTAINING_COMPOUND	GO_POSITIVE_REGULATION_OF_RESPONSE_TO_STIMULUS			GO_REGULATION_OF_CELL_PROLIFERATION							GO_REGULATION_OF_CELL_DEATH	GO_POSITIVE_REGULATION_OF_MULTICELLULAR_ORGANISMAL_PROCESS
181	AGRP	agouti related protein homolog (mouse)	GO_CELLULAR_RESPONSE_TO_ORGANIC_SUBSTANCE				GO_RESPONSE_TO_OXYGEN_CONTAINING_COMPOUND	GO_POSITIVE_REGULATION_OF_RESPONSE_TO_STIMULUS				GO_RESPONSE_TO_ENDOGENOUS_STIMULUS	GO_CELLULAR_RESPONSE_TO_ENDOGENOUS_STIMULUS		GO_RESPONSE_TO_HORMONE	GO_CELLULAR_RESPONSE_TO_HORMONE_STIMULUS				GO_RESPONSE_TO_NITROGEN_COMPOUND
3480	IGF1R	insulin-like growth factor 1 receptor	GO_CELLULAR_RESPONSE_TO_ORGANIC_SUBSTANCE				GO_RESPONSE_TO_OXYGEN_CONTAINING_COMPOUND		GO_REGULATION_OF_PHOSPHORUS_METABOLIC_PROCESS	GO_POSITIVE_REGULATION_OF_BIOSYNTHETIC_PROCESS	GO_REGULATION_OF_CELL_PROLIFERATION	GO_RESPONSE_TO_ENDOGENOUS_STIMULUS	GO_CELLULAR_RESPONSE_TO_ENDOGENOUS_STIMULUS		GO_RESPONSE_TO_HORMONE	GO_CELLULAR_RESPONSE_TO_HORMONE_STIMULUS		GO_REGULATION_OF_CELL_DEATH		GO_RESPONSE_TO_NITROGEN_COMPOUND
133522	PPARGC1B	peroxisome proliferator-activated receptor gamma, coactivator 1 beta	GO_CELLULAR_RESPONSE_TO_ORGANIC_SUBSTANCE				GO_RESPONSE_TO_OXYGEN_CONTAINING_COMPOUND		GO_REGULATION_OF_PHOSPHORUS_METABOLIC_PROCESS	GO_POSITIVE_REGULATION_OF_BIOSYNTHETIC_PROCESS		GO_RESPONSE_TO_ENDOGENOUS_STIMULUS	GO_CELLULAR_RESPONSE_TO_ENDOGENOUS_STIMULUS		GO_RESPONSE_TO_HORMONE	GO_CELLULAR_RESPONSE_TO_HORMONE_STIMULUS			GO_POSITIVE_REGULATION_OF_MULTICELLULAR_ORGANISMAL_PROCESS	GO_RESPONSE_TO_NITROGEN_COMPOUND		GO_POSITIVE_REGULATION_OF_PROTEIN_METABOLIC_PROCESS
2180	ACSL1	acyl-CoA synthetase long-chain family member 1	GO_CELLULAR_RESPONSE_TO_ORGANIC_SUBSTANCE				GO_RESPONSE_TO_OXYGEN_CONTAINING_COMPOUND		GO_REGULATION_OF_PHOSPHORUS_METABOLIC_PROCESS			GO_RESPONSE_TO_ENDOGENOUS_STIMULUS	GO_CELLULAR_RESPONSE_TO_ENDOGENOUS_STIMULUS		GO_RESPONSE_TO_HORMONE	GO_CELLULAR_RESPONSE_TO_HORMONE_STIMULUS						GO_POSITIVE_REGULATION_OF_PROTEIN_METABOLIC_PROCESS
5607	MAP2K5	mitogen-activated protein kinase kinase 5	GO_CELLULAR_RESPONSE_TO_ORGANIC_SUBSTANCE					GO_POSITIVE_REGULATION_OF_RESPONSE_TO_STIMULUS	GO_REGULATION_OF_PHOSPHORUS_METABOLIC_PROCESS	GO_POSITIVE_REGULATION_OF_BIOSYNTHETIC_PROCESS	GO_REGULATION_OF_CELL_PROLIFERATION						GO_POSITIVE_REGULATION_OF_CELL_COMMUNICATION	GO_REGULATION_OF_CELL_DEATH				GO_POSITIVE_REGULATION_OF_PROTEIN_METABOLIC_PROCESS
25865	PRKD2	protein kinase D2	GO_CELLULAR_RESPONSE_TO_ORGANIC_SUBSTANCE					GO_POSITIVE_REGULATION_OF_RESPONSE_TO_STIMULUS	GO_REGULATION_OF_PHOSPHORUS_METABOLIC_PROCESS	GO_POSITIVE_REGULATION_OF_BIOSYNTHETIC_PROCESS	GO_REGULATION_OF_CELL_PROLIFERATION						GO_POSITIVE_REGULATION_OF_CELL_COMMUNICATION		GO_POSITIVE_REGULATION_OF_MULTICELLULAR_ORGANISMAL_PROCESS			GO_POSITIVE_REGULATION_OF_PROTEIN_METABOLIC_PROCESS
8200	GDF5	growth differentiation factor 5	GO_CELLULAR_RESPONSE_TO_ORGANIC_SUBSTANCE					GO_POSITIVE_REGULATION_OF_RESPONSE_TO_STIMULUS	GO_REGULATION_OF_PHOSPHORUS_METABOLIC_PROCESS		GO_REGULATION_OF_CELL_PROLIFERATION	GO_RESPONSE_TO_ENDOGENOUS_STIMULUS	GO_CELLULAR_RESPONSE_TO_ENDOGENOUS_STIMULUS				GO_POSITIVE_REGULATION_OF_CELL_COMMUNICATION	GO_REGULATION_OF_CELL_DEATH	GO_POSITIVE_REGULATION_OF_MULTICELLULAR_ORGANISMAL_PROCESS			GO_POSITIVE_REGULATION_OF_PROTEIN_METABOLIC_PROCESS
3115	HLA-DPB1	major histocompatibility complex, class II, DP beta 1	GO_CELLULAR_RESPONSE_TO_ORGANIC_SUBSTANCE					GO_POSITIVE_REGULATION_OF_RESPONSE_TO_STIMULUS			GO_REGULATION_OF_CELL_PROLIFERATION								GO_POSITIVE_REGULATION_OF_MULTICELLULAR_ORGANISMAL_PROCESS
5696	PSMB8	proteasome (prosome, macropain) subunit, beta type, 8 (large multifunctional peptidase 7)	GO_CELLULAR_RESPONSE_TO_ORGANIC_SUBSTANCE					GO_POSITIVE_REGULATION_OF_RESPONSE_TO_STIMULUS									GO_POSITIVE_REGULATION_OF_CELL_COMMUNICATION					GO_POSITIVE_REGULATION_OF_PROTEIN_METABOLIC_PROCESS
3106	HLA-B	major histocompatibility complex, class I, B	GO_CELLULAR_RESPONSE_TO_ORGANIC_SUBSTANCE					GO_POSITIVE_REGULATION_OF_RESPONSE_TO_STIMULUS
3122	HLA-DRA	major histocompatibility complex, class II, DR alpha	GO_CELLULAR_RESPONSE_TO_ORGANIC_SUBSTANCE					GO_POSITIVE_REGULATION_OF_RESPONSE_TO_STIMULUS
3117	HLA-DQA1	major histocompatibility complex, class II, DQ alpha 1	GO_CELLULAR_RESPONSE_TO_ORGANIC_SUBSTANCE					GO_POSITIVE_REGULATION_OF_RESPONSE_TO_STIMULUS
3118	HLA-DQA2	major histocompatibility complex, class II, DQ alpha 2	GO_CELLULAR_RESPONSE_TO_ORGANIC_SUBSTANCE					GO_POSITIVE_REGULATION_OF_RESPONSE_TO_STIMULUS
3120	HLA-DQB2	major histocompatibility complex, class II, DQ beta 2	GO_CELLULAR_RESPONSE_TO_ORGANIC_SUBSTANCE					GO_POSITIVE_REGULATION_OF_RESPONSE_TO_STIMULUS
5915	RARB	retinoic acid receptor, beta	GO_CELLULAR_RESPONSE_TO_ORGANIC_SUBSTANCE							GO_POSITIVE_REGULATION_OF_BIOSYNTHETIC_PROCESS	GO_REGULATION_OF_CELL_PROLIFERATION	GO_RESPONSE_TO_ENDOGENOUS_STIMULUS	GO_CELLULAR_RESPONSE_TO_ENDOGENOUS_STIMULUS		GO_RESPONSE_TO_HORMONE	GO_CELLULAR_RESPONSE_TO_HORMONE_STIMULUS		GO_REGULATION_OF_CELL_DEATH	GO_POSITIVE_REGULATION_OF_MULTICELLULAR_ORGANISMAL_PROCESS
7726	TRIM26	tripartite motif containing 26	GO_CELLULAR_RESPONSE_TO_ORGANIC_SUBSTANCE							GO_POSITIVE_REGULATION_OF_BIOSYNTHETIC_PROCESS
7297	TYK2	tyrosine kinase 2	GO_CELLULAR_RESPONSE_TO_ORGANIC_SUBSTANCE								GO_REGULATION_OF_CELL_PROLIFERATION
26608	TBL2	transducin (beta)-like 2	GO_CELLULAR_RESPONSE_TO_ORGANIC_SUBSTANCE
6048	RNF5	ring finger protein 5	GO_CELLULAR_RESPONSE_TO_ORGANIC_SUBSTANCE
3107	HLA-C	major histocompatibility complex, class I, C	GO_CELLULAR_RESPONSE_TO_ORGANIC_SUBSTANCE
3134	HLA-F	major histocompatibility complex, class I, F	GO_CELLULAR_RESPONSE_TO_ORGANIC_SUBSTANCE
6934	TCF7L2	transcription factor 7-like 2 (T-cell specific, HMG-box)		GO_CHEMICAL_HOMEOSTASIS	GO_HOMEOSTATIC_PROCESS	GO_REGULATION_OF_TRANSPORT	GO_RESPONSE_TO_OXYGEN_CONTAINING_COMPOUND	GO_POSITIVE_REGULATION_OF_RESPONSE_TO_STIMULUS		GO_POSITIVE_REGULATION_OF_BIOSYNTHETIC_PROCESS	GO_REGULATION_OF_CELL_PROLIFERATION			GO_REGULATION_OF_HORMONE_LEVELS			GO_POSITIVE_REGULATION_OF_CELL_COMMUNICATION	GO_REGULATION_OF_CELL_DEATH	GO_POSITIVE_REGULATION_OF_MULTICELLULAR_ORGANISMAL_PROCESS		GO_REGULATION_OF_PEPTIDE_TRANSPORT	GO_POSITIVE_REGULATION_OF_PROTEIN_METABOLIC_PROCESS
4023	LPL	lipoprotein lipase		GO_CHEMICAL_HOMEOSTASIS	GO_HOMEOSTATIC_PROCESS	GO_REGULATION_OF_TRANSPORT	GO_RESPONSE_TO_OXYGEN_CONTAINING_COMPOUND	GO_POSITIVE_REGULATION_OF_RESPONSE_TO_STIMULUS											GO_POSITIVE_REGULATION_OF_MULTICELLULAR_ORGANISMAL_PROCESS
551	AVP	arginine vasopressin		GO_CHEMICAL_HOMEOSTASIS	GO_HOMEOSTATIC_PROCESS	GO_REGULATION_OF_TRANSPORT	GO_RESPONSE_TO_OXYGEN_CONTAINING_COMPOUND		GO_REGULATION_OF_PHOSPHORUS_METABOLIC_PROCESS	GO_POSITIVE_REGULATION_OF_BIOSYNTHETIC_PROCESS	GO_REGULATION_OF_CELL_PROLIFERATION	GO_RESPONSE_TO_ENDOGENOUS_STIMULUS			GO_RESPONSE_TO_HORMONE			GO_REGULATION_OF_CELL_DEATH	GO_POSITIVE_REGULATION_OF_MULTICELLULAR_ORGANISMAL_PROCESS	GO_RESPONSE_TO_NITROGEN_COMPOUND		GO_POSITIVE_REGULATION_OF_PROTEIN_METABOLIC_PROCESS
348	APOE	apolipoprotein E		GO_CHEMICAL_HOMEOSTASIS	GO_HOMEOSTATIC_PROCESS	GO_REGULATION_OF_TRANSPORT	GO_RESPONSE_TO_OXYGEN_CONTAINING_COMPOUND		GO_REGULATION_OF_PHOSPHORUS_METABOLIC_PROCESS	GO_POSITIVE_REGULATION_OF_BIOSYNTHETIC_PROCESS	GO_REGULATION_OF_CELL_PROLIFERATION							GO_REGULATION_OF_CELL_DEATH	GO_POSITIVE_REGULATION_OF_MULTICELLULAR_ORGANISMAL_PROCESS			GO_POSITIVE_REGULATION_OF_PROTEIN_METABOLIC_PROCESS
2646	GCKR	glucokinase (hexokinase 4) regulator		GO_CHEMICAL_HOMEOSTASIS	GO_HOMEOSTATIC_PROCESS	GO_REGULATION_OF_TRANSPORT	GO_RESPONSE_TO_OXYGEN_CONTAINING_COMPOUND		GO_REGULATION_OF_PHOSPHORUS_METABOLIC_PROCESS
3778	KCNMA1	potassium large conductance calcium-activated channel, subfamily M, alpha member 1		GO_CHEMICAL_HOMEOSTASIS	GO_HOMEOSTATIC_PROCESS	GO_REGULATION_OF_TRANSPORT	GO_RESPONSE_TO_OXYGEN_CONTAINING_COMPOUND											GO_REGULATION_OF_CELL_DEATH
4544	MTNR1B	melatonin receptor 1B		GO_CHEMICAL_HOMEOSTASIS	GO_HOMEOSTATIC_PROCESS	GO_REGULATION_OF_TRANSPORT		GO_POSITIVE_REGULATION_OF_RESPONSE_TO_STIMULUS	GO_REGULATION_OF_PHOSPHORUS_METABOLIC_PROCESS					GO_REGULATION_OF_HORMONE_LEVELS			GO_POSITIVE_REGULATION_OF_CELL_COMMUNICATION	GO_REGULATION_OF_CELL_DEATH	GO_POSITIVE_REGULATION_OF_MULTICELLULAR_ORGANISMAL_PROCESS		GO_REGULATION_OF_PEPTIDE_TRANSPORT
5443	POMC	proopiomelanocortin		GO_CHEMICAL_HOMEOSTASIS	GO_HOMEOSTATIC_PROCESS	GO_REGULATION_OF_TRANSPORT				GO_POSITIVE_REGULATION_OF_BIOSYNTHETIC_PROCESS				GO_REGULATION_OF_HORMONE_LEVELS
116519	APOA5	apolipoprotein A-V		GO_CHEMICAL_HOMEOSTASIS	GO_HOMEOSTATIC_PROCESS	GO_REGULATION_OF_TRANSPORT				GO_POSITIVE_REGULATION_OF_BIOSYNTHETIC_PROCESS									GO_POSITIVE_REGULATION_OF_MULTICELLULAR_ORGANISMAL_PROCESS
3708	ITPR1	inositol 1,4,5-trisphosphate receptor, type 1		GO_CHEMICAL_HOMEOSTASIS	GO_HOMEOSTATIC_PROCESS	GO_REGULATION_OF_TRANSPORT								GO_REGULATION_OF_HORMONE_LEVELS							GO_REGULATION_OF_PEPTIDE_TRANSPORT
3827	KNG1	kininogen 1		GO_CHEMICAL_HOMEOSTASIS	GO_HOMEOSTATIC_PROCESS	GO_REGULATION_OF_TRANSPORT												GO_REGULATION_OF_CELL_DEATH	GO_POSITIVE_REGULATION_OF_MULTICELLULAR_ORGANISMAL_PROCESS
64241	ABCG8	ATP-binding cassette, sub-family G (WHITE), member 8		GO_CHEMICAL_HOMEOSTASIS	GO_HOMEOSTATIC_PROCESS	GO_REGULATION_OF_TRANSPORT
1071	CETP	cholesteryl ester transfer protein, plasma		GO_CHEMICAL_HOMEOSTASIS	GO_HOMEOSTATIC_PROCESS	GO_REGULATION_OF_TRANSPORT
55937	APOM	apolipoprotein M		GO_CHEMICAL_HOMEOSTASIS	GO_HOMEOSTATIC_PROCESS		GO_RESPONSE_TO_OXYGEN_CONTAINING_COMPOUND
4159	MC3R	melanocortin 3 receptor		GO_CHEMICAL_HOMEOSTASIS	GO_HOMEOSTATIC_PROCESS				GO_REGULATION_OF_PHOSPHORUS_METABOLIC_PROCESS	GO_POSITIVE_REGULATION_OF_BIOSYNTHETIC_PROCESS
3949	LDLR	low density lipoprotein receptor		GO_CHEMICAL_HOMEOSTASIS	GO_HOMEOSTATIC_PROCESS				GO_REGULATION_OF_PHOSPHORUS_METABOLIC_PROCESS	GO_POSITIVE_REGULATION_OF_BIOSYNTHETIC_PROCESS
6927	HNF1A	HNF1 homeobox A		GO_CHEMICAL_HOMEOSTASIS	GO_HOMEOSTATIC_PROCESS					GO_POSITIVE_REGULATION_OF_BIOSYNTHETIC_PROCESS				GO_REGULATION_OF_HORMONE_LEVELS
487	ATP2A1	ATPase, Ca++ transporting, cardiac muscle, fast twitch 1		GO_CHEMICAL_HOMEOSTASIS	GO_HOMEOSTATIC_PROCESS														GO_POSITIVE_REGULATION_OF_MULTICELLULAR_ORGANISMAL_PROCESS
6890	TAP1	transporter 1, ATP-binding cassette, sub-family B (MDR/TAP)		GO_CHEMICAL_HOMEOSTASIS	GO_HOMEOSTATIC_PROCESS
2780	GNAT2	guanine nucleotide binding protein (G protein), alpha transducing activity polypeptide 2		GO_CHEMICAL_HOMEOSTASIS	GO_HOMEOSTATIC_PROCESS
6891	TAP2	transporter 2, ATP-binding cassette, sub-family B (MDR/TAP)		GO_CHEMICAL_HOMEOSTASIS	GO_HOMEOSTATIC_PROCESS
154	ADRB2	adrenergic, beta-2-, receptor, surface			GO_HOMEOSTATIC_PROCESS	GO_REGULATION_OF_TRANSPORT	GO_RESPONSE_TO_OXYGEN_CONTAINING_COMPOUND	GO_POSITIVE_REGULATION_OF_RESPONSE_TO_STIMULUS	GO_REGULATION_OF_PHOSPHORUS_METABOLIC_PROCESS	GO_POSITIVE_REGULATION_OF_BIOSYNTHETIC_PROCESS	GO_REGULATION_OF_CELL_PROLIFERATION	GO_RESPONSE_TO_ENDOGENOUS_STIMULUS			GO_RESPONSE_TO_HORMONE		GO_POSITIVE_REGULATION_OF_CELL_COMMUNICATION	GO_REGULATION_OF_CELL_DEATH	GO_POSITIVE_REGULATION_OF_MULTICELLULAR_ORGANISMAL_PROCESS	GO_RESPONSE_TO_NITROGEN_COMPOUND		GO_POSITIVE_REGULATION_OF_PROTEIN_METABOLIC_PROCESS
155	ADRB3	adrenergic, beta-3-, receptor			GO_HOMEOSTATIC_PROCESS			GO_POSITIVE_REGULATION_OF_RESPONSE_TO_STIMULUS	GO_REGULATION_OF_PHOSPHORUS_METABOLIC_PROCESS	GO_POSITIVE_REGULATION_OF_BIOSYNTHETIC_PROCESS							GO_POSITIVE_REGULATION_OF_CELL_COMMUNICATION					GO_POSITIVE_REGULATION_OF_PROTEIN_METABOLIC_PROCESS
112609	MRAP2	melanocortin 2 receptor accessory protein 2			GO_HOMEOSTATIC_PROCESS				GO_REGULATION_OF_PHOSPHORUS_METABOLIC_PROCESS	GO_POSITIVE_REGULATION_OF_BIOSYNTHETIC_PROCESS
6886	TAL1	T-cell acute lymphocytic leukemia 1			GO_HOMEOSTATIC_PROCESS					GO_POSITIVE_REGULATION_OF_BIOSYNTHETIC_PROCESS	GO_REGULATION_OF_CELL_PROLIFERATION								GO_POSITIVE_REGULATION_OF_MULTICELLULAR_ORGANISMAL_PROCESS
79068	FTO	fat mass and obesity associated			GO_HOMEOSTATIC_PROCESS						GO_REGULATION_OF_CELL_PROLIFERATION
10296	MAEA	macrophage erythroblast attacher			GO_HOMEOSTATIC_PROCESS													GO_REGULATION_OF_CELL_DEATH
2550	GABBR1	gamma-aminobutyric acid (GABA) B receptor, 1				GO_REGULATION_OF_TRANSPORT	GO_RESPONSE_TO_OXYGEN_CONTAINING_COMPOUND		GO_REGULATION_OF_PHOSPHORUS_METABOLIC_PROCESS		GO_REGULATION_OF_CELL_PROLIFERATION	GO_RESPONSE_TO_ENDOGENOUS_STIMULUS		GO_REGULATION_OF_HORMONE_LEVELS			GO_POSITIVE_REGULATION_OF_CELL_COMMUNICATION			GO_RESPONSE_TO_NITROGEN_COMPOUND	GO_REGULATION_OF_PEPTIDE_TRANSPORT
6514	SLC2A2	solute carrier family 2 (facilitated glucose transporter), member 2				GO_REGULATION_OF_TRANSPORT	GO_RESPONSE_TO_OXYGEN_CONTAINING_COMPOUND					GO_RESPONSE_TO_ENDOGENOUS_STIMULUS		GO_REGULATION_OF_HORMONE_LEVELS	GO_RESPONSE_TO_HORMONE					GO_RESPONSE_TO_NITROGEN_COMPOUND	GO_REGULATION_OF_PEPTIDE_TRANSPORT
2065	ERBB3	v-erb-b2 erythroblastic leukemia viral oncogene homolog 3 (avian)				GO_REGULATION_OF_TRANSPORT		GO_POSITIVE_REGULATION_OF_RESPONSE_TO_STIMULUS	GO_REGULATION_OF_PHOSPHORUS_METABOLIC_PROCESS		GO_REGULATION_OF_CELL_PROLIFERATION						GO_POSITIVE_REGULATION_OF_CELL_COMMUNICATION	GO_REGULATION_OF_CELL_DEATH				GO_POSITIVE_REGULATION_OF_PROTEIN_METABOLIC_PROCESS
11124	FAF1	Fas (TNFRSF6) associated factor 1				GO_REGULATION_OF_TRANSPORT		GO_POSITIVE_REGULATION_OF_RESPONSE_TO_STIMULUS	GO_REGULATION_OF_PHOSPHORUS_METABOLIC_PROCESS								GO_POSITIVE_REGULATION_OF_CELL_COMMUNICATION	GO_REGULATION_OF_CELL_DEATH			GO_REGULATION_OF_PEPTIDE_TRANSPORT
640	BLK	B lymphoid tyrosine kinase				GO_REGULATION_OF_TRANSPORT		GO_POSITIVE_REGULATION_OF_RESPONSE_TO_STIMULUS			GO_REGULATION_OF_CELL_PROLIFERATION			GO_REGULATION_OF_HORMONE_LEVELS			GO_POSITIVE_REGULATION_OF_CELL_COMMUNICATION	GO_REGULATION_OF_CELL_DEATH			GO_REGULATION_OF_PEPTIDE_TRANSPORT
23189	KANK1	KN motif and ankyrin repeat domains 1				GO_REGULATION_OF_TRANSPORT		GO_POSITIVE_REGULATION_OF_RESPONSE_TO_STIMULUS									GO_POSITIVE_REGULATION_OF_CELL_COMMUNICATION
717	C2	complement component 2				GO_REGULATION_OF_TRANSPORT		GO_POSITIVE_REGULATION_OF_RESPONSE_TO_STIMULUS
3170	FOXA2	forkhead box A2				GO_REGULATION_OF_TRANSPORT			GO_REGULATION_OF_PHOSPHORUS_METABOLIC_PROCESS	GO_POSITIVE_REGULATION_OF_BIOSYNTHETIC_PROCESS				GO_REGULATION_OF_HORMONE_LEVELS					GO_POSITIVE_REGULATION_OF_MULTICELLULAR_ORGANISMAL_PROCESS		GO_REGULATION_OF_PEPTIDE_TRANSPORT
341	APOC1	apolipoprotein C-I				GO_REGULATION_OF_TRANSPORT			GO_REGULATION_OF_PHOSPHORUS_METABOLIC_PROCESS
602	BCL3	B-cell CLL/lymphoma 3				GO_REGULATION_OF_TRANSPORT				GO_POSITIVE_REGULATION_OF_BIOSYNTHETIC_PROCESS								GO_REGULATION_OF_CELL_DEATH	GO_POSITIVE_REGULATION_OF_MULTICELLULAR_ORGANISMAL_PROCESS		GO_REGULATION_OF_PEPTIDE_TRANSPORT	GO_POSITIVE_REGULATION_OF_PROTEIN_METABOLIC_PROCESS
3092	HIP1	huntingtin interacting protein 1				GO_REGULATION_OF_TRANSPORT												GO_REGULATION_OF_CELL_DEATH				GO_POSITIVE_REGULATION_OF_PROTEIN_METABOLIC_PROCESS
5360	PLTP	phospholipid transfer protein				GO_REGULATION_OF_TRANSPORT
5869	RAB5B	RAB5B, member RAS oncogene family				GO_REGULATION_OF_TRANSPORT
4160	MC4R	melanocortin 4 receptor					GO_RESPONSE_TO_OXYGEN_CONTAINING_COMPOUND		GO_REGULATION_OF_PHOSPHORUS_METABOLIC_PROCESS	GO_POSITIVE_REGULATION_OF_BIOSYNTHETIC_PROCESS		GO_RESPONSE_TO_ENDOGENOUS_STIMULUS		GO_REGULATION_OF_HORMONE_LEVELS	GO_RESPONSE_TO_HORMONE				GO_POSITIVE_REGULATION_OF_MULTICELLULAR_ORGANISMAL_PROCESS	GO_RESPONSE_TO_NITROGEN_COMPOUND
6928	HNF1B	HNF1 homeobox B					GO_RESPONSE_TO_OXYGEN_CONTAINING_COMPOUND			GO_POSITIVE_REGULATION_OF_BIOSYNTHETIC_PROCESS				GO_REGULATION_OF_HORMONE_LEVELS				GO_REGULATION_OF_CELL_DEATH
8567	MADD	MAP-kinase activating death domain						GO_POSITIVE_REGULATION_OF_RESPONSE_TO_STIMULUS	GO_REGULATION_OF_PHOSPHORUS_METABOLIC_PROCESS								GO_POSITIVE_REGULATION_OF_CELL_COMMUNICATION	GO_REGULATION_OF_CELL_DEATH				GO_POSITIVE_REGULATION_OF_PROTEIN_METABOLIC_PROCESS
8091	HMGA2	high mobility group AT-hook 2						GO_POSITIVE_REGULATION_OF_RESPONSE_TO_STIMULUS		GO_POSITIVE_REGULATION_OF_BIOSYNTHETIC_PROCESS	GO_REGULATION_OF_CELL_PROLIFERATION							GO_REGULATION_OF_CELL_DEATH
3159	HMGA1	high mobility group AT-hook 1						GO_POSITIVE_REGULATION_OF_RESPONSE_TO_STIMULUS		GO_POSITIVE_REGULATION_OF_BIOSYNTHETIC_PROCESS	GO_REGULATION_OF_CELL_PROLIFERATION
7917	BAG6	BCL2-associated athanogene 6						GO_POSITIVE_REGULATION_OF_RESPONSE_TO_STIMULUS			GO_REGULATION_OF_CELL_PROLIFERATION							GO_REGULATION_OF_CELL_DEATH				GO_POSITIVE_REGULATION_OF_PROTEIN_METABOLIC_PROCESS
627	BDNF	brain-derived neurotrophic factor						GO_POSITIVE_REGULATION_OF_RESPONSE_TO_STIMULUS									GO_POSITIVE_REGULATION_OF_CELL_COMMUNICATION	GO_REGULATION_OF_CELL_DEATH	GO_POSITIVE_REGULATION_OF_MULTICELLULAR_ORGANISMAL_PROCESS
10554	AGPAT1	1-acylglycerol-3-phosphate O-acyltransferase 1 (lysophosphatidic acid acyltransferase, alpha)						GO_POSITIVE_REGULATION_OF_RESPONSE_TO_STIMULUS									GO_POSITIVE_REGULATION_OF_CELL_COMMUNICATION		GO_POSITIVE_REGULATION_OF_MULTICELLULAR_ORGANISMAL_PROCESS
10019	SH2B3	SH2B adaptor protein 3						GO_POSITIVE_REGULATION_OF_RESPONSE_TO_STIMULUS									GO_POSITIVE_REGULATION_OF_CELL_COMMUNICATION
25970	SH2B1	SH2B adaptor protein 1						GO_POSITIVE_REGULATION_OF_RESPONSE_TO_STIMULUS									GO_POSITIVE_REGULATION_OF_CELL_COMMUNICATION
2888	GRB14	growth factor receptor-bound protein 14						GO_POSITIVE_REGULATION_OF_RESPONSE_TO_STIMULUS									GO_POSITIVE_REGULATION_OF_CELL_COMMUNICATION
10666	CD226	CD226 molecule						GO_POSITIVE_REGULATION_OF_RESPONSE_TO_STIMULUS									GO_POSITIVE_REGULATION_OF_CELL_COMMUNICATION
64135	IFIH1	interferon induced with helicase C domain 1						GO_POSITIVE_REGULATION_OF_RESPONSE_TO_STIMULUS											GO_POSITIVE_REGULATION_OF_MULTICELLULAR_ORGANISMAL_PROCESS
629	CFB	complement factor B						GO_POSITIVE_REGULATION_OF_RESPONSE_TO_STIMULUS
5629	PROX1	prospero homeobox 1							GO_REGULATION_OF_PHOSPHORUS_METABOLIC_PROCESS	GO_POSITIVE_REGULATION_OF_BIOSYNTHETIC_PROCESS	GO_REGULATION_OF_CELL_PROLIFERATION								GO_POSITIVE_REGULATION_OF_MULTICELLULAR_ORGANISMAL_PROCESS			GO_POSITIVE_REGULATION_OF_PROTEIN_METABOLIC_PROCESS
1600	DAB1	disabled homolog 1 (Drosophila)							GO_REGULATION_OF_PHOSPHORUS_METABOLIC_PROCESS										GO_POSITIVE_REGULATION_OF_MULTICELLULAR_ORGANISMAL_PROCESS			GO_POSITIVE_REGULATION_OF_PROTEIN_METABOLIC_PROCESS
260425	MAGI3	membrane associated guanylate kinase, WW and PDZ domain containing 3							GO_REGULATION_OF_PHOSPHORUS_METABOLIC_PROCESS
7148	TNXB	tenascin XB							GO_REGULATION_OF_PHOSPHORUS_METABOLIC_PROCESS
7919	DDX39B	DEAD (Asp-Glu-Ala-Asp) box polypeptide 39B								GO_POSITIVE_REGULATION_OF_BIOSYNTHETIC_PROCESS	GO_REGULATION_OF_CELL_PROLIFERATION								GO_POSITIVE_REGULATION_OF_MULTICELLULAR_ORGANISMAL_PROCESS			GO_POSITIVE_REGULATION_OF_PROTEIN_METABOLIC_PROCESS
1871	E2F3	E2F transcription factor 3								GO_POSITIVE_REGULATION_OF_BIOSYNTHETIC_PROCESS	GO_REGULATION_OF_CELL_PROLIFERATION
6925	TCF4	transcription factor 4								GO_POSITIVE_REGULATION_OF_BIOSYNTHETIC_PROCESS									GO_POSITIVE_REGULATION_OF_MULTICELLULAR_ORGANISMAL_PROCESS
23	ABCF1	ATP-binding cassette, sub-family F (GCN20), member 1								GO_POSITIVE_REGULATION_OF_BIOSYNTHETIC_PROCESS												GO_POSITIVE_REGULATION_OF_PROTEIN_METABOLIC_PROCESS
6882	TAF11	TAF11 RNA polymerase II, TATA box binding protein (TBP)-associated factor, 28kDa								GO_POSITIVE_REGULATION_OF_BIOSYNTHETIC_PROCESS
2869	GRK5	G protein-coupled receptor kinase 5									GO_REGULATION_OF_CELL_PROLIFERATION							GO_REGULATION_OF_CELL_DEATH
8462	KLF11	Kruppel-like factor 11									GO_REGULATION_OF_CELL_PROLIFERATION							GO_REGULATION_OF_CELL_DEATH
780	DDR1	discoidin domain receptor tyrosine kinase 1									GO_REGULATION_OF_CELL_PROLIFERATION
51144	HSD17B12	hydroxysteroid (17-beta) dehydrogenase 12												GO_REGULATION_OF_HORMONE_LEVELS
23788	MTCH2	mitochondrial carrier 2																GO_REGULATION_OF_CELL_DEATH
5789	PTPRD	protein tyrosine phosphatase, receptor type, D																	GO_POSITIVE_REGULATION_OF_MULTICELLULAR_ORGANISMAL_PROCESS
10919	EHMT2	euchromatic histone-lysine N-methyltransferase 2
5800	PTPRO	protein tyrosine phosphatase, receptor type, O
8358	HIST1H3B	histone cluster 1, H3b
8880	FUBP1	far upstream element (FUSE) binding protein 1
30834	ZNRD1	zinc ribbon domain containing 1
2272	FHIT	fragile histidine triad gene
11188	NISCH	nischarin
2820	GPD2	glycerol-3-phosphate dehydrogenase 2 (mitochondrial)
11165	NUDT3	nudix (nucleoside diphosphate linked moiety X)-type motif 3
217	ALDH2	aldehyde dehydrogenase 2 family (mitochondrial)
28992	MACROD1	MACRO domain containing 1
5184	PEPD	peptidase D
7407	VARS	valyl-tRNA synthetase
57128	LYRM4	LYR motif containing 4
10144	FAM13A	family with sequence similarity 13, member A
9135	RABEP1	rabaptin, RAB GTPase binding effector protein 1
79874	RABEP2	rabaptin, RAB GTPase binding effector protein 2
8343	HIST1H2BF	histone cluster 1, H2bf
3111	HLA-DOA	major histocompatibility complex, class II, DO alpha
6695	SPOCK1	sparc/osteonectin, cwcv and kazal-like domains proteoglycan (testican) 1
26276	VPS33B	vacuolar protein sorting 33 homolog B (yeast)
3112	HLA-DOB	major histocompatibility complex, class II, DO beta
3108	HLA-DMA	major histocompatibility complex, class II, DM alpha
203068	TUBB	tubulin, beta class I
3832	KIF11	kinesin family member 11
3700	ITIH4	inter-alpha-trypsin inhibitor heavy chain family, member 4
2968	GTF2H4	general transcription factor IIH, polypeptide 4, 52kDa
6249	CLIP1	CAP-GLY domain containing linker protein 1
286	ANK1	ankyrin 1, erythrocytic
79834	PEAK1	NKF3 kinase family member
221895	JAZF1	JAZF zinc finger 1
9672	SDC3	syndecan 3
11120	BTN2A1	butyrophilin, subfamily 2, member A1
6941	TCF19	transcription factor 19
440603	BCL2L15	BCL2-like 15
950	SCARB2	scavenger receptor class B, member 2
10717	AP4B1	adaptor-related protein complex 4, beta 1 subunit
10452	TOMM40	translocase of outer mitochondrial membrane 40 homolog (yeast)
112869	CCDC101	coiled-coil domain containing 101
26018	LRIG1	leucine-rich repeats and immunoglobulin-like domains 1
2632	GBE1	glucan (1,4-alpha-), branching enzyme 1
9553	MRPL33	mitochondrial ribosomal protein L33
54814	QPCTL	glutaminyl-peptide cyclotransferase-like
4685	NCAM2	neural cell adhesion molecule 2
54901	CDKAL1	CDK5 regulatory subunit associated protein 1-like 1
5937	RBMS1	RNA binding motif, single stranded interacting protein 1
23312	DMXL2	Dmx-like 2
26009	ZZZ3	zinc finger, ZZ-type containing 3
7918	GPANK1	G patch domain and ankyrin repeats 1
7920	ABHD16A	abhydrolase domain containing 16A
85379	KIAA1671	KIAA1671

## Sheet: IREN-T2D module-Gene Ontology
Top 20 enriched biological processes regulated by IREP candidates in IREN-T2D-module based on P-value in GSEA database
Overlap Results
Collection(s):	BP
# overlaps shown:	20
# genesets in collections:	4436
# genes in comparison (n):	99
# genes in universe (N):	45956
Gene Set Name	# Genes in Gene Set (K)	Description	# Genes in Overlap (k)	k/K	p-value	FDR q-value
GO_VESICLE_MEDIATED_TRANSPORT	1239	A cellular transport process in which transported substances are moved in membrane-bounded vesicles; transported substances are enclosed in the vesicle lumen or located in the vesicle membrane. The process begins with a step that directs a substance to the forming vesicle, and includes vesicle budding and coating. Vesicles are then targeted to, and fuse with, an acceptor membrane.	50	0.0404	1.85e-51	8.22e-48
GO_PROTEIN_LOCALIZATION	1805	Any process in which a protein is transported to, or maintained in, a specific location.	40	0.0222	3.32e-30	7.36e-27
GO_ESTABLISHMENT_OF_PROTEIN_LOCALIZATION	1423	The directed movement of a protein to a specific location.	36	0.0253	5.88e-29	6.77e-26
GO_ESTABLISHMENT_OF_LOCALIZATION_IN_CELL	1676	The directed movement of a substance or cellular entity, such as a protein complex or organelle, to a specific location within, or in the membrane of, a cell.	38	0.0227	6.1e-29	6.77e-26
GO_REGULATION_OF_TRANSPORT	1804	Any process that modulates the frequency, rate or extent of the directed movement of substances (such as macromolecules, small molecules, ions) into, out of or within a cell, or between cells, by means of some agent such as a transporter or pore.	38	0.0211	8.68e-28	7.7e-25
GO_CELLULAR_MACROMOLECULE_LOCALIZATION	1234	Any process in which a macromolecule is transported to, and/or maintained in, a specific location at the level of a cell. Localization at the cellular level encompasses movement within the cell, from within the cell to the cell surface, or from one location to another at the surface of a cell.	30	0.0243	1.83e-23	1.35e-20
GO_VESICLE_ORGANIZATION	280	A process that is carried out at the cellular level which results in the assembly, arrangement of constituent parts, or disassembly of a vesicle.	18	0.0643	1.25e-21	7.9e-19
GO_IMMUNE_SYSTEM_PROCESS	1984	Any process involved in the development or functioning of the immune system, an organismal system for calibrated responses to potential internal or invasive threats.	33	0.0166	8.7e-21	4.82e-18
GO_GOLGI_VESICLE_TRANSPORT	319	The directed movement of substances into, out of or within the Golgi apparatus, mediated by vesicles.	18	0.0564	1.31e-20	6.45e-18
GO_RESPONSE_TO_INORGANIC_SUBSTANCE	479	Any process that results in a change in state or activity of a cell or an organism (in terms of movement, secretion, enzyme production, gene expression, etc.) as a result of an inorganic substance stimulus.	20	0.0418	3.1e-20	1.37e-17
GO_ANTIGEN_PROCESSING_AND_PRESENTATION_OF_PEPTIDE_ANTIGEN	177	The process in which an antigen-presenting cell expresses peptide antigen in association with an MHC protein complex on its cell surface, including proteolysis and transport steps for the peptide antigen both prior to and following assembly with the MHC protein complex. The peptide antigen is typically, but not always, processed from an endogenous or exogenous protein.	15	0.0847	5.4e-20	2.18e-17
GO_INTRACELLULAR_PROTEIN_TRANSPORT	781	The directed movement of proteins in a cell, including the movement of proteins between specific compartments or structures within a cell, such as organelles of a eukaryotic cell.	23	0.0294	8.19e-20	2.91e-17
GO_RESPONSE_TO_OXYGEN_CONTAINING_COMPOUND	1381	Any process that results in a change in state or activity of a cell or an organism (in terms of movement, secretion, enzyme production, gene expression, etc.) as a result of an oxygen-containing compound stimulus.	28	0.0203	8.52e-20	2.91e-17
GO_ENDOCYTOSIS	509	A vesicle-mediated transport process in which cells take up external materials or membrane constituents by the invagination of a small region of the plasma membrane to form a new membrane-bounded vesicle.	20	0.0393	1.02e-19	3.23e-17
GO_REGULATION_OF_VESICLE_MEDIATED_TRANSPORT	462	Any process that modulates the rate, frequency, or extent of vesicle-mediated transport, the directed movement of substances, either within a vesicle or in the vesicle membrane, into, out of or within a cell.	19	0.0411	3.92e-19	1.16e-16
GO_HOMEOSTATIC_PROCESS	1337	Any biological process involved in the maintenance of an internal steady state.	27	0.0202	4.85e-19	1.34e-16
GO_RESPONSE_TO_METAL_ION	333	Any process that results in a change in state or activity of a cell or an organism (in terms of movement, secretion, enzyme production, gene expression, etc.) as a result of a metal ion stimulus.	17	0.0511	8.96e-19	2.24e-16
GO_ANTIGEN_PROCESSING_AND_PRESENTATION	213	The process in which an antigen-presenting cell expresses antigen (peptide or lipid) on its cell surface in association with an MHC protein complex.	15	0.0704	9.07e-19	2.24e-16
GO_PROTEIN_COMPLEX_SUBUNIT_ORGANIZATION	1527	Any process in which macromolecules aggregate, disaggregate, or are modified, resulting in the formation, disassembly, or alteration of a protein complex.	28	0.0183	1.17e-18	2.72e-16
GO_REGULATION_OF_RESPONSE_TO_STRESS	1468	Any process that modulates the frequency, rate or extent of a response to stress. Response to stress is a change in state or activity of a cell or an organism (in terms of movement, secretion, enzyme production, gene expression, etc.) as a result of a disturbance in organismal or cellular homeostasis, usually, but not necessarily, exogenous (e.g. temperature, humidity, ionizing radiation).	27	0.0184	5.05e-18	1.12e-15
Gene/Gene Set Overlap Matrix
Entrez Gene Id	Gene Symbol	Gene Description	GO_VESICLE_MEDIATED_TRANSPORT	GO_PROTEIN_LOCALIZATION	GO_ESTABLISHMENT_OF_PROTEIN_LOCALIZATION	GO_ESTABLISHMENT_OF_LOCALIZATION_IN_CELL	GO_REGULATION_OF_TRANSPORT	GO_CELLULAR_MACROMOLECULE_LOCALIZATION	GO_VESICLE_ORGANIZATION	GO_IMMUNE_SYSTEM_PROCESS	GO_GOLGI_VESICLE_TRANSPORT	GO_RESPONSE_TO_INORGANIC_SUBSTANCE	GO_ANTIGEN_PROCESSING_AND_PRESENTATION_OF_PEPTIDE_ANTIGEN	GO_INTRACELLULAR_PROTEIN_TRANSPORT	GO_RESPONSE_TO_OXYGEN_CONTAINING_COMPOUND	GO_ENDOCYTOSIS	GO_REGULATION_OF_VESICLE_MEDIATED_TRANSPORT	GO_HOMEOSTATIC_PROCESS	GO_RESPONSE_TO_METAL_ION	GO_ANTIGEN_PROCESSING_AND_PRESENTATION	GO_PROTEIN_COMPLEX_SUBUNIT_ORGANIZATION	GO_REGULATION_OF_RESPONSE_TO_STRESS
164	AP1G1	adaptor-related protein complex 1, gamma 1 subunit	GO_VESICLE_MEDIATED_TRANSPORT	GO_PROTEIN_LOCALIZATION	GO_ESTABLISHMENT_OF_PROTEIN_LOCALIZATION	GO_ESTABLISHMENT_OF_LOCALIZATION_IN_CELL	GO_REGULATION_OF_TRANSPORT	GO_CELLULAR_MACROMOLECULE_LOCALIZATION	GO_VESICLE_ORGANIZATION	GO_IMMUNE_SYSTEM_PROCESS	GO_GOLGI_VESICLE_TRANSPORT		GO_ANTIGEN_PROCESSING_AND_PRESENTATION_OF_PEPTIDE_ANTIGEN	GO_INTRACELLULAR_PROTEIN_TRANSPORT			GO_REGULATION_OF_VESICLE_MEDIATED_TRANSPORT			GO_ANTIGEN_PROCESSING_AND_PRESENTATION		GO_REGULATION_OF_RESPONSE_TO_STRESS
10802	SEC24A	SEC24 family, member A (S. cerevisiae)	GO_VESICLE_MEDIATED_TRANSPORT	GO_PROTEIN_LOCALIZATION	GO_ESTABLISHMENT_OF_PROTEIN_LOCALIZATION	GO_ESTABLISHMENT_OF_LOCALIZATION_IN_CELL	GO_REGULATION_OF_TRANSPORT	GO_CELLULAR_MACROMOLECULE_LOCALIZATION	GO_VESICLE_ORGANIZATION	GO_IMMUNE_SYSTEM_PROCESS	GO_GOLGI_VESICLE_TRANSPORT		GO_ANTIGEN_PROCESSING_AND_PRESENTATION_OF_PEPTIDE_ANTIGEN	GO_INTRACELLULAR_PROTEIN_TRANSPORT						GO_ANTIGEN_PROCESSING_AND_PRESENTATION	GO_PROTEIN_COMPLEX_SUBUNIT_ORGANIZATION
302	ANXA2	annexin A2	GO_VESICLE_MEDIATED_TRANSPORT	GO_PROTEIN_LOCALIZATION	GO_ESTABLISHMENT_OF_PROTEIN_LOCALIZATION	GO_ESTABLISHMENT_OF_LOCALIZATION_IN_CELL	GO_REGULATION_OF_TRANSPORT	GO_CELLULAR_MACROMOLECULE_LOCALIZATION	GO_VESICLE_ORGANIZATION	GO_IMMUNE_SYSTEM_PROCESS				GO_INTRACELLULAR_PROTEIN_TRANSPORT			GO_REGULATION_OF_VESICLE_MEDIATED_TRANSPORT				GO_PROTEIN_COMPLEX_SUBUNIT_ORGANIZATION	GO_REGULATION_OF_RESPONSE_TO_STRESS
4218	RAB8A	RAB8A, member RAS oncogene family	GO_VESICLE_MEDIATED_TRANSPORT	GO_PROTEIN_LOCALIZATION	GO_ESTABLISHMENT_OF_PROTEIN_LOCALIZATION	GO_ESTABLISHMENT_OF_LOCALIZATION_IN_CELL	GO_REGULATION_OF_TRANSPORT	GO_CELLULAR_MACROMOLECULE_LOCALIZATION	GO_VESICLE_ORGANIZATION		GO_GOLGI_VESICLE_TRANSPORT			GO_INTRACELLULAR_PROTEIN_TRANSPORT	GO_RESPONSE_TO_OXYGEN_CONTAINING_COMPOUND
4905	NSF	N-ethylmaleimide-sensitive factor	GO_VESICLE_MEDIATED_TRANSPORT	GO_PROTEIN_LOCALIZATION	GO_ESTABLISHMENT_OF_PROTEIN_LOCALIZATION	GO_ESTABLISHMENT_OF_LOCALIZATION_IN_CELL	GO_REGULATION_OF_TRANSPORT	GO_CELLULAR_MACROMOLECULE_LOCALIZATION	GO_VESICLE_ORGANIZATION		GO_GOLGI_VESICLE_TRANSPORT			GO_INTRACELLULAR_PROTEIN_TRANSPORT			GO_REGULATION_OF_VESICLE_MEDIATED_TRANSPORT				GO_PROTEIN_COMPLEX_SUBUNIT_ORGANIZATION
10134	BCAP31	B-cell receptor-associated protein 31	GO_VESICLE_MEDIATED_TRANSPORT	GO_PROTEIN_LOCALIZATION	GO_ESTABLISHMENT_OF_PROTEIN_LOCALIZATION	GO_ESTABLISHMENT_OF_LOCALIZATION_IN_CELL	GO_REGULATION_OF_TRANSPORT	GO_CELLULAR_MACROMOLECULE_LOCALIZATION		GO_IMMUNE_SYSTEM_PROCESS	GO_GOLGI_VESICLE_TRANSPORT		GO_ANTIGEN_PROCESSING_AND_PRESENTATION_OF_PEPTIDE_ANTIGEN	GO_INTRACELLULAR_PROTEIN_TRANSPORT				GO_HOMEOSTATIC_PROCESS		GO_ANTIGEN_PROCESSING_AND_PRESENTATION		GO_REGULATION_OF_RESPONSE_TO_STRESS
811	CALR	calreticulin	GO_VESICLE_MEDIATED_TRANSPORT	GO_PROTEIN_LOCALIZATION	GO_ESTABLISHMENT_OF_PROTEIN_LOCALIZATION	GO_ESTABLISHMENT_OF_LOCALIZATION_IN_CELL	GO_REGULATION_OF_TRANSPORT	GO_CELLULAR_MACROMOLECULE_LOCALIZATION		GO_IMMUNE_SYSTEM_PROCESS		GO_RESPONSE_TO_INORGANIC_SUBSTANCE	GO_ANTIGEN_PROCESSING_AND_PRESENTATION_OF_PEPTIDE_ANTIGEN	GO_INTRACELLULAR_PROTEIN_TRANSPORT	GO_RESPONSE_TO_OXYGEN_CONTAINING_COMPOUND	GO_ENDOCYTOSIS	GO_REGULATION_OF_VESICLE_MEDIATED_TRANSPORT	GO_HOMEOSTATIC_PROCESS	GO_RESPONSE_TO_METAL_ION	GO_ANTIGEN_PROCESSING_AND_PRESENTATION	GO_PROTEIN_COMPLEX_SUBUNIT_ORGANIZATION
1499	CTNNB1	catenin (cadherin-associated protein), beta 1, 88kDa	GO_VESICLE_MEDIATED_TRANSPORT	GO_PROTEIN_LOCALIZATION	GO_ESTABLISHMENT_OF_PROTEIN_LOCALIZATION	GO_ESTABLISHMENT_OF_LOCALIZATION_IN_CELL	GO_REGULATION_OF_TRANSPORT	GO_CELLULAR_MACROMOLECULE_LOCALIZATION		GO_IMMUNE_SYSTEM_PROCESS		GO_RESPONSE_TO_INORGANIC_SUBSTANCE		GO_INTRACELLULAR_PROTEIN_TRANSPORT	GO_RESPONSE_TO_OXYGEN_CONTAINING_COMPOUND			GO_HOMEOSTATIC_PROCESS	GO_RESPONSE_TO_METAL_ION		GO_PROTEIN_COMPLEX_SUBUNIT_ORGANIZATION
998	CDC42	cell division cycle 42 (GTP binding protein, 25kDa)	GO_VESICLE_MEDIATED_TRANSPORT	GO_PROTEIN_LOCALIZATION	GO_ESTABLISHMENT_OF_PROTEIN_LOCALIZATION	GO_ESTABLISHMENT_OF_LOCALIZATION_IN_CELL	GO_REGULATION_OF_TRANSPORT	GO_CELLULAR_MACROMOLECULE_LOCALIZATION		GO_IMMUNE_SYSTEM_PROCESS						GO_ENDOCYTOSIS					GO_PROTEIN_COMPLEX_SUBUNIT_ORGANIZATION	GO_REGULATION_OF_RESPONSE_TO_STRESS
5878	RAB5C	RAB5C, member RAS oncogene family	GO_VESICLE_MEDIATED_TRANSPORT	GO_PROTEIN_LOCALIZATION	GO_ESTABLISHMENT_OF_PROTEIN_LOCALIZATION	GO_ESTABLISHMENT_OF_LOCALIZATION_IN_CELL	GO_REGULATION_OF_TRANSPORT	GO_CELLULAR_MACROMOLECULE_LOCALIZATION						GO_INTRACELLULAR_PROTEIN_TRANSPORT			GO_REGULATION_OF_VESICLE_MEDIATED_TRANSPORT
3312	HSPA8	heat shock 70kDa protein 8	GO_VESICLE_MEDIATED_TRANSPORT	GO_PROTEIN_LOCALIZATION	GO_ESTABLISHMENT_OF_PROTEIN_LOCALIZATION	GO_ESTABLISHMENT_OF_LOCALIZATION_IN_CELL	GO_REGULATION_OF_TRANSPORT	GO_CELLULAR_MACROMOLECULE_LOCALIZATION						GO_INTRACELLULAR_PROTEIN_TRANSPORT							GO_PROTEIN_COMPLEX_SUBUNIT_ORGANIZATION	GO_REGULATION_OF_RESPONSE_TO_STRESS
10484	SEC23A	Sec23 homolog A (S. cerevisiae)	GO_VESICLE_MEDIATED_TRANSPORT	GO_PROTEIN_LOCALIZATION	GO_ESTABLISHMENT_OF_PROTEIN_LOCALIZATION	GO_ESTABLISHMENT_OF_LOCALIZATION_IN_CELL		GO_CELLULAR_MACROMOLECULE_LOCALIZATION	GO_VESICLE_ORGANIZATION	GO_IMMUNE_SYSTEM_PROCESS	GO_GOLGI_VESICLE_TRANSPORT		GO_ANTIGEN_PROCESSING_AND_PRESENTATION_OF_PEPTIDE_ANTIGEN	GO_INTRACELLULAR_PROTEIN_TRANSPORT						GO_ANTIGEN_PROCESSING_AND_PRESENTATION	GO_PROTEIN_COMPLEX_SUBUNIT_ORGANIZATION
9632	SEC24C	SEC24 family, member C (S. cerevisiae)	GO_VESICLE_MEDIATED_TRANSPORT	GO_PROTEIN_LOCALIZATION	GO_ESTABLISHMENT_OF_PROTEIN_LOCALIZATION	GO_ESTABLISHMENT_OF_LOCALIZATION_IN_CELL		GO_CELLULAR_MACROMOLECULE_LOCALIZATION	GO_VESICLE_ORGANIZATION	GO_IMMUNE_SYSTEM_PROCESS	GO_GOLGI_VESICLE_TRANSPORT		GO_ANTIGEN_PROCESSING_AND_PRESENTATION_OF_PEPTIDE_ANTIGEN	GO_INTRACELLULAR_PROTEIN_TRANSPORT						GO_ANTIGEN_PROCESSING_AND_PRESENTATION	GO_PROTEIN_COMPLEX_SUBUNIT_ORGANIZATION
8729	GBF1	golgi brefeldin A resistant guanine nucleotide exchange factor 1	GO_VESICLE_MEDIATED_TRANSPORT	GO_PROTEIN_LOCALIZATION	GO_ESTABLISHMENT_OF_PROTEIN_LOCALIZATION	GO_ESTABLISHMENT_OF_LOCALIZATION_IN_CELL		GO_CELLULAR_MACROMOLECULE_LOCALIZATION	GO_VESICLE_ORGANIZATION	GO_IMMUNE_SYSTEM_PROCESS	GO_GOLGI_VESICLE_TRANSPORT
8907	AP1M1	adaptor-related protein complex 1, mu 1 subunit	GO_VESICLE_MEDIATED_TRANSPORT	GO_PROTEIN_LOCALIZATION	GO_ESTABLISHMENT_OF_PROTEIN_LOCALIZATION	GO_ESTABLISHMENT_OF_LOCALIZATION_IN_CELL		GO_CELLULAR_MACROMOLECULE_LOCALIZATION	GO_VESICLE_ORGANIZATION	GO_IMMUNE_SYSTEM_PROCESS			GO_ANTIGEN_PROCESSING_AND_PRESENTATION_OF_PEPTIDE_ANTIGEN	GO_INTRACELLULAR_PROTEIN_TRANSPORT						GO_ANTIGEN_PROCESSING_AND_PRESENTATION		GO_REGULATION_OF_RESPONSE_TO_STRESS
5861	RAB1A	RAB1A, member RAS oncogene family	GO_VESICLE_MEDIATED_TRANSPORT	GO_PROTEIN_LOCALIZATION	GO_ESTABLISHMENT_OF_PROTEIN_LOCALIZATION	GO_ESTABLISHMENT_OF_LOCALIZATION_IN_CELL		GO_CELLULAR_MACROMOLECULE_LOCALIZATION	GO_VESICLE_ORGANIZATION		GO_GOLGI_VESICLE_TRANSPORT			GO_INTRACELLULAR_PROTEIN_TRANSPORT		GO_ENDOCYTOSIS					GO_PROTEIN_COMPLEX_SUBUNIT_ORGANIZATION
51552	RAB14	RAB14, member RAS oncogene family	GO_VESICLE_MEDIATED_TRANSPORT	GO_PROTEIN_LOCALIZATION	GO_ESTABLISHMENT_OF_PROTEIN_LOCALIZATION	GO_ESTABLISHMENT_OF_LOCALIZATION_IN_CELL		GO_CELLULAR_MACROMOLECULE_LOCALIZATION	GO_VESICLE_ORGANIZATION		GO_GOLGI_VESICLE_TRANSPORT			GO_INTRACELLULAR_PROTEIN_TRANSPORT		GO_ENDOCYTOSIS
81876	RAB1B	RAB1B, member RAS oncogene family	GO_VESICLE_MEDIATED_TRANSPORT	GO_PROTEIN_LOCALIZATION	GO_ESTABLISHMENT_OF_PROTEIN_LOCALIZATION	GO_ESTABLISHMENT_OF_LOCALIZATION_IN_CELL		GO_CELLULAR_MACROMOLECULE_LOCALIZATION	GO_VESICLE_ORGANIZATION		GO_GOLGI_VESICLE_TRANSPORT			GO_INTRACELLULAR_PROTEIN_TRANSPORT							GO_PROTEIN_COMPLEX_SUBUNIT_ORGANIZATION	GO_REGULATION_OF_RESPONSE_TO_STRESS
1174	AP1S1	adaptor-related protein complex 1, sigma 1 subunit	GO_VESICLE_MEDIATED_TRANSPORT	GO_PROTEIN_LOCALIZATION	GO_ESTABLISHMENT_OF_PROTEIN_LOCALIZATION	GO_ESTABLISHMENT_OF_LOCALIZATION_IN_CELL		GO_CELLULAR_MACROMOLECULE_LOCALIZATION		GO_IMMUNE_SYSTEM_PROCESS			GO_ANTIGEN_PROCESSING_AND_PRESENTATION_OF_PEPTIDE_ANTIGEN	GO_INTRACELLULAR_PROTEIN_TRANSPORT		GO_ENDOCYTOSIS				GO_ANTIGEN_PROCESSING_AND_PRESENTATION		GO_REGULATION_OF_RESPONSE_TO_STRESS
1173	AP2M1	adaptor-related protein complex 2, mu 1 subunit	GO_VESICLE_MEDIATED_TRANSPORT	GO_PROTEIN_LOCALIZATION	GO_ESTABLISHMENT_OF_PROTEIN_LOCALIZATION	GO_ESTABLISHMENT_OF_LOCALIZATION_IN_CELL		GO_CELLULAR_MACROMOLECULE_LOCALIZATION		GO_IMMUNE_SYSTEM_PROCESS			GO_ANTIGEN_PROCESSING_AND_PRESENTATION_OF_PEPTIDE_ANTIGEN	GO_INTRACELLULAR_PROTEIN_TRANSPORT		GO_ENDOCYTOSIS				GO_ANTIGEN_PROCESSING_AND_PRESENTATION		GO_REGULATION_OF_RESPONSE_TO_STRESS
1213	CLTC	clathrin, heavy chain (Hc)	GO_VESICLE_MEDIATED_TRANSPORT	GO_PROTEIN_LOCALIZATION	GO_ESTABLISHMENT_OF_PROTEIN_LOCALIZATION	GO_ESTABLISHMENT_OF_LOCALIZATION_IN_CELL		GO_CELLULAR_MACROMOLECULE_LOCALIZATION		GO_IMMUNE_SYSTEM_PROCESS			GO_ANTIGEN_PROCESSING_AND_PRESENTATION_OF_PEPTIDE_ANTIGEN	GO_INTRACELLULAR_PROTEIN_TRANSPORT		GO_ENDOCYTOSIS				GO_ANTIGEN_PROCESSING_AND_PRESENTATION
162	AP1B1	adaptor-related protein complex 1, beta 1 subunit	GO_VESICLE_MEDIATED_TRANSPORT	GO_PROTEIN_LOCALIZATION	GO_ESTABLISHMENT_OF_PROTEIN_LOCALIZATION	GO_ESTABLISHMENT_OF_LOCALIZATION_IN_CELL		GO_CELLULAR_MACROMOLECULE_LOCALIZATION		GO_IMMUNE_SYSTEM_PROCESS			GO_ANTIGEN_PROCESSING_AND_PRESENTATION_OF_PEPTIDE_ANTIGEN	GO_INTRACELLULAR_PROTEIN_TRANSPORT						GO_ANTIGEN_PROCESSING_AND_PRESENTATION		GO_REGULATION_OF_RESPONSE_TO_STRESS
1314	COPA	coatomer protein complex, subunit alpha	GO_VESICLE_MEDIATED_TRANSPORT	GO_PROTEIN_LOCALIZATION	GO_ESTABLISHMENT_OF_PROTEIN_LOCALIZATION	GO_ESTABLISHMENT_OF_LOCALIZATION_IN_CELL		GO_CELLULAR_MACROMOLECULE_LOCALIZATION			GO_GOLGI_VESICLE_TRANSPORT			GO_INTRACELLULAR_PROTEIN_TRANSPORT
22872	SEC31A	SEC31 homolog A (S. cerevisiae)	GO_VESICLE_MEDIATED_TRANSPORT	GO_PROTEIN_LOCALIZATION	GO_ESTABLISHMENT_OF_PROTEIN_LOCALIZATION	GO_ESTABLISHMENT_OF_LOCALIZATION_IN_CELL			GO_VESICLE_ORGANIZATION	GO_IMMUNE_SYSTEM_PROCESS	GO_GOLGI_VESICLE_TRANSPORT	GO_RESPONSE_TO_INORGANIC_SUBSTANCE	GO_ANTIGEN_PROCESSING_AND_PRESENTATION_OF_PEPTIDE_ANTIGEN						GO_RESPONSE_TO_METAL_ION	GO_ANTIGEN_PROCESSING_AND_PRESENTATION	GO_PROTEIN_COMPLEX_SUBUNIT_ORGANIZATION
54520	CCDC93	coiled-coil domain containing 93	GO_VESICLE_MEDIATED_TRANSPORT	GO_PROTEIN_LOCALIZATION	GO_ESTABLISHMENT_OF_PROTEIN_LOCALIZATION	GO_ESTABLISHMENT_OF_LOCALIZATION_IN_CELL					GO_GOLGI_VESICLE_TRANSPORT
2316	FLNA	filamin A, alpha	GO_VESICLE_MEDIATED_TRANSPORT	GO_PROTEIN_LOCALIZATION	GO_ESTABLISHMENT_OF_PROTEIN_LOCALIZATION		GO_REGULATION_OF_TRANSPORT	GO_CELLULAR_MACROMOLECULE_LOCALIZATION													GO_PROTEIN_COMPLEX_SUBUNIT_ORGANIZATION
7018	TF	transferrin	GO_VESICLE_MEDIATED_TRANSPORT	GO_PROTEIN_LOCALIZATION	GO_ESTABLISHMENT_OF_PROTEIN_LOCALIZATION		GO_REGULATION_OF_TRANSPORT					GO_RESPONSE_TO_INORGANIC_SUBSTANCE					GO_REGULATION_OF_VESICLE_MEDIATED_TRANSPORT	GO_HOMEOSTATIC_PROCESS	GO_RESPONSE_TO_METAL_ION
4035	LRP1	low density lipoprotein receptor-related protein 1	GO_VESICLE_MEDIATED_TRANSPORT	GO_PROTEIN_LOCALIZATION	GO_ESTABLISHMENT_OF_PROTEIN_LOCALIZATION		GO_REGULATION_OF_TRANSPORT									GO_ENDOCYTOSIS
7037	TFRC	transferrin receptor (p90, CD71)	GO_VESICLE_MEDIATED_TRANSPORT	GO_PROTEIN_LOCALIZATION	GO_ESTABLISHMENT_OF_PROTEIN_LOCALIZATION					GO_IMMUNE_SYSTEM_PROCESS		GO_RESPONSE_TO_INORGANIC_SUBSTANCE			GO_RESPONSE_TO_OXYGEN_CONTAINING_COMPOUND	GO_ENDOCYTOSIS		GO_HOMEOSTATIC_PROCESS	GO_RESPONSE_TO_METAL_ION
1191	CLU	clusterin	GO_VESICLE_MEDIATED_TRANSPORT	GO_PROTEIN_LOCALIZATION	GO_ESTABLISHMENT_OF_PROTEIN_LOCALIZATION					GO_IMMUNE_SYSTEM_PROCESS		GO_RESPONSE_TO_INORGANIC_SUBSTANCE							GO_RESPONSE_TO_METAL_ION		GO_PROTEIN_COMPLEX_SUBUNIT_ORGANIZATION	GO_REGULATION_OF_RESPONSE_TO_STRESS
773	CACNA1A	calcium channel, voltage-dependent, P/Q type, alpha 1A subunit	GO_VESICLE_MEDIATED_TRANSPORT	GO_PROTEIN_LOCALIZATION		GO_ESTABLISHMENT_OF_LOCALIZATION_IN_CELL	GO_REGULATION_OF_TRANSPORT	GO_CELLULAR_MACROMOLECULE_LOCALIZATION									GO_REGULATION_OF_VESICLE_MEDIATED_TRANSPORT	GO_HOMEOSTATIC_PROCESS
857	CAV1	caveolin 1, caveolae protein, 22kDa	GO_VESICLE_MEDIATED_TRANSPORT	GO_PROTEIN_LOCALIZATION			GO_REGULATION_OF_TRANSPORT	GO_CELLULAR_MACROMOLECULE_LOCALIZATION	GO_VESICLE_ORGANIZATION	GO_IMMUNE_SYSTEM_PROCESS		GO_RESPONSE_TO_INORGANIC_SUBSTANCE			GO_RESPONSE_TO_OXYGEN_CONTAINING_COMPOUND	GO_ENDOCYTOSIS	GO_REGULATION_OF_VESICLE_MEDIATED_TRANSPORT	GO_HOMEOSTATIC_PROCESS	GO_RESPONSE_TO_METAL_ION		GO_PROTEIN_COMPLEX_SUBUNIT_ORGANIZATION	GO_REGULATION_OF_RESPONSE_TO_STRESS
51479	ANKFY1	ankyrin repeat and FYVE domain containing 1	GO_VESICLE_MEDIATED_TRANSPORT			GO_ESTABLISHMENT_OF_LOCALIZATION_IN_CELL	GO_REGULATION_OF_TRANSPORT		GO_VESICLE_ORGANIZATION		GO_GOLGI_VESICLE_TRANSPORT					GO_ENDOCYTOSIS	GO_REGULATION_OF_VESICLE_MEDIATED_TRANSPORT
2801	GOLGA2	golgin A2	GO_VESICLE_MEDIATED_TRANSPORT			GO_ESTABLISHMENT_OF_LOCALIZATION_IN_CELL			GO_VESICLE_ORGANIZATION		GO_GOLGI_VESICLE_TRANSPORT										GO_PROTEIN_COMPLEX_SUBUNIT_ORGANIZATION
8411	EEA1	early endosome antigen 1	GO_VESICLE_MEDIATED_TRANSPORT			GO_ESTABLISHMENT_OF_LOCALIZATION_IN_CELL			GO_VESICLE_ORGANIZATION							GO_ENDOCYTOSIS
6709	SPTAN1	spectrin, alpha, non-erythrocytic 1 (alpha-fodrin)	GO_VESICLE_MEDIATED_TRANSPORT			GO_ESTABLISHMENT_OF_LOCALIZATION_IN_CELL					GO_GOLGI_VESICLE_TRANSPORT
57222	ERGIC1	endoplasmic reticulum-golgi intermediate compartment (ERGIC) 1	GO_VESICLE_MEDIATED_TRANSPORT			GO_ESTABLISHMENT_OF_LOCALIZATION_IN_CELL					GO_GOLGI_VESICLE_TRANSPORT
2243	FGA	fibrinogen alpha chain	GO_VESICLE_MEDIATED_TRANSPORT				GO_REGULATION_OF_TRANSPORT			GO_IMMUNE_SYSTEM_PROCESS		GO_RESPONSE_TO_INORGANIC_SUBSTANCE			GO_RESPONSE_TO_OXYGEN_CONTAINING_COMPOUND		GO_REGULATION_OF_VESICLE_MEDIATED_TRANSPORT		GO_RESPONSE_TO_METAL_ION		GO_PROTEIN_COMPLEX_SUBUNIT_ORGANIZATION	GO_REGULATION_OF_RESPONSE_TO_STRESS
7448	VTN	vitronectin	GO_VESICLE_MEDIATED_TRANSPORT				GO_REGULATION_OF_TRANSPORT			GO_IMMUNE_SYSTEM_PROCESS						GO_ENDOCYTOSIS	GO_REGULATION_OF_VESICLE_MEDIATED_TRANSPORT					GO_REGULATION_OF_RESPONSE_TO_STRESS
4691	NCL	nucleolin	GO_VESICLE_MEDIATED_TRANSPORT				GO_REGULATION_OF_TRANSPORT								GO_RESPONSE_TO_OXYGEN_CONTAINING_COMPOUND	GO_ENDOCYTOSIS
197	AHSG	alpha-2-HS-glycoprotein	GO_VESICLE_MEDIATED_TRANSPORT				GO_REGULATION_OF_TRANSPORT									GO_ENDOCYTOSIS	GO_REGULATION_OF_VESICLE_MEDIATED_TRANSPORT					GO_REGULATION_OF_RESPONSE_TO_STRESS
335	APOA1	apolipoprotein A-I	GO_VESICLE_MEDIATED_TRANSPORT				GO_REGULATION_OF_TRANSPORT									GO_ENDOCYTOSIS		GO_HOMEOSTATIC_PROCESS				GO_REGULATION_OF_RESPONSE_TO_STRESS
9829	DNAJC6	DnaJ (Hsp40) homolog, subfamily C, member 6	GO_VESICLE_MEDIATED_TRANSPORT				GO_REGULATION_OF_TRANSPORT										GO_REGULATION_OF_VESICLE_MEDIATED_TRANSPORT				GO_PROTEIN_COMPLEX_SUBUNIT_ORGANIZATION
2773	GNAI3	guanine nucleotide binding protein (G protein), alpha inhibiting activity polypeptide 3	GO_VESICLE_MEDIATED_TRANSPORT						GO_VESICLE_ORGANIZATION
60	ACTB	actin, beta	GO_VESICLE_MEDIATED_TRANSPORT							GO_IMMUNE_SYSTEM_PROCESS						GO_ENDOCYTOSIS		GO_HOMEOSTATIC_PROCESS
8440	NCK2	NCK adaptor protein 2	GO_VESICLE_MEDIATED_TRANSPORT							GO_IMMUNE_SYSTEM_PROCESS											GO_PROTEIN_COMPLEX_SUBUNIT_ORGANIZATION	GO_REGULATION_OF_RESPONSE_TO_STRESS
213	ALB	albumin	GO_VESICLE_MEDIATED_TRANSPORT									GO_RESPONSE_TO_INORGANIC_SUBSTANCE				GO_ENDOCYTOSIS		GO_HOMEOSTATIC_PROCESS	GO_RESPONSE_TO_METAL_ION
7273	TTN	titin	GO_VESICLE_MEDIATED_TRANSPORT									GO_RESPONSE_TO_INORGANIC_SUBSTANCE							GO_RESPONSE_TO_METAL_ION		GO_PROTEIN_COMPLEX_SUBUNIT_ORGANIZATION
3263	HPX	hemopexin	GO_VESICLE_MEDIATED_TRANSPORT													GO_ENDOCYTOSIS		GO_HOMEOSTATIC_PROCESS				GO_REGULATION_OF_RESPONSE_TO_STRESS
10130	PDIA6	protein disulfide isomerase family A, member 6	GO_VESICLE_MEDIATED_TRANSPORT													GO_ENDOCYTOSIS		GO_HOMEOSTATIC_PROCESS
972	CD74	CD74 molecule, major histocompatibility complex, class II invariant chain		GO_PROTEIN_LOCALIZATION	GO_ESTABLISHMENT_OF_PROTEIN_LOCALIZATION	GO_ESTABLISHMENT_OF_LOCALIZATION_IN_CELL	GO_REGULATION_OF_TRANSPORT	GO_CELLULAR_MACROMOLECULE_LOCALIZATION		GO_IMMUNE_SYSTEM_PROCESS			GO_ANTIGEN_PROCESSING_AND_PRESENTATION_OF_PEPTIDE_ANTIGEN	GO_INTRACELLULAR_PROTEIN_TRANSPORT						GO_ANTIGEN_PROCESSING_AND_PRESENTATION	GO_PROTEIN_COMPLEX_SUBUNIT_ORGANIZATION	GO_REGULATION_OF_RESPONSE_TO_STRESS
5906	RAP1A	RAP1A, member of RAS oncogene family		GO_PROTEIN_LOCALIZATION	GO_ESTABLISHMENT_OF_PROTEIN_LOCALIZATION	GO_ESTABLISHMENT_OF_LOCALIZATION_IN_CELL	GO_REGULATION_OF_TRANSPORT	GO_CELLULAR_MACROMOLECULE_LOCALIZATION						GO_INTRACELLULAR_PROTEIN_TRANSPORT	GO_RESPONSE_TO_OXYGEN_CONTAINING_COMPOUND		GO_REGULATION_OF_VESICLE_MEDIATED_TRANSPORT	GO_HOMEOSTATIC_PROCESS
3728	JUP	junction plakoglobin		GO_PROTEIN_LOCALIZATION	GO_ESTABLISHMENT_OF_PROTEIN_LOCALIZATION		GO_REGULATION_OF_TRANSPORT	GO_CELLULAR_MACROMOLECULE_LOCALIZATION							GO_RESPONSE_TO_OXYGEN_CONTAINING_COMPOUND						GO_PROTEIN_COMPLEX_SUBUNIT_ORGANIZATION
387	RHOA	ras homolog gene family, member A		GO_PROTEIN_LOCALIZATION	GO_ESTABLISHMENT_OF_PROTEIN_LOCALIZATION		GO_REGULATION_OF_TRANSPORT														GO_PROTEIN_COMPLEX_SUBUNIT_ORGANIZATION
523	ATP6V1A	ATPase, H+ transporting, lysosomal 70kDa, V1 subunit A		GO_PROTEIN_LOCALIZATION	GO_ESTABLISHMENT_OF_PROTEIN_LOCALIZATION										GO_RESPONSE_TO_OXYGEN_CONTAINING_COMPOUND			GO_HOMEOSTATIC_PROCESS				GO_REGULATION_OF_RESPONSE_TO_STRESS
9601	PDIA4	protein disulfide isomerase family A, member 4		GO_PROTEIN_LOCALIZATION	GO_ESTABLISHMENT_OF_PROTEIN_LOCALIZATION													GO_HOMEOSTATIC_PROCESS
1495	CTNNA1	catenin (cadherin-associated protein), alpha 1, 102kDa		GO_PROTEIN_LOCALIZATION				GO_CELLULAR_MACROMOLECULE_LOCALIZATION							GO_RESPONSE_TO_OXYGEN_CONTAINING_COMPOUND						GO_PROTEIN_COMPLEX_SUBUNIT_ORGANIZATION
4204	MECP2	methyl CpG binding protein 2 (Rett syndrome)		GO_PROTEIN_LOCALIZATION								GO_RESPONSE_TO_INORGANIC_SUBSTANCE			GO_RESPONSE_TO_OXYGEN_CONTAINING_COMPOUND				GO_RESPONSE_TO_METAL_ION
488	ATP2A2	ATPase, Ca++ transporting, cardiac muscle, slow twitch 2				GO_ESTABLISHMENT_OF_LOCALIZATION_IN_CELL	GO_REGULATION_OF_TRANSPORT								GO_RESPONSE_TO_OXYGEN_CONTAINING_COMPOUND		GO_REGULATION_OF_VESICLE_MEDIATED_TRANSPORT	GO_HOMEOSTATIC_PROCESS
506	ATP5B	ATP synthase, H+ transporting, mitochondrial F1 complex, beta polypeptide				GO_ESTABLISHMENT_OF_LOCALIZATION_IN_CELL												GO_HOMEOSTATIC_PROCESS
7846	TUBA1A	tubulin, alpha 1a				GO_ESTABLISHMENT_OF_LOCALIZATION_IN_CELL
498	ATP5A1	ATP synthase, H+ transporting, mitochondrial F1 complex, alpha subunit 1, cardiac muscle				GO_ESTABLISHMENT_OF_LOCALIZATION_IN_CELL
84790	TUBA1C	tubulin, alpha 1c				GO_ESTABLISHMENT_OF_LOCALIZATION_IN_CELL
567	B2M	beta-2-microglobulin					GO_REGULATION_OF_TRANSPORT			GO_IMMUNE_SYSTEM_PROCESS		GO_RESPONSE_TO_INORGANIC_SUBSTANCE	GO_ANTIGEN_PROCESSING_AND_PRESENTATION_OF_PEPTIDE_ANTIGEN		GO_RESPONSE_TO_OXYGEN_CONTAINING_COMPOUND		GO_REGULATION_OF_VESICLE_MEDIATED_TRANSPORT	GO_HOMEOSTATIC_PROCESS	GO_RESPONSE_TO_METAL_ION	GO_ANTIGEN_PROCESSING_AND_PRESENTATION		GO_REGULATION_OF_RESPONSE_TO_STRESS
2033	EP300	E1A binding protein p300					GO_REGULATION_OF_TRANSPORT			GO_IMMUNE_SYSTEM_PROCESS		GO_RESPONSE_TO_INORGANIC_SUBSTANCE			GO_RESPONSE_TO_OXYGEN_CONTAINING_COMPOUND			GO_HOMEOSTATIC_PROCESS	GO_RESPONSE_TO_METAL_ION		GO_PROTEIN_COMPLEX_SUBUNIT_ORGANIZATION	GO_REGULATION_OF_RESPONSE_TO_STRESS
337	APOA4	apolipoprotein A-IV					GO_REGULATION_OF_TRANSPORT			GO_IMMUNE_SYSTEM_PROCESS		GO_RESPONSE_TO_INORGANIC_SUBSTANCE			GO_RESPONSE_TO_OXYGEN_CONTAINING_COMPOUND			GO_HOMEOSTATIC_PROCESS
5777	PTPN6	protein tyrosine phosphatase, non-receptor type 6					GO_REGULATION_OF_TRANSPORT			GO_IMMUNE_SYSTEM_PROCESS												GO_REGULATION_OF_RESPONSE_TO_STRESS
5562	PRKAA1	protein kinase, AMP-activated, alpha 1 catalytic subunit					GO_REGULATION_OF_TRANSPORT					GO_RESPONSE_TO_INORGANIC_SUBSTANCE			GO_RESPONSE_TO_OXYGEN_CONTAINING_COMPOUND		GO_REGULATION_OF_VESICLE_MEDIATED_TRANSPORT	GO_HOMEOSTATIC_PROCESS			GO_PROTEIN_COMPLEX_SUBUNIT_ORGANIZATION
6382	SDC1	syndecan 1					GO_REGULATION_OF_TRANSPORT					GO_RESPONSE_TO_INORGANIC_SUBSTANCE			GO_RESPONSE_TO_OXYGEN_CONTAINING_COMPOUND		GO_REGULATION_OF_VESICLE_MEDIATED_TRANSPORT		GO_RESPONSE_TO_METAL_ION
476	ATP1A1	ATPase, Na+/K+ transporting, alpha 1 polypeptide					GO_REGULATION_OF_TRANSPORT								GO_RESPONSE_TO_OXYGEN_CONTAINING_COMPOUND			GO_HOMEOSTATIC_PROCESS
2771	GNAI2	guanine nucleotide binding protein (G protein), alpha inhibiting activity polypeptide 2					GO_REGULATION_OF_TRANSPORT								GO_RESPONSE_TO_OXYGEN_CONTAINING_COMPOUND
344	APOC2	apolipoprotein C-II					GO_REGULATION_OF_TRANSPORT										GO_REGULATION_OF_VESICLE_MEDIATED_TRANSPORT	GO_HOMEOSTATIC_PROCESS
54899	PXK	PX domain containing serine/threonine kinase					GO_REGULATION_OF_TRANSPORT
5243	ABCB1	ATP-binding cassette, sub-family B (MDR/TAP), member 1								GO_IMMUNE_SYSTEM_PROCESS			GO_ANTIGEN_PROCESSING_AND_PRESENTATION_OF_PEPTIDE_ANTIGEN							GO_ANTIGEN_PROCESSING_AND_PRESENTATION
2059	EPS8	epidermal growth factor receptor pathway substrate 8								GO_IMMUNE_SYSTEM_PROCESS					GO_RESPONSE_TO_OXYGEN_CONTAINING_COMPOUND						GO_PROTEIN_COMPLEX_SUBUNIT_ORGANIZATION
1387	CREBBP	CREB binding protein								GO_IMMUNE_SYSTEM_PROCESS								GO_HOMEOSTATIC_PROCESS			GO_PROTEIN_COMPLEX_SUBUNIT_ORGANIZATION	GO_REGULATION_OF_RESPONSE_TO_STRESS
4522	MTHFD1	methylenetetrahydrofolate dehydrogenase (NADP+ dependent) 1, methenyltetrahydrofolate cyclohydrolase, formyltetrahydrofolate synthetase								GO_IMMUNE_SYSTEM_PROCESS								GO_HOMEOSTATIC_PROCESS
2597	GAPDH	glyceraldehyde-3-phosphate dehydrogenase								GO_IMMUNE_SYSTEM_PROCESS												GO_REGULATION_OF_RESPONSE_TO_STRESS
1027	CDKN1B	cyclin-dependent kinase inhibitor 1B (p27, Kip1)										GO_RESPONSE_TO_INORGANIC_SUBSTANCE			GO_RESPONSE_TO_OXYGEN_CONTAINING_COMPOUND				GO_RESPONSE_TO_METAL_ION
1017	CDK2	cyclin-dependent kinase 2										GO_RESPONSE_TO_INORGANIC_SUBSTANCE			GO_RESPONSE_TO_OXYGEN_CONTAINING_COMPOUND				GO_RESPONSE_TO_METAL_ION
2235	FECH	ferrochelatase										GO_RESPONSE_TO_INORGANIC_SUBSTANCE			GO_RESPONSE_TO_OXYGEN_CONTAINING_COMPOUND				GO_RESPONSE_TO_METAL_ION
471	ATIC	5-aminoimidazole-4-carboxamide ribonucleotide formyltransferase/IMP cyclohydrolase										GO_RESPONSE_TO_INORGANIC_SUBSTANCE
5034	P4HB	prolyl 4-hydroxylase, beta polypeptide													GO_RESPONSE_TO_OXYGEN_CONTAINING_COMPOUND			GO_HOMEOSTATIC_PROCESS				GO_REGULATION_OF_RESPONSE_TO_STRESS
898	CCNE1	cyclin E1													GO_RESPONSE_TO_OXYGEN_CONTAINING_COMPOUND
59345	GNB4	guanine nucleotide binding protein (G protein), beta polypeptide 4													GO_RESPONSE_TO_OXYGEN_CONTAINING_COMPOUND
116443	GRIN3A	glutamate receptor, ionotropic, N-methyl-D-aspartate 3A													GO_RESPONSE_TO_OXYGEN_CONTAINING_COMPOUND
57003	CCDC47	coiled-coil domain containing 47																GO_HOMEOSTATIC_PROCESS
5792	PTPRF	protein tyrosine phosphatase, receptor type, F																				GO_REGULATION_OF_RESPONSE_TO_STRESS
1915	EEF1A1	eukaryotic translation elongation factor 1 alpha 1
8925	HERC1	hect (homologous to the E6-AP (UBE3A) carboxyl terminus) domain and RCC1 (CHC1)-like domain (RLD) 1
5479	PPIB	peptidylprolyl isomerase B (cyclophilin B)
10645	CAMKK2	calcium/calmodulin-dependent protein kinase kinase 2, beta
23193	GANAB	glucosidase, alpha; neutral AB
84986	ARHGAP19	Rho GTPase activating protein 19
667	DST	dystonin
5036	PA2G4	proliferation-associated 2G4, 38kDa
5297	PI4KA	phosphatidylinositol 4-kinase, catalytic, alpha
27044	SND1	staphylococcal nuclease and tudor domain containing 1
4925	NUCB2	nucleobindin 2

## Sheet: Proto-T2D module-GO-CC
Top 20 enriched cellular components regulated by T2D-protomodule based on P-value in GSEA database
Overlap Results
Collection(s):	CC
# overlaps shown:	20
# genesets in collections:	580
# genes in comparison (n):	181
# genes in universe (N):	45956
Gene Set Name	# Genes in Gene Set (K)	Description	# Genes in Overlap (k)	k/K	p-value	FDR q-value
GO_ENDOSOME	793	A vacuole to which materials ingested by endocytosis are delivered.	34	0.0429	3.7e-25	2.15e-22
GO_VACUOLE	1180	A closed structure, found only in eukaryotic cells, that is completely surrounded by unit membrane and contains liquid material. Cells contain one or several vacuoles, that may have different functions from each other. Vacuoles have a diverse array of functions. They can act as a storage organelle for nutrients or waste products, as a degradative compartment, as a cost-effective way of increasing…	39	0.0331	1.02e-24	2.97e-22
GO_EXTRACELLULAR_SPACE	1376	That part of a multicellular organism outside the cells proper, usually taken to be outside the plasma membranes, and occupied by fluid.	37	0.0269	1.96e-20	3.79e-18
GO_MHC_PROTEIN_COMPLEX	27	A transmembrane protein complex composed of an MHC alpha chain and, in most cases, either an MHC class II beta chain or an invariant beta2-microglobin chain, and with or without a bound peptide, lipid, or polysaccharide antigen.	11	0.4074	3.21e-20	4.65e-18
GO_INTRACELLULAR_VESICLE	1259	Any vesicle that is part of the intracellular region.	34	0.027	7.39e-19	8.57e-17
GO_ENDOPLASMIC_RETICULUM	1631	The irregular network of unit membranes, visible only by electron microscopy, that occurs in the cytoplasm of many eukaryotic cells. The membranes form a complex meshwork of tubular channels, which are often expanded into slitlike cavities called cisternae. The ER takes two forms, rough (or granular), with ribosomes adhering to the outer surface, and smooth (with no ribosomes attached).	37	0.0227	5.13e-18	4.96e-16
GO_VACUOLAR_PART	694	Any constituent part of a vacuole, a closed structure, found only in eukaryotic cells, that is completely surrounded by unit membrane and contains liquid material.	26	0.0375	5.98e-18	4.96e-16
GO_VACUOLAR_MEMBRANE	587	The lipid bilayer surrounding the vacuole and separating its contents from the cytoplasm of the cell.	23	0.0392	2.12e-16	1.53e-14
GO_CYTOPLASMIC_VESICLE_PART	601	Any constituent part of cytoplasmic vesicle, a vesicle formed of membrane or protein, found in the cytoplasm of a cell.	23	0.0383	3.51e-16	2.26e-14
GO_MHC_CLASS_II_PROTEIN_COMPLEX	16	A transmembrane protein complex composed of an MHC class II alpha and MHC class II beta chain, and with or without a bound peptide or polysaccharide antigen.	8	0.5	6.21e-16	3.6e-14
GO_ENDOSOMAL_PART	430	Any constituent part of an endosome, a membrane-bounded organelle to which materials ingested by endocytosis are delivered.	20	0.0465	8.45e-16	4.45e-14
GO_EARLY_ENDOSOME	301	A membrane-bounded organelle that receives incoming material from primary endocytic vesicles that have been generated by clathrin-dependent and clathrin-independent endocytosis; vesicles fuse with the early endosome to deliver cargo for sorting into recycling or degradation pathways.	17	0.0565	5.66e-15	2.74e-13
GO_MEMBRANE_PROTEIN_COMPLEX	1020	Any protein complex that is part of a membrane.	27	0.0265	6.72e-15	3e-13
GO_ENDOPLASMIC_RETICULUM_PART	1163	Any constituent part of the endoplasmic reticulum, the irregular network of unit membranes, visible only by electron microscopy, that occurs in the cytoplasm of many eukaryotic cells. The membranes form a complex meshwork of tubular channels, which are often expanded into slitlike cavities called cisternae.	28	0.0241	2.1e-14	8.71e-13
GO_PROTEIN_LIPID_COMPLEX	40	A macromolecular complex containing separate protein and lipid molecules. Separate in this context means not covalently bound to each other.	9	0.225	4.59e-14	1.78e-12
GO_INTRINSIC_COMPONENT_OF_PLASMA_MEMBRANE	1649	The component of the plasma membrane consisting of the gene products and protein complexes having either part of their peptide sequence embedded in the hydrophobic region of the membrane or some other covalently attached group such as a GPI anchor that is similarly embedded in the membrane.	32	0.0194	8.78e-14	3.18e-12
GO_PLASMA_MEMBRANE_PROTEIN_COMPLEX	510	Any protein complex that is part of the plasma membrane.	19	0.0373	2.41e-13	8.21e-12
GO_NUCLEAR_OUTER_MEMBRANE_ENDOPLASMIC_RETICULUM_MEMBRANE_NETWORK	1005	The continuous network of membranes encompassing the nuclear outer membrane and the endoplasmic reticulum membrane.	25	0.0249	2.89e-13	9.32e-12
GO_LUMENAL_SIDE_OF_MEMBRANE	33	Any side (leaflet) of a membrane that faces the lumen of an organelle.	8	0.2424	6.32e-13	1.93e-11
GO_SIDE_OF_MEMBRANE	428	A cellular component consisting of one leaflet of a membrane bilayer and any proteins embedded or anchored in it or attached to its surface.	17	0.0397	1.68e-12	4.87e-11
Gene/Gene Set Overlap Matrix
Entrez Gene Id	Gene Symbol	Gene Description	GO_ENDOSOME	GO_VACUOLE	GO_EXTRACELLULAR_SPACE	GO_MHC_PROTEIN_COMPLEX	GO_INTRACELLULAR_VESICLE	GO_ENDOPLASMIC_RETICULUM	GO_VACUOLAR_PART	GO_VACUOLAR_MEMBRANE	GO_CYTOPLASMIC_VESICLE_PART	GO_MHC_CLASS_II_PROTEIN_COMPLEX	GO_ENDOSOMAL_PART	GO_EARLY_ENDOSOME	GO_MEMBRANE_PROTEIN_COMPLEX	GO_ENDOPLASMIC_RETICULUM_PART	GO_PROTEIN_LIPID_COMPLEX	GO_INTRINSIC_COMPONENT_OF_PLASMA_MEMBRANE	GO_PLASMA_MEMBRANE_PROTEIN_COMPLEX	GO_NUCLEAR_OUTER_MEMBRANE_ENDOPLASMIC_RETICULUM_MEMBRANE_NETWORK	GO_LUMENAL_SIDE_OF_MEMBRANE	GO_SIDE_OF_MEMBRANE
338	APOB	apolipoprotein B (including Ag(x) antigen)	GO_ENDOSOME	GO_VACUOLE	GO_EXTRACELLULAR_SPACE		GO_INTRACELLULAR_VESICLE	GO_ENDOPLASMIC_RETICULUM	GO_VACUOLAR_PART	GO_VACUOLAR_MEMBRANE	GO_CYTOPLASMIC_VESICLE_PART		GO_ENDOSOMAL_PART	GO_EARLY_ENDOSOME		GO_ENDOPLASMIC_RETICULUM_PART	GO_PROTEIN_LIPID_COMPLEX			GO_NUCLEAR_OUTER_MEMBRANE_ENDOPLASMIC_RETICULUM_MEMBRANE_NETWORK
3630	INS	insulin	GO_ENDOSOME	GO_VACUOLE	GO_EXTRACELLULAR_SPACE		GO_INTRACELLULAR_VESICLE	GO_ENDOPLASMIC_RETICULUM	GO_VACUOLAR_PART		GO_CYTOPLASMIC_VESICLE_PART		GO_ENDOSOMAL_PART			GO_ENDOPLASMIC_RETICULUM_PART
348	APOE	apolipoprotein E	GO_ENDOSOME	GO_VACUOLE	GO_EXTRACELLULAR_SPACE		GO_INTRACELLULAR_VESICLE	GO_ENDOPLASMIC_RETICULUM			GO_CYTOPLASMIC_VESICLE_PART			GO_EARLY_ENDOSOME			GO_PROTEIN_LIPID_COMPLEX
255738	PCSK9	proprotein convertase subtilisin/kexin type 9	GO_ENDOSOME	GO_VACUOLE	GO_EXTRACELLULAR_SPACE		GO_INTRACELLULAR_VESICLE	GO_ENDOPLASMIC_RETICULUM						GO_EARLY_ENDOSOME								GO_SIDE_OF_MEMBRANE
3949	LDLR	low density lipoprotein receptor	GO_ENDOSOME	GO_VACUOLE	GO_EXTRACELLULAR_SPACE		GO_INTRACELLULAR_VESICLE		GO_VACUOLAR_PART	GO_VACUOLAR_MEMBRANE	GO_CYTOPLASMIC_VESICLE_PART		GO_ENDOSOMAL_PART	GO_EARLY_ENDOSOME			GO_PROTEIN_LIPID_COMPLEX	GO_INTRINSIC_COMPONENT_OF_PLASMA_MEMBRANE				GO_SIDE_OF_MEMBRANE
3990	LIPC	lipase, hepatic	GO_ENDOSOME	GO_VACUOLE	GO_EXTRACELLULAR_SPACE			GO_ENDOPLASMIC_RETICULUM						GO_EARLY_ENDOSOME		GO_ENDOPLASMIC_RETICULUM_PART	GO_PROTEIN_LIPID_COMPLEX
7124	TNF	tumor necrosis factor	GO_ENDOSOME	GO_VACUOLE	GO_EXTRACELLULAR_SPACE													GO_INTRINSIC_COMPONENT_OF_PLASMA_MEMBRANE				GO_SIDE_OF_MEMBRANE
3122	HLA-DRA	major histocompatibility complex, class II, DR alpha	GO_ENDOSOME	GO_VACUOLE		GO_MHC_PROTEIN_COMPLEX	GO_INTRACELLULAR_VESICLE	GO_ENDOPLASMIC_RETICULUM	GO_VACUOLAR_PART	GO_VACUOLAR_MEMBRANE	GO_CYTOPLASMIC_VESICLE_PART	GO_MHC_CLASS_II_PROTEIN_COMPLEX	GO_ENDOSOMAL_PART		GO_MEMBRANE_PROTEIN_COMPLEX	GO_ENDOPLASMIC_RETICULUM_PART		GO_INTRINSIC_COMPONENT_OF_PLASMA_MEMBRANE	GO_PLASMA_MEMBRANE_PROTEIN_COMPLEX	GO_NUCLEAR_OUTER_MEMBRANE_ENDOPLASMIC_RETICULUM_MEMBRANE_NETWORK	GO_LUMENAL_SIDE_OF_MEMBRANE	GO_SIDE_OF_MEMBRANE
3117	HLA-DQA1	major histocompatibility complex, class II, DQ alpha 1	GO_ENDOSOME	GO_VACUOLE		GO_MHC_PROTEIN_COMPLEX	GO_INTRACELLULAR_VESICLE	GO_ENDOPLASMIC_RETICULUM	GO_VACUOLAR_PART	GO_VACUOLAR_MEMBRANE	GO_CYTOPLASMIC_VESICLE_PART	GO_MHC_CLASS_II_PROTEIN_COMPLEX	GO_ENDOSOMAL_PART		GO_MEMBRANE_PROTEIN_COMPLEX	GO_ENDOPLASMIC_RETICULUM_PART		GO_INTRINSIC_COMPONENT_OF_PLASMA_MEMBRANE	GO_PLASMA_MEMBRANE_PROTEIN_COMPLEX	GO_NUCLEAR_OUTER_MEMBRANE_ENDOPLASMIC_RETICULUM_MEMBRANE_NETWORK	GO_LUMENAL_SIDE_OF_MEMBRANE	GO_SIDE_OF_MEMBRANE
3118	HLA-DQA2	major histocompatibility complex, class II, DQ alpha 2	GO_ENDOSOME	GO_VACUOLE		GO_MHC_PROTEIN_COMPLEX	GO_INTRACELLULAR_VESICLE	GO_ENDOPLASMIC_RETICULUM	GO_VACUOLAR_PART	GO_VACUOLAR_MEMBRANE	GO_CYTOPLASMIC_VESICLE_PART	GO_MHC_CLASS_II_PROTEIN_COMPLEX	GO_ENDOSOMAL_PART		GO_MEMBRANE_PROTEIN_COMPLEX	GO_ENDOPLASMIC_RETICULUM_PART		GO_INTRINSIC_COMPONENT_OF_PLASMA_MEMBRANE	GO_PLASMA_MEMBRANE_PROTEIN_COMPLEX	GO_NUCLEAR_OUTER_MEMBRANE_ENDOPLASMIC_RETICULUM_MEMBRANE_NETWORK	GO_LUMENAL_SIDE_OF_MEMBRANE	GO_SIDE_OF_MEMBRANE
3115	HLA-DPB1	major histocompatibility complex, class II, DP beta 1	GO_ENDOSOME	GO_VACUOLE		GO_MHC_PROTEIN_COMPLEX	GO_INTRACELLULAR_VESICLE	GO_ENDOPLASMIC_RETICULUM	GO_VACUOLAR_PART	GO_VACUOLAR_MEMBRANE	GO_CYTOPLASMIC_VESICLE_PART	GO_MHC_CLASS_II_PROTEIN_COMPLEX	GO_ENDOSOMAL_PART		GO_MEMBRANE_PROTEIN_COMPLEX	GO_ENDOPLASMIC_RETICULUM_PART			GO_PLASMA_MEMBRANE_PROTEIN_COMPLEX	GO_NUCLEAR_OUTER_MEMBRANE_ENDOPLASMIC_RETICULUM_MEMBRANE_NETWORK	GO_LUMENAL_SIDE_OF_MEMBRANE	GO_SIDE_OF_MEMBRANE
3120	HLA-DQB2	major histocompatibility complex, class II, DQ beta 2	GO_ENDOSOME	GO_VACUOLE		GO_MHC_PROTEIN_COMPLEX	GO_INTRACELLULAR_VESICLE	GO_ENDOPLASMIC_RETICULUM	GO_VACUOLAR_PART	GO_VACUOLAR_MEMBRANE	GO_CYTOPLASMIC_VESICLE_PART	GO_MHC_CLASS_II_PROTEIN_COMPLEX	GO_ENDOSOMAL_PART		GO_MEMBRANE_PROTEIN_COMPLEX	GO_ENDOPLASMIC_RETICULUM_PART			GO_PLASMA_MEMBRANE_PROTEIN_COMPLEX	GO_NUCLEAR_OUTER_MEMBRANE_ENDOPLASMIC_RETICULUM_MEMBRANE_NETWORK	GO_LUMENAL_SIDE_OF_MEMBRANE	GO_SIDE_OF_MEMBRANE
3106	HLA-B	major histocompatibility complex, class I, B	GO_ENDOSOME	GO_VACUOLE		GO_MHC_PROTEIN_COMPLEX	GO_INTRACELLULAR_VESICLE	GO_ENDOPLASMIC_RETICULUM	GO_VACUOLAR_PART	GO_VACUOLAR_MEMBRANE	GO_CYTOPLASMIC_VESICLE_PART		GO_ENDOSOMAL_PART	GO_EARLY_ENDOSOME	GO_MEMBRANE_PROTEIN_COMPLEX	GO_ENDOPLASMIC_RETICULUM_PART		GO_INTRINSIC_COMPONENT_OF_PLASMA_MEMBRANE	GO_PLASMA_MEMBRANE_PROTEIN_COMPLEX	GO_NUCLEAR_OUTER_MEMBRANE_ENDOPLASMIC_RETICULUM_MEMBRANE_NETWORK	GO_LUMENAL_SIDE_OF_MEMBRANE	GO_SIDE_OF_MEMBRANE
3107	HLA-C	major histocompatibility complex, class I, C	GO_ENDOSOME	GO_VACUOLE		GO_MHC_PROTEIN_COMPLEX	GO_INTRACELLULAR_VESICLE	GO_ENDOPLASMIC_RETICULUM	GO_VACUOLAR_PART	GO_VACUOLAR_MEMBRANE	GO_CYTOPLASMIC_VESICLE_PART		GO_ENDOSOMAL_PART	GO_EARLY_ENDOSOME	GO_MEMBRANE_PROTEIN_COMPLEX	GO_ENDOPLASMIC_RETICULUM_PART		GO_INTRINSIC_COMPONENT_OF_PLASMA_MEMBRANE	GO_PLASMA_MEMBRANE_PROTEIN_COMPLEX	GO_NUCLEAR_OUTER_MEMBRANE_ENDOPLASMIC_RETICULUM_MEMBRANE_NETWORK	GO_LUMENAL_SIDE_OF_MEMBRANE	GO_SIDE_OF_MEMBRANE
3134	HLA-F	major histocompatibility complex, class I, F	GO_ENDOSOME	GO_VACUOLE		GO_MHC_PROTEIN_COMPLEX	GO_INTRACELLULAR_VESICLE	GO_ENDOPLASMIC_RETICULUM	GO_VACUOLAR_PART	GO_VACUOLAR_MEMBRANE	GO_CYTOPLASMIC_VESICLE_PART		GO_ENDOSOMAL_PART	GO_EARLY_ENDOSOME	GO_MEMBRANE_PROTEIN_COMPLEX	GO_ENDOPLASMIC_RETICULUM_PART			GO_PLASMA_MEMBRANE_PROTEIN_COMPLEX	GO_NUCLEAR_OUTER_MEMBRANE_ENDOPLASMIC_RETICULUM_MEMBRANE_NETWORK	GO_LUMENAL_SIDE_OF_MEMBRANE	GO_SIDE_OF_MEMBRANE
3108	HLA-DMA	major histocompatibility complex, class II, DM alpha	GO_ENDOSOME	GO_VACUOLE		GO_MHC_PROTEIN_COMPLEX			GO_VACUOLAR_PART	GO_VACUOLAR_MEMBRANE		GO_MHC_CLASS_II_PROTEIN_COMPLEX	GO_ENDOSOMAL_PART		GO_MEMBRANE_PROTEIN_COMPLEX				GO_PLASMA_MEMBRANE_PROTEIN_COMPLEX
3111	HLA-DOA	major histocompatibility complex, class II, DO alpha	GO_ENDOSOME	GO_VACUOLE		GO_MHC_PROTEIN_COMPLEX			GO_VACUOLAR_PART	GO_VACUOLAR_MEMBRANE		GO_MHC_CLASS_II_PROTEIN_COMPLEX	GO_ENDOSOMAL_PART		GO_MEMBRANE_PROTEIN_COMPLEX				GO_PLASMA_MEMBRANE_PROTEIN_COMPLEX
3112	HLA-DOB	major histocompatibility complex, class II, DO beta	GO_ENDOSOME	GO_VACUOLE		GO_MHC_PROTEIN_COMPLEX			GO_VACUOLAR_PART	GO_VACUOLAR_MEMBRANE		GO_MHC_CLASS_II_PROTEIN_COMPLEX	GO_ENDOSOMAL_PART		GO_MEMBRANE_PROTEIN_COMPLEX				GO_PLASMA_MEMBRANE_PROTEIN_COMPLEX
5770	PTPN1	protein tyrosine phosphatase, non-receptor type 1	GO_ENDOSOME	GO_VACUOLE			GO_INTRACELLULAR_VESICLE	GO_ENDOPLASMIC_RETICULUM						GO_EARLY_ENDOSOME		GO_ENDOPLASMIC_RETICULUM_PART				GO_NUCLEAR_OUTER_MEMBRANE_ENDOPLASMIC_RETICULUM_MEMBRANE_NETWORK		GO_SIDE_OF_MEMBRANE
26276	VPS33B	vacuolar protein sorting 33 homolog B (yeast)	GO_ENDOSOME	GO_VACUOLE			GO_INTRACELLULAR_VESICLE		GO_VACUOLAR_PART	GO_VACUOLAR_MEMBRANE			GO_ENDOSOMAL_PART	GO_EARLY_ENDOSOME	GO_MEMBRANE_PROTEIN_COMPLEX
5869	RAB5B	RAB5B, member RAS oncogene family	GO_ENDOSOME	GO_VACUOLE			GO_INTRACELLULAR_VESICLE		GO_VACUOLAR_PART	GO_VACUOLAR_MEMBRANE			GO_ENDOSOMAL_PART	GO_EARLY_ENDOSOME
10211	FLOT1	flotillin 1	GO_ENDOSOME	GO_VACUOLE			GO_INTRACELLULAR_VESICLE		GO_VACUOLAR_PART	GO_VACUOLAR_MEMBRANE				GO_EARLY_ENDOSOME	GO_MEMBRANE_PROTEIN_COMPLEX				GO_PLASMA_MEMBRANE_PROTEIN_COMPLEX
6249	CLIP1	CAP-GLY domain containing linker protein 1	GO_ENDOSOME	GO_VACUOLE			GO_INTRACELLULAR_VESICLE				GO_CYTOPLASMIC_VESICLE_PART
9135	RABEP1	rabaptin, RAB GTPase binding effector protein 1	GO_ENDOSOME	GO_VACUOLE			GO_INTRACELLULAR_VESICLE							GO_EARLY_ENDOSOME
208	AKT2	v-akt murine thymoma viral oncogene homolog 2	GO_ENDOSOME	GO_VACUOLE			GO_INTRACELLULAR_VESICLE							GO_EARLY_ENDOSOME
4915	NTRK2	neurotrophic tyrosine kinase, receptor, type 2	GO_ENDOSOME	GO_VACUOLE				GO_ENDOPLASMIC_RETICULUM	GO_VACUOLAR_PART	GO_VACUOLAR_MEMBRANE			GO_ENDOSOMAL_PART					GO_INTRINSIC_COMPONENT_OF_PLASMA_MEMBRANE
554	AVPR2	arginine vasopressin receptor 2	GO_ENDOSOME	GO_VACUOLE				GO_ENDOPLASMIC_RETICULUM										GO_INTRINSIC_COMPONENT_OF_PLASMA_MEMBRANE
3643	INSR	insulin receptor	GO_ENDOSOME	GO_VACUOLE					GO_VACUOLAR_PART	GO_VACUOLAR_MEMBRANE			GO_ENDOSOMAL_PART		GO_MEMBRANE_PROTEIN_COMPLEX			GO_INTRINSIC_COMPONENT_OF_PLASMA_MEMBRANE	GO_PLASMA_MEMBRANE_PROTEIN_COMPLEX
2888	GRB14	growth factor receptor-bound protein 14	GO_ENDOSOME	GO_VACUOLE					GO_VACUOLAR_PART	GO_VACUOLAR_MEMBRANE			GO_ENDOSOMAL_PART
10717	AP4B1	adaptor-related protein complex 4, beta 1 subunit	GO_ENDOSOME	GO_VACUOLE					GO_VACUOLAR_PART				GO_ENDOSOMAL_PART		GO_MEMBRANE_PROTEIN_COMPLEX
154	ADRB2	adrenergic, beta-2-, receptor, surface	GO_ENDOSOME	GO_VACUOLE										GO_EARLY_ENDOSOME				GO_INTRINSIC_COMPONENT_OF_PLASMA_MEMBRANE
11188	NISCH	nischarin	GO_ENDOSOME	GO_VACUOLE										GO_EARLY_ENDOSOME
79874	RABEP2	rabaptin, RAB GTPase binding effector protein 2	GO_ENDOSOME	GO_VACUOLE										GO_EARLY_ENDOSOME
6514	SLC2A2	solute carrier family 2 (facilitated glucose transporter), member 2	GO_ENDOSOME	GO_VACUOLE														GO_INTRINSIC_COMPONENT_OF_PLASMA_MEMBRANE
5167	ENPP1	ectonucleotide pyrophosphatase/phosphodiesterase 1		GO_VACUOLE	GO_EXTRACELLULAR_SPACE				GO_VACUOLAR_PART	GO_VACUOLAR_MEMBRANE								GO_INTRINSIC_COMPONENT_OF_PLASMA_MEMBRANE
949	SCARB1	scavenger receptor class B, member 1		GO_VACUOLE			GO_INTRACELLULAR_VESICLE		GO_VACUOLAR_PART	GO_VACUOLAR_MEMBRANE	GO_CYTOPLASMIC_VESICLE_PART							GO_INTRINSIC_COMPONENT_OF_PLASMA_MEMBRANE
57521	RPTOR	regulatory associated protein of MTOR, complex 1		GO_VACUOLE					GO_VACUOLAR_PART	GO_VACUOLAR_MEMBRANE
950	SCARB2	scavenger receptor class B, member 2		GO_VACUOLE					GO_VACUOLAR_PART	GO_VACUOLAR_MEMBRANE
9672	SDC3	syndecan 3		GO_VACUOLE					GO_VACUOLAR_PART
51738	GHRL	ghrelin/obestatin prepropeptide			GO_EXTRACELLULAR_SPACE		GO_INTRACELLULAR_VESICLE	GO_ENDOPLASMIC_RETICULUM			GO_CYTOPLASMIC_VESICLE_PART					GO_ENDOPLASMIC_RETICULUM_PART
2550	GABBR1	gamma-aminobutyric acid (GABA) B receptor, 1			GO_EXTRACELLULAR_SPACE		GO_INTRACELLULAR_VESICLE	GO_ENDOPLASMIC_RETICULUM							GO_MEMBRANE_PROTEIN_COMPLEX	GO_ENDOPLASMIC_RETICULUM_PART		GO_INTRINSIC_COMPONENT_OF_PLASMA_MEMBRANE	GO_PLASMA_MEMBRANE_PROTEIN_COMPLEX	GO_NUCLEAR_OUTER_MEMBRANE_ENDOPLASMIC_RETICULUM_MEMBRANE_NETWORK
3479	IGF1	insulin-like growth factor 1 (somatomedin C)			GO_EXTRACELLULAR_SPACE		GO_INTRACELLULAR_VESICLE				GO_CYTOPLASMIC_VESICLE_PART
3827	KNG1	kininogen 1			GO_EXTRACELLULAR_SPACE		GO_INTRACELLULAR_VESICLE				GO_CYTOPLASMIC_VESICLE_PART
3481	IGF2	insulin-like growth factor 2 (somatomedin A)			GO_EXTRACELLULAR_SPACE		GO_INTRACELLULAR_VESICLE				GO_CYTOPLASMIC_VESICLE_PART
3700	ITIH4	inter-alpha-trypsin inhibitor heavy chain family, member 4			GO_EXTRACELLULAR_SPACE		GO_INTRACELLULAR_VESICLE				GO_CYTOPLASMIC_VESICLE_PART
5443	POMC	proopiomelanocortin			GO_EXTRACELLULAR_SPACE		GO_INTRACELLULAR_VESICLE				GO_CYTOPLASMIC_VESICLE_PART
23312	DMXL2	Dmx-like 2			GO_EXTRACELLULAR_SPACE		GO_INTRACELLULAR_VESICLE				GO_CYTOPLASMIC_VESICLE_PART
551	AVP	arginine vasopressin			GO_EXTRACELLULAR_SPACE		GO_INTRACELLULAR_VESICLE
341	APOC1	apolipoprotein C-I			GO_EXTRACELLULAR_SPACE			GO_ENDOPLASMIC_RETICULUM									GO_PROTEIN_LIPID_COMPLEX
9370	ADIPOQ	adiponectin, C1Q and collagen domain containing			GO_EXTRACELLULAR_SPACE			GO_ENDOPLASMIC_RETICULUM
55937	APOM	apolipoprotein M			GO_EXTRACELLULAR_SPACE												GO_PROTEIN_LIPID_COMPLEX	GO_INTRINSIC_COMPONENT_OF_PLASMA_MEMBRANE
4023	LPL	lipoprotein lipase			GO_EXTRACELLULAR_SPACE												GO_PROTEIN_LIPID_COMPLEX
116519	APOA5	apolipoprotein A-V			GO_EXTRACELLULAR_SPACE												GO_PROTEIN_LIPID_COMPLEX
1071	CETP	cholesteryl ester transfer protein, plasma			GO_EXTRACELLULAR_SPACE												GO_PROTEIN_LIPID_COMPLEX
2065	ERBB3	v-erb-b2 erythroblastic leukemia viral oncogene homolog 3 (avian)			GO_EXTRACELLULAR_SPACE													GO_INTRINSIC_COMPONENT_OF_PLASMA_MEMBRANE
780	DDR1	discoidin domain receptor tyrosine kinase 1			GO_EXTRACELLULAR_SPACE													GO_INTRINSIC_COMPONENT_OF_PLASMA_MEMBRANE
1012	CDH13	cadherin 13, H-cadherin (heart)			GO_EXTRACELLULAR_SPACE																	GO_SIDE_OF_MEMBRANE
3416	IDE	insulin-degrading enzyme			GO_EXTRACELLULAR_SPACE
181	AGRP	agouti related protein homolog (mouse)			GO_EXTRACELLULAR_SPACE
6695	SPOCK1	sparc/osteonectin, cwcv and kazal-like domains proteoglycan (testican) 1			GO_EXTRACELLULAR_SPACE
8343	HIST1H2BF	histone cluster 1, H2bf			GO_EXTRACELLULAR_SPACE
629	CFB	complement factor B			GO_EXTRACELLULAR_SPACE
7148	TNXB	tenascin XB			GO_EXTRACELLULAR_SPACE
3952	LEP	leptin			GO_EXTRACELLULAR_SPACE
4049	LTA	lymphotoxin alpha (TNF superfamily, member 1)			GO_EXTRACELLULAR_SPACE
5360	PLTP	phospholipid transfer protein			GO_EXTRACELLULAR_SPACE
717	C2	complement component 2			GO_EXTRACELLULAR_SPACE
8200	GDF5	growth differentiation factor 5			GO_EXTRACELLULAR_SPACE
3708	ITPR1	inositol 1,4,5-trisphosphate receptor, type 1					GO_INTRACELLULAR_VESICLE	GO_ENDOPLASMIC_RETICULUM			GO_CYTOPLASMIC_VESICLE_PART					GO_ENDOPLASMIC_RETICULUM_PART				GO_NUCLEAR_OUTER_MEMBRANE_ENDOPLASMIC_RETICULUM_MEMBRANE_NETWORK
3092	HIP1	huntingtin interacting protein 1					GO_INTRACELLULAR_VESICLE				GO_CYTOPLASMIC_VESICLE_PART
2645	GCK	glucokinase (hexokinase 4)					GO_INTRACELLULAR_VESICLE
627	BDNF	brain-derived neurotrophic factor					GO_INTRACELLULAR_VESICLE
487	ATP2A1	ATPase, Ca++ transporting, cardiac muscle, fast twitch 1						GO_ENDOPLASMIC_RETICULUM							GO_MEMBRANE_PROTEIN_COMPLEX	GO_ENDOPLASMIC_RETICULUM_PART		GO_INTRINSIC_COMPONENT_OF_PLASMA_MEMBRANE		GO_NUCLEAR_OUTER_MEMBRANE_ENDOPLASMIC_RETICULUM_MEMBRANE_NETWORK
11124	FAF1	Fas (TNFRSF6) associated factor 1						GO_ENDOPLASMIC_RETICULUM							GO_MEMBRANE_PROTEIN_COMPLEX	GO_ENDOPLASMIC_RETICULUM_PART			GO_PLASMA_MEMBRANE_PROTEIN_COMPLEX	GO_NUCLEAR_OUTER_MEMBRANE_ENDOPLASMIC_RETICULUM_MEMBRANE_NETWORK
6890	TAP1	transporter 1, ATP-binding cassette, sub-family B (MDR/TAP)						GO_ENDOPLASMIC_RETICULUM							GO_MEMBRANE_PROTEIN_COMPLEX	GO_ENDOPLASMIC_RETICULUM_PART				GO_NUCLEAR_OUTER_MEMBRANE_ENDOPLASMIC_RETICULUM_MEMBRANE_NETWORK
6891	TAP2	transporter 2, ATP-binding cassette, sub-family B (MDR/TAP)						GO_ENDOPLASMIC_RETICULUM							GO_MEMBRANE_PROTEIN_COMPLEX	GO_ENDOPLASMIC_RETICULUM_PART				GO_NUCLEAR_OUTER_MEMBRANE_ENDOPLASMIC_RETICULUM_MEMBRANE_NETWORK
596	BCL2	B-cell CLL/lymphoma 2						GO_ENDOPLASMIC_RETICULUM							GO_MEMBRANE_PROTEIN_COMPLEX	GO_ENDOPLASMIC_RETICULUM_PART				GO_NUCLEAR_OUTER_MEMBRANE_ENDOPLASMIC_RETICULUM_MEMBRANE_NETWORK
6048	RNF5	ring finger protein 5						GO_ENDOPLASMIC_RETICULUM							GO_MEMBRANE_PROTEIN_COMPLEX	GO_ENDOPLASMIC_RETICULUM_PART				GO_NUCLEAR_OUTER_MEMBRANE_ENDOPLASMIC_RETICULUM_MEMBRANE_NETWORK
3710	ITPR3	inositol 1,4,5-trisphosphate receptor, type 3						GO_ENDOPLASMIC_RETICULUM								GO_ENDOPLASMIC_RETICULUM_PART		GO_INTRINSIC_COMPONENT_OF_PLASMA_MEMBRANE		GO_NUCLEAR_OUTER_MEMBRANE_ENDOPLASMIC_RETICULUM_MEMBRANE_NETWORK
26608	TBL2	transducin (beta)-like 2						GO_ENDOPLASMIC_RETICULUM								GO_ENDOPLASMIC_RETICULUM_PART				GO_NUCLEAR_OUTER_MEMBRANE_ENDOPLASMIC_RETICULUM_MEMBRANE_NETWORK
2180	ACSL1	acyl-CoA synthetase long-chain family member 1						GO_ENDOPLASMIC_RETICULUM								GO_ENDOPLASMIC_RETICULUM_PART				GO_NUCLEAR_OUTER_MEMBRANE_ENDOPLASMIC_RETICULUM_MEMBRANE_NETWORK
54901	CDKAL1	CDK5 regulatory subunit associated protein 1-like 1						GO_ENDOPLASMIC_RETICULUM								GO_ENDOPLASMIC_RETICULUM_PART				GO_NUCLEAR_OUTER_MEMBRANE_ENDOPLASMIC_RETICULUM_MEMBRANE_NETWORK
51144	HSD17B12	hydroxysteroid (17-beta) dehydrogenase 12						GO_ENDOPLASMIC_RETICULUM								GO_ENDOPLASMIC_RETICULUM_PART				GO_NUCLEAR_OUTER_MEMBRANE_ENDOPLASMIC_RETICULUM_MEMBRANE_NETWORK
10554	AGPAT1	1-acylglycerol-3-phosphate O-acyltransferase 1 (lysophosphatidic acid acyltransferase, alpha)						GO_ENDOPLASMIC_RETICULUM								GO_ENDOPLASMIC_RETICULUM_PART				GO_NUCLEAR_OUTER_MEMBRANE_ENDOPLASMIC_RETICULUM_MEMBRANE_NETWORK
112609	MRAP2	melanocortin 2 receptor accessory protein 2						GO_ENDOPLASMIC_RETICULUM								GO_ENDOPLASMIC_RETICULUM_PART				GO_NUCLEAR_OUTER_MEMBRANE_ENDOPLASMIC_RETICULUM_MEMBRANE_NETWORK
286	ANK1	ankyrin 1, erythrocytic						GO_ENDOPLASMIC_RETICULUM
5071	PARK2	parkinson protein 2, E3 ubiquitin protein ligase (parkin)						GO_ENDOPLASMIC_RETICULUM
4938	OAS1	2'-5'-oligoadenylate synthetase 1, 40/46kDa						GO_ENDOPLASMIC_RETICULUM
3667	IRS1	insulin receptor substrate 1													GO_MEMBRANE_PROTEIN_COMPLEX			GO_INTRINSIC_COMPONENT_OF_PLASMA_MEMBRANE	GO_PLASMA_MEMBRANE_PROTEIN_COMPLEX
3778	KCNMA1	potassium large conductance calcium-activated channel, subfamily M, alpha member 1													GO_MEMBRANE_PROTEIN_COMPLEX			GO_INTRINSIC_COMPONENT_OF_PLASMA_MEMBRANE	GO_PLASMA_MEMBRANE_PROTEIN_COMPLEX
2780	GNAT2	guanine nucleotide binding protein (G protein), alpha transducing activity polypeptide 2													GO_MEMBRANE_PROTEIN_COMPLEX				GO_PLASMA_MEMBRANE_PROTEIN_COMPLEX			GO_SIDE_OF_MEMBRANE
64241	ABCG8	ATP-binding cassette, sub-family G (WHITE), member 8													GO_MEMBRANE_PROTEIN_COMPLEX				GO_PLASMA_MEMBRANE_PROTEIN_COMPLEX
10452	TOMM40	translocase of outer mitochondrial membrane 40 homolog (yeast)													GO_MEMBRANE_PROTEIN_COMPLEX
10666	CD226	CD226 molecule																GO_INTRINSIC_COMPONENT_OF_PLASMA_MEMBRANE				GO_SIDE_OF_MEMBRANE
5800	PTPRO	protein tyrosine phosphatase, receptor type, O																GO_INTRINSIC_COMPONENT_OF_PLASMA_MEMBRANE
109	ADCY3	adenylate cyclase 3																GO_INTRINSIC_COMPONENT_OF_PLASMA_MEMBRANE
155	ADRB3	adrenergic, beta-3-, receptor																GO_INTRINSIC_COMPONENT_OF_PLASMA_MEMBRANE
3480	IGF1R	insulin-like growth factor 1 receptor																GO_INTRINSIC_COMPONENT_OF_PLASMA_MEMBRANE
10296	MAEA	macrophage erythroblast attacher																GO_INTRINSIC_COMPONENT_OF_PLASMA_MEMBRANE
11120	BTN2A1	butyrophilin, subfamily 2, member A1																GO_INTRINSIC_COMPONENT_OF_PLASMA_MEMBRANE
4159	MC3R	melanocortin 3 receptor																GO_INTRINSIC_COMPONENT_OF_PLASMA_MEMBRANE
4544	MTNR1B	melatonin receptor 1B																GO_INTRINSIC_COMPONENT_OF_PLASMA_MEMBRANE
5789	PTPRD	protein tyrosine phosphatase, receptor type, D																GO_INTRINSIC_COMPONENT_OF_PLASMA_MEMBRANE
7297	TYK2	tyrosine kinase 2																				GO_SIDE_OF_MEMBRANE
640	BLK	B lymphoid tyrosine kinase																				GO_SIDE_OF_MEMBRANE
3953	LEPR	leptin receptor
23189	KANK1	KN motif and ankyrin repeat domains 1
5468	PPARG	peroxisome proliferator-activated receptor gamma
6882	TAF11	TAF11 RNA polymerase II, TATA box binding protein (TBP)-associated factor, 28kDa
2099	ESR1	estrogen receptor 1
54814	QPCTL	glutaminyl-peptide cyclotransferase-like
25865	PRKD2	protein kinase D2
6934	TCF7L2	transcription factor 7-like 2 (T-cell specific, HMG-box)
3159	HMGA1	high mobility group AT-hook 1
2968	GTF2H4	general transcription factor IIH, polypeptide 4, 52kDa
4760	NEUROD1	neurogenic differentiation 1
6886	TAL1	T-cell acute lymphocytic leukemia 1
6925	TCF4	transcription factor 4
1871	E2F3	E2F transcription factor 3
3172	HNF4A	hepatocyte nuclear factor 4, alpha
5460	POU5F1	POU class 5 homeobox 1
6928	HNF1B	HNF1 homeobox B
1600	DAB1	disabled homolog 1 (Drosophila)
4685	NCAM2	neural cell adhesion molecule 2
2820	GPD2	glycerol-3-phosphate dehydrogenase 2 (mitochondrial)
23788	MTCH2	mitochondrial carrier 2
9553	MRPL33	mitochondrial ribosomal protein L33
133522	PPARGC1B	peroxisome proliferator-activated receptor gamma, coactivator 1 beta
217	ALDH2	aldehyde dehydrogenase 2 family (mitochondrial)
57128	LYRM4	LYR motif containing 4
11132	CAPN10	calpain 10
2272	FHIT	fragile histidine triad gene
28992	MACROD1	MACRO domain containing 1
7407	VARS	valyl-tRNA synthetase
203068	TUBB	tubulin, beta class I
602	BCL3	B-cell CLL/lymphoma 3
8358	HIST1H3B	histone cluster 1, H3b
10919	EHMT2	euchromatic histone-lysine N-methyltransferase 2
8091	HMGA2	high mobility group AT-hook 2
2869	GRK5	G protein-coupled receptor kinase 5
23	ABCF1	ATP-binding cassette, sub-family F (GCN20), member 1
26009	ZZZ3	zinc finger, ZZ-type containing 3
112869	CCDC101	coiled-coil domain containing 101
30834	ZNRD1	zinc ribbon domain containing 1
7919	DDX39B	DEAD (Asp-Glu-Ala-Asp) box polypeptide 39B
79068	FTO	fat mass and obesity associated
79834	PEAK1	NKF3 kinase family member
260425	MAGI3	membrane associated guanylate kinase, WW and PDZ domain containing 3
3170	FOXA2	forkhead box A2
7917	BAG6	BCL2-associated athanogene 6
5696	PSMB8	proteasome (prosome, macropain) subunit, beta type, 8 (large multifunctional peptidase 7)
3832	KIF11	kinesin family member 11
5607	MAP2K5	mitogen-activated protein kinase kinase 5
221895	JAZF1	JAZF zinc finger 1
10019	SH2B3	SH2B adaptor protein 3
10144	FAM13A	family with sequence similarity 13, member A
11165	NUDT3	nudix (nucleoside diphosphate linked moiety X)-type motif 3
1646	AKR1C2	aldo-keto reductase family 1, member C2 (dihydrodiol dehydrogenase 2; bile acid binding protein; 3-alpha hydroxysteroid dehydrogenase, type III)
2309	FOXO3	forkhead box O3
25970	SH2B1	SH2B adaptor protein 1
26018	LRIG1	leucine-rich repeats and immunoglobulin-like domains 1
2632	GBE1	glucan (1,4-alpha-), branching enzyme 1
2646	GCKR	glucokinase (hexokinase 4) regulator
4160	MC4R	melanocortin 4 receptor
440603	BCL2L15	BCL2-like 15
5184	PEPD	peptidase D
5629	PROX1	prospero homeobox 1
5915	RARB	retinoic acid receptor, beta
5937	RBMS1	RNA binding motif, single stranded interacting protein 1
64135	IFIH1	interferon induced with helicase C domain 1
6927	HNF1A	HNF1 homeobox A
6941	TCF19	transcription factor 19
7726	TRIM26	tripartite motif containing 26
7918	GPANK1	G patch domain and ankyrin repeats 1
7920	ABHD16A	abhydrolase domain containing 16A
8431	NR0B2	nuclear receptor subfamily 0, group B, member 2
8462	KLF11	Kruppel-like factor 11
85379	KIAA1671	KIAA1671
8567	MADD	MAP-kinase activating death domain
8660	IRS2	insulin receptor substrate 2
8880	FUBP1	far upstream element (FUSE) binding protein 1

## Sheet: IREN-T2D module-GO-CC
Top 20 enriched cellular component regulated by IREP candidates in IREN-T2D-module based on P-value in GSEA database
Overlap Results
Collection(s):	CC
# overlaps shown:	20
# genesets in collections:	580
# genes in comparison (n):	99
# genes in universe (N):	45956
Gene Set Name	# Genes in Gene Set (K)	Description	# Genes in Overlap (k)	k/K	p-value	FDR q-value
GO_INTRACELLULAR_VESICLE	1259	Any vesicle that is part of the intracellular region.	46	0.0365	5.99e-45	3.47e-42
GO_VACUOLE	1180	A closed structure, found only in eukaryotic cells, that is completely surrounded by unit membrane and contains liquid material. Cells contain one or several vacuoles, that may have different functions from each other. Vacuoles have a diverse array of functions. They can act as a storage organelle for nutrients or waste products, as a degradative compartment, as a cost-effective way of increasing…	37	0.0314	3.84e-33	1.11e-30
GO_MEMBRANE_PROTEIN_COMPLEX	1020	Any protein complex that is part of a membrane.	34	0.0333	3.35e-31	6.48e-29
GO_CYTOPLASMIC_VESICLE_PART	601	Any constituent part of cytoplasmic vesicle, a vesicle formed of membrane or protein, found in the cytoplasm of a cell.	27	0.0449	4.56e-28	6.61e-26
GO_GOLGI_APPARATUS	1445	A compound membranous cytoplasmic organelle of eukaryotic cells, consisting of flattened, ribosome-free vesicles arranged in a more or less regular stack. The Golgi apparatus differs from the endoplasmic reticulum in often having slightly thicker membranes, appearing in sections as a characteristic shallow semicircle so that the convex side (cis or entry face) abuts the endoplasmic reticulum, sec…	35	0.0242	1.77e-27	2.06e-25
GO_ENDOSOME	793	A vacuole to which materials ingested by endocytosis are delivered.	27	0.034	7e-25	6.77e-23
GO_COATED_VESICLE	234	Small membrane-bounded organelle formed by pinching off of a coated region of membrane. Some coats are made of clathrin, whereas others are made from other proteins.	19	0.0812	9.58e-25	7.94e-23
GO_VACUOLAR_MEMBRANE	587	The lipid bilayer surrounding the vacuole and separating its contents from the cytoplasm of the cell.	24	0.0409	5.54e-24	4.02e-22
GO_VACUOLAR_PART	694	Any constituent part of a vacuole, a closed structure, found only in eukaryotic cells, that is completely surrounded by unit membrane and contains liquid material.	25	0.036	1.24e-23	8.02e-22
GO_ENDOPLASMIC_RETICULUM	1631	The irregular network of unit membranes, visible only by electron microscopy, that occurs in the cytoplasm of many eukaryotic cells. The membranes form a complex meshwork of tubular channels, which are often expanded into slitlike cavities called cisternae. The ER takes two forms, rough (or granular), with ribosomes adhering to the outer surface, and smooth (with no ribosomes attached).	33	0.0202	2.13e-23	1.23e-21
GO_GOLGI_APPARATUS_PART	893	Any constituent part of the Golgi apparatus, a compound membranous cytoplasmic organelle of eukaryotic cells, consisting of flattened, ribosome-free vesicles arranged in a more or less regular stack.	26	0.0291	3e-22	1.58e-20
GO_GOLGI_MEMBRANE	703	The lipid bilayer surrounding any of the compartments of the Golgi apparatus.	24	0.0341	3.78e-22	1.83e-20
GO_LYTIC_VACUOLE_MEMBRANE	275	The lipid bilayer surrounding a lytic vacuole and separating its contents from the cytoplasm of the cell.	18	0.0655	8.99e-22	4.01e-20
GO_VESICLE_MEMBRANE	512	The lipid bilayer surrounding any membrane-bounded vesicle in the cell.	21	0.041	4.65e-21	1.93e-19
GO_ENDOCYTIC_VESICLE	256	A membrane-bounded intracellular vesicle formed by invagination of the plasma membrane around an extracellular substance. Endocytic vesicles fuse with early endosomes to deliver the cargo for further sorting.	17	0.0664	1.03e-20	3.98e-19
GO_COATED_VESICLE_MEMBRANE	139	The lipid bilayer surrounding a coated vesicle.	14	0.1007	8.36e-20	2.95e-18
GO_PIGMENT_GRANULE	103	A small, subcellular membrane-bounded vesicle containing pigment and/or pigment precursor molecules. Pigment granule biogenesis is poorly understood, as pigment granules are derived from multiple sources including the endoplasmic reticulum, coated vesicles, lysosomes, and endosomes.	13	0.1262	8.66e-20	2.95e-18
GO_CELL_SUBSTRATE_JUNCTION	398	A cell junction that forms a connection between a cell and the extracellular matrix.	18	0.0452	6.78e-19	2.19e-17
GO_ENDOPLASMIC_RETICULUM_PART	1163	Any constituent part of the endoplasmic reticulum, the irregular network of unit membranes, visible only by electron microscopy, that occurs in the cytoplasm of many eukaryotic cells. The membranes form a complex meshwork of tubular channels, which are often expanded into slitlike cavities called cisternae.	25	0.0215	2.86e-18	8.73e-17
GO_LYTIC_VACUOLE	526	A vacuole that is maintained at an acidic pH and which contains degradative enzymes, including a wide variety of acid hydrolases.	19	0.0361	4.34e-18	1.26e-16
Gene/Gene Set Overlap Matrix
Entrez Gene Id	Gene Symbol	Gene Description	GO_INTRACELLULAR_VESICLE	GO_VACUOLE	GO_MEMBRANE_PROTEIN_COMPLEX	GO_CYTOPLASMIC_VESICLE_PART	GO_GOLGI_APPARATUS	GO_ENDOSOME	GO_COATED_VESICLE	GO_VACUOLAR_MEMBRANE	GO_VACUOLAR_PART	GO_ENDOPLASMIC_RETICULUM	GO_GOLGI_APPARATUS_PART	GO_GOLGI_MEMBRANE	GO_LYTIC_VACUOLE_MEMBRANE	GO_VESICLE_MEMBRANE	GO_ENDOCYTIC_VESICLE	GO_COATED_VESICLE_MEMBRANE	GO_PIGMENT_GRANULE	GO_CELL_SUBSTRATE_JUNCTION	GO_ENDOPLASMIC_RETICULUM_PART	GO_LYTIC_VACUOLE
972	CD74	CD74 molecule, major histocompatibility complex, class II invariant chain	GO_INTRACELLULAR_VESICLE	GO_VACUOLE	GO_MEMBRANE_PROTEIN_COMPLEX	GO_CYTOPLASMIC_VESICLE_PART	GO_GOLGI_APPARATUS	GO_ENDOSOME	GO_COATED_VESICLE	GO_VACUOLAR_MEMBRANE	GO_VACUOLAR_PART	GO_ENDOPLASMIC_RETICULUM	GO_GOLGI_APPARATUS_PART	GO_GOLGI_MEMBRANE	GO_LYTIC_VACUOLE_MEMBRANE	GO_VESICLE_MEMBRANE	GO_ENDOCYTIC_VESICLE	GO_COATED_VESICLE_MEMBRANE			GO_ENDOPLASMIC_RETICULUM_PART	GO_LYTIC_VACUOLE
567	B2M	beta-2-microglobulin	GO_INTRACELLULAR_VESICLE	GO_VACUOLE	GO_MEMBRANE_PROTEIN_COMPLEX	GO_CYTOPLASMIC_VESICLE_PART	GO_GOLGI_APPARATUS	GO_ENDOSOME	GO_COATED_VESICLE	GO_VACUOLAR_MEMBRANE	GO_VACUOLAR_PART	GO_ENDOPLASMIC_RETICULUM	GO_GOLGI_APPARATUS_PART	GO_GOLGI_MEMBRANE		GO_VESICLE_MEMBRANE	GO_ENDOCYTIC_VESICLE	GO_COATED_VESICLE_MEMBRANE		GO_CELL_SUBSTRATE_JUNCTION	GO_ENDOPLASMIC_RETICULUM_PART
1213	CLTC	clathrin, heavy chain (Hc)	GO_INTRACELLULAR_VESICLE	GO_VACUOLE	GO_MEMBRANE_PROTEIN_COMPLEX	GO_CYTOPLASMIC_VESICLE_PART	GO_GOLGI_APPARATUS	GO_ENDOSOME	GO_COATED_VESICLE	GO_VACUOLAR_MEMBRANE	GO_VACUOLAR_PART		GO_GOLGI_APPARATUS_PART	GO_GOLGI_MEMBRANE	GO_LYTIC_VACUOLE_MEMBRANE	GO_VESICLE_MEMBRANE	GO_ENDOCYTIC_VESICLE	GO_COATED_VESICLE_MEMBRANE	GO_PIGMENT_GRANULE	GO_CELL_SUBSTRATE_JUNCTION		GO_LYTIC_VACUOLE
164	AP1G1	adaptor-related protein complex 1, gamma 1 subunit	GO_INTRACELLULAR_VESICLE	GO_VACUOLE	GO_MEMBRANE_PROTEIN_COMPLEX	GO_CYTOPLASMIC_VESICLE_PART	GO_GOLGI_APPARATUS	GO_ENDOSOME	GO_COATED_VESICLE	GO_VACUOLAR_MEMBRANE	GO_VACUOLAR_PART		GO_GOLGI_APPARATUS_PART	GO_GOLGI_MEMBRANE	GO_LYTIC_VACUOLE_MEMBRANE	GO_VESICLE_MEMBRANE	GO_ENDOCYTIC_VESICLE	GO_COATED_VESICLE_MEMBRANE				GO_LYTIC_VACUOLE
857	CAV1	caveolin 1, caveolae protein, 22kDa	GO_INTRACELLULAR_VESICLE	GO_VACUOLE	GO_MEMBRANE_PROTEIN_COMPLEX	GO_CYTOPLASMIC_VESICLE_PART	GO_GOLGI_APPARATUS	GO_ENDOSOME		GO_VACUOLAR_MEMBRANE	GO_VACUOLAR_PART	GO_ENDOPLASMIC_RETICULUM	GO_GOLGI_APPARATUS_PART	GO_GOLGI_MEMBRANE		GO_VESICLE_MEMBRANE	GO_ENDOCYTIC_VESICLE			GO_CELL_SUBSTRATE_JUNCTION	GO_ENDOPLASMIC_RETICULUM_PART
1174	AP1S1	adaptor-related protein complex 1, sigma 1 subunit	GO_INTRACELLULAR_VESICLE	GO_VACUOLE	GO_MEMBRANE_PROTEIN_COMPLEX	GO_CYTOPLASMIC_VESICLE_PART	GO_GOLGI_APPARATUS		GO_COATED_VESICLE	GO_VACUOLAR_MEMBRANE	GO_VACUOLAR_PART		GO_GOLGI_APPARATUS_PART	GO_GOLGI_MEMBRANE	GO_LYTIC_VACUOLE_MEMBRANE	GO_VESICLE_MEMBRANE	GO_ENDOCYTIC_VESICLE	GO_COATED_VESICLE_MEMBRANE				GO_LYTIC_VACUOLE
162	AP1B1	adaptor-related protein complex 1, beta 1 subunit	GO_INTRACELLULAR_VESICLE	GO_VACUOLE	GO_MEMBRANE_PROTEIN_COMPLEX	GO_CYTOPLASMIC_VESICLE_PART	GO_GOLGI_APPARATUS		GO_COATED_VESICLE	GO_VACUOLAR_MEMBRANE	GO_VACUOLAR_PART		GO_GOLGI_APPARATUS_PART	GO_GOLGI_MEMBRANE	GO_LYTIC_VACUOLE_MEMBRANE	GO_VESICLE_MEMBRANE	GO_ENDOCYTIC_VESICLE	GO_COATED_VESICLE_MEMBRANE				GO_LYTIC_VACUOLE
8907	AP1M1	adaptor-related protein complex 1, mu 1 subunit	GO_INTRACELLULAR_VESICLE	GO_VACUOLE	GO_MEMBRANE_PROTEIN_COMPLEX	GO_CYTOPLASMIC_VESICLE_PART	GO_GOLGI_APPARATUS		GO_COATED_VESICLE	GO_VACUOLAR_MEMBRANE	GO_VACUOLAR_PART		GO_GOLGI_APPARATUS_PART	GO_GOLGI_MEMBRANE	GO_LYTIC_VACUOLE_MEMBRANE	GO_VESICLE_MEMBRANE	GO_ENDOCYTIC_VESICLE	GO_COATED_VESICLE_MEMBRANE				GO_LYTIC_VACUOLE
1173	AP2M1	adaptor-related protein complex 2, mu 1 subunit	GO_INTRACELLULAR_VESICLE	GO_VACUOLE	GO_MEMBRANE_PROTEIN_COMPLEX	GO_CYTOPLASMIC_VESICLE_PART		GO_ENDOSOME	GO_COATED_VESICLE	GO_VACUOLAR_MEMBRANE	GO_VACUOLAR_PART				GO_LYTIC_VACUOLE_MEMBRANE	GO_VESICLE_MEMBRANE	GO_ENDOCYTIC_VESICLE	GO_COATED_VESICLE_MEMBRANE				GO_LYTIC_VACUOLE
7018	TF	transferrin	GO_INTRACELLULAR_VESICLE	GO_VACUOLE	GO_MEMBRANE_PROTEIN_COMPLEX	GO_CYTOPLASMIC_VESICLE_PART		GO_ENDOSOME		GO_VACUOLAR_MEMBRANE	GO_VACUOLAR_PART						GO_ENDOCYTIC_VESICLE
476	ATP1A1	ATPase, Na+/K+ transporting, alpha 1 polypeptide	GO_INTRACELLULAR_VESICLE	GO_VACUOLE	GO_MEMBRANE_PROTEIN_COMPLEX		GO_GOLGI_APPARATUS	GO_ENDOSOME				GO_ENDOPLASMIC_RETICULUM							GO_PIGMENT_GRANULE
2773	GNAI3	guanine nucleotide binding protein (G protein), alpha inhibiting activity polypeptide 3	GO_INTRACELLULAR_VESICLE	GO_VACUOLE	GO_MEMBRANE_PROTEIN_COMPLEX		GO_GOLGI_APPARATUS			GO_VACUOLAR_MEMBRANE	GO_VACUOLAR_PART				GO_LYTIC_VACUOLE_MEMBRANE							GO_LYTIC_VACUOLE
7037	TFRC	transferrin receptor (p90, CD71)	GO_INTRACELLULAR_VESICLE	GO_VACUOLE	GO_MEMBRANE_PROTEIN_COMPLEX			GO_ENDOSOME		GO_VACUOLAR_MEMBRANE	GO_VACUOLAR_PART								GO_PIGMENT_GRANULE
51552	RAB14	RAB14, member RAS oncogene family	GO_INTRACELLULAR_VESICLE	GO_VACUOLE		GO_CYTOPLASMIC_VESICLE_PART	GO_GOLGI_APPARATUS	GO_ENDOSOME	GO_COATED_VESICLE	GO_VACUOLAR_MEMBRANE	GO_VACUOLAR_PART	GO_ENDOPLASMIC_RETICULUM	GO_GOLGI_APPARATUS_PART	GO_GOLGI_MEMBRANE	GO_LYTIC_VACUOLE_MEMBRANE	GO_VESICLE_MEMBRANE	GO_ENDOCYTIC_VESICLE					GO_LYTIC_VACUOLE
4218	RAB8A	RAB8A, member RAS oncogene family	GO_INTRACELLULAR_VESICLE	GO_VACUOLE		GO_CYTOPLASMIC_VESICLE_PART	GO_GOLGI_APPARATUS	GO_ENDOSOME	GO_COATED_VESICLE	GO_VACUOLAR_MEMBRANE	GO_VACUOLAR_PART		GO_GOLGI_APPARATUS_PART	GO_GOLGI_MEMBRANE		GO_VESICLE_MEMBRANE	GO_ENDOCYTIC_VESICLE
4035	LRP1	low density lipoprotein receptor-related protein 1	GO_INTRACELLULAR_VESICLE	GO_VACUOLE		GO_CYTOPLASMIC_VESICLE_PART		GO_ENDOSOME	GO_COATED_VESICLE	GO_VACUOLAR_MEMBRANE	GO_VACUOLAR_PART				GO_LYTIC_VACUOLE_MEMBRANE	GO_VESICLE_MEMBRANE	GO_ENDOCYTIC_VESICLE			GO_CELL_SUBSTRATE_JUNCTION		GO_LYTIC_VACUOLE
3312	HSPA8	heat shock 70kDa protein 8	GO_INTRACELLULAR_VESICLE	GO_VACUOLE		GO_CYTOPLASMIC_VESICLE_PART		GO_ENDOSOME	GO_COATED_VESICLE	GO_VACUOLAR_MEMBRANE	GO_VACUOLAR_PART				GO_LYTIC_VACUOLE_MEMBRANE	GO_VESICLE_MEMBRANE		GO_COATED_VESICLE_MEMBRANE	GO_PIGMENT_GRANULE	GO_CELL_SUBSTRATE_JUNCTION		GO_LYTIC_VACUOLE
335	APOA1	apolipoprotein A-I	GO_INTRACELLULAR_VESICLE	GO_VACUOLE		GO_CYTOPLASMIC_VESICLE_PART		GO_ENDOSOME				GO_ENDOPLASMIC_RETICULUM					GO_ENDOCYTIC_VESICLE				GO_ENDOPLASMIC_RETICULUM_PART
5861	RAB1A	RAB1A, member RAS oncogene family	GO_INTRACELLULAR_VESICLE	GO_VACUOLE			GO_GOLGI_APPARATUS	GO_ENDOSOME				GO_ENDOPLASMIC_RETICULUM	GO_GOLGI_APPARATUS_PART	GO_GOLGI_MEMBRANE					GO_PIGMENT_GRANULE		GO_ENDOPLASMIC_RETICULUM_PART
998	CDC42	cell division cycle 42 (GTP binding protein, 25kDa)	GO_INTRACELLULAR_VESICLE	GO_VACUOLE			GO_GOLGI_APPARATUS					GO_ENDOPLASMIC_RETICULUM	GO_GOLGI_APPARATUS_PART	GO_GOLGI_MEMBRANE						GO_CELL_SUBSTRATE_JUNCTION	GO_ENDOPLASMIC_RETICULUM_PART
5878	RAB5C	RAB5C, member RAS oncogene family	GO_INTRACELLULAR_VESICLE	GO_VACUOLE				GO_ENDOSOME		GO_VACUOLAR_MEMBRANE	GO_VACUOLAR_PART				GO_LYTIC_VACUOLE_MEMBRANE		GO_ENDOCYTIC_VESICLE		GO_PIGMENT_GRANULE			GO_LYTIC_VACUOLE
302	ANXA2	annexin A2	GO_INTRACELLULAR_VESICLE	GO_VACUOLE				GO_ENDOSOME		GO_VACUOLAR_MEMBRANE	GO_VACUOLAR_PART				GO_LYTIC_VACUOLE_MEMBRANE				GO_PIGMENT_GRANULE			GO_LYTIC_VACUOLE
8411	EEA1	early endosome antigen 1	GO_INTRACELLULAR_VESICLE	GO_VACUOLE				GO_ENDOSOME		GO_VACUOLAR_MEMBRANE	GO_VACUOLAR_PART
10484	SEC23A	Sec23 homolog A (S. cerevisiae)	GO_INTRACELLULAR_VESICLE		GO_MEMBRANE_PROTEIN_COMPLEX	GO_CYTOPLASMIC_VESICLE_PART	GO_GOLGI_APPARATUS		GO_COATED_VESICLE			GO_ENDOPLASMIC_RETICULUM	GO_GOLGI_APPARATUS_PART	GO_GOLGI_MEMBRANE		GO_VESICLE_MEMBRANE		GO_COATED_VESICLE_MEMBRANE			GO_ENDOPLASMIC_RETICULUM_PART
10802	SEC24A	SEC24 family, member A (S. cerevisiae)	GO_INTRACELLULAR_VESICLE		GO_MEMBRANE_PROTEIN_COMPLEX	GO_CYTOPLASMIC_VESICLE_PART	GO_GOLGI_APPARATUS		GO_COATED_VESICLE			GO_ENDOPLASMIC_RETICULUM	GO_GOLGI_APPARATUS_PART	GO_GOLGI_MEMBRANE		GO_VESICLE_MEMBRANE		GO_COATED_VESICLE_MEMBRANE			GO_ENDOPLASMIC_RETICULUM_PART
22872	SEC31A	SEC31 homolog A (S. cerevisiae)	GO_INTRACELLULAR_VESICLE		GO_MEMBRANE_PROTEIN_COMPLEX	GO_CYTOPLASMIC_VESICLE_PART	GO_GOLGI_APPARATUS		GO_COATED_VESICLE			GO_ENDOPLASMIC_RETICULUM	GO_GOLGI_APPARATUS_PART	GO_GOLGI_MEMBRANE		GO_VESICLE_MEMBRANE		GO_COATED_VESICLE_MEMBRANE			GO_ENDOPLASMIC_RETICULUM_PART
9632	SEC24C	SEC24 family, member C (S. cerevisiae)	GO_INTRACELLULAR_VESICLE		GO_MEMBRANE_PROTEIN_COMPLEX	GO_CYTOPLASMIC_VESICLE_PART	GO_GOLGI_APPARATUS		GO_COATED_VESICLE			GO_ENDOPLASMIC_RETICULUM	GO_GOLGI_APPARATUS_PART	GO_GOLGI_MEMBRANE		GO_VESICLE_MEMBRANE		GO_COATED_VESICLE_MEMBRANE			GO_ENDOPLASMIC_RETICULUM_PART
1314	COPA	coatomer protein complex, subunit alpha	GO_INTRACELLULAR_VESICLE		GO_MEMBRANE_PROTEIN_COMPLEX	GO_CYTOPLASMIC_VESICLE_PART	GO_GOLGI_APPARATUS		GO_COATED_VESICLE			GO_ENDOPLASMIC_RETICULUM	GO_GOLGI_APPARATUS_PART	GO_GOLGI_MEMBRANE		GO_VESICLE_MEMBRANE		GO_COATED_VESICLE_MEMBRANE			GO_ENDOPLASMIC_RETICULUM_PART
811	CALR	calreticulin	GO_INTRACELLULAR_VESICLE		GO_MEMBRANE_PROTEIN_COMPLEX	GO_CYTOPLASMIC_VESICLE_PART	GO_GOLGI_APPARATUS					GO_ENDOPLASMIC_RETICULUM					GO_ENDOCYTIC_VESICLE			GO_CELL_SUBSTRATE_JUNCTION	GO_ENDOPLASMIC_RETICULUM_PART
10134	BCAP31	B-cell receptor-associated protein 31	GO_INTRACELLULAR_VESICLE		GO_MEMBRANE_PROTEIN_COMPLEX		GO_GOLGI_APPARATUS		GO_COATED_VESICLE			GO_ENDOPLASMIC_RETICULUM	GO_GOLGI_APPARATUS_PART	GO_GOLGI_MEMBRANE							GO_ENDOPLASMIC_RETICULUM_PART
1495	CTNNA1	catenin (cadherin-associated protein), alpha 1, 102kDa	GO_INTRACELLULAR_VESICLE		GO_MEMBRANE_PROTEIN_COMPLEX		GO_GOLGI_APPARATUS													GO_CELL_SUBSTRATE_JUNCTION
1191	CLU	clusterin	GO_INTRACELLULAR_VESICLE			GO_CYTOPLASMIC_VESICLE_PART	GO_GOLGI_APPARATUS					GO_ENDOPLASMIC_RETICULUM
213	ALB	albumin	GO_INTRACELLULAR_VESICLE			GO_CYTOPLASMIC_VESICLE_PART	GO_GOLGI_APPARATUS					GO_ENDOPLASMIC_RETICULUM
5297	PI4KA	phosphatidylinositol 4-kinase, catalytic, alpha	GO_INTRACELLULAR_VESICLE			GO_CYTOPLASMIC_VESICLE_PART	GO_GOLGI_APPARATUS						GO_GOLGI_APPARATUS_PART	GO_GOLGI_MEMBRANE		GO_VESICLE_MEMBRANE				GO_CELL_SUBSTRATE_JUNCTION
2243	FGA	fibrinogen alpha chain	GO_INTRACELLULAR_VESICLE			GO_CYTOPLASMIC_VESICLE_PART						GO_ENDOPLASMIC_RETICULUM
3263	HPX	hemopexin	GO_INTRACELLULAR_VESICLE			GO_CYTOPLASMIC_VESICLE_PART											GO_ENDOCYTIC_VESICLE
197	AHSG	alpha-2-HS-glycoprotein	GO_INTRACELLULAR_VESICLE			GO_CYTOPLASMIC_VESICLE_PART
2801	GOLGA2	golgin A2	GO_INTRACELLULAR_VESICLE				GO_GOLGI_APPARATUS		GO_COATED_VESICLE				GO_GOLGI_APPARATUS_PART	GO_GOLGI_MEMBRANE
81876	RAB1B	RAB1B, member RAS oncogene family	GO_INTRACELLULAR_VESICLE				GO_GOLGI_APPARATUS					GO_ENDOPLASMIC_RETICULUM	GO_GOLGI_APPARATUS_PART	GO_GOLGI_MEMBRANE							GO_ENDOPLASMIC_RETICULUM_PART
23193	GANAB	glucosidase, alpha; neutral AB	GO_INTRACELLULAR_VESICLE				GO_GOLGI_APPARATUS					GO_ENDOPLASMIC_RETICULUM							GO_PIGMENT_GRANULE		GO_ENDOPLASMIC_RETICULUM_PART
5034	P4HB	prolyl 4-hydroxylase, beta polypeptide	GO_INTRACELLULAR_VESICLE									GO_ENDOPLASMIC_RETICULUM							GO_PIGMENT_GRANULE	GO_CELL_SUBSTRATE_JUNCTION	GO_ENDOPLASMIC_RETICULUM_PART
5479	PPIB	peptidylprolyl isomerase B (cyclophilin B)	GO_INTRACELLULAR_VESICLE									GO_ENDOPLASMIC_RETICULUM							GO_PIGMENT_GRANULE	GO_CELL_SUBSTRATE_JUNCTION	GO_ENDOPLASMIC_RETICULUM_PART
9601	PDIA4	protein disulfide isomerase family A, member 4	GO_INTRACELLULAR_VESICLE									GO_ENDOPLASMIC_RETICULUM							GO_PIGMENT_GRANULE		GO_ENDOPLASMIC_RETICULUM_PART
10130	PDIA6	protein disulfide isomerase family A, member 6	GO_INTRACELLULAR_VESICLE									GO_ENDOPLASMIC_RETICULUM							GO_PIGMENT_GRANULE		GO_ENDOPLASMIC_RETICULUM_PART
667	DST	dystonin	GO_INTRACELLULAR_VESICLE									GO_ENDOPLASMIC_RETICULUM								GO_CELL_SUBSTRATE_JUNCTION	GO_ENDOPLASMIC_RETICULUM_PART
27044	SND1	staphylococcal nuclease and tudor domain containing 1	GO_INTRACELLULAR_VESICLE																GO_PIGMENT_GRANULE
51479	ANKFY1	ankyrin repeat and FYVE domain containing 1		GO_VACUOLE	GO_MEMBRANE_PROTEIN_COMPLEX			GO_ENDOSOME		GO_VACUOLAR_MEMBRANE	GO_VACUOLAR_PART				GO_LYTIC_VACUOLE_MEMBRANE							GO_LYTIC_VACUOLE
523	ATP6V1A	ATPase, H+ transporting, lysosomal 70kDa, V1 subunit A		GO_VACUOLE	GO_MEMBRANE_PROTEIN_COMPLEX					GO_VACUOLAR_MEMBRANE	GO_VACUOLAR_PART				GO_LYTIC_VACUOLE_MEMBRANE							GO_LYTIC_VACUOLE
4905	NSF	N-ethylmaleimide-sensitive factor		GO_VACUOLE			GO_GOLGI_APPARATUS			GO_VACUOLAR_MEMBRANE	GO_VACUOLAR_PART		GO_GOLGI_APPARATUS_PART	GO_GOLGI_MEMBRANE	GO_LYTIC_VACUOLE_MEMBRANE							GO_LYTIC_VACUOLE
6382	SDC1	syndecan 1		GO_VACUOLE			GO_GOLGI_APPARATUS				GO_VACUOLAR_PART		GO_GOLGI_APPARATUS_PART							GO_CELL_SUBSTRATE_JUNCTION		GO_LYTIC_VACUOLE
387	RHOA	ras homolog gene family, member A		GO_VACUOLE				GO_ENDOSOME				GO_ENDOPLASMIC_RETICULUM								GO_CELL_SUBSTRATE_JUNCTION	GO_ENDOPLASMIC_RETICULUM_PART
337	APOA4	apolipoprotein A-IV		GO_VACUOLE				GO_ENDOSOME				GO_ENDOPLASMIC_RETICULUM									GO_ENDOPLASMIC_RETICULUM_PART
5906	RAP1A	RAP1A, member of RAS oncogene family		GO_VACUOLE				GO_ENDOSOME
7846	TUBA1A	tubulin, alpha 1a		GO_VACUOLE				GO_ENDOSOME
344	APOC2	apolipoprotein C-II		GO_VACUOLE				GO_ENDOSOME
54520	CCDC93	coiled-coil domain containing 93		GO_VACUOLE				GO_ENDOSOME
1017	CDK2	cyclin-dependent kinase 2		GO_VACUOLE				GO_ENDOSOME
1027	CDKN1B	cyclin-dependent kinase inhibitor 1B (p27, Kip1)		GO_VACUOLE				GO_ENDOSOME
1915	EEF1A1	eukaryotic translation elongation factor 1 alpha 1		GO_VACUOLE						GO_VACUOLAR_MEMBRANE	GO_VACUOLAR_PART				GO_LYTIC_VACUOLE_MEMBRANE							GO_LYTIC_VACUOLE
59345	GNB4	guanine nucleotide binding protein (G protein), beta polypeptide 4		GO_VACUOLE						GO_VACUOLAR_MEMBRANE	GO_VACUOLAR_PART				GO_LYTIC_VACUOLE_MEMBRANE							GO_LYTIC_VACUOLE
488	ATP2A2	ATPase, Ca++ transporting, cardiac muscle, slow twitch 2			GO_MEMBRANE_PROTEIN_COMPLEX							GO_ENDOPLASMIC_RETICULUM				GO_VESICLE_MEMBRANE					GO_ENDOPLASMIC_RETICULUM_PART
1499	CTNNB1	catenin (cadherin-associated protein), beta 1, 88kDa			GO_MEMBRANE_PROTEIN_COMPLEX															GO_CELL_SUBSTRATE_JUNCTION
3728	JUP	junction plakoglobin			GO_MEMBRANE_PROTEIN_COMPLEX															GO_CELL_SUBSTRATE_JUNCTION
2059	EPS8	epidermal growth factor receptor pathway substrate 8			GO_MEMBRANE_PROTEIN_COMPLEX
116443	GRIN3A	glutamate receptor, ionotropic, N-methyl-D-aspartate 3A			GO_MEMBRANE_PROTEIN_COMPLEX
5777	PTPN6	protein tyrosine phosphatase, non-receptor type 6			GO_MEMBRANE_PROTEIN_COMPLEX
2771	GNAI2	guanine nucleotide binding protein (G protein), alpha inhibiting activity polypeptide 2			GO_MEMBRANE_PROTEIN_COMPLEX
773	CACNA1A	calcium channel, voltage-dependent, P/Q type, alpha 1A subunit			GO_MEMBRANE_PROTEIN_COMPLEX
7448	VTN	vitronectin			GO_MEMBRANE_PROTEIN_COMPLEX
506	ATP5B	ATP synthase, H+ transporting, mitochondrial F1 complex, beta polypeptide			GO_MEMBRANE_PROTEIN_COMPLEX
498	ATP5A1	ATP synthase, H+ transporting, mitochondrial F1 complex, alpha subunit 1, cardiac muscle			GO_MEMBRANE_PROTEIN_COMPLEX
8729	GBF1	golgi brefeldin A resistant guanine nucleotide exchange factor 1					GO_GOLGI_APPARATUS					GO_ENDOPLASMIC_RETICULUM	GO_GOLGI_APPARATUS_PART	GO_GOLGI_MEMBRANE							GO_ENDOPLASMIC_RETICULUM_PART
57222	ERGIC1	endoplasmic reticulum-golgi intermediate compartment (ERGIC) 1					GO_GOLGI_APPARATUS					GO_ENDOPLASMIC_RETICULUM	GO_GOLGI_APPARATUS_PART	GO_GOLGI_MEMBRANE							GO_ENDOPLASMIC_RETICULUM_PART
8440	NCK2	NCK adaptor protein 2					GO_GOLGI_APPARATUS					GO_ENDOPLASMIC_RETICULUM	GO_GOLGI_APPARATUS_PART			GO_VESICLE_MEMBRANE
4925	NUCB2	nucleobindin 2					GO_GOLGI_APPARATUS					GO_ENDOPLASMIC_RETICULUM
8925	HERC1	hect (homologous to the E6-AP (UBE3A) carboxyl terminus) domain and RCC1 (CHC1)-like domain (RLD) 1					GO_GOLGI_APPARATUS
57003	CCDC47	coiled-coil domain containing 47										GO_ENDOPLASMIC_RETICULUM
2316	FLNA	filamin A, alpha																		GO_CELL_SUBSTRATE_JUNCTION
60	ACTB	actin, beta																		GO_CELL_SUBSTRATE_JUNCTION
5792	PTPRF	protein tyrosine phosphatase, receptor type, F
9829	DNAJC6	DnaJ (Hsp40) homolog, subfamily C, member 6
10645	CAMKK2	calcium/calmodulin-dependent protein kinase kinase 2, beta
2597	GAPDH	glyceraldehyde-3-phosphate dehydrogenase
5562	PRKAA1	protein kinase, AMP-activated, alpha 1 catalytic subunit
4691	NCL	nucleolin
5243	ABCB1	ATP-binding cassette, sub-family B (MDR/TAP), member 1
6709	SPTAN1	spectrin, alpha, non-erythrocytic 1 (alpha-fodrin)
4204	MECP2	methyl CpG binding protein 2 (Rett syndrome)
898	CCNE1	cyclin E1
54899	PXK	PX domain containing serine/threonine kinase
84790	TUBA1C	tubulin, alpha 1c
7273	TTN	titin
1387	CREBBP	CREB binding protein
2033	EP300	E1A binding protein p300
2235	FECH	ferrochelatase
4522	MTHFD1	methylenetetrahydrofolate dehydrogenase (NADP+ dependent) 1, methenyltetrahydrofolate cyclohydrolase, formyltetrahydrofolate synthetase
471	ATIC	5-aminoimidazole-4-carboxamide ribonucleotide formyltransferase/IMP cyclohydrolase
5036	PA2G4	proliferation-associated 2G4, 38kDa
84986	ARHGAP19	Rho GTPase activating protein 19
