# Supplementary material for: A type 2 diabetes disease module with a high collective influence for Cdk2 and PTPLAD1 is localized in endosomes
Source: PLoS One. 2018 Oct 9;13(10):e0205180. doi: 10.1371/journal.pone.0205180 (PMC6177195; doi:10.1371/journal.pone.0205180)
Supplement: S4 Table — (XLSX) [file pone.0205180.s009.xlsx]

## Sheet: Supplementary table-PPIN-GO
CANDIDATE GENES	DAGS CLUSTERS GENES	GO ID	CELLULAR COMPONENT	P-VALUE	CORRECTED P-VALUE	CLUSTER FREQ	TOTAL FREQ	COLOCALIZED DAGS
CALR	TCF4	5829	CYTOSOL	1.4977e-18	6.8728e-17	62/224 27.6%	1317/16360 8.0%
CALR	TAP1	5829	CYTOSOL	1.4977e-18	6.8728e-17	62/224 27.6%	1317/16360 8.0%
CALR	PARK2	5829	CYTOSOL	1.4977e-18	6.8728e-17	62/224 27.6%	1317/16360 8.0%
CALR	LPL	5829	CYTOSOL	1.4977e-18	6.8728e-17	62/224 27.6%	1317/16360 8.0%
CAV1	INSR	5829	CYTOSOL	1.4977e-18	6.8728e-17	62/224 27.6%	1317/16360 8.0%
CAV1	PTPN1	5829	CYTOSOL	1.4977e-18	6.8728e-17	62/224 27.6%	1317/16360 8.0%
CAV1	PPARG	5829	CYTOSOL	1.4977e-18	6.8728e-17	62/224 27.6%	1317/16360 8.0%
CAV1	IRS1	5829	CYTOSOL	1.4977e-18	6.8728e-17	62/224 27.6%	1317/16360 8.0%
CDK2	HMGA1	5829	CYTOSOL	1.4977e-18	6.8728e-17	62/224 27.6%	1317/16360 8.0%
CDK2	INSR	5829	CYTOSOL	1.4977e-18	6.8728e-17	62/224 27.6%	1317/16360 8.0%
CDK2	BCL2	5829	CYTOSOL	1.4977e-18	6.8728e-17	62/224 27.6%	1317/16360 8.0%
CTNNB1	FOXO3	5829	CYTOSOL	1.4977e-18	6.8728e-17	62/224 27.6%	1317/16360 8.0%
CTNNB1	PTPN1	5829	CYTOSOL	1.4977e-18	6.8728e-17	62/224 27.6%	1317/16360 8.0%
CTNNB1	TCF4	5829	CYTOSOL	1.4977e-18	6.8728e-17	62/224 27.6%	1317/16360 8.0%
CTNNB1	TCF7L2	5829	CYTOSOL	1.4977e-18	6.8728e-17	62/224 27.6%	1317/16360 8.0%
CTNNB1	PPARG	5829	CYTOSOL	1.4977e-18	6.8728e-17	62/224 27.6%	1317/16360 8.0%
CTNNB1	INSR	5829	CYTOSOL	1.4977e-18	6.8728e-17	62/224 27.6%	1317/16360 8.0%
CTNNB1	FHIT	5829	CYTOSOL	1.4977e-18	6.8728e-17	62/224 27.6%	1317/16360 8.0%
CTNNB1	FAF1	5829	CYTOSOL	1.4977e-18	6.8728e-17	62/224 27.6%	1317/16360 8.0%
EEF1A1	PARK2	5829	CYTOSOL	1.4977e-18	6.8728e-17	62/224 27.6%	1317/16360 8.0%
EEF1A1	VARS	5829	CYTOSOL	1.4977e-18	6.8728e-17	62/224 27.6%	1317/16360 8.0%
EEF1A1	POU5F1	5829	CYTOSOL	1.4977e-18	6.8728e-17	62/224 27.6%	1317/16360 8.0%
PRKAA1	PPARG	5829	CYTOSOL	1.4977e-18	6.8728e-17	62/224 27.6%	1317/16360 8.0%
PRKAA1	RPTOR	5829	CYTOSOL	1.4977e-18	6.8728e-17	62/224 27.6%	1317/16360 8.0%
PRKAA1	SLC2A2	5829	CYTOSOL	1.4977e-18	6.8728e-17	62/224 27.6%	1317/16360 8.0%
PRKAA1	INSR	5829	CYTOSOL	1.4977e-18	6.8728e-17	62/224 27.6%	1317/16360 8.0%
TUBA1A	TUBB	5829	CYTOSOL	1.4977e-18	6.8728e-17	62/224 27.6%	1317/16360 8.0%
TUBA1A	POU5F1	5829	CYTOSOL	1.4977e-18	6.8728e-17	62/224 27.6%	1317/16360 8.0%
TUBA1A	PARK2	5829	CYTOSOL	1.4977e-18	6.8728e-17	62/224 27.6%	1317/16360 8.0%
APOA1	APOC1	5783	ENDOPLASMIC RETICULUM	1.1356e-13	1.6173e-12	47/224 20.9%	1019/16360 6.2%
APOA1	KCNMA1	5783	ENDOPLASMIC RETICULUM	1.1356e-13	1.6173e-12	47/224 20.9%	1019/16360 6.2%
APOA1	APOB	5783	ENDOPLASMIC RETICULUM	1.1356e-13	1.6173e-12	47/224 20.9%	1019/16360 6.2%
APOA1	GABBR1	5783	ENDOPLASMIC RETICULUM	1.1356e-13	1.6173e-12	47/224 20.9%	1019/16360 6.2%
APOA4	APOB	5783	ENDOPLASMIC RETICULUM	1.1356e-13	1.6173e-12	47/224 20.9%	1019/16360 6.2%
APOA4	APOC1	5783	ENDOPLASMIC RETICULUM	1.1356e-13	1.6173e-12	47/224 20.9%	1019/16360 6.2%
APOA4	GABBR1	5783	ENDOPLASMIC RETICULUM	1.1356e-13	1.6173e-12	47/224 20.9%	1019/16360 6.2%
APOA4	KCNMA1	5783	ENDOPLASMIC RETICULUM	1.1356e-13	1.6173e-12	47/224 20.9%	1019/16360 6.2%
CALR	TAP2	5783	ENDOPLASMIC RETICULUM	1.1356e-13	1.6173e-12	47/224 20.9%	1019/16360 6.2%
CALR	APOB	5783	ENDOPLASMIC RETICULUM	1.1356e-13	1.6173e-12	47/224 20.9%	1019/16360 6.2%
CALR	PARK2	5783	ENDOPLASMIC RETICULUM	1.1356e-13	1.6173e-12	47/224 20.9%	1019/16360 6.2%
CALR	TAP1	5783	ENDOPLASMIC RETICULUM	1.1356e-13	1.6173e-12	47/224 20.9%	1019/16360 6.2%
CAV1	PTPN1	5783	ENDOPLASMIC RETICULUM	1.1356e-13	1.6173e-12	47/224 20.9%	1019/16360 6.2%
CAV1	ITPR3	5783	ENDOPLASMIC RETICULUM	1.1356e-13	1.6173e-12	47/224 20.9%	1019/16360 6.2%
CAV1	KCNMA1	5783	ENDOPLASMIC RETICULUM	1.1356e-13	1.6173e-12	47/224 20.9%	1019/16360 6.2%
CD74	HLA-DPB1	5783	ENDOPLASMIC RETICULUM	1.1356e-13	1.6173e-12	47/224 20.9%	1019/16360 6.2%
CD74	HLA-DQA1	5783	ENDOPLASMIC RETICULUM	1.1356e-13	1.6173e-12	47/224 20.9%	1019/16360 6.2%
CD74	HLA-DQA2	5783	ENDOPLASMIC RETICULUM	1.1356e-13	1.6173e-12	47/224 20.9%	1019/16360 6.2%
CD74	HLA-DRA	5783	ENDOPLASMIC RETICULUM	1.1356e-13	1.6173e-12	47/224 20.9%	1019/16360 6.2%
PDIA4	PARK2	5783	ENDOPLASMIC RETICULUM	1.1356e-13	1.6173e-12	47/224 20.9%	1019/16360 6.2%
PDIA4	APOB	5783	ENDOPLASMIC RETICULUM	1.1356e-13	1.6173e-12	47/224 20.9%	1019/16360 6.2%
PDIA4	HLA-DRA	5783	ENDOPLASMIC RETICULUM	1.1356e-13	1.6173e-12	47/224 20.9%	1019/16360 6.2%
SEC23A	HLA-DPB1	5783	ENDOPLASMIC RETICULUM	1.1356e-13	1.6173e-12	47/224 20.9%	1019/16360 6.2%
SEC23A	HLA-DQA1	5783	ENDOPLASMIC RETICULUM	1.1356e-13	1.6173e-12	47/224 20.9%	1019/16360 6.2%
SEC23A	HLA-DQA2	5783	ENDOPLASMIC RETICULUM	1.1356e-13	1.6173e-12	47/224 20.9%	1019/16360 6.2%
SEC23A	HLA-DRA	5783	ENDOPLASMIC RETICULUM	1.1356e-13	1.6173e-12	47/224 20.9%	1019/16360 6.2%
SEC24A	HLA-DPB1	5783	ENDOPLASMIC RETICULUM	1.1356e-13	1.6173e-12	47/224 20.9%	1019/16360 6.2%
SEC24A	HLA-DQA1	5783	ENDOPLASMIC RETICULUM	1.1356e-13	1.6173e-12	47/224 20.9%	1019/16360 6.2%
SEC24A	HLA-DQA2	5783	ENDOPLASMIC RETICULUM	1.1356e-13	1.6173e-12	47/224 20.9%	1019/16360 6.2%
SEC24A	HLA-DRA	5783	ENDOPLASMIC RETICULUM	1.1356e-13	1.6173e-12	47/224 20.9%	1019/16360 6.2%
SEC24C	HLA-DPB1	5783	ENDOPLASMIC RETICULUM	1.1356e-13	1.6173e-12	47/224 20.9%	1019/16360 6.2%
SEC24C	HLA-DQA1	5783	ENDOPLASMIC RETICULUM	1.1356e-13	1.6173e-12	47/224 20.9%	1019/16360 6.2%
SEC24C	HLA-DQA2	5783	ENDOPLASMIC RETICULUM	1.1356e-13	1.6173e-12	47/224 20.9%	1019/16360 6.2%
SEC24C	HLA-DRA	5783	ENDOPLASMIC RETICULUM	1.1356e-13	1.6173e-12	47/224 20.9%	1019/16360 6.2%
SEC31A	HLA-DPB1	5783	ENDOPLASMIC RETICULUM	1.1356e-13	1.6173e-12	47/224 20.9%	1019/16360 6.2%
SEC31A	HLA-DQA1	5783	ENDOPLASMIC RETICULUM	1.1356e-13	1.6173e-12	47/224 20.9%	1019/16360 6.2%
SEC31A	HLA-DQA2	5783	ENDOPLASMIC RETICULUM	1.1356e-13	1.6173e-12	47/224 20.9%	1019/16360 6.2%
SEC31A	HLA-DRA	5783	ENDOPLASMIC RETICULUM	1.1356e-13	1.6173e-12	47/224 20.9%	1019/16360 6.2%
AHSG	INSR	5768	Endosomes	2.7397e-18	1.1315e-16	34/224 15.1%	382/16360 2.3%
AHSG	APOE	5768	Endosomes	2.7397e-18	1.1315e-16	34/224 15.1%	382/16360 2.3%
ALB	APOE	5768	Endosomes	2.7397e-18	1.1315e-16	34/224 15.1%	382/16360 2.3%
ANXA2	PCSK9	5768	Endosomes	2.7397e-18	1.1315e-16	34/224 15.1%	382/16360 2.3%
AP1B1	HLA-DPB1	5768	Endosomes	2.7397e-18	1.1315e-16	34/224 15.1%	382/16360 2.3%
AP1B1	HLA-DQA1	5768	Endosomes	2.7397e-18	1.1315e-16	34/224 15.1%	382/16360 2.3%
AP1B1	HLA-DQA2	5768	Endosomes	2.7397e-18	1.1315e-16	34/224 15.1%	382/16360 2.3%
AP1B1	HLA-DRA	5768	Endosomes	2.7397e-18	1.1315e-16	34/224 15.1%	382/16360 2.3%
AP1G1	HLA-DPB1	5768	Endosomes	2.7397e-18	1.1315e-16	34/224 15.1%	382/16360 2.3%
AP1G1	HLA-DQA1	5768	Endosomes	2.7397e-18	1.1315e-16	34/224 15.1%	382/16360 2.3%
AP1G1	HLA-DQA2	5768	Endosomes	2.7397e-18	1.1315e-16	34/224 15.1%	382/16360 2.3%
AP1G1	HLA-DRA	5768	Endosomes	2.7397e-18	1.1315e-16	34/224 15.1%	382/16360 2.3%
AP1G1	RABEP1	5768	Endosomes	2.7397e-18	1.1315e-16	34/224 15.1%	382/16360 2.3%
AP1M1	HLA-DPB1	5768	Endosomes	2.7397e-18	1.1315e-16	34/224 15.1%	382/16360 2.3%
AP1M1	HLA-DQA1	5768	Endosomes	2.7397e-18	1.1315e-16	34/224 15.1%	382/16360 2.3%
AP1M1	HLA-DQA2	5768	Endosomes	2.7397e-18	1.1315e-16	34/224 15.1%	382/16360 2.3%
AP1M1	HLA-DRA	5768	Endosomes	2.7397e-18	1.1315e-16	34/224 15.1%	382/16360 2.3%
AP1M1	APOE	5768	Endosomes	2.7397e-18	1.1315e-16	34/224 15.1%	382/16360 2.3%
AP1S1	HLA-DPB1	5768	Endosomes	2.7397e-18	1.1315e-16	34/224 15.1%	382/16360 2.3%
AP1S1	HLA-DQA1	5768	Endosomes	2.7397e-18	1.1315e-16	34/224 15.1%	382/16360 2.3%
AP1S1	HLA-DQA2	5768	Endosomes	2.7397e-18	1.1315e-16	34/224 15.1%	382/16360 2.3%
AP1S1	HLA-DRA	5768	Endosomes	2.7397e-18	1.1315e-16	34/224 15.1%	382/16360 2.3%
AP2M1	ADRB2	5768	Endosomes	2.7397e-18	1.1315e-16	34/224 15.1%	382/16360 2.3%
AP2M1	APOB	5768	Endosomes	2.7397e-18	1.1315e-16	34/224 15.1%	382/16360 2.3%
AP2M1	AVPR2	5768	Endosomes	2.7397e-18	1.1315e-16	34/224 15.1%	382/16360 2.3%
AP2M1	HLA-DPB1	5768	Endosomes	2.7397e-18	1.1315e-16	34/224 15.1%	382/16360 2.3%
AP2M1	HLA-DQA1	5768	Endosomes	2.7397e-18	1.1315e-16	34/224 15.1%	382/16360 2.3%
AP2M1	HLA-DQA2	5768	Endosomes	2.7397e-18	1.1315e-16	34/224 15.1%	382/16360 2.3%
AP2M1	HLA-DRA	5768	Endosomes	2.7397e-18	1.1315e-16	34/224 15.1%	382/16360 2.3%
AP2M1	LDLR	5768	Endosomes	2.7397e-18	1.1315e-16	34/224 15.1%	382/16360 2.3%
AP2M1	PCSK9	5768	Endosomes	2.7397e-18	1.1315e-16	34/224 15.1%	382/16360 2.3%
APOA1	APOE	5768	Endosomes	2.7397e-18	1.1315e-16	34/224 15.1%	382/16360 2.3%
APOA1	APOB	5768	Endosomes	2.7397e-18	1.1315e-16	34/224 15.1%	382/16360 2.3%
APOA4	APOB	5768	Endosomes	2.7397e-18	1.1315e-16	34/224 15.1%	382/16360 2.3%
APOA4	APOE	5768	Endosomes	2.7397e-18	1.1315e-16	34/224 15.1%	382/16360 2.3%
APOC2	APOE	5768	Endosomes	2.7397e-18	1.1315e-16	34/224 15.1%	382/16360 2.3%
APOC2	APOB	5768	Endosomes	2.7397e-18	1.1315e-16	34/224 15.1%	382/16360 2.3%
ATIC	INSR	5768	Endosomes	2.7397e-18	1.1315e-16	34/224 15.1%	382/16360 2.3%
ATIC	SLC2A2	5768	Endosomes	2.7397e-18	1.1315e-16	34/224 15.1%	382/16360 2.3%
ATIC	GRB14	5768	Endosomes	2.7397e-18	1.1315e-16	34/224 15.1%	382/16360 2.3%
ATP2A2	TNF	5768	Endosomes	2.7397e-18	1.1315e-16	34/224 15.1%	382/16360 2.3%
ATP5A1	ADRB2	5768	Endosomes	2.7397e-18	1.1315e-16	34/224 15.1%	382/16360 2.3%
CALR	APOB	5768	Endosomes	2.7397e-18	1.1315e-16	34/224 15.1%	382/16360 2.3%
CAV1	INSR	5768	Endosomes	2.7397e-18	1.1315e-16	34/224 15.1%	382/16360 2.3%
CAV1	TNF	5768	Endosomes	2.7397e-18	1.1315e-16	34/224 15.1%	382/16360 2.3%
CD74	HLA-DMA	5768	Endosomes	2.7397e-18	1.1315e-16	34/224 15.1%	382/16360 2.3%
CD74	HLA-DPB1	5768	Endosomes	2.7397e-18	1.1315e-16	34/224 15.1%	382/16360 2.3%
CD74	HLA-DQA1	5768	Endosomes	2.7397e-18	1.1315e-16	34/224 15.1%	382/16360 2.3%
CD74	HLA-DQA2	5768	Endosomes	2.7397e-18	1.1315e-16	34/224 15.1%	382/16360 2.3%
CD74	HLA-DRA	5768	Endosomes	2.7397e-18	1.1315e-16	34/224 15.1%	382/16360 2.3%
CDK2	INSR	5768	Endosomes	2.7397e-18	1.1315e-16	34/224 15.1%	382/16360 2.3%
CLTC	ADRB2	5768	Endosomes	2.7397e-18	1.1315e-16	34/224 15.1%	382/16360 2.3%
CLTC	APOB	5768	Endosomes	2.7397e-18	1.1315e-16	34/224 15.1%	382/16360 2.3%
CLTC	AVPR2	5768	Endosomes	2.7397e-18	1.1315e-16	34/224 15.1%	382/16360 2.3%
CLTC	HLA-DPB1	5768	Endosomes	2.7397e-18	1.1315e-16	34/224 15.1%	382/16360 2.3%
CLTC	HLA-DQA1	5768	Endosomes	2.7397e-18	1.1315e-16	34/224 15.1%	382/16360 2.3%
CLTC	HLA-DQA2	5768	Endosomes	2.7397e-18	1.1315e-16	34/224 15.1%	382/16360 2.3%
CLTC	HLA-DRA	5768	Endosomes	2.7397e-18	1.1315e-16	34/224 15.1%	382/16360 2.3%
CLTC	LDLR	5768	Endosomes	2.7397e-18	1.1315e-16	34/224 15.1%	382/16360 2.3%
CLTC	PCSK9	5768	Endosomes	2.7397e-18	1.1315e-16	34/224 15.1%	382/16360 2.3%
CTNNB1	INSR	5768	Endosomes	2.7397e-18	1.1315e-16	34/224 15.1%	382/16360 2.3%
DNAJC6	ADRB2	5768	Endosomes	2.7397e-18	1.1315e-16	34/224 15.1%	382/16360 2.3%
DNAJC6	APOB	5768	Endosomes	2.7397e-18	1.1315e-16	34/224 15.1%	382/16360 2.3%
DNAJC6	AVPR2	5768	Endosomes	2.7397e-18	1.1315e-16	34/224 15.1%	382/16360 2.3%
DNAJC6	LDLR	5768	Endosomes	2.7397e-18	1.1315e-16	34/224 15.1%	382/16360 2.3%
EEF1A1	ADRB2	5768	Endosomes	2.7397e-18	1.1315e-16	34/224 15.1%	382/16360 2.3%
FGA	APOE	5768	Endosomes	2.7397e-18	1.1315e-16	34/224 15.1%	382/16360 2.3%
FLNA	ADRB2	5768	Endosomes	2.7397e-18	1.1315e-16	34/224 15.1%	382/16360 2.3%
FN1	APOE	5768	Endosomes	2.7397e-18	1.1315e-16	34/224 15.1%	382/16360 2.3%
GNAI2	ADRB2	5768	Endosomes	2.7397e-18	1.1315e-16	34/224 15.1%	382/16360 2.3%
GNAI3	ADRB2	5768	Endosomes	2.7397e-18	1.1315e-16	34/224 15.1%	382/16360 2.3%
GNB4	ADRB2	5768	Endosomes	2.7397e-18	1.1315e-16	34/224 15.1%	382/16360 2.3%
GNB4	GRB14	5768	Endosomes	2.7397e-18	1.1315e-16	34/224 15.1%	382/16360 2.3%
HPX	APOE	5768	Endosomes	2.7397e-18	1.1315e-16	34/224 15.1%	382/16360 2.3%
HSPA8	ADRB2	5768	Endosomes	2.7397e-18	1.1315e-16	34/224 15.1%	382/16360 2.3%
HSPA8	APOB	5768	Endosomes	2.7397e-18	1.1315e-16	34/224 15.1%	382/16360 2.3%
LRP1	APOE	5768	Endosomes	2.7397e-18	1.1315e-16	34/224 15.1%	382/16360 2.3%
LRP1	INSR	5768	Endosomes	2.7397e-18	1.1315e-16	34/224 15.1%	382/16360 2.3%
PDIA4	APOB	5768	Endosomes	2.7397e-18	1.1315e-16	34/224 15.1%	382/16360 2.3%
PDIA4	HLA-DRA	5768	Endosomes	2.7397e-18	1.1315e-16	34/224 15.1%	382/16360 2.3%
PDIA4	LDLR	5768	Endosomes	2.7397e-18	1.1315e-16	34/224 15.1%	382/16360 2.3%
PTPLAD1	INSR	5768	Endosomes	2.7397e-18	1.1315e-16	34/224 15.1%	382/16360 2.3%
PTPLAD1	SLC2A2	5768	Endosomes	2.7397e-18	1.1315e-16	34/224 15.1%	382/16360 2.3%
PTPLAD1	GRB14	5768	Endosomes	2.7397e-18	1.1315e-16	34/224 15.1%	382/16360 2.3%
PTPRF	INSR	5768	Endosomes	2.7397e-18	1.1315e-16	34/224 15.1%	382/16360 2.3%
RAB14	NISCH	5768	Endosomes	2.7397e-18	1.1315e-16	34/224 15.1%	382/16360 2.3%
RAB14	NISCH	5768	Endosomes	2.7397e-18	1.1315e-16	34/224 15.1%	382/16360 2.3%
RAB5C	RABEP1	5768	Endosomes	2.7397e-18	1.1315e-16	34/224 15.1%	382/16360 2.3%
RAB5C	INSR	5768	Endosomes	2.7397e-18	1.1315e-16	34/224 15.1%	382/16360 2.3%
SDC1	APOB	5768	Endosomes	2.7397e-18	1.1315e-16	34/224 15.1%	382/16360 2.3%
SDC1	APOE	5768	Endosomes	2.7397e-18	1.1315e-16	34/224 15.1%	382/16360 2.3%
SEC23A	HLA-DPB1	5768	Endosomes	2.7397e-18	1.1315e-16	34/224 15.1%	382/16360 2.3%
SEC23A	HLA-DQA1	5768	Endosomes	2.7397e-18	1.1315e-16	34/224 15.1%	382/16360 2.3%
SEC23A	HLA-DQA2	5768	Endosomes	2.7397e-18	1.1315e-16	34/224 15.1%	382/16360 2.3%
SEC23A	HLA-DRA	5768	Endosomes	2.7397e-18	1.1315e-16	34/224 15.1%	382/16360 2.3%
SEC24A	HLA-DPB1	5768	Endosomes	2.7397e-18	1.1315e-16	34/224 15.1%	382/16360 2.3%
SEC24A	HLA-DQA1	5768	Endosomes	2.7397e-18	1.1315e-16	34/224 15.1%	382/16360 2.3%
SEC24A	HLA-DQA2	5768	Endosomes	2.7397e-18	1.1315e-16	34/224 15.1%	382/16360 2.3%
SEC24A	HLA-DRA	5768	Endosomes	2.7397e-18	1.1315e-16	34/224 15.1%	382/16360 2.3%
SEC24C	HLA-DPB1	5768	Endosomes	2.7397e-18	1.1315e-16	34/224 15.1%	382/16360 2.3%
SEC24C	HLA-DQA1	5768	Endosomes	2.7397e-18	1.1315e-16	34/224 15.1%	382/16360 2.3%
SEC24C	HLA-DQA2	5768	Endosomes	2.7397e-18	1.1315e-16	34/224 15.1%	382/16360 2.3%
SEC24C	HLA-DRA	5768	Endosomes	2.7397e-18	1.1315e-16	34/224 15.1%	382/16360 2.3%
SEC31A	HLA-DPB1	5768	Endosomes	2.7397e-18	1.1315e-16	34/224 15.1%	382/16360 2.3%
SEC31A	HLA-DQA1	5768	Endosomes	2.7397e-18	1.1315e-16	34/224 15.1%	382/16360 2.3%
SEC31A	HLA-DQA2	5768	Endosomes	2.7397e-18	1.1315e-16	34/224 15.1%	382/16360 2.3%
SEC31A	HLA-DRA	5768	Endosomes	2.7397e-18	1.1315e-16	34/224 15.1%	382/16360 2.3%
TFRC	ADRB2	5768	Endosomes	2.7397e-18	1.1315e-16	34/224 15.1%	382/16360 2.3%
TTN	ADRB2	5768	Endosomes	2.7397e-18	1.1315e-16	34/224 15.1%	382/16360 2.3%
TTN	APOE	5768	Endosomes	2.7397e-18	1.1315e-16	34/224 15.1%	382/16360 2.3%
TUBA1A	CLIP1	5768	Endosomes	2.7397e-18	1.1315e-16	34/224 15.1%	382/16360 2.3%
TUBA1C	INSR	5768	Endosomes	2.7397e-18	1.1315e-16	34/224 15.1%	382/16360 2.3%
AHSG	CFB	5576	EXTRACELLULAR REGION	9.8627e-06	4.6024e-05	51/224 22.7%	2026/16360 12.3%
AHSG	APOC1	5576	EXTRACELLULAR REGION	9.8627e-06	4.6024e-05	51/224 22.7%	2026/16360 12.3%
AHSG	APOE	5576	EXTRACELLULAR REGION	9.8627e-06	4.6024e-05	51/224 22.7%	2026/16360 12.3%
AHSG	GABBR1	5576	EXTRACELLULAR REGION	9.8627e-06	4.6024e-05	51/224 22.7%	2026/16360 12.3%
ALB	APOC1	5576	EXTRACELLULAR REGION	9.8627e-06	4.6024e-05	51/224 22.7%	2026/16360 12.3%
ALB	GABBR1	5576	EXTRACELLULAR REGION	9.8627e-06	4.6024e-05	51/224 22.7%	2026/16360 12.3%
ALB	APOE	5576	EXTRACELLULAR REGION	9.8627e-06	4.6024e-05	51/224 22.7%	2026/16360 12.3%
ALB	CFB	5576	EXTRACELLULAR REGION	9.8627e-06	4.6024e-05	51/224 22.7%	2026/16360 12.3%
APOA1	APOC1	5576	EXTRACELLULAR REGION	9.8627e-06	4.6024e-05	51/224 22.7%	2026/16360 12.3%
APOA1	APOE	5576	EXTRACELLULAR REGION	9.8627e-06	4.6024e-05	51/224 22.7%	2026/16360 12.3%
APOA1	CFB	5576	EXTRACELLULAR REGION	9.8627e-06	4.6024e-05	51/224 22.7%	2026/16360 12.3%
APOA1	APOB	5576	EXTRACELLULAR REGION	9.8627e-06	4.6024e-05	51/224 22.7%	2026/16360 12.3%
APOA1	GABBR1	5576	EXTRACELLULAR REGION	9.8627e-06	4.6024e-05	51/224 22.7%	2026/16360 12.3%
APOA4	APOB	5576	EXTRACELLULAR REGION	9.8627e-06	4.6024e-05	51/224 22.7%	2026/16360 12.3%
APOA4	APOE	5576	EXTRACELLULAR REGION	9.8627e-06	4.6024e-05	51/224 22.7%	2026/16360 12.3%
APOA4	APOC1	5576	EXTRACELLULAR REGION	9.8627e-06	4.6024e-05	51/224 22.7%	2026/16360 12.3%
APOA4	CFB	5576	EXTRACELLULAR REGION	9.8627e-06	4.6024e-05	51/224 22.7%	2026/16360 12.3%
APOA4	GABBR1	5576	EXTRACELLULAR REGION	9.8627e-06	4.6024e-05	51/224 22.7%	2026/16360 12.3%
APOC2	APOE	5576	EXTRACELLULAR REGION	9.8627e-06	4.6024e-05	51/224 22.7%	2026/16360 12.3%
APOC2	CFB	5576	EXTRACELLULAR REGION	9.8627e-06	4.6024e-05	51/224 22.7%	2026/16360 12.3%
APOC2	LPL	5576	EXTRACELLULAR REGION	9.8627e-06	4.6024e-05	51/224 22.7%	2026/16360 12.3%
APOC2	APOB	5576	EXTRACELLULAR REGION	9.8627e-06	4.6024e-05	51/224 22.7%	2026/16360 12.3%
APOC2	APOC1	5576	EXTRACELLULAR REGION	9.8627e-06	4.6024e-05	51/224 22.7%	2026/16360 12.3%
APOC2	GABBR1	5576	EXTRACELLULAR REGION	9.8627e-06	4.6024e-05	51/224 22.7%	2026/16360 12.3%
CALR	APOB	5576	EXTRACELLULAR REGION	9.8627e-06	4.6024e-05	51/224 22.7%	2026/16360 12.3%
CALR	HLA-C	5576	EXTRACELLULAR REGION	9.8627e-06	4.6024e-05	51/224 22.7%	2026/16360 12.3%
CALR	LPL	5576	EXTRACELLULAR REGION	9.8627e-06	4.6024e-05	51/224 22.7%	2026/16360 12.3%
CLU	LEP	5576	EXTRACELLULAR REGION	9.8627e-06	4.6024e-05	51/224 22.7%	2026/16360 12.3%
CLU	LEPR	5576	EXTRACELLULAR REGION	9.8627e-06	4.6024e-05	51/224 22.7%	2026/16360 12.3%
CLU	APOC1	5576	EXTRACELLULAR REGION	9.8627e-06	4.6024e-05	51/224 22.7%	2026/16360 12.3%
FGA	APOC1	5576	EXTRACELLULAR REGION	9.8627e-06	4.6024e-05	51/224 22.7%	2026/16360 12.3%
FGA	CFB	5576	EXTRACELLULAR REGION	9.8627e-06	4.6024e-05	51/224 22.7%	2026/16360 12.3%
FGA	APOE	5576	EXTRACELLULAR REGION	9.8627e-06	4.6024e-05	51/224 22.7%	2026/16360 12.3%
FGA	GABBR1	5576	EXTRACELLULAR REGION	9.8627e-06	4.6024e-05	51/224 22.7%	2026/16360 12.3%
FN1	APOC1	5576	EXTRACELLULAR REGION	9.8627e-06	4.6024e-05	51/224 22.7%	2026/16360 12.3%
FN1	CFB	5576	EXTRACELLULAR REGION	9.8627e-06	4.6024e-05	51/224 22.7%	2026/16360 12.3%
FN1	IGF1	5576	EXTRACELLULAR REGION	9.8627e-06	4.6024e-05	51/224 22.7%	2026/16360 12.3%
FN1	ITIH4	5576	EXTRACELLULAR REGION	9.8627e-06	4.6024e-05	51/224 22.7%	2026/16360 12.3%
FN1	APOE	5576	EXTRACELLULAR REGION	9.8627e-06	4.6024e-05	51/224 22.7%	2026/16360 12.3%
FN1	GABBR1	5576	EXTRACELLULAR REGION	9.8627e-06	4.6024e-05	51/224 22.7%	2026/16360 12.3%
HPX	APOC1	5576	EXTRACELLULAR REGION	9.8627e-06	4.6024e-05	51/224 22.7%	2026/16360 12.3%
HPX	APOE	5576	EXTRACELLULAR REGION	9.8627e-06	4.6024e-05	51/224 22.7%	2026/16360 12.3%
HPX	CFB	5576	EXTRACELLULAR REGION	9.8627e-06	4.6024e-05	51/224 22.7%	2026/16360 12.3%
HPX	GABBR1	5576	EXTRACELLULAR REGION	9.8627e-06	4.6024e-05	51/224 22.7%	2026/16360 12.3%
TTN	APOC1	5576	EXTRACELLULAR REGION	9.8627e-06	4.6024e-05	51/224 22.7%	2026/16360 12.3%
TTN	CFB	5576	EXTRACELLULAR REGION	9.8627e-06	4.6024e-05	51/224 22.7%	2026/16360 12.3%
TTN	GABBR1	5576	EXTRACELLULAR REGION	9.8627e-06	4.6024e-05	51/224 22.7%	2026/16360 12.3%
TTN	APOE	5576	EXTRACELLULAR REGION	9.8627e-06	4.6024e-05	51/224 22.7%	2026/16360 12.3%
VTN	KNG1	5576	EXTRACELLULAR REGION	9.8627e-06	4.6024e-05	51/224 22.7%	2026/16360 12.3%
VTN	POMC	5576	EXTRACELLULAR REGION	9.8627e-06	4.6024e-05	51/224 22.7%	2026/16360 12.3%
VTN	IGF1	5576	EXTRACELLULAR REGION	9.8627e-06	4.6024e-05	51/224 22.7%	2026/16360 12.3%
VTN	IGF2	5576	EXTRACELLULAR REGION	9.8627e-06	4.6024e-05	51/224 22.7%	2026/16360 12.3%
AHSG	APOE	5794	Golgi apparatus	3.0268e-15	5.6822e-14	46/224 20.5%	887/16360 5.4%
ALB	APOE	5794	Golgi apparatus	3.0268e-15	5.6822e-14	46/224 20.5%	887/16360 5.4%
ALB	PARK2	5794	Golgi apparatus	3.0268e-15	5.6822e-14	46/224 20.5%	887/16360 5.4%
ANXA2	PARK2	5794	Golgi apparatus	3.0268e-15	5.6822e-14	46/224 20.5%	887/16360 5.4%
AP1B1	HLA-DPB1	5794	Golgi apparatus	3.0268e-15	5.6822e-14	46/224 20.5%	887/16360 5.4%
AP1B1	HLA-DQA1	5794	Golgi apparatus	3.0268e-15	5.6822e-14	46/224 20.5%	887/16360 5.4%
AP1B1	HLA-DQA2	5794	Golgi apparatus	3.0268e-15	5.6822e-14	46/224 20.5%	887/16360 5.4%
AP1B1	HLA-DRA	5794	Golgi apparatus	3.0268e-15	5.6822e-14	46/224 20.5%	887/16360 5.4%
AP1G1	HLA-DPB1	5794	Golgi apparatus	3.0268e-15	5.6822e-14	46/224 20.5%	887/16360 5.4%
AP1G1	HLA-DQA1	5794	Golgi apparatus	3.0268e-15	5.6822e-14	46/224 20.5%	887/16360 5.4%
AP1G1	HLA-DQA2	5794	Golgi apparatus	3.0268e-15	5.6822e-14	46/224 20.5%	887/16360 5.4%
AP1G1	HLA-DRA	5794	Golgi apparatus	3.0268e-15	5.6822e-14	46/224 20.5%	887/16360 5.4%
AP1M1	HLA-DPB1	5794	Golgi apparatus	3.0268e-15	5.6822e-14	46/224 20.5%	887/16360 5.4%
AP1M1	HLA-DQA1	5794	Golgi apparatus	3.0268e-15	5.6822e-14	46/224 20.5%	887/16360 5.4%
AP1M1	HLA-DQA2	5794	Golgi apparatus	3.0268e-15	5.6822e-14	46/224 20.5%	887/16360 5.4%
AP1M1	HLA-DRA	5794	Golgi apparatus	3.0268e-15	5.6822e-14	46/224 20.5%	887/16360 5.4%
AP1M1	APOE	5794	Golgi apparatus	3.0268e-15	5.6822e-14	46/224 20.5%	887/16360 5.4%
AP1S1	HLA-DPB1	5794	Golgi apparatus	3.0268e-15	5.6822e-14	46/224 20.5%	887/16360 5.4%
AP1S1	HLA-DQA1	5794	Golgi apparatus	3.0268e-15	5.6822e-14	46/224 20.5%	887/16360 5.4%
AP1S1	HLA-DQA2	5794	Golgi apparatus	3.0268e-15	5.6822e-14	46/224 20.5%	887/16360 5.4%
AP1S1	HLA-DRA	5794	Golgi apparatus	3.0268e-15	5.6822e-14	46/224 20.5%	887/16360 5.4%
AP2M1	AVPR2	5794	Golgi apparatus	3.0268e-15	5.6822e-14	46/224 20.5%	887/16360 5.4%
AP2M1	HIP1	5794	Golgi apparatus	3.0268e-15	5.6822e-14	46/224 20.5%	887/16360 5.4%
AP2M1	HLA-DPB1	5794	Golgi apparatus	3.0268e-15	5.6822e-14	46/224 20.5%	887/16360 5.4%
AP2M1	HLA-DQA1	5794	Golgi apparatus	3.0268e-15	5.6822e-14	46/224 20.5%	887/16360 5.4%
AP2M1	HLA-DQA2	5794	Golgi apparatus	3.0268e-15	5.6822e-14	46/224 20.5%	887/16360 5.4%
AP2M1	HLA-DRA	5794	Golgi apparatus	3.0268e-15	5.6822e-14	46/224 20.5%	887/16360 5.4%
APOA1	APOE	5794	Golgi apparatus	3.0268e-15	5.6822e-14	46/224 20.5%	887/16360 5.4%
APOA4	APOE	5794	Golgi apparatus	3.0268e-15	5.6822e-14	46/224 20.5%	887/16360 5.4%
APOC2	APOE	5794	Golgi apparatus	3.0268e-15	5.6822e-14	46/224 20.5%	887/16360 5.4%
ATP5A1	FLOT1	5794	Golgi apparatus	3.0268e-15	5.6822e-14	46/224 20.5%	887/16360 5.4%
ATP5A1	PARK2	5794	Golgi apparatus	3.0268e-15	5.6822e-14	46/224 20.5%	887/16360 5.4%
CALR	PARK2	5794	Golgi apparatus	3.0268e-15	5.6822e-14	46/224 20.5%	887/16360 5.4%
CAV1	FLOT1	5794	Golgi apparatus	3.0268e-15	5.6822e-14	46/224 20.5%	887/16360 5.4%
CD74	HLA-DPB1	5794	Golgi apparatus	3.0268e-15	5.6822e-14	46/224 20.5%	887/16360 5.4%
CD74	HLA-DQA1	5794	Golgi apparatus	3.0268e-15	5.6822e-14	46/224 20.5%	887/16360 5.4%
CD74	HLA-DQA2	5794	Golgi apparatus	3.0268e-15	5.6822e-14	46/224 20.5%	887/16360 5.4%
CD74	HLA-DRA	5794	Golgi apparatus	3.0268e-15	5.6822e-14	46/224 20.5%	887/16360 5.4%
CLTC	AVPR2	5794	Golgi apparatus	3.0268e-15	5.6822e-14	46/224 20.5%	887/16360 5.4%
CLTC	HIP1	5794	Golgi apparatus	3.0268e-15	5.6822e-14	46/224 20.5%	887/16360 5.4%
CLTC	HLA-DPB1	5794	Golgi apparatus	3.0268e-15	5.6822e-14	46/224 20.5%	887/16360 5.4%
CLTC	HLA-DQA1	5794	Golgi apparatus	3.0268e-15	5.6822e-14	46/224 20.5%	887/16360 5.4%
CLTC	HLA-DQA2	5794	Golgi apparatus	3.0268e-15	5.6822e-14	46/224 20.5%	887/16360 5.4%
CLTC	HLA-DRA	5794	Golgi apparatus	3.0268e-15	5.6822e-14	46/224 20.5%	887/16360 5.4%
DNAJC6	AVPR2	5794	Golgi apparatus	3.0268e-15	5.6822e-14	46/224 20.5%	887/16360 5.4%
DNAJC6	HIP1	5794	Golgi apparatus	3.0268e-15	5.6822e-14	46/224 20.5%	887/16360 5.4%
EEF1A1	PARK2	5794	Golgi apparatus	3.0268e-15	5.6822e-14	46/224 20.5%	887/16360 5.4%
FGA	APOE	5794	Golgi apparatus	3.0268e-15	5.6822e-14	46/224 20.5%	887/16360 5.4%
FN1	FLOT1	5794	Golgi apparatus	3.0268e-15	5.6822e-14	46/224 20.5%	887/16360 5.4%
FN1	APOE	5794	Golgi apparatus	3.0268e-15	5.6822e-14	46/224 20.5%	887/16360 5.4%
GNB4	GRB14	5794	Golgi apparatus	3.0268e-15	5.6822e-14	46/224 20.5%	887/16360 5.4%
HPX	APOE	5794	Golgi apparatus	3.0268e-15	5.6822e-14	46/224 20.5%	887/16360 5.4%
HSPA8	HIP1	5794	Golgi apparatus	3.0268e-15	5.6822e-14	46/224 20.5%	887/16360 5.4%
LRP1	APOE	5794	Golgi apparatus	3.0268e-15	5.6822e-14	46/224 20.5%	887/16360 5.4%
PDIA4	PARK2	5794	Golgi apparatus	3.0268e-15	5.6822e-14	46/224 20.5%	887/16360 5.4%
PDIA4	HLA-DRA	5794	Golgi apparatus	3.0268e-15	5.6822e-14	46/224 20.5%	887/16360 5.4%
RAB5C	FLOT1	5794	Golgi apparatus	3.0268e-15	5.6822e-14	46/224 20.5%	887/16360 5.4%
SDC1	APOE	5794	Golgi apparatus	3.0268e-15	5.6822e-14	46/224 20.5%	887/16360 5.4%
SEC23A	HLA-DPB1	5794	Golgi apparatus	3.0268e-15	5.6822e-14	46/224 20.5%	887/16360 5.4%
SEC23A	HLA-DQA1	5794	Golgi apparatus	3.0268e-15	5.6822e-14	46/224 20.5%	887/16360 5.4%
SEC23A	HLA-DQA2	5794	Golgi apparatus	3.0268e-15	5.6822e-14	46/224 20.5%	887/16360 5.4%
SEC23A	HLA-DRA	5794	Golgi apparatus	3.0268e-15	5.6822e-14	46/224 20.5%	887/16360 5.4%
SEC24A	HLA-DPB1	5794	Golgi apparatus	3.0268e-15	5.6822e-14	46/224 20.5%	887/16360 5.4%
SEC24A	HLA-DQA1	5794	Golgi apparatus	3.0268e-15	5.6822e-14	46/224 20.5%	887/16360 5.4%
SEC24A	HLA-DQA2	5794	Golgi apparatus	3.0268e-15	5.6822e-14	46/224 20.5%	887/16360 5.4%
SEC24A	HLA-DRA	5794	Golgi apparatus	3.0268e-15	5.6822e-14	46/224 20.5%	887/16360 5.4%
SEC24C	HLA-DPB1	5794	Golgi apparatus	3.0268e-15	5.6822e-14	46/224 20.5%	887/16360 5.4%
SEC24C	HLA-DQA1	5794	Golgi apparatus	3.0268e-15	5.6822e-14	46/224 20.5%	887/16360 5.4%
SEC24C	HLA-DQA2	5794	Golgi apparatus	3.0268e-15	5.6822e-14	46/224 20.5%	887/16360 5.4%
SEC24C	HLA-DRA	5794	Golgi apparatus	3.0268e-15	5.6822e-14	46/224 20.5%	887/16360 5.4%
SEC31A	HLA-DPB1	5794	Golgi apparatus	3.0268e-15	5.6822e-14	46/224 20.5%	887/16360 5.4%
SEC31A	HLA-DQA1	5794	Golgi apparatus	3.0268e-15	5.6822e-14	46/224 20.5%	887/16360 5.4%
SEC31A	HLA-DQA2	5794	Golgi apparatus	3.0268e-15	5.6822e-14	46/224 20.5%	887/16360 5.4%
SEC31A	HLA-DRA	5794	Golgi apparatus	3.0268e-15	5.6822e-14	46/224 20.5%	887/16360 5.4%
TFRC	HIP1	5794	Golgi apparatus	3.0268e-15	5.6822e-14	46/224 20.5%	887/16360 5.4%
TTN	APOE	5794	Golgi apparatus	3.0268e-15	5.6822e-14	46/224 20.5%	887/16360 5.4%
TUBA1A	PARK2	5794	Golgi apparatus	3.0268e-15	5.6822e-14	46/224 20.5%	887/16360 5.4%
TUBA1C	PARK2	5794	Golgi apparatus	3.0268e-15	5.6822e-14	46/224 20.5%	887/16360 5.4%
TUBA1C	FLOT1	5794	Golgi apparatus	3.0268e-15	5.6822e-14	46/224 20.5%	887/16360 5.4%
AHSG	APOE	5794	Golgi apparatus	3.0268e-15	5.6822e-14	46/224 20.5%	887/16360 5.4%
ALB	APOE	5794	Golgi apparatus	3.0268e-15	5.6822e-14	46/224 20.5%	887/16360 5.4%
ALB	PARK2	5794	Golgi apparatus	3.0268e-15	5.6822e-14	46/224 20.5%	887/16360 5.4%
ANXA2	PARK2	5794	Golgi apparatus	3.0268e-15	5.6822e-14	46/224 20.5%	887/16360 5.4%
AP1B1	HLA-DPB1	5794	Golgi apparatus	3.0268e-15	5.6822e-14	46/224 20.5%	887/16360 5.4%
AP1B1	HLA-DQA1	5794	Golgi apparatus	3.0268e-15	5.6822e-14	46/224 20.5%	887/16360 5.4%
AP1B1	HLA-DQA2	5794	Golgi apparatus	3.0268e-15	5.6822e-14	46/224 20.5%	887/16360 5.4%
AP1B1	HLA-DRA	5794	Golgi apparatus	3.0268e-15	5.6822e-14	46/224 20.5%	887/16360 5.4%
AP1G1	HLA-DPB1	5794	Golgi apparatus	3.0268e-15	5.6822e-14	46/224 20.5%	887/16360 5.4%
AP1G1	HLA-DQA1	5794	Golgi apparatus	3.0268e-15	5.6822e-14	46/224 20.5%	887/16360 5.4%
AP1G1	HLA-DQA2	5794	Golgi apparatus	3.0268e-15	5.6822e-14	46/224 20.5%	887/16360 5.4%
AP1G1	HLA-DRA	5794	Golgi apparatus	3.0268e-15	5.6822e-14	46/224 20.5%	887/16360 5.4%
AP1M1	HLA-DPB1	5794	Golgi apparatus	3.0268e-15	5.6822e-14	46/224 20.5%	887/16360 5.4%
AP1M1	HLA-DQA1	5794	Golgi apparatus	3.0268e-15	5.6822e-14	46/224 20.5%	887/16360 5.4%
AP1M1	HLA-DQA2	5794	Golgi apparatus	3.0268e-15	5.6822e-14	46/224 20.5%	887/16360 5.4%
AP1M1	HLA-DRA	5794	Golgi apparatus	3.0268e-15	5.6822e-14	46/224 20.5%	887/16360 5.4%
AP1M1	APOE	5794	Golgi apparatus	3.0268e-15	5.6822e-14	46/224 20.5%	887/16360 5.4%
AP1S1	HLA-DPB1	5794	Golgi apparatus	3.0268e-15	5.6822e-14	46/224 20.5%	887/16360 5.4%
AP1S1	HLA-DQA1	5794	Golgi apparatus	3.0268e-15	5.6822e-14	46/224 20.5%	887/16360 5.4%
AP1S1	HLA-DQA2	5794	Golgi apparatus	3.0268e-15	5.6822e-14	46/224 20.5%	887/16360 5.4%
AP1S1	HLA-DRA	5794	Golgi apparatus	3.0268e-15	5.6822e-14	46/224 20.5%	887/16360 5.4%
AP2M1	AVPR2	5794	Golgi apparatus	3.0268e-15	5.6822e-14	46/224 20.5%	887/16360 5.4%
AP2M1	HIP1	5794	Golgi apparatus	3.0268e-15	5.6822e-14	46/224 20.5%	887/16360 5.4%
AP2M1	HLA-DPB1	5794	Golgi apparatus	3.0268e-15	5.6822e-14	46/224 20.5%	887/16360 5.4%
AP2M1	HLA-DQA1	5794	Golgi apparatus	3.0268e-15	5.6822e-14	46/224 20.5%	887/16360 5.4%
AP2M1	HLA-DQA2	5794	Golgi apparatus	3.0268e-15	5.6822e-14	46/224 20.5%	887/16360 5.4%
AP2M1	HLA-DRA	5794	Golgi apparatus	3.0268e-15	5.6822e-14	46/224 20.5%	887/16360 5.4%
APOA1	APOE	5794	Golgi apparatus	3.0268e-15	5.6822e-14	46/224 20.5%	887/16360 5.4%
APOA4	APOE	5794	Golgi apparatus	3.0268e-15	5.6822e-14	46/224 20.5%	887/16360 5.4%
APOC2	APOE	5794	Golgi apparatus	3.0268e-15	5.6822e-14	46/224 20.5%	887/16360 5.4%
ATP5A1	FLOT1	5794	Golgi apparatus	3.0268e-15	5.6822e-14	46/224 20.5%	887/16360 5.4%
ATP5A1	PARK2	5794	Golgi apparatus	3.0268e-15	5.6822e-14	46/224 20.5%	887/16360 5.4%
CALR	PARK2	5794	Golgi apparatus	3.0268e-15	5.6822e-14	46/224 20.5%	887/16360 5.4%
CAV1	FLOT1	5794	Golgi apparatus	3.0268e-15	5.6822e-14	46/224 20.5%	887/16360 5.4%
CD74	HLA-DPB1	5794	Golgi apparatus	3.0268e-15	5.6822e-14	46/224 20.5%	887/16360 5.4%
CD74	HLA-DQA1	5794	Golgi apparatus	3.0268e-15	5.6822e-14	46/224 20.5%	887/16360 5.4%
CD74	HLA-DQA2	5794	Golgi apparatus	3.0268e-15	5.6822e-14	46/224 20.5%	887/16360 5.4%
CD74	HLA-DRA	5794	Golgi apparatus	3.0268e-15	5.6822e-14	46/224 20.5%	887/16360 5.4%
CLTC	AVPR2	5794	Golgi apparatus	3.0268e-15	5.6822e-14	46/224 20.5%	887/16360 5.4%
CLTC	HIP1	5794	Golgi apparatus	3.0268e-15	5.6822e-14	46/224 20.5%	887/16360 5.4%
CLTC	HLA-DPB1	5794	Golgi apparatus	3.0268e-15	5.6822e-14	46/224 20.5%	887/16360 5.4%
CLTC	HLA-DQA1	5794	Golgi apparatus	3.0268e-15	5.6822e-14	46/224 20.5%	887/16360 5.4%
CLTC	HLA-DQA2	5794	Golgi apparatus	3.0268e-15	5.6822e-14	46/224 20.5%	887/16360 5.4%
CLTC	HLA-DRA	5794	Golgi apparatus	3.0268e-15	5.6822e-14	46/224 20.5%	887/16360 5.4%
DNAJC6	AVPR2	5794	Golgi apparatus	3.0268e-15	5.6822e-14	46/224 20.5%	887/16360 5.4%
DNAJC6	HIP1	5794	Golgi apparatus	3.0268e-15	5.6822e-14	46/224 20.5%	887/16360 5.4%
EEF1A1	PARK2	5794	Golgi apparatus	3.0268e-15	5.6822e-14	46/224 20.5%	887/16360 5.4%
FGA	APOE	5794	Golgi apparatus	3.0268e-15	5.6822e-14	46/224 20.5%	887/16360 5.4%
FN1	FLOT1	5794	Golgi apparatus	3.0268e-15	5.6822e-14	46/224 20.5%	887/16360 5.4%
FN1	APOE	5794	Golgi apparatus	3.0268e-15	5.6822e-14	46/224 20.5%	887/16360 5.4%
GNB4	GRB14	5794	Golgi apparatus	3.0268e-15	5.6822e-14	46/224 20.5%	887/16360 5.4%
HPX	APOE	5794	Golgi apparatus	3.0268e-15	5.6822e-14	46/224 20.5%	887/16360 5.4%
HSPA8	HIP1	5794	Golgi apparatus	3.0268e-15	5.6822e-14	46/224 20.5%	887/16360 5.4%
LRP1	APOE	5794	Golgi apparatus	3.0268e-15	5.6822e-14	46/224 20.5%	887/16360 5.4%
PDIA4	PARK2	5794	Golgi apparatus	3.0268e-15	5.6822e-14	46/224 20.5%	887/16360 5.4%
PDIA4	HLA-DRA	5794	Golgi apparatus	3.0268e-15	5.6822e-14	46/224 20.5%	887/16360 5.4%
RAB5C	FLOT1	5794	Golgi apparatus	3.0268e-15	5.6822e-14	46/224 20.5%	887/16360 5.4%
SDC1	APOE	5794	Golgi apparatus	3.0268e-15	5.6822e-14	46/224 20.5%	887/16360 5.4%
SEC23A	HLA-DPB1	5794	Golgi apparatus	3.0268e-15	5.6822e-14	46/224 20.5%	887/16360 5.4%
SEC23A	HLA-DQA1	5794	Golgi apparatus	3.0268e-15	5.6822e-14	46/224 20.5%	887/16360 5.4%
SEC23A	HLA-DQA2	5794	Golgi apparatus	3.0268e-15	5.6822e-14	46/224 20.5%	887/16360 5.4%
SEC23A	HLA-DRA	5794	Golgi apparatus	3.0268e-15	5.6822e-14	46/224 20.5%	887/16360 5.4%
SEC24A	HLA-DPB1	5794	Golgi apparatus	3.0268e-15	5.6822e-14	46/224 20.5%	887/16360 5.4%
SEC24A	HLA-DQA1	5794	Golgi apparatus	3.0268e-15	5.6822e-14	46/224 20.5%	887/16360 5.4%
SEC24A	HLA-DQA2	5794	Golgi apparatus	3.0268e-15	5.6822e-14	46/224 20.5%	887/16360 5.4%
SEC24A	HLA-DRA	5794	Golgi apparatus	3.0268e-15	5.6822e-14	46/224 20.5%	887/16360 5.4%
SEC24C	HLA-DPB1	5794	Golgi apparatus	3.0268e-15	5.6822e-14	46/224 20.5%	887/16360 5.4%
SEC24C	HLA-DQA1	5794	Golgi apparatus	3.0268e-15	5.6822e-14	46/224 20.5%	887/16360 5.4%
SEC24C	HLA-DQA2	5794	Golgi apparatus	3.0268e-15	5.6822e-14	46/224 20.5%	887/16360 5.4%
SEC24C	HLA-DRA	5794	Golgi apparatus	3.0268e-15	5.6822e-14	46/224 20.5%	887/16360 5.4%
SEC31A	HLA-DPB1	5794	Golgi apparatus	3.0268e-15	5.6822e-14	46/224 20.5%	887/16360 5.4%
SEC31A	HLA-DQA1	5794	Golgi apparatus	3.0268e-15	5.6822e-14	46/224 20.5%	887/16360 5.4%
SEC31A	HLA-DQA2	5794	Golgi apparatus	3.0268e-15	5.6822e-14	46/224 20.5%	887/16360 5.4%
SEC31A	HLA-DRA	5794	Golgi apparatus	3.0268e-15	5.6822e-14	46/224 20.5%	887/16360 5.4%
TFRC	HIP1	5794	Golgi apparatus	3.0268e-15	5.6822e-14	46/224 20.5%	887/16360 5.4%
TTN	APOE	5794	Golgi apparatus	3.0268e-15	5.6822e-14	46/224 20.5%	887/16360 5.4%
TUBA1A	PARK2	5794	Golgi apparatus	3.0268e-15	5.6822e-14	46/224 20.5%	887/16360 5.4%
TUBA1C	PARK2	5794	Golgi apparatus	3.0268e-15	5.6822e-14	46/224 20.5%	887/16360 5.4%
TUBA1C	FLOT1	5794	Golgi apparatus	3.0268e-15	5.6822e-14	46/224 20.5%	887/16360 5.4%
ANXA2	PCSK9	5886	PLASMAMEMBRANE	7.9444e-09	5.657e-08	89/224 39.7%	3726/16360 22.7%
ANXA2	HLA-B	5886	PLASMAMEMBRANE	7.9444e-09	5.657e-08	89/224 39.7%	3726/16360 22.7%
ANXA2	ESR1	5886	PLASMAMEMBRANE	7.9444e-09	5.657e-08	89/224 39.7%	3726/16360 22.7%
ANXA2	ERBB3	5886	PLASMAMEMBRANE	7.9444e-09	5.657e-08	89/224 39.7%	3726/16360 22.7%
AP2M1	ADRB2	5886	PLASMAMEMBRANE	7.9444e-09	5.657e-08	89/224 39.7%	3726/16360 22.7%
AP2M1	APOB	5886	PLASMAMEMBRANE	7.9444e-09	5.657e-08	89/224 39.7%	3726/16360 22.7%
AP2M1	AVP	5886	PLASMAMEMBRANE	7.9444e-09	5.657e-08	89/224 39.7%	3726/16360 22.7%
AP2M1	AVPR2	5886	PLASMAMEMBRANE	7.9444e-09	5.657e-08	89/224 39.7%	3726/16360 22.7%
AP2M1	HLA-DPB1	5886	PLASMAMEMBRANE	7.9444e-09	5.657e-08	89/224 39.7%	3726/16360 22.7%
AP2M1	HLA-DQA1	5886	PLASMAMEMBRANE	7.9444e-09	5.657e-08	89/224 39.7%	3726/16360 22.7%
AP2M1	HLA-DQA2	5886	PLASMAMEMBRANE	7.9444e-09	5.657e-08	89/224 39.7%	3726/16360 22.7%
AP2M1	HLA-DRA	5886	PLASMAMEMBRANE	7.9444e-09	5.657e-08	89/224 39.7%	3726/16360 22.7%
AP2M1	LDLR	5886	PLASMAMEMBRANE	7.9444e-09	5.657e-08	89/224 39.7%	3726/16360 22.7%
AP2M1	PCSK9	5886	PLASMAMEMBRANE	7.9444e-09	5.657e-08	89/224 39.7%	3726/16360 22.7%
AP2M1	SCARB2	5886	PLASMAMEMBRANE	7.9444e-09	5.657e-08	89/224 39.7%	3726/16360 22.7%
AP2M1	ESR1	5886	PLASMAMEMBRANE	7.9444e-09	5.657e-08	89/224 39.7%	3726/16360 22.7%
APOA1	APOE	5886	PLASMAMEMBRANE	7.9444e-09	5.657e-08	89/224 39.7%	3726/16360 22.7%
APOA1	CFB	5886	PLASMAMEMBRANE	7.9444e-09	5.657e-08	89/224 39.7%	3726/16360 22.7%
APOA1	KCNMA1	5886	PLASMAMEMBRANE	7.9444e-09	5.657e-08	89/224 39.7%	3726/16360 22.7%
APOA1	SCARB1	5886	PLASMAMEMBRANE	7.9444e-09	5.657e-08	89/224 39.7%	3726/16360 22.7%
APOA1	GABBR1	5886	PLASMAMEMBRANE	7.9444e-09	5.657e-08	89/224 39.7%	3726/16360 22.7%
APOA1	APOB	5886	PLASMAMEMBRANE	7.9444e-09	5.657e-08	89/224 39.7%	3726/16360 22.7%
APOA1	AKT2	5886	PLASMAMEMBRANE	7.9444e-09	5.657e-08	89/224 39.7%	3726/16360 22.7%
ATP2A2	IRS1	5886	PLASMAMEMBRANE	7.9444e-09	5.657e-08	89/224 39.7%	3726/16360 22.7%
ATP2A2	IRS2	5886	PLASMAMEMBRANE	7.9444e-09	5.657e-08	89/224 39.7%	3726/16360 22.7%
ATP2A2	ITPR3	5886	PLASMAMEMBRANE	7.9444e-09	5.657e-08	89/224 39.7%	3726/16360 22.7%
ATP2A2	TNF	5886	PLASMAMEMBRANE	7.9444e-09	5.657e-08	89/224 39.7%	3726/16360 22.7%
ATP2A2	ESR1	5886	PLASMAMEMBRANE	7.9444e-09	5.657e-08	89/224 39.7%	3726/16360 22.7%
ATP6V1A	FLOT1	5886	PLASMAMEMBRANE	7.9444e-09	5.657e-08	89/224 39.7%	3726/16360 22.7%
ATP6V1A	HLA-B	5886	PLASMAMEMBRANE	7.9444e-09	5.657e-08	89/224 39.7%	3726/16360 22.7%
ATP6V1A	SCARB2	5886	PLASMAMEMBRANE	7.9444e-09	5.657e-08	89/224 39.7%	3726/16360 22.7%
B2M	HLA-B	5886	PLASMAMEMBRANE	7.9444e-09	5.657e-08	89/224 39.7%	3726/16360 22.7%
B2M	HLA-C	5886	PLASMAMEMBRANE	7.9444e-09	5.657e-08	89/224 39.7%	3726/16360 22.7%
B2M	HLA-F	5886	PLASMAMEMBRANE	7.9444e-09	5.657e-08	89/224 39.7%	3726/16360 22.7%
B2M	ERBB3	5886	PLASMAMEMBRANE	7.9444e-09	5.657e-08	89/224 39.7%	3726/16360 22.7%
CALR	HLA-F	5886	PLASMAMEMBRANE	7.9444e-09	5.657e-08	89/224 39.7%	3726/16360 22.7%
CALR	LPL	5886	PLASMAMEMBRANE	7.9444e-09	5.657e-08	89/224 39.7%	3726/16360 22.7%
CALR	HLA-C	5886	PLASMAMEMBRANE	7.9444e-09	5.657e-08	89/224 39.7%	3726/16360 22.7%
CALR	HLA-B	5886	PLASMAMEMBRANE	7.9444e-09	5.657e-08	89/224 39.7%	3726/16360 22.7%
CALR	GRK5	5886	PLASMAMEMBRANE	7.9444e-09	5.657e-08	89/224 39.7%	3726/16360 22.7%
CALR	APOB	5886	PLASMAMEMBRANE	7.9444e-09	5.657e-08	89/224 39.7%	3726/16360 22.7%
CAV1	ESR1	5886	PLASMAMEMBRANE	7.9444e-09	5.657e-08	89/224 39.7%	3726/16360 22.7%
CAV1	GRK5	5886	PLASMAMEMBRANE	7.9444e-09	5.657e-08	89/224 39.7%	3726/16360 22.7%
CAV1	INSR	5886	PLASMAMEMBRANE	7.9444e-09	5.657e-08	89/224 39.7%	3726/16360 22.7%
CAV1	TNF	5886	PLASMAMEMBRANE	7.9444e-09	5.657e-08	89/224 39.7%	3726/16360 22.7%
CAV1	SCARB2	5886	PLASMAMEMBRANE	7.9444e-09	5.657e-08	89/224 39.7%	3726/16360 22.7%
CAV1	KCNMA1	5886	PLASMAMEMBRANE	7.9444e-09	5.657e-08	89/224 39.7%	3726/16360 22.7%
CAV1	ITPR3	5886	PLASMAMEMBRANE	7.9444e-09	5.657e-08	89/224 39.7%	3726/16360 22.7%
CAV1	IRS1	5886	PLASMAMEMBRANE	7.9444e-09	5.657e-08	89/224 39.7%	3726/16360 22.7%
CAV1	IGF1R	5886	PLASMAMEMBRANE	7.9444e-09	5.657e-08	89/224 39.7%	3726/16360 22.7%
CAV1	FLOT1	5886	PLASMAMEMBRANE	7.9444e-09	5.657e-08	89/224 39.7%	3726/16360 22.7%
CD74	HLA-DRA	5886	PLASMAMEMBRANE	7.9444e-09	5.657e-08	89/224 39.7%	3726/16360 22.7%
CD74	HLA-DQA2	5886	PLASMAMEMBRANE	7.9444e-09	5.657e-08	89/224 39.7%	3726/16360 22.7%
CD74	HLA-DQA1	5886	PLASMAMEMBRANE	7.9444e-09	5.657e-08	89/224 39.7%	3726/16360 22.7%
CD74	HLA-DPB1	5886	PLASMAMEMBRANE	7.9444e-09	5.657e-08	89/224 39.7%	3726/16360 22.7%
CD74	HLA-DMA	5886	PLASMAMEMBRANE	7.9444e-09	5.657e-08	89/224 39.7%	3726/16360 22.7%
CLTC	SCARB2	5886	PLASMAMEMBRANE	7.9444e-09	5.657e-08	89/224 39.7%	3726/16360 22.7%
CLTC	PCSK9	5886	PLASMAMEMBRANE	7.9444e-09	5.657e-08	89/224 39.7%	3726/16360 22.7%
CLTC	LDLR	5886	PLASMAMEMBRANE	7.9444e-09	5.657e-08	89/224 39.7%	3726/16360 22.7%
CLTC	HLA-DRA	5886	PLASMAMEMBRANE	7.9444e-09	5.657e-08	89/224 39.7%	3726/16360 22.7%
CLTC	HLA-DQA2	5886	PLASMAMEMBRANE	7.9444e-09	5.657e-08	89/224 39.7%	3726/16360 22.7%
CLTC	HLA-DQA1	5886	PLASMAMEMBRANE	7.9444e-09	5.657e-08	89/224 39.7%	3726/16360 22.7%
CLTC	HLA-DPB1	5886	PLASMAMEMBRANE	7.9444e-09	5.657e-08	89/224 39.7%	3726/16360 22.7%
CLTC	HLA-C	5886	PLASMAMEMBRANE	7.9444e-09	5.657e-08	89/224 39.7%	3726/16360 22.7%
CLTC	ESR1	5886	PLASMAMEMBRANE	7.9444e-09	5.657e-08	89/224 39.7%	3726/16360 22.7%
CLTC	AVPR2	5886	PLASMAMEMBRANE	7.9444e-09	5.657e-08	89/224 39.7%	3726/16360 22.7%
CLTC	AVP	5886	PLASMAMEMBRANE	7.9444e-09	5.657e-08	89/224 39.7%	3726/16360 22.7%
CLTC	APOB	5886	PLASMAMEMBRANE	7.9444e-09	5.657e-08	89/224 39.7%	3726/16360 22.7%
CLTC	ADRB2	5886	PLASMAMEMBRANE	7.9444e-09	5.657e-08	89/224 39.7%	3726/16360 22.7%
CTNNB1	ERBB3	5886	PLASMAMEMBRANE	7.9444e-09	5.657e-08	89/224 39.7%	3726/16360 22.7%
CTNNB1	IGF1R	5886	PLASMAMEMBRANE	7.9444e-09	5.657e-08	89/224 39.7%	3726/16360 22.7%
CTNNB1	PTPRO	5886	PLASMAMEMBRANE	7.9444e-09	5.657e-08	89/224 39.7%	3726/16360 22.7%
CTNNB1	INSR	5886	PLASMAMEMBRANE	7.9444e-09	5.657e-08	89/224 39.7%	3726/16360 22.7%
CTNNB1	FHIT	5886	PLASMAMEMBRANE	7.9444e-09	5.657e-08	89/224 39.7%	3726/16360 22.7%
CTNNB1	FAF1	5886	PLASMAMEMBRANE	7.9444e-09	5.657e-08	89/224 39.7%	3726/16360 22.7%
CTNNB1	ESR1	5886	PLASMAMEMBRANE	7.9444e-09	5.657e-08	89/224 39.7%	3726/16360 22.7%
FGA	CFB	5886	PLASMAMEMBRANE	7.9444e-09	5.657e-08	89/224 39.7%	3726/16360 22.7%
FGA	KCNMA1	5886	PLASMAMEMBRANE	7.9444e-09	5.657e-08	89/224 39.7%	3726/16360 22.7%
FGA	GABBR1	5886	PLASMAMEMBRANE	7.9444e-09	5.657e-08	89/224 39.7%	3726/16360 22.7%
FGA	APOE	5886	PLASMAMEMBRANE	7.9444e-09	5.657e-08	89/224 39.7%	3726/16360 22.7%
FLNA	ADRB2	5886	PLASMAMEMBRANE	7.9444e-09	5.657e-08	89/224 39.7%	3726/16360 22.7%
FLNA	MTNR1B	5886	PLASMAMEMBRANE	7.9444e-09	5.657e-08	89/224 39.7%	3726/16360 22.7%
FLNA	ESR1	5886	PLASMAMEMBRANE	7.9444e-09	5.657e-08	89/224 39.7%	3726/16360 22.7%
FLNA	ERBB3	5886	PLASMAMEMBRANE	7.9444e-09	5.657e-08	89/224 39.7%	3726/16360 22.7%
GNAI2	GABBR1	5886	PLASMAMEMBRANE	7.9444e-09	5.657e-08	89/224 39.7%	3726/16360 22.7%
GNAI2	MTNR1B	5886	PLASMAMEMBRANE	7.9444e-09	5.657e-08	89/224 39.7%	3726/16360 22.7%
GNAI2	IGF1R	5886	PLASMAMEMBRANE	7.9444e-09	5.657e-08	89/224 39.7%	3726/16360 22.7%
GNAI2	ESR1	5886	PLASMAMEMBRANE	7.9444e-09	5.657e-08	89/224 39.7%	3726/16360 22.7%
GNAI2	ADRB2	5886	PLASMAMEMBRANE	7.9444e-09	5.657e-08	89/224 39.7%	3726/16360 22.7%
GNAI2	ADCY3	5886	PLASMAMEMBRANE	7.9444e-09	5.657e-08	89/224 39.7%	3726/16360 22.7%
GNAI3	GABBR1	5886	PLASMAMEMBRANE	7.9444e-09	5.657e-08	89/224 39.7%	3726/16360 22.7%
GNAI3	MTNR1B	5886	PLASMAMEMBRANE	7.9444e-09	5.657e-08	89/224 39.7%	3726/16360 22.7%
GNAI3	ESR1	5886	PLASMAMEMBRANE	7.9444e-09	5.657e-08	89/224 39.7%	3726/16360 22.7%
GNAI3	ADRB2	5886	PLASMAMEMBRANE	7.9444e-09	5.657e-08	89/224 39.7%	3726/16360 22.7%
GNAI3	ADCY3	5886	PLASMAMEMBRANE	7.9444e-09	5.657e-08	89/224 39.7%	3726/16360 22.7%
JUP	GRK5	5886	PLASMAMEMBRANE	7.9444e-09	5.657e-08	89/224 39.7%	3726/16360 22.7%
JUP	ESR1	5886	PLASMAMEMBRANE	7.9444e-09	5.657e-08	89/224 39.7%	3726/16360 22.7%
JUP	CDH13	5886	PLASMAMEMBRANE	7.9444e-09	5.657e-08	89/224 39.7%	3726/16360 22.7%
LRP1	APOE	5886	PLASMAMEMBRANE	7.9444e-09	5.657e-08	89/224 39.7%	3726/16360 22.7%
LRP1	LPL	5886	PLASMAMEMBRANE	7.9444e-09	5.657e-08	89/224 39.7%	3726/16360 22.7%
LRP1	INSR	5886	PLASMAMEMBRANE	7.9444e-09	5.657e-08	89/224 39.7%	3726/16360 22.7%
PDIA6	MTNR1B	5886	PLASMAMEMBRANE	7.9444e-09	5.657e-08	89/224 39.7%	3726/16360 22.7%
PDIA6	ESR1	5886	PLASMAMEMBRANE	7.9444e-09	5.657e-08	89/224 39.7%	3726/16360 22.7%
PDIA6	ADRB2	5886	PLASMAMEMBRANE	7.9444e-09	5.657e-08	89/224 39.7%	3726/16360 22.7%
PTPRF	IRS2	5886	PLASMAMEMBRANE	7.9444e-09	5.657e-08	89/224 39.7%	3726/16360 22.7%
PTPRF	IRS1	5886	PLASMAMEMBRANE	7.9444e-09	5.657e-08	89/224 39.7%	3726/16360 22.7%
PTPRF	INSR	5886	PLASMAMEMBRANE	7.9444e-09	5.657e-08	89/224 39.7%	3726/16360 22.7%
RAB14	NISCH	5886	PLASMAMEMBRANE	7.9444e-09	5.657e-08	89/224 39.7%	3726/16360 22.7%
RAB14	NISCH	5886	PLASMAMEMBRANE	7.9444e-09	5.657e-08	89/224 39.7%	3726/16360 22.7%
RAB14	HLA-B	5886	PLASMAMEMBRANE	7.9444e-09	5.657e-08	89/224 39.7%	3726/16360 22.7%
RAB5C	INSR	5886	PLASMAMEMBRANE	7.9444e-09	5.657e-08	89/224 39.7%	3726/16360 22.7%
RAB5C	HLA-B	5886	PLASMAMEMBRANE	7.9444e-09	5.657e-08	89/224 39.7%	3726/16360 22.7%
RAB5C	FLOT1	5886	PLASMAMEMBRANE	7.9444e-09	5.657e-08	89/224 39.7%	3726/16360 22.7%
RAP1A	FAF1	5886	PLASMAMEMBRANE	7.9444e-09	5.657e-08	89/224 39.7%	3726/16360 22.7%
RAP1A	KCNMA1	5886	PLASMAMEMBRANE	7.9444e-09	5.657e-08	89/224 39.7%	3726/16360 22.7%
RAP1A	ESR1	5886	PLASMAMEMBRANE	7.9444e-09	5.657e-08	89/224 39.7%	3726/16360 22.7%
RHOA	ITPR1	5886	PLASMAMEMBRANE	7.9444e-09	5.657e-08	89/224 39.7%	3726/16360 22.7%
RHOA	HLA-B	5886	PLASMAMEMBRANE	7.9444e-09	5.657e-08	89/224 39.7%	3726/16360 22.7%
RHOA	ERBB3	5886	PLASMAMEMBRANE	7.9444e-09	5.657e-08	89/224 39.7%	3726/16360 22.7%
TFRC	ADRB2	5886	PLASMAMEMBRANE	7.9444e-09	5.657e-08	89/224 39.7%	3726/16360 22.7%
TFRC	HLA-B	5886	PLASMAMEMBRANE	7.9444e-09	5.657e-08	89/224 39.7%	3726/16360 22.7%
TFRC	ESR1	5886	PLASMAMEMBRANE	7.9444e-09	5.657e-08	89/224 39.7%	3726/16360 22.7%

## Sheet: Table A
CANDIDATES/SUBSTRATES	CANDIDATES NAMES	UPSTREAM KINASES IN IREP	PHOSPHO SITES	VALIDATION
ABCB1	Multidrug resistance protein 1	AMPKA1/AMPKA2/CaMKK2/CDK2/CIT/INSR/ROCK1	S/T/Y	GWAS/COEXPRESSION
ANKFY1	Rabankyrin-5	AMPKA1/AMPKA2/CAMKK2/CDK2/CIT/INSR	S/T/Y	GWAS/COEXPRESSION
ARHGAP19	Rho GTPase-activating protein 19	CDK2/ROCK1	S/T	GWAS/COEXPRESSION
CACNA1A	Voltage-Dependent P/Q-Type Calcium Channel Subunit Alpha-1a	AMPKA1/AMPKA2/CDK2/CIT/ERBB4/ROCK1	S/T/Y	GWAS/COEXPRESSION
CAMKK2	Calcium/calmodulin-dependent protein kinase kinase 2	AMPKA1/AMPKA2/CAMKK2	S/T	GWAS/COEXPRESSION
CCDC47	Coiled-coil domain-containing protein 47	AMPKA2/CAMKK2/CDK2	S/T	GWAS/COEXPRESSION
CCDC93	Coiled-Coil Domain-Containing Protein 93	AMPKA1/AMPKA2/CAMKK2/CDK2/CIT/ERBB4/INSR/ROCK1	S/T/Y	GWAS/COEXPRESSION
CDC42	Cell Division Control Protein 42 Homolog	CDK2	S/T	GWAS/COEXPRESSION
DST	Dystonin	AMPKA1/AMPKA2/CAMKK2/CDK2/CIT/ERBB4/INSR/ROCK1	S/T/Y	GWAS/COEXPRESSION
EPS8	Epidermal growth factor receptor kinase substrate 8	AMPKA1/AMPKA2/CAMKK2/CDK2/CIT/INSR/ROCK1	S/T/Y	GWAS/COEXPRESSION
ERGIC1	Endoplasmic reticulum-Golgi intermediate compartment protein 1	CaMKK2/CIT	S/T	GWAS/COEXPRESSION
FECH	Ferrochelatase, mitochondrial	CDK2/CIT/INSR	S/Y	GWAS/COEXPRESSION
GRIN3A	Glutamate receptor ionotropic, NMDA 3A	AMPKA1/AMPKA2/CIT/ROCK1/CDK2/CAMKK2	S/T	GWAS/COEXPRESSION
HERC1	Probable E3 ubiquitin-protein ligase HERC1	CDK2/CAMKK2/ERBB4/INSR	S/T/Y	GWAS/COEXPRESSION
NUCB2	Nucleobindin-2	-	-	GWAS/COEXPRESSION
PI4KA	Phosphatidylinositol 4-kinase alpha	AMPKA1/AMPKA2/CIT/INSR/CDK2/CAMKK2/ERBB4	S/T/Y	GWAS/COEXPRESSION
PXK	PX domain-containing protein kinase-like protein	AMPKA1/AMPKA2/CDK2	S/T	GWAS/COEXPRESSION
RAB8A	RAS-RELATED PROTEIN RAB-8A	CDK2	T	GWAS/COEXPRESSION
SND1	Staphylococcal Nuclease Domain-Containing Protein 1	AMPKA1/AMPKA2/CDK2/ERBB4	S/T/Y	GWAS/COEXPRESSION
ACTB	Actin, Cytoplasmic 1	CDK2/CIT	S/T	PPIN/COEXPRESSION
ATP1A1	Sodium/potassium-transporting ATPase subunit alpha-1	CaMKK2/CDK2/CIT/InsR	S/T/Y	PPIN/COEXPRESSION
BCAP31	B-cell receptor-associated protein 31	AMPKA1/CDK2	S/T	PPIN/COEXPRESSION
CDKN1B	Cell Division Kinase Inhibitor 1b	ROCK1/AMPKA1/CDK2	S/T	PPIN/COEXPRESSION
CTNNA1	Catenin Alpha-1	AMPKA1/CAMKK2/CDK2/CIT/ROCK1	S/T	PPIN/COEXPRESSION
EP300	Histone Acetyltransferase P300	AMPKA1/AMPKA2/CAMKK2/CDK2/CIT/INSR/ROCK1	S/T/Y	PPIN/COEXPRESSION
GANAB	Neutral alpha-glucosidase AB	AMPKA2/CaMKK2/CDK2/InsR/ROCK1	S/T/Y	PPIN/COEXPRESSION
GAPDH	Glyceraldehyde-3-phosphate dehydrogenase	AMPKA1/AMPKA2/CAMKK2	S/T	PPIN/COEXPRESSION
GOLGA2	GOLGIN SUBFAMILY A MEMBER 2	CAMKK2/CDK2/ERBB4/INSR	S/T/Y	PPIN/COEXPRESSION
MECP2	Methyl-CpG-binding protein 2	AMPKA1/AMPKA2/CaMKK2/CDK2/ROCK1	S/T	PPIN/COEXPRESSION
NCL	Nucleolin	AMPKA2/CDK2/CIT	S/T	PPIN/COEXPRESSION
P4HB	Protein disulfide-isomerase	CDK2/CIT	S/T	PPIN/COEXPRESSION
PA2G4	Proliferation-associated protein 2G4	CDK2/CIT	S/T	PPIN/COEXPRESSION
PPIB	Peptidyl-Prolyl Cis-Trans Isomerase B	-	-	PPIN/COEXPRESSION
RAB1B	Ras-related protein Rab-1B	CDK2/CIT/ERBB4/ROCK1	T/Y	PPIN/COEXPRESSION
SPTAN1	Spectrin Alpha Chain, Non-Erythrocytic 1	AMPKA1/AMPKA2/CDK2/CIT/INSR	S/T/Y	PPIN/COEXPRESSION
TF	Serotransferrin	AMPKA1/AMPKA2/CAMKK2/CDK2/INSR	S/T/Y	PPIN/COEXPRESSION
AHSG	Alpha-2-Hs-Glycoprotein	AMPKA2/CAMKK2/CIT/ERBB4/INSR	S/T/Y	PPIN/GO
ANXA2	Annexin A2	AMPKA1/CDK2/INSR	S/T/Y	PPIN/GO
APOA1	Apolipoprotein A-I	CDK2/INSR	S/Y	PPIN/GO
APOA4	Apolipoprotein A-Iv	AMPKA1/CDK2/INSR	S/T/Y	PPIN/GO
ATP5A1	ATP synthase subunit alpha, mitochondrial	AMPKA1/CIT	S/T	PPIN/GO
ATP6V1A	V-type proton ATPase catalytic subunit A	AMPKA1/AMPKA2/CaMKK2/CDK2/CIT/InsR	S/T/Y	PPIN/GO
CLU	Clusterin	AMPKA1/AMPKA2/CaMKK2/CDK2/CIT	S/T	PPIN/GO
DNAJC6	Putative tyrosine phosphatase Auxilin	AMPKA1/AMPKA2/CAMKK2/CDK2/CIT/INSR	S/T/Y	PPIN/GO
FLNA	Filamin-A	AMPKA1/AMPKA2/CAMKK2/CDK2/CIT/ERBB4/ROCK1	S/T/Y	PPIN/GO
GNAI3	Guanine Nucleotide-Binding Protein G	CAMKK2/CIT/INSR	T/Y	PPIN/GO
HACD3 (PTPLAD1)	Very-Long-Chain (3R)-3-Hydroxyacyl-Coa Dehydratase 3	CDK2	S/T	PPIN/GO
PDIA4	Protein disulfide-isomerase A4	AMPKA2/ERBB4/IGF1R/INSR	S/Y	PPIN/GO
PDIA6	Protein disulfide-isomerase A6	-	-	PPIN/GO
PRKAA1	5'-Amp-Activated Protein Kinase Catalytic Subunit Alpha-1	AMPKA1/AMPKA2/CAMKK2/CDK2/CIT/INSR/ROCK1	S/T/Y	PPIN/GO
RHOA	Transforming Protein Rhoa	CAMKK2/CDK2/INSR/ROCK1	S/T/Y	PPIN/GO
TTN	Titin	INSR/ERBB4/CIT/CDK2/AMPKA1/AMPKA2/CaMKK2	S/T/Y	PPIN/GO
TUBA1A	Tubulin Subunit Alpha 1	INSR	Y	PPIN/GO
TUBA1C	Tubulin alpha-1C chain	-	-	PPIN/GO
VTN	Vitronectin	AMPKA2/CAMKK2/ERBB4	S/T/Y	PPIN/GO
CCNE1	G1/S-Specific Cyclin-E1	CDK2	S/T	PPIN/GWAS
COPG1	Coatomer Subunit Gamma-1	AMPKA2/CAMKK2/CDK2/CIT/ERBB4/INSR	S/T/Y	PPIN/GWAS
CREBBP	CREB-Binding Protein	AMPKA1/AMPKA2/CAMKK2/CDK2/CIT/ERBB4/INSR/ROCK1	S/T/Y	PPIN/GWAS
EEA1	Early Endosome Antigen 1	AMPKA1/CDK2/CIT/INSR/ROCK1	S/T/Y	PPIN/GWAS
NCK2	Cytoplasmic Protein Nck2	AMPKA1/CAMKK2/CDK2/ROCK1	S/T	PPIN/GWAS
NSF	Vesicle-Fusing Atpase	AMPKA2/CAMKK2/CDK2/INSR/ROCK1	S/T/Y	PPIN/GWAS
RAB1A	Ras-Related Protein Rab-1a	CDK2/ERBB4/ROCK1	T/Y	PPIN/GWAS
