# Supplementary material for: A type 2 diabetes disease module with a high collective influence for Cdk2 and PTPLAD1 is localized in endosomes
Source: PLoS One. 2018 Oct 9;13(10):e0205180. doi: 10.1371/journal.pone.0205180 (PMC6177195; doi:10.1371/journal.pone.0205180)
Supplement: S5 Table — (XLSX) [file pone.0205180.s010.xlsx]

## Sheet: Deatailed fine mapping analysis
Candidate genes	Cytogenetic band		Diabetes SNPs						Candidates InRef SNPs	Distance	RSquared	DPrime	Arrays	Chromosome	Coordinate_HG18	POULATIONS LEGEND
			P-Value	Phenotype 1	Phenotype 2	Pubmed ID	Data sources	SNPs Ids
ABCB1	86970884	87180500	0.00087	Type II Diabetes Mellitus	-	-	Diagram GWAS Trans-ethnic data	rs6950458	rs2235016	313730	1	1	IM,IMD,OQ,O54,O5E	chr7	87037348	CEU
ABCB11	169487695	169596079	4e-07	Fasting plasma glucose	-	18521185	J Clin Invest	rs563694	rs552976	17367	0.928	0.963	AS,A5,A6,I2,I5,I6,I6Q,IM,IMD,IBC,CYT,OQ,CM,IWQ,OE,E1,E11,O24,O28,O54,O5E,OEE,AAE	chr2	169499684
ABCB11	169487695	169596079	4e-07	Fasting plasma glucose	-	18521185	J Clin Invest	rs563694	rs853789	27417	0.928	0.963	AN,A6,IBC,AxM	chr2	169509734
ABCB11	169487695	169596079	4e-07	Fasting plasma glucose	-	18521185	J Clin Invest	rs563694	rs853787	28181	0.928	0.963	IM,IMD,IBC,OQ,AxM,CM,OE,O24,O28,O54,O5E,OEE	chr2	169510498
ABCB11	169487695	169596079	4e-07	Fasting plasma glucose	-	18521185	J Clin Invest	rs563694	rs552976	17367	0.928	0.963	AS,A5,A6,I2,I5,I6,I6Q,IM,IMD,IBC,CYT,OQ,CM,IWQ,OE,E1,E11,O24,O28,O54,O5E,OEE,AAE	chr2	169499684
ABCB11	169487695	169596079	4e-07	Fasting plasma glucose	-	18521185	J Clin Invest	rs563694	rs853789	27417	0.928	0.963	AN,A6,IBC,AxM	chr2	169509734
ABCB11	169487695	169596079	4e-07	Fasting plasma glucose	-	18521185	J Clin Invest	rs563694	rs853787	28181	0.928	0.963	IM,IMD,IBC,OQ,AxM,CM,OE,O24,O28,O54,O5E,OEE	chr2	169510498
ABCB11	169487695	169596079	4e-07	Fasting plasma glucose	-	18521185	J Clin Invest	rs563694	rs494874	15235	0.964	1	AX,AN,A5,A6,IM,IMD,IBC,OQ,OE,O24,O28,O54,O5E,OEE	chr2	169497552
ABCB11	169487695	169596079	4e-07	Fasting plasma glucose	-	18521185	J Clin Invest	rs563694	rs494874	15235	0.964	1	AX,AN,A5,A6,IM,IMD,IBC,OQ,OE,O24,O28,O54,O5E,OEE	chr2	169497552
ABCB11	169487695	169596079	4e-07	Fasting plasma glucose	-	18521185	J Clin Invest	rs563694	rs484066	8410	0.965	1	AX,I6Q,IM,IMD,IBC,IWQ	chr2	169490727
ABCB11	169487695	169596079	4e-07	Fasting plasma glucose	-	18521185	J Clin Invest	rs563694	rs484066	8410	0.965	1	AX,I6Q,IM,IMD,IBC,IWQ	chr2	169490727
ABCB11	169487695	169596079	9e-218	Fasting glucose-related traits	-	20081858	Nat Genet	rs560887	rs853787	39104	1	1	IM,IMD,IBC,OQ,AxM,CM,OE,O24,O28,O54,O5E,OEE	chr2	169510498
ABCB11	169487695	169596079	9e-218	Fasting glucose-related traits	-	20081858	Nat Genet	rs560887	rs853787	39104	1	1	IM,IMD,IBC,OQ,AxM,CM,OE,O24,O28,O54,O5E,OEE	chr2	169510498
ABCB11	169487695	169596079	4e-07	Fasting plasma glucose	-	18521185	J Clin Invest	rs563694	rs486981	8078	1	1	I6,IM,IMD,OQ,AxM,OE,O24,O28,O54,O5E,OEE	chr2	169490395
ABCB11	169487695	169596079	4e-07	Fasting plasma glucose	-	18521185	J Clin Invest	rs563694	rs485094	8282	1	1	IM,IMD,OQ,O54,O5E,AAH	chr2	169490599
ABCB11	169487695	169596079	4e-07	Fasting plasma glucose	-	18521185	J Clin Invest	rs563694	rs569805	8809	1	1	IBC,AAE	chr2	169491126
ABCB11	169487695	169596079	4e-07	Fasting plasma glucose	-	18521185	J Clin Invest	rs563694	rs579060	8968	1	1	IM,IMD,OQ,AxM,OE,O24,O28,O54,O5E,OEE	chr2	169491285
ABCB11	169487695	169596079	4e-07	Fasting plasma glucose	-	18521185	J Clin Invest	rs563694	rs508506	10884	1	1	AN,A5,A6,IM,IMD,OQ,OE,O24,O28,O54,O5E,OEE	chr2	169493201
ABCB11	169487695	169596079	4e-07	Fasting plasma glucose	-	18521185	J Clin Invest	rs563694	rs486981	8078	1	1	I6,IM,IMD,OQ,AxM,OE,O24,O28,O54,O5E,OEE	chr2	169490395
ABCB11	169487695	169596079	4e-07	Fasting plasma glucose	-	18521185	J Clin Invest	rs563694	rs485094	8282	1	1	IM,IMD,OQ,O54,O5E,AAH	chr2	169490599
ABCB11	169487695	169596079	4e-07	Fasting plasma glucose	-	18521185	J Clin Invest	rs563694	rs569805	8809	1	1	IBC,AAE	chr2	169491126
ABCB11	169487695	169596079	4e-07	Fasting plasma glucose	-	18521185	J Clin Invest	rs563694	rs579060	8968	1	1	IM,IMD,OQ,AxM,OE,O24,O28,O54,O5E,OEE	chr2	169491285
ABCB11	169487695	169596079	4e-07	Fasting plasma glucose	-	18521185	J Clin Invest	rs563694	rs508506	10884	1	1	AN,A5,A6,IM,IMD,OQ,OE,O24,O28,O54,O5E,OEE	chr2	169493201
ABCB11	169487695	169596079	4e-07	Fasting plasma glucose	-	18521185	J Clin Invest	rs563694	rs853787	28181	1	1	IM,IMD,IBC,OQ,AxM,CM,OE,O24,O28,O54,O5E,OEE	chr2	169510498
ABCB11	169487695	169596079	4e-07	Fasting plasma glucose	-	18521185	J Clin Invest	rs563694	rs853787	28181	1	1	IM,IMD,IBC,OQ,AxM,CM,OE,O24,O28,O54,O5E,OEE	chr2	169510498
ACSL1	185913743	185984209	3.68e-06	Type II Diabetes Mellitus	-	-	Diagram GWAS and Metabochip	rs735949	rs7660927	1276	0.882	1	I2,I5,I6,I6Q,IM,IMD,IWQ,O54,O5E	chr4	185951950
ACSL1	185913743	185984209	3.68e-06	Type II Diabetes Mellitus	-	-	Diagram GWAS and Metabochip	rs735949	rs11132255	2495	0.882	1	AN,A5,A6,CYT,OQ,AxM,OE,O24,O28,O54,O5E,OEE,AAH	chr4	185955721
ACSL1	185913743	185984209	3.68e-06	Type II Diabetes Mellitus	-	-	Diagram GWAS and Metabochip	rs735949	rs11936062	5138	0.882	1	AS,A5,A6	chr4	185958364
ACSL1	185913743	185984209	4.27e-05	Type II Diabetes Mellitus	-	-	Diagram GWAS and Metabochip	rs4862419	rs7681334	2264	0.902	1	I3,I5,I6,I6Q,IM,IMD,IC,ICQ,OQ,CM,IWQ,OE,O24,O28,O54,O5E,OEE	chr4	185947853
ACSL1	185913743	185984209	4.27e-05	Type II Diabetes Mellitus	-	-	Diagram GWAS and Metabochip	rs4862419	rs1056896	31232	0.909	1	IM,IMD,OQ,AxM,OE,O24,O28,O54,O5E,OEE	chr4	185914357
ACSL1	185913743	185984209	3.68e-06	Type II Diabetes Mellitus	-	-	Diagram GWAS and Metabochip	rs735949	rs1996546	1943	0.938	1	AS,A5,A6,I3,I5,I6,I6Q,IM,IMD,IC,ICQ,CM,IWQ,O54,O5E,AAH	chr4	185951283
ACSL1	185913743	185984209	4.54e-06	Type II Diabetes Mellitus	-	-	Diagram GWAS and Metabochip	rs1996546	rs735949	1943	0.938	1	CM,AAH	chr4	185953226
ACSL1	185913743	185984209	4.54e-06	Type II Diabetes Mellitus	-	-	Diagram GWAS and Metabochip	rs1996546	rs7660927	667	0.941	1	I2,I5,I6,I6Q,IM,IMD,IWQ,O54,O5E	chr4	185951950
ACSL1	185913743	185984209	4.54e-06	Type II Diabetes Mellitus	-	-	Diagram GWAS and Metabochip	rs1996546	rs11132255	4438	0.941	1	AN,A5,A6,CYT,OQ,AxM,OE,O24,O28,O54,O5E,OEE,AAH	chr4	185955721
ACSL1	185913743	185984209	4.54e-06	Type II Diabetes Mellitus	-	-	Diagram GWAS and Metabochip	rs1996546	rs11936062	7081	0.941	1	AS,A5,A6	chr4	185958364
ACSL1	185913743	185984209	1.82e-46	-	Type I Diabetes, Rheumatoid Arthritis, Crohn's disease, combined case analysis	17554300	WTCCC	rs13126272	rs13126272	0	1	1	AS,A5,A6,IMD,IBC,OQ,O54,O5E	chr4	185968934
ACSL1	185913743	185984209	1.82e-46	-	Type I Diabetes, Rheumatoid Arthritis, Crohn's disease, combined case analysis	17554300	WTCCC	rs13126272	rs13126272	0	1	1	AS,A5,A6,IMD,IBC,OQ,O54,O5E	chr4	185968934
ACSL1	185913743	185984209	1.82e-46	-	Type I Diabetes, Rheumatoid Arthritis, Crohn's disease, combined case analysis	17554300	WTCCC	rs13126272	rs13126272	0	1	1	AS,A5,A6,IMD,IBC,OQ,O54,O5E	chr4	185968934
ACSL1	185913743	185984209	3.68e-06	Type II Diabetes Mellitus	-	-	Diagram GWAS and Metabochip	rs735949	rs735949	0	1	1	CM,AAH	chr4	185953226
ACSL1	185913743	185984209	3.68e-06	Type II Diabetes Mellitus	-	-	Diagram GWAS and Metabochip	rs735949	rs735949	0	1	1	CM,AAH	chr4	185953226
ACSL1	185913743	185984209	3.68e-06	Type II Diabetes Mellitus	-	-	Diagram GWAS and Metabochip	rs735949	rs735949	0	1	1	CM,AAH	chr4	185953226
ACSL1	185913743	185984209	3.68e-06	Type II Diabetes Mellitus	-	-	Diagram GWAS and Metabochip	rs735949	rs735949	0	1	1	CM,AAH	chr4	185953226
ACSL1	185913743	185984209	4.54e-06	Type II Diabetes Mellitus	-	-	Diagram GWAS and Metabochip	rs1996546	rs1996546	0	1	1	AS,A5,A6,I3,I5,I6,I6Q,IM,IMD,IC,ICQ,CM,IWQ,O54,O5E,AAH	chr4	185951283
ACSL1	185913743	185984209	4.54e-06	Type II Diabetes Mellitus	-	-	Diagram GWAS and Metabochip	rs1996546	rs1996546	0	1	1	AS,A5,A6,I3,I5,I6,I6Q,IM,IMD,IC,ICQ,CM,IWQ,O54,O5E,AAH	chr4	185951283
ACSL1	185913743	185984209	4.54e-06	Type II Diabetes Mellitus	-	-	Diagram GWAS and Metabochip	rs1996546	rs1996546	0	1	1	AS,A5,A6,I3,I5,I6,I6Q,IM,IMD,IC,ICQ,CM,IWQ,O54,O5E,AAH	chr4	185951283
ACSL1	185913743	185984209	4.54e-06	Type II Diabetes Mellitus	-	-	Diagram GWAS and Metabochip	rs1996546	rs1996546	0	1	1	AS,A5,A6,I3,I5,I6,I6Q,IM,IMD,IC,ICQ,CM,IWQ,O54,O5E,AAH	chr4	185951283
ACSL1	185913743	185984209	4.27e-05	Type II Diabetes Mellitus	-	-	Diagram GWAS and Metabochip	rs4862419	rs4862419	0	1	1	AN,A5,A6,I3,I5,I6,I6Q,IM,IMD,IC,ICQ,CM,IWQ,O54,O5E,AAH	chr4	185945589
ACSL1	185913743	185984209	4.27e-05	Type II Diabetes Mellitus	-	-	Diagram GWAS and Metabochip	rs4862419	rs4862419	0	1	1	AN,A5,A6,I3,I5,I6,I6Q,IM,IMD,IC,ICQ,CM,IWQ,O54,O5E,AAH	chr4	185945589
ACSL1	185913743	185984209	4.27e-05	Type II Diabetes Mellitus	-	-	Diagram GWAS and Metabochip	rs4862419	rs4862419	0	1	1	AN,A5,A6,I3,I5,I6,I6Q,IM,IMD,IC,ICQ,CM,IWQ,O54,O5E,AAH	chr4	185945589
ADAMTS5	27212112	27260703	0.000498652	-	Type I Diabetes, combined control dataset	17554300	WTCCC	rs233598	rs151058	19266	0.832	1	I3,I5,I6,I6Q,IM,IMD,IC,ICQ,CYT,OQ,IWQ,OE,O24,O28,O54,O5E,OEE	chr21	27233443
ADAMTS5	27212112	27260703	0.000498652	-	Type I Diabetes, combined control dataset	17554300	WTCCC	rs233598	rs2830586	25361	0.882	1	AN,A5,A6	chr21	27227348
ADAMTS5	27212112	27260703	0.000498652	-	Type I Diabetes, combined control dataset	17554300	WTCCC	rs233598	rs229054	14022	0.924	1	AX,A6,I3,I5,I6,I6Q,IM,IMD,IC,ICQ,IWQ,A10,AAH	chr21	27238687
ADAMTS5	27212112	27260703	0.000498652	-	Type I Diabetes, combined control dataset	17554300	WTCCC	rs233598	rs2830585	25626	0.935	1	AN,A5,A6,I1,I3,I5,I6,I6Q,IM,IMD,IC,ICQ,CYT,OQ,AxM,IWQ,OE,O24,O28,O54,O5E,OEE,AAE,AAH	chr21	27227083
ADAMTS5	27212112	27260703	0.000498652	-	Type I Diabetes, combined control dataset	17554300	WTCCC	rs233598	rs233601	3343	0.961	1	CYT,OQ,OE,O24,O28,O54,O5E,OEE,AAH	chr21	27249366
ADAMTS5	27212112	27260703	0.000498652	-	Type I Diabetes, combined control dataset	17554300	WTCCC	rs233598	rs233598	0	1	1	AH,AN,A5,A6,I3,I5,I6,I6Q,IM,IMD,IC,ICQ,IWQ,O54,O5E,AAH	chr21	27252709
ADAMTS5	27212112	27260703	0.000498652	-	Type I Diabetes, combined control dataset	17554300	WTCCC	rs233598	rs233598	0	1	1	AH,AN,A5,A6,I3,I5,I6,I6Q,IM,IMD,IC,ICQ,IWQ,O54,O5E,AAH	chr21	27252709
ADAMTS5	27212112	27260703	0.000498652	-	Type I Diabetes, combined control dataset	17554300	WTCCC	rs233598	rs233598	0	1	1	AH,AN,A5,A6,I3,I5,I6,I6Q,IM,IMD,IC,ICQ,IWQ,O54,O5E,AAH	chr21	27252709
ADAMTS5	27212112	27260703	0.000498652	-	Type I Diabetes, combined control dataset	17554300	WTCCC	rs233598	rs2830581	37038	1	1	OQ,AxM	chr21	27215671
ADAMTSL3	82113842	82499597	0.000268447	-	Type I Diabetes, Rheumatoid Arthritis, combined case analysis	17554300	WTCCC	rs17158590	rs2341	120780	0.803	1	AxM	chr15	82451260
ADAMTSL3	82113842	82499597	0.000268447	-	Type I Diabetes, Rheumatoid Arthritis, combined case analysis	17554300	WTCCC	rs17158590	rs10444974	25790	0.901	1	A6,I3,I5,I6,I6Q,IM,IMD,IC,ICQ,CM,IWQ,O54,O5E,AAH	chr15	82304690
ADAMTSL3	82113842	82499597	0.000669941	-	Type I Diabetes, Rheumatoid Arthritis, Crohn's disease, combined case analysis	17554300	WTCCC	rs17587205	rs4636877	17664	0.948	1	AxM	chr15	82142080
ADAMTSL3	82113842	82499597	0.000669941	-	Type I Diabetes, Rheumatoid Arthritis, Crohn's disease, combined case analysis	17554300	WTCCC	rs17587205	rs10520582	19364	0.948	1	AX,A6,I2,I5,I6,I6Q,IM,IMD,IWQ	chr15	82143780
ADAMTSL3	82113842	82499597	0.000268447	-	Type I Diabetes, Rheumatoid Arthritis, combined case analysis	17554300	WTCCC	rs17158590	rs17158593	1850	0.964	1	CYT,OQ,AxM,CM,OE,O24,O28,O54,O5E,OEE	chr15	82328630
ADAMTSL3	82113842	82499597	0.000268447	-	Type I Diabetes, Rheumatoid Arthritis, combined case analysis	17554300	WTCCC	rs17158590	rs10444974	25790	0.964	1	A6,I3,I5,I6,I6Q,IM,IMD,IC,ICQ,CM,IWQ,O54,O5E,AAH	chr15	82304690
ADAMTSL3	82113842	82499597	0.000268447	-	Type I Diabetes, Rheumatoid Arthritis, combined case analysis	17554300	WTCCC	rs17158590	rs17158590	0	1	1	AN,A5,A6,CM	chr15	82330480
ADAMTSL3	82113842	82499597	0.000268447	-	Type I Diabetes, Rheumatoid Arthritis, combined case analysis	17554300	WTCCC	rs17158590	rs17158593	1850	1	1	CYT,OQ,AxM,CM,OE,O24,O28,O54,O5E,OEE	chr15	82328630
ADAMTSL3	82113842	82499597	0.000268447	-	Type I Diabetes, Rheumatoid Arthritis, combined case analysis	17554300	WTCCC	rs17158590	rs17158590	0	1	1	AN,A5,A6,CM	chr15	82330480
ADAMTSL3	82113842	82499597	0.000268447	-	Type I Diabetes, Rheumatoid Arthritis, combined case analysis	17554300	WTCCC	rs17158590	rs17158590	0	1	1	AN,A5,A6,CM	chr15	82330480
ADAMTSL3	82113842	82499597	0.000669941	-	Type I Diabetes, Rheumatoid Arthritis, Crohn's disease, combined case analysis	17554300	WTCCC	rs17587205	rs17587205	0	1	1	AS,A6,IM,IMD,O54,O5E	chr15	82124416
ADAMTSL3	82113842	82499597	0.000669941	-	Type I Diabetes, Rheumatoid Arthritis, Crohn's disease, combined case analysis	17554300	WTCCC	rs17587205	rs4636877	17664	1	1	AxM	chr15	82142080
ADAMTSL3	82113842	82499597	0.000669941	-	Type I Diabetes, Rheumatoid Arthritis, Crohn's disease, combined case analysis	17554300	WTCCC	rs17587205	rs10520582	19364	1	1	AX,A6,I2,I5,I6,I6Q,IM,IMD,IWQ	chr15	82143780
ADAMTSL3	82113842	82499597	0.000669941	-	Type I Diabetes, Rheumatoid Arthritis, Crohn's disease, combined case analysis	17554300	WTCCC	rs17587205	rs17528889	57587	1	1	IM,IMD,CYT,OQ,AxM,OE,O24,O28,O54,O5E,OEE	chr15	82182003
ADAMTSL3	82113842	82499597	0.000669941	-	Type I Diabetes, Rheumatoid Arthritis, Crohn's disease, combined case analysis	17554300	WTCCC	rs17587205	rs17587205	0	1	1	AS,A6,IM,IMD,O54,O5E	chr15	82124416
ANKFY1	4013414	4114023	4.01e-06	Type II Diabetes Mellitus	-	-	Diagram GWAS and Metabochip	rs8068804	rs8070159	87583	0.815	0.903	OQ,OE,O24,O28,O54,O5E,OEE,AAH	chr17	4020196
ANKFY1	4013414	4114023	0.000962	Type II Diabetes Mellitus	-	-	Diagram GWAS and Metabochip	rs1377806	rs7504064	134410	0.825	0.925	I6,IM,IMD,O54,O5E,AAH	chr17	4101125
ANKFY1	4013414	4114023	0.000962	Type II Diabetes Mellitus	-	-	Diagram GWAS and Metabochip	rs1377806	rs2053256	88682	0.826	0.925	I3,I5,I6,I6Q,IM,IMD,IC,ICQ,OQ,IWQ,OE,O24,O28,O54,O5E,OEE	chr17	4055397
ANKFY1	4013414	4114023	0.000962	Type II Diabetes Mellitus	-	-	Diagram GWAS and Metabochip	rs1377806	rs1821860	114153	0.859	0.927	AS,A5,A6,AxM	chr17	4080868
ANKFY1	4013414	4114023	0.000962	Type II Diabetes Mellitus	-	-	Diagram GWAS and Metabochip	rs1377806	rs2053254	120703	0.859	0.927	I1,IM,IMD,OQ,OE,O24,O28,O54,O5E,OEE	chr17	4087418
ANKFY1	4013414	4114023	0.000962	Type II Diabetes Mellitus	-	-	Diagram GWAS and Metabochip	rs1377806	rs9915670	123324	0.859	0.927	AN,A5,A6,IMD,O54,O5E	chr17	4090039
ANKFY1	4013414	4114023	0.000962	Type II Diabetes Mellitus	-	-	Diagram GWAS and Metabochip	rs1377806	rs12709336	125852	0.859	0.927	I1,IM,IMD,O54,O5E	chr17	4092567
ANKFY1	4013414	4114023	0.000962	Type II Diabetes Mellitus	-	-	Diagram GWAS and Metabochip	rs1377806	rs4573968	127081	0.859	0.927	I1,IM,IMD,OQ,OE,O24,O28,O54,O5E,OEE	chr17	4093796
ANKFY1	4013414	4114023	0.000962	Type II Diabetes Mellitus	-	-	Diagram GWAS and Metabochip	rs1377806	rs9913077	133841	0.859	0.927	AN,A5,A6	chr17	4100556
ANKFY1	4013414	4114023	0.000962	Type II Diabetes Mellitus	-	-	Diagram GWAS and Metabochip	rs1377806	rs11078490	134460	0.859	0.927	I6,IM,IMD,OQ,OE,O24,O28,O54,O5E,OEE	chr17	4101175
ANKFY1	4013414	4114023	0.000962	Type II Diabetes Mellitus	-	-	Diagram GWAS and Metabochip	rs1377806	rs8068429	136194	0.859	0.927	AxM	chr17	4102909
ANKFY1	4013414	4114023	0.000962	Type II Diabetes Mellitus	-	-	Diagram GWAS and Metabochip	rs1377806	rs8069769	142999	0.859	0.927	I1,I3,I5,I6,I6Q,IM,IMD,IC,ICQ,OQ,IWQ,OE,O24,O28,O54,O5E,OEE	chr17	4109714
ANKFY1	4013414	4114023	0.000962	Type II Diabetes Mellitus	-	-	Diagram GWAS and Metabochip	rs1377806	rs4790601	146416	0.859	0.927	A6,I1	chr17	4113131
ANKFY1	4013414	4114023	0.000962	Type II Diabetes Mellitus	-	-	Diagram GWAS and Metabochip	rs1377806	rs10521130	90058	0.859	0.927	AX,AN,A5,A6,I1,IM,IMD,O54,O5E,AAH	chr17	4056773
ANKFY1	4013414	4114023	0.000962	Type II Diabetes Mellitus	-	-	Diagram GWAS and Metabochip	rs1377806	rs1982177	100028	0.859	0.927	AN,A5,A6,I1,IM,IMD,O54,O5E	chr17	4066743
ANKFY1	4013414	4114023	0.000962	Type II Diabetes Mellitus	-	-	Diagram GWAS and Metabochip	rs1377806	rs4284685	97233	0.86	0.961	AS,A5,A6,AAH	chr17	4063948
ANKFY1	4013414	4114023	0.000962	Type II Diabetes Mellitus	-	-	Diagram GWAS and Metabochip	rs1377806	rs4790598	136654	0.86	0.961	I3,I5,I6,I6Q,IM,IMD,IC,ICQ,OQ,IWQ,OE,O24,O28,O54,O5E,OEE	chr17	4103369
ANKFY1	4013414	4114023	0.000962	Type II Diabetes Mellitus	-	-	Diagram GWAS and Metabochip	rs1377806	rs9907369	100528	0.894	0.963	AN,A5,A6	chr17	4067243
ANKFY1	4013414	4114023	0.000962	Type II Diabetes Mellitus	-	-	Diagram GWAS and Metabochip	rs1377806	rs9908377	100967	0.894	0.963	CYT,OQ,OE,O24,O28,O54,O5E,OEE	chr17	4067682
ANKFY1	4013414	4114023	0.000962	Type II Diabetes Mellitus	-	-	Diagram GWAS and Metabochip	rs1377806	rs12601993	131455	0.894	0.963	AN,A5,A6,I3,I5,I6,I6Q,IM,IMD,IC,ICQ,IWQ,O54,O5E,AAH	chr17	4098170
ANKFY1	4013414	4114023	0.000962	Type II Diabetes Mellitus	-	-	Diagram GWAS and Metabochip	rs1377806	rs10775383	55192	0.895	0.963	CYT,OQ,OE,O24,O28,O54,O5E,OEE	chr17	4021907
ANKFY1	4013414	4114023	4.01e-06	Type II Diabetes Mellitus	-	-	Diagram GWAS and Metabochip	rs8068804	rs2278524	96111	0.906	1	AN,A5,A6	chr17	4028724
ANKFY1	4013414	4114023	4.01e-06	Type II Diabetes Mellitus	-	-	Diagram GWAS and Metabochip	rs8068804	rs9915922	97378	0.906	1	I2,I5,I6,I6Q,IM,IMD,OQ,IWQ,OE,O24,O28,O54,O5E,OEE	chr17	4029991
ANKFY1	4013414	4114023	4.01e-06	Type II Diabetes Mellitus	-	-	Diagram GWAS and Metabochip	rs8068804	rs2304586	113134	0.906	1	I3,I5,I6,I6Q,IM,IMD,IC,ICQ,IWQ	chr17	4045747
ANKFY1	4013414	4114023	4.01e-06	Type II Diabetes Mellitus	-	-	Diagram GWAS and Metabochip	rs8068804	rs11651767	87534	0.911	1	I2,I5,I6,I6Q,IM,IMD,CYT,OQ,IWQ,OE,O24,O28,O54,O5E,OEE,AAH	chr17	4020147
ANKFY1	4013414	4114023	0.000962	Type II Diabetes Mellitus	-	-	Diagram GWAS and Metabochip	rs1377806	rs4790587	70094	0.931	1	AN,A5,A6	chr17	4036809
ANKFY1	4013414	4114023	0.000962	Type II Diabetes Mellitus	-	-	Diagram GWAS and Metabochip	rs1377806	rs11650720	107394	0.931	1	I6Q,IM,IMD,IC,ICQ,O54,O5E	chr17	4074109
ANKFY1	4013414	4114023	0.000962	Type II Diabetes Mellitus	-	-	Diagram GWAS and Metabochip	rs1377806	rs12602879	113428	0.931	1	IM,IMD,O54,O5E	chr17	4080143
ANKFY1	4013414	4114023	0.000962	Type II Diabetes Mellitus	-	-	Diagram GWAS and Metabochip	rs1377806	rs4790594	117953	0.931	1	A6,OQ	chr17	4084668
ANKFY1	4013414	4114023	0.000962	Type II Diabetes Mellitus	-	-	Diagram GWAS and Metabochip	rs1377806	rs10521130	90058	0.965	1	AX,AN,A5,A6,I1,IM,IMD,O54,O5E,AAH	chr17	4056773
ANKFY1	4013414	4114023	0.000962	Type II Diabetes Mellitus	-	-	Diagram GWAS and Metabochip	rs1377806	rs4790185	95651	0.965	1	A6,I1,IM,IMD	chr17	4062366
ANKFY1	4013414	4114023	0.000962	Type II Diabetes Mellitus	-	-	Diagram GWAS and Metabochip	rs1377806	rs1982177	100028	0.965	1	AN,A5,A6,I1,IM,IMD,O54,O5E	chr17	4066743
ANKFY1	4013414	4114023	3.51973e-05	-	Type II Diabetes Mellitus, combined control dataset	17554300	WTCCC	rs16953766	rs16953766	0	1	1	AS,A5,A6	chr17	4019456
ANKFY1	4013414	4114023	0.000332035	-	Type II Diabetes Mellitus, combined control dataset	17554300	WTCCC	rs7222603	rs7222603	0	1	1	AS,A5,A6	chr17	4059671
ANKFY1	4013414	4114023	0.000332035	-	Type II Diabetes Mellitus, combined control dataset	17554300	WTCCC	rs7222603	rs3744671	3200	1	1	IM,IMD,OQ,AxM,OE,O24,AAH	chr17	4056471
ANKFY1	4013414	4114023	0.000332035	-	Type II Diabetes Mellitus, combined control dataset	17554300	WTCCC	rs7222603	rs6502773	12331	1	1	I1,IM,IMD,O54,O5E	chr17	4047340
ANKFY1	4013414	4114023	0.000332035	-	Type II Diabetes Mellitus, combined control dataset	17554300	WTCCC	rs7222603	rs7222603	0	1	1	AS,A5,A6	chr17	4059671
AP2M1	185375328	185384573	0.0011	Type II Diabetes Mellitus	-	-	Diagram GWAS Trans-ethnic data	rs17774065	rs843364	7043	0.833	1	I2,I5,I6,I6Q,IM,IMD,CYT,OQ,IWQ,OE,O24,O28,O54,O5E,OEE	chr3	185383530
AP2M1	185375328	185384573	0.0011	Type II Diabetes Mellitus	-	-	Diagram GWAS Trans-ethnic data	rs17774065	rs843365	7150	0.833	1	IM,OQ,CM	chr3	185383423
AP2M1	185375328	185384573	0.0011	Type II Diabetes Mellitus	-	-	Diagram GWAS Trans-ethnic data	rs17774065	rs843367	7541	0.833	1	I3,I5,I6,I6Q,IM,IMD,IC,ICQ,OQ,IWQ,OE,O24,O28,O54,O5E,OEE	chr3	185383032
AP2M1	185375328	185384573	0.00047	Type II Diabetes Mellitus	-	-	Diagram GWAS Trans-ethnic data	rs843336	rs843365	11610	0.835	0.929	IM,OQ,CM	chr3	185383423
AP2M1	185375328	185384573	0.00047	Type II Diabetes Mellitus	-	-	Diagram GWAS Trans-ethnic data	rs843336	rs843364	11503	0.965	1	I2,I5,I6,I6Q,IM,IMD,CYT,OQ,IWQ,OE,O24,O28,O54,O5E,OEE	chr3	185383530
AP2M1	185375328	185384573	0.00047	Type II Diabetes Mellitus	-	-	Diagram GWAS Trans-ethnic data	rs843336	rs843365	11610	0.965	1	IM,OQ,CM	chr3	185383423
AP2M1	185375328	185384573	0.00047	Type II Diabetes Mellitus	-	-	Diagram GWAS Trans-ethnic data	rs843336	rs843367	12001	0.965	1	I3,I5,I6,I6Q,IM,IMD,IC,ICQ,OQ,IWQ,OE,O24,O28,O54,O5E,OEE	chr3	185383032
AP2M1	185375328	185384573	0.00047	Type II Diabetes Mellitus	-	-	Diagram GWAS Trans-ethnic data	rs843336	rs843364	11503	1	1	I2,I5,I6,I6Q,IM,IMD,CYT,OQ,IWQ,OE,O24,O28,O54,O5E,OEE	chr3	185383530
AP2M1	185375328	185384573	0.00047	Type II Diabetes Mellitus	-	-	Diagram GWAS Trans-ethnic data	rs843336	rs843365	11610	1	1	IM,OQ,CM	chr3	185383423
AP2M1	185375328	185384573	0.00047	Type II Diabetes Mellitus	-	-	Diagram GWAS Trans-ethnic data	rs843336	rs843367	12001	1	1	I3,I5,I6,I6Q,IM,IMD,IC,ICQ,OQ,IWQ,OE,O24,O28,O54,O5E,OEE	chr3	185383032
APOA5	116165296	116167794	2.3e-26	Triglycerides	Triglycerides	18193046	Kooner	rs1558861	rs2266788	53249	0.868	0.953	IM,IMD,IBC,OQ,CM,OE,E1,E11,O24,O28,O5E,OEE,ICA,ICB,AAE	chr11	116165896
APOA5	116165296	116167794	2.3e-26	Triglycerides	Triglycerides	18193046	Kooner	rs1558861	rs651821	55142	0.868	0.953	A6,I1,IM,IMD,IBC,OQ,CM,OE,O24,O28,OEE,ICA,ICB	chr11	116167789
APOA5	116165296	116167794	6e-24	Lipid traits	-	24023260	J Lipid Res	rs662799	rs651821	1128	0.881	1	A6,I1,IM,IMD,IBC,OQ,CM,OE,O24,O28,OEE,ICA,ICB	chr11	116167789
APOA5	116165296	116167794	6e-24	Lipid traits	-	24023260	J Lipid Res	rs662799	rs651821	1128	0.881	1	A6,I1,IM,IMD,IBC,OQ,CM,OE,O24,O28,OEE,ICA,ICB	chr11	116167789
APOA5	116165296	116167794	2.3e-26	Triglycerides	Triglycerides	18193046	Kooner	rs1558861	rs2266788	53249	0.915	1	IM,IMD,IBC,OQ,CM,OE,E1,E11,O24,O28,O5E,OEE,ICA,ICB,AAE	chr11	116165896
APOA5	116165296	116167794	6e-24	Lipid traits	-	24023260	J Lipid Res	rs662799	rs651821	1128	0.917	1	A6,I1,IM,IMD,IBC,OQ,CM,OE,O24,O28,OEE,ICA,ICB	chr11	116167789
APOA5	116165296	116167794	6e-24	Lipid traits	-	24023260	J Lipid Res	rs662799	rs2266788	3021	0.917	1	IM,IMD,IBC,OQ,CM,OE,E1,E11,O24,O28,O5E,OEE,ICA,ICB,AAE	chr11	116165896
APOA5	116165296	116167794	6e-24	Lipid traits	-	24023260	J Lipid Res	rs662799	rs651821	1128	0.917	1	A6,I1,IM,IMD,IBC,OQ,CM,OE,O24,O28,OEE,ICA,ICB	chr11	116167789
APOA5	116165296	116167794	6e-24	Lipid traits	-	24023260	J Lipid Res	rs662799	rs2266788	3021	0.917	1	IM,IMD,IBC,OQ,CM,OE,E1,E11,O24,O28,O5E,OEE,ICA,ICB,AAE	chr11	116165896
APOA5	116165296	116167794	1.5e-16	Lipid level measurements	Triglyceride levels	18193043	Willer	rs964184	rs2266788	11769	0.957	1	IM,IMD,IBC,OQ,CM,OE,E1,E11,O24,O28,O5E,OEE,ICA,ICB,AAE	chr11	116165896
APOA5	116165296	116167794	1.5e-16	Lipid level measurements	Triglyceride levels	18193043	Willer	rs964184	rs651821	13662	0.957	1	A6,I1,IM,IMD,IBC,OQ,CM,OE,O24,O28,OEE,ICA,ICB	chr11	116167789
APOA5	116165296	116167794	2e-59	Lipid traits	-	24386095	PLoS One	rs651821	rs651821	0	1	1	A6,I1,IM,IMD,IBC,OQ,CM,OE,O24,O28,OEE,ICA,ICB	chr11	116167789
APOA5	116165296	116167794	2e-59	Lipid traits	-	24386095	PLoS One	rs651821	rs651821	0	1	1	A6,I1,IM,IMD,IBC,OQ,CM,OE,O24,O28,OEE,ICA,ICB	chr11	116167789
APOA5	116165296	116167794	2e-59	Lipid traits	-	24386095	PLoS One	rs651821	rs2266788	1893	1	1	IM,IMD,IBC,OQ,CM,OE,E1,E11,O24,O28,O5E,OEE,ICA,ICB,AAE	chr11	116165896
APOA5	116165296	116167794	2e-59	Lipid traits	-	24386095	PLoS One	rs651821	rs651821	0	1	1	A6,I1,IM,IMD,IBC,OQ,CM,OE,O24,O28,OEE,ICA,ICB	chr11	116167789
APOB	21077806	21120450	5.6e-22	Lipid level measurements	LDL cholesterol levels	18193043	Willer	rs562338	rs12714264	22803	0.8	1	AS,A5,A6,IBC,ICA,ICB	chr2	21119023
APOB	21077806	21120450	7.6e-18	Lipid level measurements	LDL cholesterol levels	18193043	Willer	rs563290	rs12714264	22708	0.8	1	AS,A5,A6,IBC,ICA,ICB	chr2	21119023
APOB	21077806	21120450	3.1e-14	Lipid level measurements	LDL cholesterol levels	18193043	Willer	rs515135	rs12714264	20539	0.8	1	AS,A5,A6,IBC,ICA,ICB	chr2	21119023
APOB	21077806	21120450	4e-47	Lipid metabolism phenotypes	-	19936222	PLoS Genet	rs6754295	rs1042034	19098	0.826	0.925	AG,I1,IM,IMD,IBC,OQ,CM,OE,O24,O28,O54,O5E,OEE,ICA,ICB,AAE	chr2	21078786
APOB	21077806	21120450	4e-64	Lipid metabolism phenotypes	-	19936222	PLoS Genet	rs676210	rs11126598	8840	0.828	0.96	A6,I2,I5,I6,I6Q,IM,IMD,OQ,AxM,CM,IWQ,OE,O24,O28,O54,O5E,OEE,AAH	chr2	21093869
APOB	21077806	21120450	5.4e-14	Lipid level measurements	LDL cholesterol levels	18193043	Willer	rs7575840	rs1367117	9590	0.849	1	IM,IMD,IBC,OQ,AxM,CM,OE,O24,O28,O54,O5E,OEE,ICA,ICB,AAE,AAH	chr2	21117405
APOB	21077806	21120450	5e-42	Lipid metabolism phenotypes	-	19936222	PLoS Genet	rs673548	rs2678379	10984	0.861	0.928	IBC,ICA,ICB	chr2	21080065
APOB	21077806	21120450	1e-21	Lipid measurements	LDL cholesterol	18193044	Kathiresan	rs693	rs1469513	27367	0.894	1	AS,A5,A6,CYT,OQ,AxM,CM,OE,O24,O28,O54,O5E,OEE,ICA,ICB	chr2	21113067
APOB	21077806	21120450	4e-64	Lipid metabolism phenotypes	-	19936222	PLoS Genet	rs676210	rs673548	6020	0.896	0.963	A6,I3,I5,I6,I6Q,IM,IMD,IC,ICQ,IBC,OQ,IWQ,OE,E1,E11,O24,O28,O54,O5E,OEE,ICA,ICB,AAE	chr2	21091049
APOB	21077806	21120450	5e-42	Lipid metabolism phenotypes	-	19936222	PLoS Genet	rs673548	rs676210	6020	0.896	0.963	AG,I1,I3,I5,I6,I6Q,IM,IMD,IC,ICQ,IBC,CYT,OQ,AxM,CM,IWQ,OE,O24,O28,O54,O5E,OEE,ICA,ICB,AAE,AAH	chr2	21085029
APOB	21077806	21120450	4e-47	Lipid metabolism phenotypes	-	19936222	PLoS Genet	rs6754295	rs1042034	19098	0.904	1	AG,I1,IM,IMD,IBC,OQ,CM,OE,O24,O28,O54,O5E,OEE,ICA,ICB,AAE	chr2	21078786
APOB	21077806	21120450	4e-47	Lipid metabolism phenotypes	-	19936222	PLoS Genet	rs6754295	rs2678379	20377	0.904	1	IBC,ICA,ICB	chr2	21080065
APOB	21077806	21120450	4e-47	Lipid metabolism phenotypes	-	19936222	PLoS Genet	rs6754295	rs676210	25341	0.904	1	AG,I1,I3,I5,I6,I6Q,IM,IMD,IC,ICQ,IBC,CYT,OQ,AxM,CM,IWQ,OE,O24,O28,O54,O5E,OEE,ICA,ICB,AAE,AAH	chr2	21085029
APOB	21077806	21120450	4e-47	Lipid metabolism phenotypes	-	19936222	PLoS Genet	rs6754295	rs673548	31361	0.904	1	A6,I3,I5,I6,I6Q,IM,IMD,IC,ICQ,IBC,OQ,IWQ,OE,E1,E11,O24,O28,O54,O5E,OEE,ICA,ICB,AAE	chr2	21091049
APOB	21077806	21120450	4e-64	Lipid metabolism phenotypes	-	19936222	PLoS Genet	rs676210	rs11126598	8840	0.928	1	A6,I2,I5,I6,I6Q,IM,IMD,OQ,AxM,CM,IWQ,OE,O24,O28,O54,O5E,OEE,AAH	chr2	21093869
APOB	21077806	21120450	5.4e-14	Lipid level measurements	LDL cholesterol levels	18193043	Willer	rs7575840	rs1367117	9590	0.93	1	IM,IMD,IBC,OQ,AxM,CM,OE,O24,O28,O54,O5E,OEE,ICA,ICB,AAE,AAH	chr2	21117405
APOB	21077806	21120450	5e-42	Lipid metabolism phenotypes	-	19936222	PLoS Genet	rs673548	rs1042034	12263	0.931	1	AG,I1,IM,IMD,IBC,OQ,CM,OE,O24,O28,O54,O5E,OEE,ICA,ICB,AAE	chr2	21078786
APOB	21077806	21120450	4e-64	Lipid metabolism phenotypes	-	19936222	PLoS Genet	rs676210	rs2678379	4964	0.965	1	IBC,ICA,ICB	chr2	21080065
APOB	21077806	21120450	4e-64	Lipid metabolism phenotypes	-	19936222	PLoS Genet	rs676210	rs1042034	6243	0.965	1	AG,I1,IM,IMD,IBC,OQ,CM,OE,O24,O28,O54,O5E,OEE,ICA,ICB,AAE	chr2	21078786
APOB	21077806	21120450	4e-64	Lipid metabolism phenotypes	-	19936222	PLoS Genet	rs676210	rs676210	0	1	1	AG,I1,I3,I5,I6,I6Q,IM,IMD,IC,ICQ,IBC,CYT,OQ,AxM,CM,IWQ,OE,O24,O28,O54,O5E,OEE,ICA,ICB,AAE,AAH	chr2	21085029
APOB	21077806	21120450	4e-64	Lipid metabolism phenotypes	-	19936222	PLoS Genet	rs676210	rs2678379	4964	1	1	IBC,ICA,ICB	chr2	21080065
APOB	21077806	21120450	4e-64	Lipid metabolism phenotypes	-	19936222	PLoS Genet	rs676210	rs673548	6020	1	1	A6,I3,I5,I6,I6Q,IM,IMD,IC,ICQ,IBC,OQ,IWQ,OE,E1,E11,O24,O28,O54,O5E,OEE,ICA,ICB,AAE	chr2	21091049
APOB	21077806	21120450	4e-64	Lipid metabolism phenotypes	-	19936222	PLoS Genet	rs676210	rs1042034	6243	1	1	AG,I1,IM,IMD,IBC,OQ,CM,OE,O24,O28,O54,O5E,OEE,ICA,ICB,AAE	chr2	21078786
APOB	21077806	21120450	4e-64	Lipid metabolism phenotypes	-	19936222	PLoS Genet	rs676210	rs676210	0	1	1	AG,I1,I3,I5,I6,I6Q,IM,IMD,IC,ICQ,IBC,CYT,OQ,AxM,CM,IWQ,OE,O24,O28,O54,O5E,OEE,ICA,ICB,AAE,AAH	chr2	21085029
APOB	21077806	21120450	4e-64	Lipid metabolism phenotypes	-	19936222	PLoS Genet	rs676210	rs1042034	6243	1	1	AG,I1,IM,IMD,IBC,OQ,CM,OE,O24,O28,O54,O5E,OEE,ICA,ICB,AAE	chr2	21078786
APOB	21077806	21120450	4e-64	Lipid metabolism phenotypes	-	19936222	PLoS Genet	rs676210	rs676210	0	1	1	AG,I1,I3,I5,I6,I6Q,IM,IMD,IC,ICQ,IBC,CYT,OQ,AxM,CM,IWQ,OE,O24,O28,O54,O5E,OEE,ICA,ICB,AAE,AAH	chr2	21085029
APOB	21077806	21120450	5e-42	Lipid metabolism phenotypes	-	19936222	PLoS Genet	rs673548	rs673548	0	1	1	A6,I3,I5,I6,I6Q,IM,IMD,IC,ICQ,IBC,OQ,IWQ,OE,E1,E11,O24,O28,O54,O5E,OEE,ICA,ICB,AAE	chr2	21091049
APOB	21077806	21120450	5e-42	Lipid metabolism phenotypes	-	19936222	PLoS Genet	rs673548	rs676210	6020	1	1	AG,I1,I3,I5,I6,I6Q,IM,IMD,IC,ICQ,IBC,CYT,OQ,AxM,CM,IWQ,OE,O24,O28,O54,O5E,OEE,ICA,ICB,AAE,AAH	chr2	21085029
APOB	21077806	21120450	5e-42	Lipid metabolism phenotypes	-	19936222	PLoS Genet	rs673548	rs2678379	10984	1	1	IBC,ICA,ICB	chr2	21080065
APOB	21077806	21120450	5e-42	Lipid metabolism phenotypes	-	19936222	PLoS Genet	rs673548	rs1042034	12263	1	1	AG,I1,IM,IMD,IBC,OQ,CM,OE,O24,O28,O54,O5E,OEE,ICA,ICB,AAE	chr2	21078786
APOB	21077806	21120450	5e-42	Lipid metabolism phenotypes	-	19936222	PLoS Genet	rs673548	rs673548	0	1	1	A6,I3,I5,I6,I6Q,IM,IMD,IC,ICQ,IBC,OQ,IWQ,OE,E1,E11,O24,O28,O54,O5E,OEE,ICA,ICB,AAE	chr2	21091049
APOB	21077806	21120450	5e-42	Lipid metabolism phenotypes	-	19936222	PLoS Genet	rs673548	rs2678379	10984	1	1	IBC,ICA,ICB	chr2	21080065
APOB	21077806	21120450	5e-42	Lipid metabolism phenotypes	-	19936222	PLoS Genet	rs673548	rs673548	0	1	1	A6,I3,I5,I6,I6Q,IM,IMD,IC,ICQ,IBC,OQ,IWQ,OE,E1,E11,O24,O28,O54,O5E,OEE,ICA,ICB,AAE	chr2	21091049
APOB	21077806	21120450	6e-25	Lipid metabolism phenotypes	-	19936222	PLoS Genet	rs1367117	rs1367117	0	1	1	IM,IMD,IBC,OQ,AxM,CM,OE,O24,O28,O54,O5E,OEE,ICA,ICB,AAE,AAH	chr2	21117405
APOB	21077806	21120450	6e-25	Lipid metabolism phenotypes	-	19936222	PLoS Genet	rs1367117	rs1367117	0	1	1	IM,IMD,IBC,OQ,AxM,CM,OE,O24,O28,O54,O5E,OEE,ICA,ICB,AAE,AAH	chr2	21117405
APOB	21077806	21120450	6e-25	Lipid metabolism phenotypes	-	19936222	PLoS Genet	rs1367117	rs1367117	0	1	1	IM,IMD,IBC,OQ,AxM,CM,OE,O24,O28,O54,O5E,OEE,ICA,ICB,AAE,AAH	chr2	21117405
APOB	21077806	21120450	1e-21	Lipid measurements	LDL cholesterol	18193044	Kathiresan	rs693	rs693	0	1	1	AS,A5,A6,I3,I5,I6,I6Q,IM,IMD,IC,ICQ,IBC,CYT,OQ,AxM,IWQ,OE,O24,O28,O54,O5E,OEE,ICA,ICB,AAE,AAH	chr2	21085700
APOB	21077806	21120450	1e-21	Lipid measurements	LDL cholesterol	18193044	Kathiresan	rs693	rs693	0	1	1	AS,A5,A6,I3,I5,I6,I6Q,IM,IMD,IC,ICQ,IBC,CYT,OQ,AxM,IWQ,OE,O24,O28,O54,O5E,OEE,ICA,ICB,AAE,AAH	chr2	21085700
APOB	21077806	21120450	1e-21	Lipid measurements	LDL cholesterol	18193044	Kathiresan	rs693	rs693	0	1	1	AS,A5,A6,I3,I5,I6,I6Q,IM,IMD,IC,ICQ,IBC,CYT,OQ,AxM,IWQ,OE,O24,O28,O54,O5E,OEE,ICA,ICB,AAE,AAH	chr2	21085700
APOB	21077806	21120450	5.8e-05	-	Type I Diabetes, Rheumatoid Arthritis, Crohn's disease, combined case analysis	17554300	WTCCC	rs12713558	rs12713558	0	1	1	AS,IM,IMD	chr2	21082544
ARHGAP19	98971920	99042403	0.0003	Type II Diabetes Mellitus	-	-	Diagram GWAS Trans-ethnic data	rs4919087	rs10736115	40822	0.81	0.956	AG,A6,ICA,ICB	chr10	99021675
ARHGAP19	98971920	99042403	0.0003	Type II Diabetes Mellitus	-	-	Diagram GWAS Trans-ethnic data	rs4919087	rs10786321	46395	0.81	0.956	I1,IM,IMD,OQ,AxM,OE,O24,O28,O54,O5E,OEE	chr10	99016102
ARHGAP19	98971920	99042403	0.0003	Type II Diabetes Mellitus	-	-	Diagram GWAS Trans-ethnic data	rs4919087	rs1468069	83748	0.81	0.956	I3,I5,I6,I6Q,IM,IMD,IC,ICQ,CYT,OQ,IWQ,OE,O24,O28,O54,O5E,OEE	chr10	98978749
ARHGAP19	98971920	99042403	0.0013	Type II Diabetes Mellitus	-	-	Diagram GWAS Trans-ethnic data	rs4917766	rs10736115	65506	0.81	0.956	AG,A6,ICA,ICB	chr10	99021675
ARHGAP19	98971920	99042403	0.0013	Type II Diabetes Mellitus	-	-	Diagram GWAS Trans-ethnic data	rs4917766	rs10786321	71079	0.81	0.956	I1,IM,IMD,OQ,AxM,OE,O24,O28,O54,O5E,OEE	chr10	99016102
ARHGAP19	98971920	99042403	0.0013	Type II Diabetes Mellitus	-	-	Diagram GWAS Trans-ethnic data	rs4917766	rs1468069	108432	0.81	0.956	I3,I5,I6,I6Q,IM,IMD,IC,ICQ,CYT,OQ,IWQ,OE,O24,O28,O54,O5E,OEE	chr10	98978749
ARHGAP19	98971920	99042403	0.000158375	-	Type II Diabetes Mellitus, combined control dataset	17554300	WTCCC	rs10748691	rs2297987	5499	0.819	1	AS,A5,A6,IM,IMD,AxM,O54,O5E	chr10	98979444
ARHGAP19	98971920	99042403	0.000158375	-	Type II Diabetes Mellitus, combined control dataset	17554300	WTCCC	rs10748691	rs2297987	5499	0.819	1	AS,A5,A6,IM,IMD,AxM,O54,O5E	chr10	98979444
ARHGAP19	98971920	99042403	0.000158375	-	Type II Diabetes Mellitus, combined control dataset	17554300	WTCCC	rs10748691	rs2297987	5499	0.819	1	AS,A5,A6,IM,IMD,AxM,O54,O5E	chr10	98979444
ARHGAP19	98971920	99042403	0.000158375	-	Type II Diabetes Mellitus, combined control dataset	17554300	WTCCC	rs10748691	rs2297987	5499	0.819	1	AS,A5,A6,IM,IMD,AxM,O54,O5E	chr10	98979444
ARHGAP19	98971920	99042403	0.000461367	-	Type II Diabetes Mellitus, combined control dataset	17554300	WTCCC	rs2297987	rs10748691	5499	0.819	1	AN,A5,A6,I1,IM,IMD,OQ,OE,O24,O28,O54,O5E,OEE,AAH	chr10	98973945
ARHGAP19	98971920	99042403	0.000461367	-	Type II Diabetes Mellitus, combined control dataset	17554300	WTCCC	rs2297987	rs3814164	6705	0.819	1	I1,IM,IMD,OQ,OE,O24,O28,O54,O5E,OEE	chr10	98972739
ARHGAP19	98971920	99042403	0.000461367	-	Type II Diabetes Mellitus, combined control dataset	17554300	WTCCC	rs2297987	rs3740522	29690	0.819	1	I1,I2,I5,I6,I6Q,IM,IMD,IWQ	chr10	99009134
ARHGAP19	98971920	99042403	0.000461367	-	Type II Diabetes Mellitus, combined control dataset	17554300	WTCCC	rs2297987	rs10748691	5499	0.819	1	AN,A5,A6,I1,IM,IMD,OQ,OE,O24,O28,O54,O5E,OEE,AAH	chr10	98973945
ARHGAP19	98971920	99042403	0.000461367	-	Type II Diabetes Mellitus, combined control dataset	17554300	WTCCC	rs2297987	rs3814164	6705	0.819	1	I1,IM,IMD,OQ,OE,O24,O28,O54,O5E,OEE	chr10	98972739
ARHGAP19	98971920	99042403	0.000461367	-	Type II Diabetes Mellitus, combined control dataset	17554300	WTCCC	rs2297987	rs3740522	29690	0.819	1	I1,I2,I5,I6,I6Q,IM,IMD,IWQ	chr10	99009134
ARHGAP19	98971920	99042403	0.000461367	-	Type II Diabetes Mellitus, combined control dataset	17554300	WTCCC	rs2297987	rs10748691	5499	0.819	1	AN,A5,A6,I1,IM,IMD,OQ,OE,O24,O28,O54,O5E,OEE,AAH	chr10	98973945
ARHGAP19	98971920	99042403	0.000461367	-	Type II Diabetes Mellitus, combined control dataset	17554300	WTCCC	rs2297987	rs3814164	6705	0.819	1	I1,IM,IMD,OQ,OE,O24,O28,O54,O5E,OEE	chr10	98972739
ARHGAP19	98971920	99042403	0.000461367	-	Type II Diabetes Mellitus, combined control dataset	17554300	WTCCC	rs2297987	rs3740522	29690	0.819	1	I1,I2,I5,I6,I6Q,IM,IMD,IWQ	chr10	99009134
ARHGAP19	98971920	99042403	0.000461367	-	Type II Diabetes Mellitus, combined control dataset	17554300	WTCCC	rs2297987	rs10748691	5499	0.819	1	AN,A5,A6,I1,IM,IMD,OQ,OE,O24,O28,O54,O5E,OEE,AAH	chr10	98973945
ARHGAP19	98971920	99042403	0.000461367	-	Type II Diabetes Mellitus, combined control dataset	17554300	WTCCC	rs2297987	rs3814164	6705	0.819	1	I1,IM,IMD,OQ,OE,O24,O28,O54,O5E,OEE	chr10	98972739
ARHGAP19	98971920	99042403	0.000461367	-	Type II Diabetes Mellitus, combined control dataset	17554300	WTCCC	rs2297987	rs3740522	29690	0.819	1	I1,I2,I5,I6,I6Q,IM,IMD,IWQ	chr10	99009134
ARHGAP19	98971920	99042403	0.000114477	-	Type II Diabetes Mellitus, combined control dataset	17554300	WTCCC	rs2861875	rs10786321	35973	0.821	1	I1,IM,IMD,OQ,AxM,OE,O24,O28,O54,O5E,OEE	chr10	99016102
ARHGAP19	98971920	99042403	0.000114477	-	Type II Diabetes Mellitus, combined control dataset	17554300	WTCCC	rs2861875	rs10736115	41546	0.821	1	AG,A6,ICA,ICB	chr10	99021675
ARHGAP19	98971920	99042403	0.000114477	-	Type II Diabetes Mellitus, combined control dataset	17554300	WTCCC	rs2861875	rs10786321	35973	0.821	1	I1,IM,IMD,OQ,AxM,OE,O24,O28,O54,O5E,OEE	chr10	99016102
ARHGAP19	98971920	99042403	0.000114477	-	Type II Diabetes Mellitus, combined control dataset	17554300	WTCCC	rs2861875	rs10736115	41546	0.821	1	AG,A6,ICA,ICB	chr10	99021675
ARHGAP19	98971920	99042403	0.000114477	-	Type II Diabetes Mellitus, combined control dataset	17554300	WTCCC	rs2861875	rs10786321	35973	0.821	1	I1,IM,IMD,OQ,AxM,OE,O24,O28,O54,O5E,OEE	chr10	99016102
ARHGAP19	98971920	99042403	0.000114477	-	Type II Diabetes Mellitus, combined control dataset	17554300	WTCCC	rs2861875	rs10736115	41546	0.821	1	AG,A6,ICA,ICB	chr10	99021675
ARHGAP19	98971920	99042403	0.000114477	-	Type II Diabetes Mellitus, combined control dataset	17554300	WTCCC	rs2861875	rs10786321	35973	0.821	1	I1,IM,IMD,OQ,AxM,OE,O24,O28,O54,O5E,OEE	chr10	99016102
ARHGAP19	98971920	99042403	0.000114477	-	Type II Diabetes Mellitus, combined control dataset	17554300	WTCCC	rs2861875	rs10736115	41546	0.821	1	AG,A6,ICA,ICB	chr10	99021675
ARHGAP19	98971920	99042403	0.000606042	-	Type II Diabetes Mellitus, combined control dataset, gender differentiated	17554300	WTCCC	rs701814	rs793520	56656	0.822	0.907	I2,I5,I6,I6Q,IM,IMD,IWQ	chr10	99022365
ARHGAP19	98971920	99042403	0.000606042	-	Type II Diabetes Mellitus, combined control dataset, gender differentiated	17554300	WTCCC	rs701814	rs793520	56656	0.822	0.907	I2,I5,I6,I6Q,IM,IMD,IWQ	chr10	99022365
ARHGAP19	98971920	99042403	0.000606042	-	Type II Diabetes Mellitus, combined control dataset, gender differentiated	17554300	WTCCC	rs701814	rs793520	56656	0.822	0.907	I2,I5,I6,I6Q,IM,IMD,IWQ	chr10	99022365
ARHGAP19	98971920	99042403	0.000811041	-	Type II Diabetes Mellitus, combined control dataset	17554300	WTCCC	rs793517	rs793520	44853	0.822	0.907	I2,I5,I6,I6Q,IM,IMD,IWQ	chr10	99022365
ARHGAP19	98971920	99042403	0.000811041	-	Type II Diabetes Mellitus, combined control dataset	17554300	WTCCC	rs793517	rs793520	44853	0.822	0.907	I2,I5,I6,I6Q,IM,IMD,IWQ	chr10	99022365
ARHGAP19	98971920	99042403	0.000811041	-	Type II Diabetes Mellitus, combined control dataset	17554300	WTCCC	rs793517	rs793520	44853	0.822	0.907	I2,I5,I6,I6Q,IM,IMD,IWQ	chr10	99022365
ARHGAP19	98971920	99042403	0.000811041	-	Type II Diabetes Mellitus, combined control dataset	17554300	WTCCC	rs793517	rs793520	44853	0.822	0.907	I2,I5,I6,I6Q,IM,IMD,IWQ	chr10	99022365
ARHGAP19	98971920	99042403	0.000606042	-	Type II Diabetes Mellitus, combined control dataset, gender differentiated	17554300	WTCCC	rs701814	rs793515	12750	0.83	1	AH,I3,I5,I6,I6Q,IM,IMD,IC,ICQ,IWQ	chr10	98978459
ARHGAP19	98971920	99042403	0.000606042	-	Type II Diabetes Mellitus, combined control dataset, gender differentiated	17554300	WTCCC	rs701814	rs793515	12750	0.83	1	AH,I3,I5,I6,I6Q,IM,IMD,IC,ICQ,IWQ	chr10	98978459
ARHGAP19	98971920	99042403	0.000606042	-	Type II Diabetes Mellitus, combined control dataset, gender differentiated	17554300	WTCCC	rs701814	rs793515	12750	0.83	1	AH,I3,I5,I6,I6Q,IM,IMD,IC,ICQ,IWQ	chr10	98978459
ARHGAP19	98971920	99042403	0.000811041	-	Type II Diabetes Mellitus, combined control dataset	17554300	WTCCC	rs793517	rs793515	947	0.83	1	AH,I3,I5,I6,I6Q,IM,IMD,IC,ICQ,IWQ	chr10	98978459
ARHGAP19	98971920	99042403	0.000811041	-	Type II Diabetes Mellitus, combined control dataset	17554300	WTCCC	rs793517	rs793515	947	0.83	1	AH,I3,I5,I6,I6Q,IM,IMD,IC,ICQ,IWQ	chr10	98978459
ARHGAP19	98971920	99042403	0.000811041	-	Type II Diabetes Mellitus, combined control dataset	17554300	WTCCC	rs793517	rs793515	947	0.83	1	AH,I3,I5,I6,I6Q,IM,IMD,IC,ICQ,IWQ	chr10	98978459
ARHGAP19	98971920	99042403	0.000811041	-	Type II Diabetes Mellitus, combined control dataset	17554300	WTCCC	rs793517	rs793515	947	0.83	1	AH,I3,I5,I6,I6Q,IM,IMD,IC,ICQ,IWQ	chr10	98978459
ARHGAP19	98971920	99042403	0.000114477	-	Type II Diabetes Mellitus, combined control dataset	17554300	WTCCC	rs2861875	rs7074678	25225	0.837	1	A6,I1,I3,I5,I6,I6Q,IM,IMD,IC,ICQ,OQ,AxM,IWQ,OE,O24,O28,O54,O5E,OEE,ICA,ICB	chr10	99005354
ARHGAP19	98971920	99042403	0.000114477	-	Type II Diabetes Mellitus, combined control dataset	17554300	WTCCC	rs2861875	rs10882888	55737	0.837	1	OQ,OE,O24,O28,O54,O5E,OEE,ICA,ICB	chr10	99035866
ARHGAP19	98971920	99042403	0.000114477	-	Type II Diabetes Mellitus, combined control dataset	17554300	WTCCC	rs2861875	rs7074678	25225	0.837	1	A6,I1,I3,I5,I6,I6Q,IM,IMD,IC,ICQ,OQ,AxM,IWQ,OE,O24,O28,O54,O5E,OEE,ICA,ICB	chr10	99005354
ARHGAP19	98971920	99042403	0.000114477	-	Type II Diabetes Mellitus, combined control dataset	17554300	WTCCC	rs2861875	rs10882888	55737	0.837	1	OQ,OE,O24,O28,O54,O5E,OEE,ICA,ICB	chr10	99035866
ARHGAP19	98971920	99042403	0.000114477	-	Type II Diabetes Mellitus, combined control dataset	17554300	WTCCC	rs2861875	rs7074678	25225	0.837	1	A6,I1,I3,I5,I6,I6Q,IM,IMD,IC,ICQ,OQ,AxM,IWQ,OE,O24,O28,O54,O5E,OEE,ICA,ICB	chr10	99005354
ARHGAP19	98971920	99042403	0.000114477	-	Type II Diabetes Mellitus, combined control dataset	17554300	WTCCC	rs2861875	rs10882888	55737	0.837	1	OQ,OE,O24,O28,O54,O5E,OEE,ICA,ICB	chr10	99035866
ARHGAP19	98971920	99042403	0.000114477	-	Type II Diabetes Mellitus, combined control dataset	17554300	WTCCC	rs2861875	rs7074678	25225	0.837	1	A6,I1,I3,I5,I6,I6Q,IM,IMD,IC,ICQ,OQ,AxM,IWQ,OE,O24,O28,O54,O5E,OEE,ICA,ICB	chr10	99005354
ARHGAP19	98971920	99042403	0.000114477	-	Type II Diabetes Mellitus, combined control dataset	17554300	WTCCC	rs2861875	rs10882888	55737	0.837	1	OQ,OE,O24,O28,O54,O5E,OEE,ICA,ICB	chr10	99035866
ARHGAP19	98971920	99042403	0.000461367	-	Type II Diabetes Mellitus, combined control dataset	17554300	WTCCC	rs2297987	rs946981	5622	0.84	1	IM,IMD,CYT,OQ,OE,O24,O28,O54,O5E,OEE	chr10	98985066
ARHGAP19	98971920	99042403	0.000461367	-	Type II Diabetes Mellitus, combined control dataset	17554300	WTCCC	rs2297987	rs13439	16629	0.84	1	A6,I3,I5,I6,I6Q,IM,IMD,IC,ICQ,OQ,IWQ,OE,O24,O28,O54,O5E,OEE,AAH	chr10	98996073
ARHGAP19	98971920	99042403	0.000461367	-	Type II Diabetes Mellitus, combined control dataset	17554300	WTCCC	rs2297987	rs793524	35118	0.84	1	IM,IMD,OQ,OE,O24,O28,O54,O5E,OEE	chr10	99014562
ARHGAP19	98971920	99042403	0.000461367	-	Type II Diabetes Mellitus, combined control dataset	17554300	WTCCC	rs2297987	rs793520	42921	0.84	1	I2,I5,I6,I6Q,IM,IMD,IWQ	chr10	99022365
ARHGAP19	98971920	99042403	0.000461367	-	Type II Diabetes Mellitus, combined control dataset	17554300	WTCCC	rs2297987	rs946981	5622	0.84	1	IM,IMD,CYT,OQ,OE,O24,O28,O54,O5E,OEE	chr10	98985066
ARHGAP19	98971920	99042403	0.000461367	-	Type II Diabetes Mellitus, combined control dataset	17554300	WTCCC	rs2297987	rs13439	16629	0.84	1	A6,I3,I5,I6,I6Q,IM,IMD,IC,ICQ,OQ,IWQ,OE,O24,O28,O54,O5E,OEE,AAH	chr10	98996073
ARHGAP19	98971920	99042403	0.000461367	-	Type II Diabetes Mellitus, combined control dataset	17554300	WTCCC	rs2297987	rs793524	35118	0.84	1	IM,IMD,OQ,OE,O24,O28,O54,O5E,OEE	chr10	99014562
ARHGAP19	98971920	99042403	0.000461367	-	Type II Diabetes Mellitus, combined control dataset	17554300	WTCCC	rs2297987	rs793520	42921	0.84	1	I2,I5,I6,I6Q,IM,IMD,IWQ	chr10	99022365
ARHGAP19	98971920	99042403	0.000461367	-	Type II Diabetes Mellitus, combined control dataset	17554300	WTCCC	rs2297987	rs946981	5622	0.84	1	IM,IMD,CYT,OQ,OE,O24,O28,O54,O5E,OEE	chr10	98985066
ARHGAP19	98971920	99042403	0.000461367	-	Type II Diabetes Mellitus, combined control dataset	17554300	WTCCC	rs2297987	rs13439	16629	0.84	1	A6,I3,I5,I6,I6Q,IM,IMD,IC,ICQ,OQ,IWQ,OE,O24,O28,O54,O5E,OEE,AAH	chr10	98996073
ARHGAP19	98971920	99042403	0.000461367	-	Type II Diabetes Mellitus, combined control dataset	17554300	WTCCC	rs2297987	rs793524	35118	0.84	1	IM,IMD,OQ,OE,O24,O28,O54,O5E,OEE	chr10	99014562
ARHGAP19	98971920	99042403	0.000461367	-	Type II Diabetes Mellitus, combined control dataset	17554300	WTCCC	rs2297987	rs793520	42921	0.84	1	I2,I5,I6,I6Q,IM,IMD,IWQ	chr10	99022365
ARHGAP19	98971920	99042403	0.000461367	-	Type II Diabetes Mellitus, combined control dataset	17554300	WTCCC	rs2297987	rs946981	5622	0.84	1	IM,IMD,CYT,OQ,OE,O24,O28,O54,O5E,OEE	chr10	98985066
ARHGAP19	98971920	99042403	0.000461367	-	Type II Diabetes Mellitus, combined control dataset	17554300	WTCCC	rs2297987	rs13439	16629	0.84	1	A6,I3,I5,I6,I6Q,IM,IMD,IC,ICQ,OQ,IWQ,OE,O24,O28,O54,O5E,OEE,AAH	chr10	98996073
ARHGAP19	98971920	99042403	0.000461367	-	Type II Diabetes Mellitus, combined control dataset	17554300	WTCCC	rs2297987	rs793524	35118	0.84	1	IM,IMD,OQ,OE,O24,O28,O54,O5E,OEE	chr10	99014562
ARHGAP19	98971920	99042403	0.000461367	-	Type II Diabetes Mellitus, combined control dataset	17554300	WTCCC	rs2297987	rs793520	42921	0.84	1	I2,I5,I6,I6Q,IM,IMD,IWQ	chr10	99022365
ARHGAP19	98971920	99042403	0.000606042	-	Type II Diabetes Mellitus, combined control dataset, gender differentiated	17554300	WTCCC	rs701814	rs1468069	13040	0.843	1	I3,I5,I6,I6Q,IM,IMD,IC,ICQ,CYT,OQ,IWQ,OE,O24,O28,O54,O5E,OEE	chr10	98978749
ARHGAP19	98971920	99042403	0.000606042	-	Type II Diabetes Mellitus, combined control dataset, gender differentiated	17554300	WTCCC	rs701814	rs1468069	13040	0.843	1	I3,I5,I6,I6Q,IM,IMD,IC,ICQ,CYT,OQ,IWQ,OE,O24,O28,O54,O5E,OEE	chr10	98978749
ARHGAP19	98971920	99042403	0.000606042	-	Type II Diabetes Mellitus, combined control dataset, gender differentiated	17554300	WTCCC	rs701814	rs1468069	13040	0.843	1	I3,I5,I6,I6Q,IM,IMD,IC,ICQ,CYT,OQ,IWQ,OE,O24,O28,O54,O5E,OEE	chr10	98978749
ARHGAP19	98971920	99042403	0.000811041	-	Type II Diabetes Mellitus, combined control dataset	17554300	WTCCC	rs793517	rs1468069	1237	0.843	1	I3,I5,I6,I6Q,IM,IMD,IC,ICQ,CYT,OQ,IWQ,OE,O24,O28,O54,O5E,OEE	chr10	98978749
ARHGAP19	98971920	99042403	0.000811041	-	Type II Diabetes Mellitus, combined control dataset	17554300	WTCCC	rs793517	rs1468069	1237	0.843	1	I3,I5,I6,I6Q,IM,IMD,IC,ICQ,CYT,OQ,IWQ,OE,O24,O28,O54,O5E,OEE	chr10	98978749
ARHGAP19	98971920	99042403	0.000811041	-	Type II Diabetes Mellitus, combined control dataset	17554300	WTCCC	rs793517	rs1468069	1237	0.843	1	I3,I5,I6,I6Q,IM,IMD,IC,ICQ,CYT,OQ,IWQ,OE,O24,O28,O54,O5E,OEE	chr10	98978749
ARHGAP19	98971920	99042403	0.000811041	-	Type II Diabetes Mellitus, combined control dataset	17554300	WTCCC	rs793517	rs1468069	1237	0.843	1	I3,I5,I6,I6Q,IM,IMD,IC,ICQ,CYT,OQ,IWQ,OE,O24,O28,O54,O5E,OEE	chr10	98978749
ARHGAP19	98971920	99042403	0.0003	Type II Diabetes Mellitus	-	-	Diagram GWAS Trans-ethnic data	rs4919087	rs2297987	83053	0.851	1	AS,A5,A6,IM,IMD,AxM,O54,O5E	chr10	98979444
ARHGAP19	98971920	99042403	0.0012	Type II Diabetes Mellitus	-	-	Diagram GWAS Trans-ethnic data	rs945189	rs10882884	66155	0.851	0.923	I1,OQ	chr10	99015601
ARHGAP19	98971920	99042403	0.0012	Type II Diabetes Mellitus	-	-	Diagram GWAS Trans-ethnic data	rs945189	rs2861875	101627	0.851	0.923	AN,A5,A6	chr10	98980129
ARHGAP19	98971920	99042403	0.0013	Type II Diabetes Mellitus	-	-	Diagram GWAS Trans-ethnic data	rs4917766	rs2297987	107737	0.851	1	AS,A5,A6,IM,IMD,AxM,O54,O5E	chr10	98979444
ARHGAP19	98971920	99042403	0.000158375	-	Type II Diabetes Mellitus, combined control dataset	17554300	WTCCC	rs10748691	rs10786321	42157	0.853	1	I1,IM,IMD,OQ,AxM,OE,O24,O28,O54,O5E,OEE	chr10	99016102
ARHGAP19	98971920	99042403	0.000158375	-	Type II Diabetes Mellitus, combined control dataset	17554300	WTCCC	rs10748691	rs10736115	47730	0.853	1	AG,A6,ICA,ICB	chr10	99021675
ARHGAP19	98971920	99042403	0.000158375	-	Type II Diabetes Mellitus, combined control dataset	17554300	WTCCC	rs10748691	rs10786321	42157	0.853	1	I1,IM,IMD,OQ,AxM,OE,O24,O28,O54,O5E,OEE	chr10	99016102
ARHGAP19	98971920	99042403	0.000158375	-	Type II Diabetes Mellitus, combined control dataset	17554300	WTCCC	rs10748691	rs10736115	47730	0.853	1	AG,A6,ICA,ICB	chr10	99021675
ARHGAP19	98971920	99042403	0.000158375	-	Type II Diabetes Mellitus, combined control dataset	17554300	WTCCC	rs10748691	rs10786321	42157	0.853	1	I1,IM,IMD,OQ,AxM,OE,O24,O28,O54,O5E,OEE	chr10	99016102
ARHGAP19	98971920	99042403	0.000158375	-	Type II Diabetes Mellitus, combined control dataset	17554300	WTCCC	rs10748691	rs10736115	47730	0.853	1	AG,A6,ICA,ICB	chr10	99021675
ARHGAP19	98971920	99042403	0.000158375	-	Type II Diabetes Mellitus, combined control dataset	17554300	WTCCC	rs10748691	rs10786321	42157	0.853	1	I1,IM,IMD,OQ,AxM,OE,O24,O28,O54,O5E,OEE	chr10	99016102
ARHGAP19	98971920	99042403	0.000158375	-	Type II Diabetes Mellitus, combined control dataset	17554300	WTCCC	rs10748691	rs10736115	47730	0.853	1	AG,A6,ICA,ICB	chr10	99021675
ARHGAP19	98971920	99042403	0.000461367	-	Type II Diabetes Mellitus, combined control dataset	17554300	WTCCC	rs2297987	rs793516	1469	0.879	1	AH	chr10	98977975
ARHGAP19	98971920	99042403	0.000461367	-	Type II Diabetes Mellitus, combined control dataset	17554300	WTCCC	rs2297987	rs793517	1932	0.879	1	AS,A5,A6	chr10	98977512
ARHGAP19	98971920	99042403	0.000461367	-	Type II Diabetes Mellitus, combined control dataset	17554300	WTCCC	rs2297987	rs793516	1469	0.879	1	AH	chr10	98977975
ARHGAP19	98971920	99042403	0.000461367	-	Type II Diabetes Mellitus, combined control dataset	17554300	WTCCC	rs2297987	rs793517	1932	0.879	1	AS,A5,A6	chr10	98977512
ARHGAP19	98971920	99042403	0.000461367	-	Type II Diabetes Mellitus, combined control dataset	17554300	WTCCC	rs2297987	rs793516	1469	0.879	1	AH	chr10	98977975
ARHGAP19	98971920	99042403	0.000461367	-	Type II Diabetes Mellitus, combined control dataset	17554300	WTCCC	rs2297987	rs793517	1932	0.879	1	AS,A5,A6	chr10	98977512
ARHGAP19	98971920	99042403	0.000461367	-	Type II Diabetes Mellitus, combined control dataset	17554300	WTCCC	rs2297987	rs793516	1469	0.879	1	AH	chr10	98977975
ARHGAP19	98971920	99042403	0.000461367	-	Type II Diabetes Mellitus, combined control dataset	17554300	WTCCC	rs2297987	rs793517	1932	0.879	1	AS,A5,A6	chr10	98977512
ARHGAP19	98971920	99042403	0.000606042	-	Type II Diabetes Mellitus, combined control dataset, gender differentiated	17554300	WTCCC	rs701814	rs2297987	13735	0.879	1	AS,A5,A6,IM,IMD,AxM,O54,O5E	chr10	98979444
ARHGAP19	98971920	99042403	0.000606042	-	Type II Diabetes Mellitus, combined control dataset, gender differentiated	17554300	WTCCC	rs701814	rs2297987	13735	0.879	1	AS,A5,A6,IM,IMD,AxM,O54,O5E	chr10	98979444
ARHGAP19	98971920	99042403	0.000606042	-	Type II Diabetes Mellitus, combined control dataset, gender differentiated	17554300	WTCCC	rs701814	rs2297987	13735	0.879	1	AS,A5,A6,IM,IMD,AxM,O54,O5E	chr10	98979444
ARHGAP19	98971920	99042403	0.000811041	-	Type II Diabetes Mellitus, combined control dataset	17554300	WTCCC	rs793517	rs2297987	1932	0.879	1	AS,A5,A6,IM,IMD,AxM,O54,O5E	chr10	98979444
ARHGAP19	98971920	99042403	0.000811041	-	Type II Diabetes Mellitus, combined control dataset	17554300	WTCCC	rs793517	rs2297987	1932	0.879	1	AS,A5,A6,IM,IMD,AxM,O54,O5E	chr10	98979444
ARHGAP19	98971920	99042403	0.000811041	-	Type II Diabetes Mellitus, combined control dataset	17554300	WTCCC	rs793517	rs2297987	1932	0.879	1	AS,A5,A6,IM,IMD,AxM,O54,O5E	chr10	98979444
ARHGAP19	98971920	99042403	0.000811041	-	Type II Diabetes Mellitus, combined control dataset	17554300	WTCCC	rs793517	rs2297987	1932	0.879	1	AS,A5,A6,IM,IMD,AxM,O54,O5E	chr10	98979444
ARHGAP19	98971920	99042403	0.0012	Type II Diabetes Mellitus	-	-	Diagram GWAS Trans-ethnic data	rs945189	rs3740522	72622	0.888	0.96	I1,I2,I5,I6,I6Q,IM,IMD,IWQ	chr10	99009134
ARHGAP19	98971920	99042403	0.0012	Type II Diabetes Mellitus	-	-	Diagram GWAS Trans-ethnic data	rs945189	rs10748691	107811	0.888	0.96	AN,A5,A6,I1,IM,IMD,OQ,OE,O24,O28,O54,O5E,OEE,AAH	chr10	98973945
ARHGAP19	98971920	99042403	0.0012	Type II Diabetes Mellitus	-	-	Diagram GWAS Trans-ethnic data	rs945189	rs3814164	109017	0.888	0.96	I1,IM,IMD,OQ,OE,O24,O28,O54,O5E,OEE	chr10	98972739
ARHGAP19	98971920	99042403	0.000606042	-	Type II Diabetes Mellitus, combined control dataset, gender differentiated	17554300	WTCCC	rs701814	rs946981	19357	0.908	1	IM,IMD,CYT,OQ,OE,O24,O28,O54,O5E,OEE	chr10	98985066
ARHGAP19	98971920	99042403	0.000606042	-	Type II Diabetes Mellitus, combined control dataset, gender differentiated	17554300	WTCCC	rs701814	rs13439	30364	0.908	1	A6,I3,I5,I6,I6Q,IM,IMD,IC,ICQ,OQ,IWQ,OE,O24,O28,O54,O5E,OEE,AAH	chr10	98996073
ARHGAP19	98971920	99042403	0.000606042	-	Type II Diabetes Mellitus, combined control dataset, gender differentiated	17554300	WTCCC	rs701814	rs793524	48853	0.908	1	IM,IMD,OQ,OE,O24,O28,O54,O5E,OEE	chr10	99014562
ARHGAP19	98971920	99042403	0.000606042	-	Type II Diabetes Mellitus, combined control dataset, gender differentiated	17554300	WTCCC	rs701814	rs946981	19357	0.908	1	IM,IMD,CYT,OQ,OE,O24,O28,O54,O5E,OEE	chr10	98985066
ARHGAP19	98971920	99042403	0.000606042	-	Type II Diabetes Mellitus, combined control dataset, gender differentiated	17554300	WTCCC	rs701814	rs13439	30364	0.908	1	A6,I3,I5,I6,I6Q,IM,IMD,IC,ICQ,OQ,IWQ,OE,O24,O28,O54,O5E,OEE,AAH	chr10	98996073
ARHGAP19	98971920	99042403	0.000606042	-	Type II Diabetes Mellitus, combined control dataset, gender differentiated	17554300	WTCCC	rs701814	rs793524	48853	0.908	1	IM,IMD,OQ,OE,O24,O28,O54,O5E,OEE	chr10	99014562
ARHGAP19	98971920	99042403	0.000606042	-	Type II Diabetes Mellitus, combined control dataset, gender differentiated	17554300	WTCCC	rs701814	rs946981	19357	0.908	1	IM,IMD,CYT,OQ,OE,O24,O28,O54,O5E,OEE	chr10	98985066
ARHGAP19	98971920	99042403	0.000606042	-	Type II Diabetes Mellitus, combined control dataset, gender differentiated	17554300	WTCCC	rs701814	rs13439	30364	0.908	1	A6,I3,I5,I6,I6Q,IM,IMD,IC,ICQ,OQ,IWQ,OE,O24,O28,O54,O5E,OEE,AAH	chr10	98996073
ARHGAP19	98971920	99042403	0.000606042	-	Type II Diabetes Mellitus, combined control dataset, gender differentiated	17554300	WTCCC	rs701814	rs793524	48853	0.908	1	IM,IMD,OQ,OE,O24,O28,O54,O5E,OEE	chr10	99014562
ARHGAP19	98971920	99042403	0.000811041	-	Type II Diabetes Mellitus, combined control dataset	17554300	WTCCC	rs793517	rs946981	7554	0.908	1	IM,IMD,CYT,OQ,OE,O24,O28,O54,O5E,OEE	chr10	98985066
ARHGAP19	98971920	99042403	0.000811041	-	Type II Diabetes Mellitus, combined control dataset	17554300	WTCCC	rs793517	rs13439	18561	0.908	1	A6,I3,I5,I6,I6Q,IM,IMD,IC,ICQ,OQ,IWQ,OE,O24,O28,O54,O5E,OEE,AAH	chr10	98996073
ARHGAP19	98971920	99042403	0.000811041	-	Type II Diabetes Mellitus, combined control dataset	17554300	WTCCC	rs793517	rs793524	37050	0.908	1	IM,IMD,OQ,OE,O24,O28,O54,O5E,OEE	chr10	99014562
ARHGAP19	98971920	99042403	0.000811041	-	Type II Diabetes Mellitus, combined control dataset	17554300	WTCCC	rs793517	rs946981	7554	0.908	1	IM,IMD,CYT,OQ,OE,O24,O28,O54,O5E,OEE	chr10	98985066
ARHGAP19	98971920	99042403	0.000811041	-	Type II Diabetes Mellitus, combined control dataset	17554300	WTCCC	rs793517	rs13439	18561	0.908	1	A6,I3,I5,I6,I6Q,IM,IMD,IC,ICQ,OQ,IWQ,OE,O24,O28,O54,O5E,OEE,AAH	chr10	98996073
ARHGAP19	98971920	99042403	0.000811041	-	Type II Diabetes Mellitus, combined control dataset	17554300	WTCCC	rs793517	rs793524	37050	0.908	1	IM,IMD,OQ,OE,O24,O28,O54,O5E,OEE	chr10	99014562
ARHGAP19	98971920	99042403	0.000811041	-	Type II Diabetes Mellitus, combined control dataset	17554300	WTCCC	rs793517	rs946981	7554	0.908	1	IM,IMD,CYT,OQ,OE,O24,O28,O54,O5E,OEE	chr10	98985066
ARHGAP19	98971920	99042403	0.000811041	-	Type II Diabetes Mellitus, combined control dataset	17554300	WTCCC	rs793517	rs13439	18561	0.908	1	A6,I3,I5,I6,I6Q,IM,IMD,IC,ICQ,OQ,IWQ,OE,O24,O28,O54,O5E,OEE,AAH	chr10	98996073
ARHGAP19	98971920	99042403	0.000811041	-	Type II Diabetes Mellitus, combined control dataset	17554300	WTCCC	rs793517	rs793524	37050	0.908	1	IM,IMD,OQ,OE,O24,O28,O54,O5E,OEE	chr10	99014562
ARHGAP19	98971920	99042403	0.000811041	-	Type II Diabetes Mellitus, combined control dataset	17554300	WTCCC	rs793517	rs946981	7554	0.908	1	IM,IMD,CYT,OQ,OE,O24,O28,O54,O5E,OEE	chr10	98985066
ARHGAP19	98971920	99042403	0.000811041	-	Type II Diabetes Mellitus, combined control dataset	17554300	WTCCC	rs793517	rs13439	18561	0.908	1	A6,I3,I5,I6,I6Q,IM,IMD,IC,ICQ,OQ,IWQ,OE,O24,O28,O54,O5E,OEE,AAH	chr10	98996073
ARHGAP19	98971920	99042403	0.000811041	-	Type II Diabetes Mellitus, combined control dataset	17554300	WTCCC	rs793517	rs793524	37050	0.908	1	IM,IMD,OQ,OE,O24,O28,O54,O5E,OEE	chr10	99014562
ARHGAP19	98971920	99042403	0.000114477	-	Type II Diabetes Mellitus, combined control dataset	17554300	WTCCC	rs2861875	rs10882884	35472	0.925	0.962	I1,OQ	chr10	99015601
ARHGAP19	98971920	99042403	0.000114477	-	Type II Diabetes Mellitus, combined control dataset	17554300	WTCCC	rs2861875	rs10882884	35472	0.925	0.962	I1,OQ	chr10	99015601
ARHGAP19	98971920	99042403	0.000114477	-	Type II Diabetes Mellitus, combined control dataset	17554300	WTCCC	rs2861875	rs10882884	35472	0.925	0.962	I1,OQ	chr10	99015601
ARHGAP19	98971920	99042403	0.000114477	-	Type II Diabetes Mellitus, combined control dataset	17554300	WTCCC	rs2861875	rs10882884	35472	0.925	0.962	I1,OQ	chr10	99015601
ARHGAP19	98971920	99042403	0.000114477	-	Type II Diabetes Mellitus, combined control dataset	17554300	WTCCC	rs2861875	rs3740522	29005	0.925	1	I1,I2,I5,I6,I6Q,IM,IMD,IWQ	chr10	99009134
ARHGAP19	98971920	99042403	0.000114477	-	Type II Diabetes Mellitus, combined control dataset	17554300	WTCCC	rs2861875	rs10882884	35472	0.925	1	I1,OQ	chr10	99015601
ARHGAP19	98971920	99042403	0.000114477	-	Type II Diabetes Mellitus, combined control dataset	17554300	WTCCC	rs2861875	rs3740522	29005	0.925	1	I1,I2,I5,I6,I6Q,IM,IMD,IWQ	chr10	99009134
ARHGAP19	98971920	99042403	0.000114477	-	Type II Diabetes Mellitus, combined control dataset	17554300	WTCCC	rs2861875	rs10882884	35472	0.925	1	I1,OQ	chr10	99015601
ARHGAP19	98971920	99042403	0.000114477	-	Type II Diabetes Mellitus, combined control dataset	17554300	WTCCC	rs2861875	rs3740522	29005	0.925	1	I1,I2,I5,I6,I6Q,IM,IMD,IWQ	chr10	99009134
ARHGAP19	98971920	99042403	0.000114477	-	Type II Diabetes Mellitus, combined control dataset	17554300	WTCCC	rs2861875	rs10882884	35472	0.925	1	I1,OQ	chr10	99015601
ARHGAP19	98971920	99042403	0.000114477	-	Type II Diabetes Mellitus, combined control dataset	17554300	WTCCC	rs2861875	rs3740522	29005	0.925	1	I1,I2,I5,I6,I6Q,IM,IMD,IWQ	chr10	99009134
ARHGAP19	98971920	99042403	0.000114477	-	Type II Diabetes Mellitus, combined control dataset	17554300	WTCCC	rs2861875	rs10882884	35472	0.925	1	I1,OQ	chr10	99015601
ARHGAP19	98971920	99042403	0.000158375	-	Type II Diabetes Mellitus, combined control dataset	17554300	WTCCC	rs10748691	rs3740522	35189	0.925	1	I1,I2,I5,I6,I6Q,IM,IMD,IWQ	chr10	99009134
ARHGAP19	98971920	99042403	0.000158375	-	Type II Diabetes Mellitus, combined control dataset	17554300	WTCCC	rs10748691	rs10882884	41656	0.925	1	I1,OQ	chr10	99015601
ARHGAP19	98971920	99042403	0.000158375	-	Type II Diabetes Mellitus, combined control dataset	17554300	WTCCC	rs10748691	rs3740522	35189	0.925	1	I1,I2,I5,I6,I6Q,IM,IMD,IWQ	chr10	99009134
ARHGAP19	98971920	99042403	0.000158375	-	Type II Diabetes Mellitus, combined control dataset	17554300	WTCCC	rs10748691	rs10882884	41656	0.925	1	I1,OQ	chr10	99015601
ARHGAP19	98971920	99042403	0.000158375	-	Type II Diabetes Mellitus, combined control dataset	17554300	WTCCC	rs10748691	rs3740522	35189	0.925	1	I1,I2,I5,I6,I6Q,IM,IMD,IWQ	chr10	99009134
ARHGAP19	98971920	99042403	0.000158375	-	Type II Diabetes Mellitus, combined control dataset	17554300	WTCCC	rs10748691	rs10882884	41656	0.925	1	I1,OQ	chr10	99015601
ARHGAP19	98971920	99042403	0.000158375	-	Type II Diabetes Mellitus, combined control dataset	17554300	WTCCC	rs10748691	rs3740522	35189	0.925	1	I1,I2,I5,I6,I6Q,IM,IMD,IWQ	chr10	99009134
ARHGAP19	98971920	99042403	0.000158375	-	Type II Diabetes Mellitus, combined control dataset	17554300	WTCCC	rs10748691	rs10882884	41656	0.925	1	I1,OQ	chr10	99015601
ARHGAP19	98971920	99042403	0.000461367	-	Type II Diabetes Mellitus, combined control dataset	17554300	WTCCC	rs2297987	rs3740522	29690	0.925	1	I1,I2,I5,I6,I6Q,IM,IMD,IWQ	chr10	99009134
ARHGAP19	98971920	99042403	0.000461367	-	Type II Diabetes Mellitus, combined control dataset	17554300	WTCCC	rs2297987	rs10882884	36157	0.925	1	I1,OQ	chr10	99015601
ARHGAP19	98971920	99042403	0.000461367	-	Type II Diabetes Mellitus, combined control dataset	17554300	WTCCC	rs2297987	rs3740522	29690	0.925	1	I1,I2,I5,I6,I6Q,IM,IMD,IWQ	chr10	99009134
ARHGAP19	98971920	99042403	0.000461367	-	Type II Diabetes Mellitus, combined control dataset	17554300	WTCCC	rs2297987	rs10882884	36157	0.925	1	I1,OQ	chr10	99015601
ARHGAP19	98971920	99042403	0.000461367	-	Type II Diabetes Mellitus, combined control dataset	17554300	WTCCC	rs2297987	rs3740522	29690	0.925	1	I1,I2,I5,I6,I6Q,IM,IMD,IWQ	chr10	99009134
ARHGAP19	98971920	99042403	0.000461367	-	Type II Diabetes Mellitus, combined control dataset	17554300	WTCCC	rs2297987	rs10882884	36157	0.925	1	I1,OQ	chr10	99015601
ARHGAP19	98971920	99042403	0.000461367	-	Type II Diabetes Mellitus, combined control dataset	17554300	WTCCC	rs2297987	rs3740522	29690	0.925	1	I1,I2,I5,I6,I6Q,IM,IMD,IWQ	chr10	99009134
ARHGAP19	98971920	99042403	0.000461367	-	Type II Diabetes Mellitus, combined control dataset	17554300	WTCCC	rs2297987	rs10882884	36157	0.925	1	I1,OQ	chr10	99015601
ARHGAP19	98971920	99042403	0.0003	Type II Diabetes Mellitus	-	-	Diagram GWAS Trans-ethnic data	rs4919087	rs10882884	46896	0.926	1	I1,OQ	chr10	99015601
ARHGAP19	98971920	99042403	0.0003	Type II Diabetes Mellitus	-	-	Diagram GWAS Trans-ethnic data	rs4919087	rs2861875	82368	0.926	1	AN,A5,A6	chr10	98980129
ARHGAP19	98971920	99042403	0.0013	Type II Diabetes Mellitus	-	-	Diagram GWAS Trans-ethnic data	rs4917766	rs10882884	71580	0.926	1	I1,OQ	chr10	99015601
ARHGAP19	98971920	99042403	0.0013	Type II Diabetes Mellitus	-	-	Diagram GWAS Trans-ethnic data	rs4917766	rs2861875	107052	0.926	1	AN,A5,A6	chr10	98980129
ARHGAP19	98971920	99042403	0.000114477	-	Type II Diabetes Mellitus, combined control dataset	17554300	WTCCC	rs2861875	rs10882884	35472	0.947	1	I1,OQ	chr10	99015601
ARHGAP19	98971920	99042403	0.000114477	-	Type II Diabetes Mellitus, combined control dataset	17554300	WTCCC	rs2861875	rs10882884	35472	0.947	1	I1,OQ	chr10	99015601
ARHGAP19	98971920	99042403	0.000114477	-	Type II Diabetes Mellitus, combined control dataset	17554300	WTCCC	rs2861875	rs10882884	35472	0.947	1	I1,OQ	chr10	99015601
ARHGAP19	98971920	99042403	0.000114477	-	Type II Diabetes Mellitus, combined control dataset	17554300	WTCCC	rs2861875	rs10882884	35472	0.947	1	I1,OQ	chr10	99015601
ARHGAP19	98971920	99042403	0.000811041	-	Type II Diabetes Mellitus, combined control dataset	17554300	WTCCC	rs793517	rs793516	463	0.95	1	AH	chr10	98977975
ARHGAP19	98971920	99042403	0.000811041	-	Type II Diabetes Mellitus, combined control dataset	17554300	WTCCC	rs793517	rs946981	7554	0.95	1	IM,IMD,CYT,OQ,OE,O24,O28,O54,O5E,OEE	chr10	98985066
ARHGAP19	98971920	99042403	0.000811041	-	Type II Diabetes Mellitus, combined control dataset	17554300	WTCCC	rs793517	rs793516	463	0.95	1	AH	chr10	98977975
ARHGAP19	98971920	99042403	0.000811041	-	Type II Diabetes Mellitus, combined control dataset	17554300	WTCCC	rs793517	rs946981	7554	0.95	1	IM,IMD,CYT,OQ,OE,O24,O28,O54,O5E,OEE	chr10	98985066
ARHGAP19	98971920	99042403	0.000811041	-	Type II Diabetes Mellitus, combined control dataset	17554300	WTCCC	rs793517	rs793516	463	0.95	1	AH	chr10	98977975
ARHGAP19	98971920	99042403	0.000811041	-	Type II Diabetes Mellitus, combined control dataset	17554300	WTCCC	rs793517	rs946981	7554	0.95	1	IM,IMD,CYT,OQ,OE,O24,O28,O54,O5E,OEE	chr10	98985066
ARHGAP19	98971920	99042403	0.000811041	-	Type II Diabetes Mellitus, combined control dataset	17554300	WTCCC	rs793517	rs793516	463	0.95	1	AH	chr10	98977975
ARHGAP19	98971920	99042403	0.000811041	-	Type II Diabetes Mellitus, combined control dataset	17554300	WTCCC	rs793517	rs946981	7554	0.95	1	IM,IMD,CYT,OQ,OE,O24,O28,O54,O5E,OEE	chr10	98985066
ARHGAP19	98971920	99042403	0.000606042	-	Type II Diabetes Mellitus, combined control dataset, gender differentiated	17554300	WTCCC	rs701814	rs946981	19357	0.956	1	IM,IMD,CYT,OQ,OE,O24,O28,O54,O5E,OEE	chr10	98985066
ARHGAP19	98971920	99042403	0.000606042	-	Type II Diabetes Mellitus, combined control dataset, gender differentiated	17554300	WTCCC	rs701814	rs13439	30364	0.956	1	A6,I3,I5,I6,I6Q,IM,IMD,IC,ICQ,OQ,IWQ,OE,O24,O28,O54,O5E,OEE,AAH	chr10	98996073
ARHGAP19	98971920	99042403	0.000606042	-	Type II Diabetes Mellitus, combined control dataset, gender differentiated	17554300	WTCCC	rs701814	rs793524	48853	0.956	1	IM,IMD,OQ,OE,O24,O28,O54,O5E,OEE	chr10	99014562
ARHGAP19	98971920	99042403	0.000606042	-	Type II Diabetes Mellitus, combined control dataset, gender differentiated	17554300	WTCCC	rs701814	rs793520	56656	0.956	1	I2,I5,I6,I6Q,IM,IMD,IWQ	chr10	99022365
ARHGAP19	98971920	99042403	0.000606042	-	Type II Diabetes Mellitus, combined control dataset, gender differentiated	17554300	WTCCC	rs701814	rs946981	19357	0.956	1	IM,IMD,CYT,OQ,OE,O24,O28,O54,O5E,OEE	chr10	98985066
ARHGAP19	98971920	99042403	0.000606042	-	Type II Diabetes Mellitus, combined control dataset, gender differentiated	17554300	WTCCC	rs701814	rs13439	30364	0.956	1	A6,I3,I5,I6,I6Q,IM,IMD,IC,ICQ,OQ,IWQ,OE,O24,O28,O54,O5E,OEE,AAH	chr10	98996073
ARHGAP19	98971920	99042403	0.000606042	-	Type II Diabetes Mellitus, combined control dataset, gender differentiated	17554300	WTCCC	rs701814	rs793524	48853	0.956	1	IM,IMD,OQ,OE,O24,O28,O54,O5E,OEE	chr10	99014562
ARHGAP19	98971920	99042403	0.000606042	-	Type II Diabetes Mellitus, combined control dataset, gender differentiated	17554300	WTCCC	rs701814	rs793520	56656	0.956	1	I2,I5,I6,I6Q,IM,IMD,IWQ	chr10	99022365
ARHGAP19	98971920	99042403	0.000606042	-	Type II Diabetes Mellitus, combined control dataset, gender differentiated	17554300	WTCCC	rs701814	rs946981	19357	0.956	1	IM,IMD,CYT,OQ,OE,O24,O28,O54,O5E,OEE	chr10	98985066
ARHGAP19	98971920	99042403	0.000606042	-	Type II Diabetes Mellitus, combined control dataset, gender differentiated	17554300	WTCCC	rs701814	rs13439	30364	0.956	1	A6,I3,I5,I6,I6Q,IM,IMD,IC,ICQ,OQ,IWQ,OE,O24,O28,O54,O5E,OEE,AAH	chr10	98996073
ARHGAP19	98971920	99042403	0.000606042	-	Type II Diabetes Mellitus, combined control dataset, gender differentiated	17554300	WTCCC	rs701814	rs793524	48853	0.956	1	IM,IMD,OQ,OE,O24,O28,O54,O5E,OEE	chr10	99014562
ARHGAP19	98971920	99042403	0.000606042	-	Type II Diabetes Mellitus, combined control dataset, gender differentiated	17554300	WTCCC	rs701814	rs793520	56656	0.956	1	I2,I5,I6,I6Q,IM,IMD,IWQ	chr10	99022365
ARHGAP19	98971920	99042403	0.000811041	-	Type II Diabetes Mellitus, combined control dataset	17554300	WTCCC	rs793517	rs946981	7554	0.956	1	IM,IMD,CYT,OQ,OE,O24,O28,O54,O5E,OEE	chr10	98985066
ARHGAP19	98971920	99042403	0.000811041	-	Type II Diabetes Mellitus, combined control dataset	17554300	WTCCC	rs793517	rs13439	18561	0.956	1	A6,I3,I5,I6,I6Q,IM,IMD,IC,ICQ,OQ,IWQ,OE,O24,O28,O54,O5E,OEE,AAH	chr10	98996073
ARHGAP19	98971920	99042403	0.000811041	-	Type II Diabetes Mellitus, combined control dataset	17554300	WTCCC	rs793517	rs793524	37050	0.956	1	IM,IMD,OQ,OE,O24,O28,O54,O5E,OEE	chr10	99014562
ARHGAP19	98971920	99042403	0.000811041	-	Type II Diabetes Mellitus, combined control dataset	17554300	WTCCC	rs793517	rs793520	44853	0.956	1	I2,I5,I6,I6Q,IM,IMD,IWQ	chr10	99022365
ARHGAP19	98971920	99042403	0.000811041	-	Type II Diabetes Mellitus, combined control dataset	17554300	WTCCC	rs793517	rs946981	7554	0.956	1	IM,IMD,CYT,OQ,OE,O24,O28,O54,O5E,OEE	chr10	98985066
ARHGAP19	98971920	99042403	0.000811041	-	Type II Diabetes Mellitus, combined control dataset	17554300	WTCCC	rs793517	rs13439	18561	0.956	1	A6,I3,I5,I6,I6Q,IM,IMD,IC,ICQ,OQ,IWQ,OE,O24,O28,O54,O5E,OEE,AAH	chr10	98996073
ARHGAP19	98971920	99042403	0.000811041	-	Type II Diabetes Mellitus, combined control dataset	17554300	WTCCC	rs793517	rs793524	37050	0.956	1	IM,IMD,OQ,OE,O24,O28,O54,O5E,OEE	chr10	99014562
ARHGAP19	98971920	99042403	0.000811041	-	Type II Diabetes Mellitus, combined control dataset	17554300	WTCCC	rs793517	rs793520	44853	0.956	1	I2,I5,I6,I6Q,IM,IMD,IWQ	chr10	99022365
ARHGAP19	98971920	99042403	0.000811041	-	Type II Diabetes Mellitus, combined control dataset	17554300	WTCCC	rs793517	rs946981	7554	0.956	1	IM,IMD,CYT,OQ,OE,O24,O28,O54,O5E,OEE	chr10	98985066
ARHGAP19	98971920	99042403	0.000811041	-	Type II Diabetes Mellitus, combined control dataset	17554300	WTCCC	rs793517	rs13439	18561	0.956	1	A6,I3,I5,I6,I6Q,IM,IMD,IC,ICQ,OQ,IWQ,OE,O24,O28,O54,O5E,OEE,AAH	chr10	98996073
ARHGAP19	98971920	99042403	0.000811041	-	Type II Diabetes Mellitus, combined control dataset	17554300	WTCCC	rs793517	rs793524	37050	0.956	1	IM,IMD,OQ,OE,O24,O28,O54,O5E,OEE	chr10	99014562
ARHGAP19	98971920	99042403	0.000811041	-	Type II Diabetes Mellitus, combined control dataset	17554300	WTCCC	rs793517	rs793520	44853	0.956	1	I2,I5,I6,I6Q,IM,IMD,IWQ	chr10	99022365
ARHGAP19	98971920	99042403	0.000811041	-	Type II Diabetes Mellitus, combined control dataset	17554300	WTCCC	rs793517	rs946981	7554	0.956	1	IM,IMD,CYT,OQ,OE,O24,O28,O54,O5E,OEE	chr10	98985066
ARHGAP19	98971920	99042403	0.000811041	-	Type II Diabetes Mellitus, combined control dataset	17554300	WTCCC	rs793517	rs13439	18561	0.956	1	A6,I3,I5,I6,I6Q,IM,IMD,IC,ICQ,OQ,IWQ,OE,O24,O28,O54,O5E,OEE,AAH	chr10	98996073
ARHGAP19	98971920	99042403	0.000811041	-	Type II Diabetes Mellitus, combined control dataset	17554300	WTCCC	rs793517	rs793524	37050	0.956	1	IM,IMD,OQ,OE,O24,O28,O54,O5E,OEE	chr10	99014562
ARHGAP19	98971920	99042403	0.000811041	-	Type II Diabetes Mellitus, combined control dataset	17554300	WTCCC	rs793517	rs793520	44853	0.956	1	I2,I5,I6,I6Q,IM,IMD,IWQ	chr10	99022365
ARHGAP19	98971920	99042403	0.000461367	-	Type II Diabetes Mellitus, combined control dataset	17554300	WTCCC	rs2297987	rs1468069	695	0.959	1	I3,I5,I6,I6Q,IM,IMD,IC,ICQ,CYT,OQ,IWQ,OE,O24,O28,O54,O5E,OEE	chr10	98978749
ARHGAP19	98971920	99042403	0.000461367	-	Type II Diabetes Mellitus, combined control dataset	17554300	WTCCC	rs2297987	rs1468069	695	0.959	1	I3,I5,I6,I6Q,IM,IMD,IC,ICQ,CYT,OQ,IWQ,OE,O24,O28,O54,O5E,OEE	chr10	98978749
ARHGAP19	98971920	99042403	0.000461367	-	Type II Diabetes Mellitus, combined control dataset	17554300	WTCCC	rs2297987	rs1468069	695	0.959	1	I3,I5,I6,I6Q,IM,IMD,IC,ICQ,CYT,OQ,IWQ,OE,O24,O28,O54,O5E,OEE	chr10	98978749
ARHGAP19	98971920	99042403	0.000461367	-	Type II Diabetes Mellitus, combined control dataset	17554300	WTCCC	rs2297987	rs1468069	695	0.959	1	I3,I5,I6,I6Q,IM,IMD,IC,ICQ,CYT,OQ,IWQ,OE,O24,O28,O54,O5E,OEE	chr10	98978749
ARHGAP19	98971920	99042403	0.000114477	-	Type II Diabetes Mellitus, combined control dataset	17554300	WTCCC	rs2861875	rs10748691	6184	0.962	1	AN,A5,A6,I1,IM,IMD,OQ,OE,O24,O28,O54,O5E,OEE,AAH	chr10	98973945
ARHGAP19	98971920	99042403	0.000114477	-	Type II Diabetes Mellitus, combined control dataset	17554300	WTCCC	rs2861875	rs3814164	7390	0.962	1	I1,IM,IMD,OQ,OE,O24,O28,O54,O5E,OEE	chr10	98972739
ARHGAP19	98971920	99042403	0.000114477	-	Type II Diabetes Mellitus, combined control dataset	17554300	WTCCC	rs2861875	rs3740522	29005	0.962	1	I1,I2,I5,I6,I6Q,IM,IMD,IWQ	chr10	99009134
ARHGAP19	98971920	99042403	0.000114477	-	Type II Diabetes Mellitus, combined control dataset	17554300	WTCCC	rs2861875	rs10748691	6184	0.962	1	AN,A5,A6,I1,IM,IMD,OQ,OE,O24,O28,O54,O5E,OEE,AAH	chr10	98973945
ARHGAP19	98971920	99042403	0.000114477	-	Type II Diabetes Mellitus, combined control dataset	17554300	WTCCC	rs2861875	rs3814164	7390	0.962	1	I1,IM,IMD,OQ,OE,O24,O28,O54,O5E,OEE	chr10	98972739
ARHGAP19	98971920	99042403	0.000114477	-	Type II Diabetes Mellitus, combined control dataset	17554300	WTCCC	rs2861875	rs3740522	29005	0.962	1	I1,I2,I5,I6,I6Q,IM,IMD,IWQ	chr10	99009134
ARHGAP19	98971920	99042403	0.000114477	-	Type II Diabetes Mellitus, combined control dataset	17554300	WTCCC	rs2861875	rs10748691	6184	0.962	1	AN,A5,A6,I1,IM,IMD,OQ,OE,O24,O28,O54,O5E,OEE,AAH	chr10	98973945
ARHGAP19	98971920	99042403	0.000114477	-	Type II Diabetes Mellitus, combined control dataset	17554300	WTCCC	rs2861875	rs3814164	7390	0.962	1	I1,IM,IMD,OQ,OE,O24,O28,O54,O5E,OEE	chr10	98972739
ARHGAP19	98971920	99042403	0.000114477	-	Type II Diabetes Mellitus, combined control dataset	17554300	WTCCC	rs2861875	rs3740522	29005	0.962	1	I1,I2,I5,I6,I6Q,IM,IMD,IWQ	chr10	99009134
ARHGAP19	98971920	99042403	0.000114477	-	Type II Diabetes Mellitus, combined control dataset	17554300	WTCCC	rs2861875	rs10748691	6184	0.962	1	AN,A5,A6,I1,IM,IMD,OQ,OE,O24,O28,O54,O5E,OEE,AAH	chr10	98973945
ARHGAP19	98971920	99042403	0.000114477	-	Type II Diabetes Mellitus, combined control dataset	17554300	WTCCC	rs2861875	rs3814164	7390	0.962	1	I1,IM,IMD,OQ,OE,O24,O28,O54,O5E,OEE	chr10	98972739
ARHGAP19	98971920	99042403	0.000114477	-	Type II Diabetes Mellitus, combined control dataset	17554300	WTCCC	rs2861875	rs3740522	29005	0.962	1	I1,I2,I5,I6,I6Q,IM,IMD,IWQ	chr10	99009134
ARHGAP19	98971920	99042403	0.000158375	-	Type II Diabetes Mellitus, combined control dataset	17554300	WTCCC	rs10748691	rs2861875	6184	0.962	1	AN,A5,A6	chr10	98980129
ARHGAP19	98971920	99042403	0.000158375	-	Type II Diabetes Mellitus, combined control dataset	17554300	WTCCC	rs10748691	rs10882884	41656	0.962	1	I1,OQ	chr10	99015601
ARHGAP19	98971920	99042403	0.000158375	-	Type II Diabetes Mellitus, combined control dataset	17554300	WTCCC	rs10748691	rs2861875	6184	0.962	1	AN,A5,A6	chr10	98980129
ARHGAP19	98971920	99042403	0.000158375	-	Type II Diabetes Mellitus, combined control dataset	17554300	WTCCC	rs10748691	rs10882884	41656	0.962	1	I1,OQ	chr10	99015601
ARHGAP19	98971920	99042403	0.000158375	-	Type II Diabetes Mellitus, combined control dataset	17554300	WTCCC	rs10748691	rs2861875	6184	0.962	1	AN,A5,A6	chr10	98980129
ARHGAP19	98971920	99042403	0.000158375	-	Type II Diabetes Mellitus, combined control dataset	17554300	WTCCC	rs10748691	rs10882884	41656	0.962	1	I1,OQ	chr10	99015601
ARHGAP19	98971920	99042403	0.000158375	-	Type II Diabetes Mellitus, combined control dataset	17554300	WTCCC	rs10748691	rs2861875	6184	0.962	1	AN,A5,A6	chr10	98980129
ARHGAP19	98971920	99042403	0.000158375	-	Type II Diabetes Mellitus, combined control dataset	17554300	WTCCC	rs10748691	rs10882884	41656	0.962	1	I1,OQ	chr10	99015601
ARHGAP19	98971920	99042403	0.0003	Type II Diabetes Mellitus	-	-	Diagram GWAS Trans-ethnic data	rs4919087	rs3740522	53363	0.962	1	I1,I2,I5,I6,I6Q,IM,IMD,IWQ	chr10	99009134
ARHGAP19	98971920	99042403	0.0003	Type II Diabetes Mellitus	-	-	Diagram GWAS Trans-ethnic data	rs4919087	rs10748691	88552	0.962	1	AN,A5,A6,I1,IM,IMD,OQ,OE,O24,O28,O54,O5E,OEE,AAH	chr10	98973945
ARHGAP19	98971920	99042403	0.0003	Type II Diabetes Mellitus	-	-	Diagram GWAS Trans-ethnic data	rs4919087	rs3814164	89758	0.962	1	I1,IM,IMD,OQ,OE,O24,O28,O54,O5E,OEE	chr10	98972739
ARHGAP19	98971920	99042403	0.0013	Type II Diabetes Mellitus	-	-	Diagram GWAS Trans-ethnic data	rs4917766	rs3740522	78047	0.962	1	I1,I2,I5,I6,I6Q,IM,IMD,IWQ	chr10	99009134
ARHGAP19	98971920	99042403	0.0013	Type II Diabetes Mellitus	-	-	Diagram GWAS Trans-ethnic data	rs4917766	rs10748691	113236	0.962	1	AN,A5,A6,I1,IM,IMD,OQ,OE,O24,O28,O54,O5E,OEE,AAH	chr10	98973945
ARHGAP19	98971920	99042403	0.0013	Type II Diabetes Mellitus	-	-	Diagram GWAS Trans-ethnic data	rs4917766	rs3814164	114442	0.962	1	I1,IM,IMD,OQ,OE,O24,O28,O54,O5E,OEE	chr10	98972739
ARHGAP19	98971920	99042403	0.000114477	-	Type II Diabetes Mellitus, combined control dataset	17554300	WTCCC	rs2861875	rs2861875	0	1	1	AN,A5,A6	chr10	98980129
ARHGAP19	98971920	99042403	0.000114477	-	Type II Diabetes Mellitus, combined control dataset	17554300	WTCCC	rs2861875	rs2861875	0	1	1	AN,A5,A6	chr10	98980129
ARHGAP19	98971920	99042403	0.000114477	-	Type II Diabetes Mellitus, combined control dataset	17554300	WTCCC	rs2861875	rs2861875	0	1	1	AN,A5,A6	chr10	98980129
ARHGAP19	98971920	99042403	0.000114477	-	Type II Diabetes Mellitus, combined control dataset	17554300	WTCCC	rs2861875	rs2861875	0	1	1	AN,A5,A6	chr10	98980129
ARHGAP19	98971920	99042403	0.000114477	-	Type II Diabetes Mellitus, combined control dataset	17554300	WTCCC	rs2861875	rs2861875	0	1	1	AN,A5,A6	chr10	98980129
ARHGAP19	98971920	99042403	0.000114477	-	Type II Diabetes Mellitus, combined control dataset	17554300	WTCCC	rs2861875	rs2297987	685	1	1	AS,A5,A6,IM,IMD,AxM,O54,O5E	chr10	98979444
ARHGAP19	98971920	99042403	0.000114477	-	Type II Diabetes Mellitus, combined control dataset	17554300	WTCCC	rs2861875	rs1468069	1380	1	1	I3,I5,I6,I6Q,IM,IMD,IC,ICQ,CYT,OQ,IWQ,OE,O24,O28,O54,O5E,OEE	chr10	98978749
ARHGAP19	98971920	99042403	0.000114477	-	Type II Diabetes Mellitus, combined control dataset	17554300	WTCCC	rs2861875	rs10748691	6184	1	1	AN,A5,A6,I1,IM,IMD,OQ,OE,O24,O28,O54,O5E,OEE,AAH	chr10	98973945
ARHGAP19	98971920	99042403	0.000114477	-	Type II Diabetes Mellitus, combined control dataset	17554300	WTCCC	rs2861875	rs3814164	7390	1	1	I1,IM,IMD,OQ,OE,O24,O28,O54,O5E,OEE	chr10	98972739
ARHGAP19	98971920	99042403	0.000114477	-	Type II Diabetes Mellitus, combined control dataset	17554300	WTCCC	rs2861875	rs2861875	0	1	1	AN,A5,A6	chr10	98980129
ARHGAP19	98971920	99042403	0.000114477	-	Type II Diabetes Mellitus, combined control dataset	17554300	WTCCC	rs2861875	rs2297987	685	1	1	AS,A5,A6,IM,IMD,AxM,O54,O5E	chr10	98979444
ARHGAP19	98971920	99042403	0.000114477	-	Type II Diabetes Mellitus, combined control dataset	17554300	WTCCC	rs2861875	rs1468069	1380	1	1	I3,I5,I6,I6Q,IM,IMD,IC,ICQ,CYT,OQ,IWQ,OE,O24,O28,O54,O5E,OEE	chr10	98978749
ARHGAP19	98971920	99042403	0.000114477	-	Type II Diabetes Mellitus, combined control dataset	17554300	WTCCC	rs2861875	rs10748691	6184	1	1	AN,A5,A6,I1,IM,IMD,OQ,OE,O24,O28,O54,O5E,OEE,AAH	chr10	98973945
ARHGAP19	98971920	99042403	0.000114477	-	Type II Diabetes Mellitus, combined control dataset	17554300	WTCCC	rs2861875	rs3814164	7390	1	1	I1,IM,IMD,OQ,OE,O24,O28,O54,O5E,OEE	chr10	98972739
ARHGAP19	98971920	99042403	0.000114477	-	Type II Diabetes Mellitus, combined control dataset	17554300	WTCCC	rs2861875	rs2861875	0	1	1	AN,A5,A6	chr10	98980129
ARHGAP19	98971920	99042403	0.000114477	-	Type II Diabetes Mellitus, combined control dataset	17554300	WTCCC	rs2861875	rs2297987	685	1	1	AS,A5,A6,IM,IMD,AxM,O54,O5E	chr10	98979444
ARHGAP19	98971920	99042403	0.000114477	-	Type II Diabetes Mellitus, combined control dataset	17554300	WTCCC	rs2861875	rs1468069	1380	1	1	I3,I5,I6,I6Q,IM,IMD,IC,ICQ,CYT,OQ,IWQ,OE,O24,O28,O54,O5E,OEE	chr10	98978749
ARHGAP19	98971920	99042403	0.000114477	-	Type II Diabetes Mellitus, combined control dataset	17554300	WTCCC	rs2861875	rs10748691	6184	1	1	AN,A5,A6,I1,IM,IMD,OQ,OE,O24,O28,O54,O5E,OEE,AAH	chr10	98973945
ARHGAP19	98971920	99042403	0.000114477	-	Type II Diabetes Mellitus, combined control dataset	17554300	WTCCC	rs2861875	rs3814164	7390	1	1	I1,IM,IMD,OQ,OE,O24,O28,O54,O5E,OEE	chr10	98972739
ARHGAP19	98971920	99042403	0.000114477	-	Type II Diabetes Mellitus, combined control dataset	17554300	WTCCC	rs2861875	rs2861875	0	1	1	AN,A5,A6	chr10	98980129
ARHGAP19	98971920	99042403	0.000114477	-	Type II Diabetes Mellitus, combined control dataset	17554300	WTCCC	rs2861875	rs2297987	685	1	1	AS,A5,A6,IM,IMD,AxM,O54,O5E	chr10	98979444
ARHGAP19	98971920	99042403	0.000114477	-	Type II Diabetes Mellitus, combined control dataset	17554300	WTCCC	rs2861875	rs1468069	1380	1	1	I3,I5,I6,I6Q,IM,IMD,IC,ICQ,CYT,OQ,IWQ,OE,O24,O28,O54,O5E,OEE	chr10	98978749
ARHGAP19	98971920	99042403	0.000114477	-	Type II Diabetes Mellitus, combined control dataset	17554300	WTCCC	rs2861875	rs10748691	6184	1	1	AN,A5,A6,I1,IM,IMD,OQ,OE,O24,O28,O54,O5E,OEE,AAH	chr10	98973945
ARHGAP19	98971920	99042403	0.000114477	-	Type II Diabetes Mellitus, combined control dataset	17554300	WTCCC	rs2861875	rs3814164	7390	1	1	I1,IM,IMD,OQ,OE,O24,O28,O54,O5E,OEE	chr10	98972739
ARHGAP19	98971920	99042403	0.000114477	-	Type II Diabetes Mellitus, combined control dataset	17554300	WTCCC	rs2861875	rs2861875	0	1	1	AN,A5,A6	chr10	98980129
ARHGAP19	98971920	99042403	0.000114477	-	Type II Diabetes Mellitus, combined control dataset	17554300	WTCCC	rs2861875	rs3740522	29005	1	1	I1,I2,I5,I6,I6Q,IM,IMD,IWQ	chr10	99009134
ARHGAP19	98971920	99042403	0.000114477	-	Type II Diabetes Mellitus, combined control dataset	17554300	WTCCC	rs2861875	rs2861875	0	1	1	AN,A5,A6	chr10	98980129
ARHGAP19	98971920	99042403	0.000114477	-	Type II Diabetes Mellitus, combined control dataset	17554300	WTCCC	rs2861875	rs3740522	29005	1	1	I1,I2,I5,I6,I6Q,IM,IMD,IWQ	chr10	99009134
ARHGAP19	98971920	99042403	0.000114477	-	Type II Diabetes Mellitus, combined control dataset	17554300	WTCCC	rs2861875	rs2861875	0	1	1	AN,A5,A6	chr10	98980129
ARHGAP19	98971920	99042403	0.000114477	-	Type II Diabetes Mellitus, combined control dataset	17554300	WTCCC	rs2861875	rs3740522	29005	1	1	I1,I2,I5,I6,I6Q,IM,IMD,IWQ	chr10	99009134
ARHGAP19	98971920	99042403	0.000114477	-	Type II Diabetes Mellitus, combined control dataset	17554300	WTCCC	rs2861875	rs2861875	0	1	1	AN,A5,A6	chr10	98980129
ARHGAP19	98971920	99042403	0.000114477	-	Type II Diabetes Mellitus, combined control dataset	17554300	WTCCC	rs2861875	rs3740522	29005	1	1	I1,I2,I5,I6,I6Q,IM,IMD,IWQ	chr10	99009134
ARHGAP19	98971920	99042403	0.000158375	-	Type II Diabetes Mellitus, combined control dataset	17554300	WTCCC	rs10748691	rs10748691	0	1	1	AN,A5,A6,I1,IM,IMD,OQ,OE,O24,O28,O54,O5E,OEE,AAH	chr10	98973945
ARHGAP19	98971920	99042403	0.000158375	-	Type II Diabetes Mellitus, combined control dataset	17554300	WTCCC	rs10748691	rs3814164	1206	1	1	I1,IM,IMD,OQ,OE,O24,O28,O54,O5E,OEE	chr10	98972739
ARHGAP19	98971920	99042403	0.000158375	-	Type II Diabetes Mellitus, combined control dataset	17554300	WTCCC	rs10748691	rs3740522	35189	1	1	I1,I2,I5,I6,I6Q,IM,IMD,IWQ	chr10	99009134
ARHGAP19	98971920	99042403	0.000158375	-	Type II Diabetes Mellitus, combined control dataset	17554300	WTCCC	rs10748691	rs10748691	0	1	1	AN,A5,A6,I1,IM,IMD,OQ,OE,O24,O28,O54,O5E,OEE,AAH	chr10	98973945
ARHGAP19	98971920	99042403	0.000158375	-	Type II Diabetes Mellitus, combined control dataset	17554300	WTCCC	rs10748691	rs3814164	1206	1	1	I1,IM,IMD,OQ,OE,O24,O28,O54,O5E,OEE	chr10	98972739
ARHGAP19	98971920	99042403	0.000158375	-	Type II Diabetes Mellitus, combined control dataset	17554300	WTCCC	rs10748691	rs3740522	35189	1	1	I1,I2,I5,I6,I6Q,IM,IMD,IWQ	chr10	99009134
ARHGAP19	98971920	99042403	0.000158375	-	Type II Diabetes Mellitus, combined control dataset	17554300	WTCCC	rs10748691	rs10748691	0	1	1	AN,A5,A6,I1,IM,IMD,OQ,OE,O24,O28,O54,O5E,OEE,AAH	chr10	98973945
ARHGAP19	98971920	99042403	0.000158375	-	Type II Diabetes Mellitus, combined control dataset	17554300	WTCCC	rs10748691	rs3814164	1206	1	1	I1,IM,IMD,OQ,OE,O24,O28,O54,O5E,OEE	chr10	98972739
ARHGAP19	98971920	99042403	0.000158375	-	Type II Diabetes Mellitus, combined control dataset	17554300	WTCCC	rs10748691	rs3740522	35189	1	1	I1,I2,I5,I6,I6Q,IM,IMD,IWQ	chr10	99009134
ARHGAP19	98971920	99042403	0.000158375	-	Type II Diabetes Mellitus, combined control dataset	17554300	WTCCC	rs10748691	rs10748691	0	1	1	AN,A5,A6,I1,IM,IMD,OQ,OE,O24,O28,O54,O5E,OEE,AAH	chr10	98973945
ARHGAP19	98971920	99042403	0.000158375	-	Type II Diabetes Mellitus, combined control dataset	17554300	WTCCC	rs10748691	rs3814164	1206	1	1	I1,IM,IMD,OQ,OE,O24,O28,O54,O5E,OEE	chr10	98972739
ARHGAP19	98971920	99042403	0.000158375	-	Type II Diabetes Mellitus, combined control dataset	17554300	WTCCC	rs10748691	rs3740522	35189	1	1	I1,I2,I5,I6,I6Q,IM,IMD,IWQ	chr10	99009134
ARHGAP19	98971920	99042403	0.000158375	-	Type II Diabetes Mellitus, combined control dataset	17554300	WTCCC	rs10748691	rs10748691	0	1	1	AN,A5,A6,I1,IM,IMD,OQ,OE,O24,O28,O54,O5E,OEE,AAH	chr10	98973945
ARHGAP19	98971920	99042403	0.000158375	-	Type II Diabetes Mellitus, combined control dataset	17554300	WTCCC	rs10748691	rs3814164	1206	1	1	I1,IM,IMD,OQ,OE,O24,O28,O54,O5E,OEE	chr10	98972739
ARHGAP19	98971920	99042403	0.000158375	-	Type II Diabetes Mellitus, combined control dataset	17554300	WTCCC	rs10748691	rs1468069	4804	1	1	I3,I5,I6,I6Q,IM,IMD,IC,ICQ,CYT,OQ,IWQ,OE,O24,O28,O54,O5E,OEE	chr10	98978749
ARHGAP19	98971920	99042403	0.000158375	-	Type II Diabetes Mellitus, combined control dataset	17554300	WTCCC	rs10748691	rs2297987	5499	1	1	AS,A5,A6,IM,IMD,AxM,O54,O5E	chr10	98979444
ARHGAP19	98971920	99042403	0.000158375	-	Type II Diabetes Mellitus, combined control dataset	17554300	WTCCC	rs10748691	rs2861875	6184	1	1	AN,A5,A6	chr10	98980129
ARHGAP19	98971920	99042403	0.000158375	-	Type II Diabetes Mellitus, combined control dataset	17554300	WTCCC	rs10748691	rs10748691	0	1	1	AN,A5,A6,I1,IM,IMD,OQ,OE,O24,O28,O54,O5E,OEE,AAH	chr10	98973945
ARHGAP19	98971920	99042403	0.000158375	-	Type II Diabetes Mellitus, combined control dataset	17554300	WTCCC	rs10748691	rs3814164	1206	1	1	I1,IM,IMD,OQ,OE,O24,O28,O54,O5E,OEE	chr10	98972739
ARHGAP19	98971920	99042403	0.000158375	-	Type II Diabetes Mellitus, combined control dataset	17554300	WTCCC	rs10748691	rs1468069	4804	1	1	I3,I5,I6,I6Q,IM,IMD,IC,ICQ,CYT,OQ,IWQ,OE,O24,O28,O54,O5E,OEE	chr10	98978749
ARHGAP19	98971920	99042403	0.000158375	-	Type II Diabetes Mellitus, combined control dataset	17554300	WTCCC	rs10748691	rs2297987	5499	1	1	AS,A5,A6,IM,IMD,AxM,O54,O5E	chr10	98979444
ARHGAP19	98971920	99042403	0.000158375	-	Type II Diabetes Mellitus, combined control dataset	17554300	WTCCC	rs10748691	rs2861875	6184	1	1	AN,A5,A6	chr10	98980129
ARHGAP19	98971920	99042403	0.000158375	-	Type II Diabetes Mellitus, combined control dataset	17554300	WTCCC	rs10748691	rs10748691	0	1	1	AN,A5,A6,I1,IM,IMD,OQ,OE,O24,O28,O54,O5E,OEE,AAH	chr10	98973945
ARHGAP19	98971920	99042403	0.000158375	-	Type II Diabetes Mellitus, combined control dataset	17554300	WTCCC	rs10748691	rs3814164	1206	1	1	I1,IM,IMD,OQ,OE,O24,O28,O54,O5E,OEE	chr10	98972739
ARHGAP19	98971920	99042403	0.000158375	-	Type II Diabetes Mellitus, combined control dataset	17554300	WTCCC	rs10748691	rs1468069	4804	1	1	I3,I5,I6,I6Q,IM,IMD,IC,ICQ,CYT,OQ,IWQ,OE,O24,O28,O54,O5E,OEE	chr10	98978749
ARHGAP19	98971920	99042403	0.000158375	-	Type II Diabetes Mellitus, combined control dataset	17554300	WTCCC	rs10748691	rs2297987	5499	1	1	AS,A5,A6,IM,IMD,AxM,O54,O5E	chr10	98979444
ARHGAP19	98971920	99042403	0.000158375	-	Type II Diabetes Mellitus, combined control dataset	17554300	WTCCC	rs10748691	rs2861875	6184	1	1	AN,A5,A6	chr10	98980129
ARHGAP19	98971920	99042403	0.000158375	-	Type II Diabetes Mellitus, combined control dataset	17554300	WTCCC	rs10748691	rs10748691	0	1	1	AN,A5,A6,I1,IM,IMD,OQ,OE,O24,O28,O54,O5E,OEE,AAH	chr10	98973945
ARHGAP19	98971920	99042403	0.000158375	-	Type II Diabetes Mellitus, combined control dataset	17554300	WTCCC	rs10748691	rs3814164	1206	1	1	I1,IM,IMD,OQ,OE,O24,O28,O54,O5E,OEE	chr10	98972739
ARHGAP19	98971920	99042403	0.000158375	-	Type II Diabetes Mellitus, combined control dataset	17554300	WTCCC	rs10748691	rs1468069	4804	1	1	I3,I5,I6,I6Q,IM,IMD,IC,ICQ,CYT,OQ,IWQ,OE,O24,O28,O54,O5E,OEE	chr10	98978749
ARHGAP19	98971920	99042403	0.000158375	-	Type II Diabetes Mellitus, combined control dataset	17554300	WTCCC	rs10748691	rs2297987	5499	1	1	AS,A5,A6,IM,IMD,AxM,O54,O5E	chr10	98979444
ARHGAP19	98971920	99042403	0.000158375	-	Type II Diabetes Mellitus, combined control dataset	17554300	WTCCC	rs10748691	rs2861875	6184	1	1	AN,A5,A6	chr10	98980129
ARHGAP19	98971920	99042403	0.000158375	-	Type II Diabetes Mellitus, combined control dataset	17554300	WTCCC	rs10748691	rs10748691	0	1	1	AN,A5,A6,I1,IM,IMD,OQ,OE,O24,O28,O54,O5E,OEE,AAH	chr10	98973945
ARHGAP19	98971920	99042403	0.000158375	-	Type II Diabetes Mellitus, combined control dataset	17554300	WTCCC	rs10748691	rs3814164	1206	1	1	I1,IM,IMD,OQ,OE,O24,O28,O54,O5E,OEE	chr10	98972739
ARHGAP19	98971920	99042403	0.000158375	-	Type II Diabetes Mellitus, combined control dataset	17554300	WTCCC	rs10748691	rs1468069	4804	1	1	I3,I5,I6,I6Q,IM,IMD,IC,ICQ,CYT,OQ,IWQ,OE,O24,O28,O54,O5E,OEE	chr10	98978749
ARHGAP19	98971920	99042403	0.000158375	-	Type II Diabetes Mellitus, combined control dataset	17554300	WTCCC	rs10748691	rs10748691	0	1	1	AN,A5,A6,I1,IM,IMD,OQ,OE,O24,O28,O54,O5E,OEE,AAH	chr10	98973945
ARHGAP19	98971920	99042403	0.000158375	-	Type II Diabetes Mellitus, combined control dataset	17554300	WTCCC	rs10748691	rs3814164	1206	1	1	I1,IM,IMD,OQ,OE,O24,O28,O54,O5E,OEE	chr10	98972739
ARHGAP19	98971920	99042403	0.000158375	-	Type II Diabetes Mellitus, combined control dataset	17554300	WTCCC	rs10748691	rs1468069	4804	1	1	I3,I5,I6,I6Q,IM,IMD,IC,ICQ,CYT,OQ,IWQ,OE,O24,O28,O54,O5E,OEE	chr10	98978749
ARHGAP19	98971920	99042403	0.000158375	-	Type II Diabetes Mellitus, combined control dataset	17554300	WTCCC	rs10748691	rs10748691	0	1	1	AN,A5,A6,I1,IM,IMD,OQ,OE,O24,O28,O54,O5E,OEE,AAH	chr10	98973945
ARHGAP19	98971920	99042403	0.000158375	-	Type II Diabetes Mellitus, combined control dataset	17554300	WTCCC	rs10748691	rs3814164	1206	1	1	I1,IM,IMD,OQ,OE,O24,O28,O54,O5E,OEE	chr10	98972739
ARHGAP19	98971920	99042403	0.000158375	-	Type II Diabetes Mellitus, combined control dataset	17554300	WTCCC	rs10748691	rs1468069	4804	1	1	I3,I5,I6,I6Q,IM,IMD,IC,ICQ,CYT,OQ,IWQ,OE,O24,O28,O54,O5E,OEE	chr10	98978749
ARHGAP19	98971920	99042403	0.000158375	-	Type II Diabetes Mellitus, combined control dataset	17554300	WTCCC	rs10748691	rs10748691	0	1	1	AN,A5,A6,I1,IM,IMD,OQ,OE,O24,O28,O54,O5E,OEE,AAH	chr10	98973945
ARHGAP19	98971920	99042403	0.000158375	-	Type II Diabetes Mellitus, combined control dataset	17554300	WTCCC	rs10748691	rs3814164	1206	1	1	I1,IM,IMD,OQ,OE,O24,O28,O54,O5E,OEE	chr10	98972739
ARHGAP19	98971920	99042403	0.000158375	-	Type II Diabetes Mellitus, combined control dataset	17554300	WTCCC	rs10748691	rs1468069	4804	1	1	I3,I5,I6,I6Q,IM,IMD,IC,ICQ,CYT,OQ,IWQ,OE,O24,O28,O54,O5E,OEE	chr10	98978749
ARHGAP19	98971920	99042403	0.000461367	-	Type II Diabetes Mellitus, combined control dataset	17554300	WTCCC	rs2297987	rs2297987	0	1	1	AS,A5,A6,IM,IMD,AxM,O54,O5E	chr10	98979444
ARHGAP19	98971920	99042403	0.000461367	-	Type II Diabetes Mellitus, combined control dataset	17554300	WTCCC	rs2297987	rs2297987	0	1	1	AS,A5,A6,IM,IMD,AxM,O54,O5E	chr10	98979444
ARHGAP19	98971920	99042403	0.000461367	-	Type II Diabetes Mellitus, combined control dataset	17554300	WTCCC	rs2297987	rs2297987	0	1	1	AS,A5,A6,IM,IMD,AxM,O54,O5E	chr10	98979444
ARHGAP19	98971920	99042403	0.000461367	-	Type II Diabetes Mellitus, combined control dataset	17554300	WTCCC	rs2297987	rs2297987	0	1	1	AS,A5,A6,IM,IMD,AxM,O54,O5E	chr10	98979444
ARHGAP19	98971920	99042403	0.000461367	-	Type II Diabetes Mellitus, combined control dataset	17554300	WTCCC	rs2297987	rs2297987	0	1	1	AS,A5,A6,IM,IMD,AxM,O54,O5E	chr10	98979444
ARHGAP19	98971920	99042403	0.000461367	-	Type II Diabetes Mellitus, combined control dataset	17554300	WTCCC	rs2297987	rs2861875	685	1	1	AN,A5,A6	chr10	98980129
ARHGAP19	98971920	99042403	0.000461367	-	Type II Diabetes Mellitus, combined control dataset	17554300	WTCCC	rs2297987	rs1468069	695	1	1	I3,I5,I6,I6Q,IM,IMD,IC,ICQ,CYT,OQ,IWQ,OE,O24,O28,O54,O5E,OEE	chr10	98978749
ARHGAP19	98971920	99042403	0.000461367	-	Type II Diabetes Mellitus, combined control dataset	17554300	WTCCC	rs2297987	rs10748691	5499	1	1	AN,A5,A6,I1,IM,IMD,OQ,OE,O24,O28,O54,O5E,OEE,AAH	chr10	98973945
ARHGAP19	98971920	99042403	0.000461367	-	Type II Diabetes Mellitus, combined control dataset	17554300	WTCCC	rs2297987	rs3814164	6705	1	1	I1,IM,IMD,OQ,OE,O24,O28,O54,O5E,OEE	chr10	98972739
ARHGAP19	98971920	99042403	0.000461367	-	Type II Diabetes Mellitus, combined control dataset	17554300	WTCCC	rs2297987	rs2297987	0	1	1	AS,A5,A6,IM,IMD,AxM,O54,O5E	chr10	98979444
ARHGAP19	98971920	99042403	0.000461367	-	Type II Diabetes Mellitus, combined control dataset	17554300	WTCCC	rs2297987	rs2861875	685	1	1	AN,A5,A6	chr10	98980129
ARHGAP19	98971920	99042403	0.000461367	-	Type II Diabetes Mellitus, combined control dataset	17554300	WTCCC	rs2297987	rs1468069	695	1	1	I3,I5,I6,I6Q,IM,IMD,IC,ICQ,CYT,OQ,IWQ,OE,O24,O28,O54,O5E,OEE	chr10	98978749
ARHGAP19	98971920	99042403	0.000461367	-	Type II Diabetes Mellitus, combined control dataset	17554300	WTCCC	rs2297987	rs10748691	5499	1	1	AN,A5,A6,I1,IM,IMD,OQ,OE,O24,O28,O54,O5E,OEE,AAH	chr10	98973945
ARHGAP19	98971920	99042403	0.000461367	-	Type II Diabetes Mellitus, combined control dataset	17554300	WTCCC	rs2297987	rs3814164	6705	1	1	I1,IM,IMD,OQ,OE,O24,O28,O54,O5E,OEE	chr10	98972739
ARHGAP19	98971920	99042403	0.000461367	-	Type II Diabetes Mellitus, combined control dataset	17554300	WTCCC	rs2297987	rs2297987	0	1	1	AS,A5,A6,IM,IMD,AxM,O54,O5E	chr10	98979444
ARHGAP19	98971920	99042403	0.000461367	-	Type II Diabetes Mellitus, combined control dataset	17554300	WTCCC	rs2297987	rs2861875	685	1	1	AN,A5,A6	chr10	98980129
ARHGAP19	98971920	99042403	0.000461367	-	Type II Diabetes Mellitus, combined control dataset	17554300	WTCCC	rs2297987	rs1468069	695	1	1	I3,I5,I6,I6Q,IM,IMD,IC,ICQ,CYT,OQ,IWQ,OE,O24,O28,O54,O5E,OEE	chr10	98978749
ARHGAP19	98971920	99042403	0.000461367	-	Type II Diabetes Mellitus, combined control dataset	17554300	WTCCC	rs2297987	rs10748691	5499	1	1	AN,A5,A6,I1,IM,IMD,OQ,OE,O24,O28,O54,O5E,OEE,AAH	chr10	98973945
ARHGAP19	98971920	99042403	0.000461367	-	Type II Diabetes Mellitus, combined control dataset	17554300	WTCCC	rs2297987	rs3814164	6705	1	1	I1,IM,IMD,OQ,OE,O24,O28,O54,O5E,OEE	chr10	98972739
ARHGAP19	98971920	99042403	0.000461367	-	Type II Diabetes Mellitus, combined control dataset	17554300	WTCCC	rs2297987	rs2297987	0	1	1	AS,A5,A6,IM,IMD,AxM,O54,O5E	chr10	98979444
ARHGAP19	98971920	99042403	0.000461367	-	Type II Diabetes Mellitus, combined control dataset	17554300	WTCCC	rs2297987	rs2861875	685	1	1	AN,A5,A6	chr10	98980129
ARHGAP19	98971920	99042403	0.000461367	-	Type II Diabetes Mellitus, combined control dataset	17554300	WTCCC	rs2297987	rs1468069	695	1	1	I3,I5,I6,I6Q,IM,IMD,IC,ICQ,CYT,OQ,IWQ,OE,O24,O28,O54,O5E,OEE	chr10	98978749
ARHGAP19	98971920	99042403	0.000461367	-	Type II Diabetes Mellitus, combined control dataset	17554300	WTCCC	rs2297987	rs10748691	5499	1	1	AN,A5,A6,I1,IM,IMD,OQ,OE,O24,O28,O54,O5E,OEE,AAH	chr10	98973945
ARHGAP19	98971920	99042403	0.000461367	-	Type II Diabetes Mellitus, combined control dataset	17554300	WTCCC	rs2297987	rs3814164	6705	1	1	I1,IM,IMD,OQ,OE,O24,O28,O54,O5E,OEE	chr10	98972739
ARHGAP19	98971920	99042403	0.000461367	-	Type II Diabetes Mellitus, combined control dataset	17554300	WTCCC	rs2297987	rs2297987	0	1	1	AS,A5,A6,IM,IMD,AxM,O54,O5E	chr10	98979444
ARHGAP19	98971920	99042403	0.000461367	-	Type II Diabetes Mellitus, combined control dataset	17554300	WTCCC	rs2297987	rs2297987	0	1	1	AS,A5,A6,IM,IMD,AxM,O54,O5E	chr10	98979444
ARHGAP19	98971920	99042403	0.000461367	-	Type II Diabetes Mellitus, combined control dataset	17554300	WTCCC	rs2297987	rs2297987	0	1	1	AS,A5,A6,IM,IMD,AxM,O54,O5E	chr10	98979444
ARHGAP19	98971920	99042403	0.000461367	-	Type II Diabetes Mellitus, combined control dataset	17554300	WTCCC	rs2297987	rs2297987	0	1	1	AS,A5,A6,IM,IMD,AxM,O54,O5E	chr10	98979444
ARHGAP19	98971920	99042403	0.000606042	-	Type II Diabetes Mellitus, combined control dataset, gender differentiated	17554300	WTCCC	rs701814	rs793517	11803	1	1	AS,A5,A6	chr10	98977512
ARHGAP19	98971920	99042403	0.000606042	-	Type II Diabetes Mellitus, combined control dataset, gender differentiated	17554300	WTCCC	rs701814	rs793516	12266	1	1	AH	chr10	98977975
ARHGAP19	98971920	99042403	0.000606042	-	Type II Diabetes Mellitus, combined control dataset, gender differentiated	17554300	WTCCC	rs701814	rs793517	11803	1	1	AS,A5,A6	chr10	98977512
ARHGAP19	98971920	99042403	0.000606042	-	Type II Diabetes Mellitus, combined control dataset, gender differentiated	17554300	WTCCC	rs701814	rs793516	12266	1	1	AH	chr10	98977975
ARHGAP19	98971920	99042403	0.000606042	-	Type II Diabetes Mellitus, combined control dataset, gender differentiated	17554300	WTCCC	rs701814	rs793517	11803	1	1	AS,A5,A6	chr10	98977512
ARHGAP19	98971920	99042403	0.000606042	-	Type II Diabetes Mellitus, combined control dataset, gender differentiated	17554300	WTCCC	rs701814	rs793516	12266	1	1	AH	chr10	98977975
ARHGAP19	98971920	99042403	0.000606042	-	Type II Diabetes Mellitus, combined control dataset, gender differentiated	17554300	WTCCC	rs701814	rs793517	11803	1	1	AS,A5,A6	chr10	98977512
ARHGAP19	98971920	99042403	0.000606042	-	Type II Diabetes Mellitus, combined control dataset, gender differentiated	17554300	WTCCC	rs701814	rs793516	12266	1	1	AH	chr10	98977975
ARHGAP19	98971920	99042403	0.000606042	-	Type II Diabetes Mellitus, combined control dataset, gender differentiated	17554300	WTCCC	rs701814	rs793517	11803	1	1	AS,A5,A6	chr10	98977512
ARHGAP19	98971920	99042403	0.000606042	-	Type II Diabetes Mellitus, combined control dataset, gender differentiated	17554300	WTCCC	rs701814	rs793516	12266	1	1	AH	chr10	98977975
ARHGAP19	98971920	99042403	0.000606042	-	Type II Diabetes Mellitus, combined control dataset, gender differentiated	17554300	WTCCC	rs701814	rs793517	11803	1	1	AS,A5,A6	chr10	98977512
ARHGAP19	98971920	99042403	0.000606042	-	Type II Diabetes Mellitus, combined control dataset, gender differentiated	17554300	WTCCC	rs701814	rs793516	12266	1	1	AH	chr10	98977975
ARHGAP19	98971920	99042403	0.000811041	-	Type II Diabetes Mellitus, combined control dataset	17554300	WTCCC	rs793517	rs793517	0	1	1	AS,A5,A6	chr10	98977512
ARHGAP19	98971920	99042403	0.000811041	-	Type II Diabetes Mellitus, combined control dataset	17554300	WTCCC	rs793517	rs793516	463	1	1	AH	chr10	98977975
ARHGAP19	98971920	99042403	0.000811041	-	Type II Diabetes Mellitus, combined control dataset	17554300	WTCCC	rs793517	rs793517	0	1	1	AS,A5,A6	chr10	98977512
ARHGAP19	98971920	99042403	0.000811041	-	Type II Diabetes Mellitus, combined control dataset	17554300	WTCCC	rs793517	rs793516	463	1	1	AH	chr10	98977975
ARHGAP19	98971920	99042403	0.000811041	-	Type II Diabetes Mellitus, combined control dataset	17554300	WTCCC	rs793517	rs793517	0	1	1	AS,A5,A6	chr10	98977512
ARHGAP19	98971920	99042403	0.000811041	-	Type II Diabetes Mellitus, combined control dataset	17554300	WTCCC	rs793517	rs793516	463	1	1	AH	chr10	98977975
ARHGAP19	98971920	99042403	0.000811041	-	Type II Diabetes Mellitus, combined control dataset	17554300	WTCCC	rs793517	rs793517	0	1	1	AS,A5,A6	chr10	98977512
ARHGAP19	98971920	99042403	0.000811041	-	Type II Diabetes Mellitus, combined control dataset	17554300	WTCCC	rs793517	rs793516	463	1	1	AH	chr10	98977975
ARHGAP19	98971920	99042403	0.000811041	-	Type II Diabetes Mellitus, combined control dataset	17554300	WTCCC	rs793517	rs793517	0	1	1	AS,A5,A6	chr10	98977512
ARHGAP19	98971920	99042403	0.000811041	-	Type II Diabetes Mellitus, combined control dataset	17554300	WTCCC	rs793517	rs793516	463	1	1	AH	chr10	98977975
ARHGAP19	98971920	99042403	0.000811041	-	Type II Diabetes Mellitus, combined control dataset	17554300	WTCCC	rs793517	rs793517	0	1	1	AS,A5,A6	chr10	98977512
ARHGAP19	98971920	99042403	0.000811041	-	Type II Diabetes Mellitus, combined control dataset	17554300	WTCCC	rs793517	rs793516	463	1	1	AH	chr10	98977975
ARHGAP19	98971920	99042403	0.000811041	-	Type II Diabetes Mellitus, combined control dataset	17554300	WTCCC	rs793517	rs793517	0	1	1	AS,A5,A6	chr10	98977512
ARHGAP19	98971920	99042403	0.000811041	-	Type II Diabetes Mellitus, combined control dataset	17554300	WTCCC	rs793517	rs793516	463	1	1	AH	chr10	98977975
ARHGAP19	98971920	99042403	0.000811041	-	Type II Diabetes Mellitus, combined control dataset	17554300	WTCCC	rs793517	rs793517	0	1	1	AS,A5,A6	chr10	98977512
ARHGAP19	98971920	99042403	0.000811041	-	Type II Diabetes Mellitus, combined control dataset	17554300	WTCCC	rs793517	rs793516	463	1	1	AH	chr10	98977975
ARHGAP19	98971920	99042403	0.000811041	-	Type II Diabetes Mellitus, combined control dataset	17554300	WTCCC	rs793517	rs793517	0	1	1	AS,A5,A6	chr10	98977512
ARHGAP19	98971920	99042403	0.000811041	-	Type II Diabetes Mellitus, combined control dataset	17554300	WTCCC	rs793517	rs793517	0	1	1	AS,A5,A6	chr10	98977512
ARHGAP19	98971920	99042403	0.000811041	-	Type II Diabetes Mellitus, combined control dataset	17554300	WTCCC	rs793517	rs793517	0	1	1	AS,A5,A6	chr10	98977512
ARHGAP19	98971920	99042403	0.000811041	-	Type II Diabetes Mellitus, combined control dataset	17554300	WTCCC	rs793517	rs793517	0	1	1	AS,A5,A6	chr10	98977512
ARHGEF28	72957739	73273574	0.00091121	-	Type II Diabetes Mellitus, combined control dataset, gender differentiated	17554300	WTCCC	rs716707	rs17634428	12351	0.881	1	A6,I6,IM,IMD,OQ,OE,O24,O28,O54,O5E,OEE	chr5	73145976
ARHGEF28	72957739	73273574	0.00091121	-	Type II Diabetes Mellitus, combined control dataset, gender differentiated	17554300	WTCCC	rs716707	rs12658170	13325	0.881	1	AN,A5,A6	chr5	73146950
ARHGEF28	72957739	73273574	0.00081943	-	Type I Diabetes, combined control dataset	17554300	WTCCC	rs16870904	rs16870904	0	1	1	AN,A6,I2,I5,I6,I6Q,IM,IMD,AxM,IWQ	chr5	73149406
ARHGEF28	72957739	73273574	0.00081943	-	Type I Diabetes, combined control dataset	17554300	WTCCC	rs16870904	rs16870904	0	1	1	AN,A6,I2,I5,I6,I6Q,IM,IMD,AxM,IWQ	chr5	73149406
ARHGEF28	72957739	73273574	0.00081943	-	Type I Diabetes, combined control dataset	17554300	WTCCC	rs16870904	rs16870904	0	1	1	AN,A6,I2,I5,I6,I6Q,IM,IMD,AxM,IWQ	chr5	73149406
ARHGEF28	72957739	73273574	0.00091121	-	Type II Diabetes Mellitus, combined control dataset, gender differentiated	17554300	WTCCC	rs716707	rs716707	0	1	1	AS,A5,A6,I3,I5,I6,I6Q,IM,IMD,IC,ICQ,IWQ,O54,O5E,AAH	chr5	73133625
ARHGEF28	72957739	73273574	0.00091121	-	Type II Diabetes Mellitus, combined control dataset, gender differentiated	17554300	WTCCC	rs716707	rs7730426	156	1	1	AS,A5,A6,AxM	chr5	73133781
ARHGEF28	72957739	73273574	0.00091121	-	Type II Diabetes Mellitus, combined control dataset, gender differentiated	17554300	WTCCC	rs716707	rs7730937	455	1	1	OQ,OE,O24,O28,O54,O5E,OEE	chr5	73134080
ARHGEF28	72957739	73273574	0.00091121	-	Type II Diabetes Mellitus, combined control dataset, gender differentiated	17554300	WTCCC	rs716707	rs716707	0	1	1	AS,A5,A6,I3,I5,I6,I6Q,IM,IMD,IC,ICQ,IWQ,O54,O5E,AAH	chr5	73133625
ARHGEF28	72957739	73273574	0.00091121	-	Type II Diabetes Mellitus, combined control dataset, gender differentiated	17554300	WTCCC	rs716707	rs7730426	156	1	1	AS,A5,A6,AxM	chr5	73133781
ARHGEF28	72957739	73273574	0.00091121	-	Type II Diabetes Mellitus, combined control dataset, gender differentiated	17554300	WTCCC	rs716707	rs7730937	455	1	1	OQ,OE,O24,O28,O54,O5E,OEE	chr5	73134080
ARPIN	88240768	88257226	1.8e-06	Type II Diabetes Mellitus	-	-	Diagram GWAS Trans-ethnic data	rs11634658	rs2279849	75491	0.804	0.954	I1,IM,IMD,OQ,OE,O24,O28,O54,O5E,OEE	chr15	88245643
ARPIN	88240768	88257226	2.5e-06	Type II Diabetes Mellitus	-	-	Diagram GWAS Trans-ethnic data	rs12912009	rs3803534	12722	0.818	1	I1,IM,IMD	chr15	88242874
ARPIN	88240768	88257226	2.5e-06	Type II Diabetes Mellitus	-	-	Diagram GWAS Trans-ethnic data	rs12912009	rs8038480	12449	0.828	0.926	IM,IMD,OQ,CM,OE,O24,O28,O54,O5E,OEE	chr15	88242601
ARPIN	88240768	88257226	5.1e-06	Type II Diabetes Mellitus	-	-	Diagram GWAS Trans-ethnic data	rs4932261	rs8038480	11201	0.828	0.926	IM,IMD,OQ,CM,OE,O24,O28,O54,O5E,OEE	chr15	88242601
ARPIN	88240768	88257226	5.7e-06	Type II Diabetes Mellitus	-	-	Diagram GWAS Trans-ethnic data	rs1866476	rs8038480	13054	0.828	0.926	IM,IMD,OQ,CM,OE,O24,O28,O54,O5E,OEE	chr15	88242601
ARPIN	88240768	88257226	7.8e-05	Type II Diabetes Mellitus	-	-	Diagram GWAS Trans-ethnic data	rs11638138	rs8038480	12842	0.828	0.926	IM,IMD,OQ,CM,OE,O24,O28,O54,O5E,OEE	chr15	88242601
ARPIN	88240768	88257226	2e-11	Type 2 diabetes	-	21874001	Nat Genet	rs2028299	rs2279849	70382	0.839	0.955	I1,IM,IMD,OQ,OE,O24,O28,O54,O5E,OEE	chr15	88245643
ARPIN	88240768	88257226	2e-11	Type 2 diabetes	-	21874001	Nat Genet	rs2028299	rs2279849	70382	0.839	0.955	I1,IM,IMD,OQ,OE,O24,O28,O54,O5E,OEE	chr15	88245643
ARPIN	88240768	88257226	2e-11	Type 2 diabetes	-	21874001	Nat Genet	rs2028299	rs2279849	70382	0.839	0.955	I1,IM,IMD,OQ,OE,O24,O28,O54,O5E,OEE	chr15	88245643
ARPIN	88240768	88257226	3.7e-07	Type II Diabetes Mellitus	-	-	Diagram GWAS Trans-ethnic data	rs1371135	rs2279849	53369	0.839	0.955	I1,IM,IMD,OQ,OE,O24,O28,O54,O5E,OEE	chr15	88245643
ARPIN	88240768	88257226	4.2e-07	Type II Diabetes Mellitus	-	-	Diagram GWAS Trans-ethnic data	rs4932143	rs2279849	72572	0.839	0.955	I1,IM,IMD,OQ,OE,O24,O28,O54,O5E,OEE	chr15	88245643
ARPIN	88240768	88257226	5.5e-07	Type II Diabetes Mellitus	-	-	Diagram GWAS Trans-ethnic data	rs9920775	rs2279849	76366	0.839	0.955	I1,IM,IMD,OQ,OE,O24,O28,O54,O5E,OEE	chr15	88245643
ARPIN	88240768	88257226	7.4e-07	Type II Diabetes Mellitus	-	-	Diagram GWAS Trans-ethnic data	rs8031576	rs2279849	64425	0.839	0.955	I1,IM,IMD,OQ,OE,O24,O28,O54,O5E,OEE	chr15	88245643
ARPIN	88240768	88257226	9.4e-07	Type II Diabetes Mellitus	-	-	Diagram GWAS Trans-ethnic data	rs4932148	rs2279849	50283	0.839	0.955	I1,IM,IMD,OQ,OE,O24,O28,O54,O5E,OEE	chr15	88245643
ARPIN	88240768	88257226	1.2e-06	Type II Diabetes Mellitus	-	-	Diagram GWAS Trans-ethnic data	rs2351706	rs2279849	60524	0.839	0.955	I1,IM,IMD,OQ,OE,O24,O28,O54,O5E,OEE	chr15	88245643
ARPIN	88240768	88257226	1.3e-06	Type II Diabetes Mellitus	-	-	Diagram GWAS Trans-ethnic data	rs9920421	rs2279849	76572	0.839	0.955	I1,IM,IMD,OQ,OE,O24,O28,O54,O5E,OEE	chr15	88245643
ARPIN	88240768	88257226	1.7e-06	Type II Diabetes Mellitus	-	-	Diagram GWAS Trans-ethnic data	rs3759831	rs2279849	29997	0.839	0.955	I1,IM,IMD,OQ,OE,O24,O28,O54,O5E,OEE	chr15	88245643
ARPIN	88240768	88257226	1.7e-05	Type II Diabetes Mellitus	-	-	Diagram GWAS Trans-ethnic data	rs7111	rs2279849	70766	0.839	0.955	I1,IM,IMD,OQ,OE,O24,O28,O54,O5E,OEE	chr15	88245643
ARPIN	88240768	88257226	1.3e-06	Type II Diabetes Mellitus	-	-	Diagram GWAS Trans-ethnic data	rs893617	rs11629791	67857	0.842	0.956	OQ	chr15	88250139
ARPIN	88240768	88257226	1.8e-06	Type II Diabetes Mellitus	-	-	Diagram GWAS Trans-ethnic data	rs11634658	rs3803534	72722	0.842	0.956	I1,IM,IMD	chr15	88242874
ARPIN	88240768	88257226	1.8e-06	Type II Diabetes Mellitus	-	-	Diagram GWAS Trans-ethnic data	rs11634658	rs11629791	79987	0.842	0.918	OQ	chr15	88250139
ARPIN	88240768	88257226	4.3e-06	Type II Diabetes Mellitus	-	-	Diagram GWAS Trans-ethnic data	rs12594808	rs11629791	48251	0.842	0.956	OQ	chr15	88250139
ARPIN	88240768	88257226	5.4e-06	Type II Diabetes Mellitus	-	-	Diagram GWAS Trans-ethnic data	rs8034631	rs11629791	26470	0.842	0.956	OQ	chr15	88250139
ARPIN	88240768	88257226	5.5e-06	Type II Diabetes Mellitus	-	-	Diagram GWAS Trans-ethnic data	rs986505	rs11629791	30722	0.842	0.956	OQ	chr15	88250139
ARPIN	88240768	88257226	2.5e-06	Type II Diabetes Mellitus	-	-	Diagram GWAS Trans-ethnic data	rs12912009	rs3853638	13992	0.864	0.963	A6,I2,I5,I6,I6Q,IM,IMD,OQ,IWQ,OE,O24,O28,O54,O5E,OEE,AAH	chr15	88244144
ARPIN	88240768	88257226	5.1e-06	Type II Diabetes Mellitus	-	-	Diagram GWAS Trans-ethnic data	rs4932261	rs3853638	12744	0.864	0.963	A6,I2,I5,I6,I6Q,IM,IMD,OQ,IWQ,OE,O24,O28,O54,O5E,OEE,AAH	chr15	88244144
ARPIN	88240768	88257226	5.7e-06	Type II Diabetes Mellitus	-	-	Diagram GWAS Trans-ethnic data	rs1866476	rs3853638	14597	0.864	0.963	A6,I2,I5,I6,I6Q,IM,IMD,OQ,IWQ,OE,O24,O28,O54,O5E,OEE,AAH	chr15	88244144
ARPIN	88240768	88257226	7.8e-05	Type II Diabetes Mellitus	-	-	Diagram GWAS Trans-ethnic data	rs11638138	rs3853638	14385	0.864	0.963	A6,I2,I5,I6,I6Q,IM,IMD,OQ,IWQ,OE,O24,O28,O54,O5E,OEE,AAH	chr15	88244144
ARPIN	88240768	88257226	1.3e-06	Type II Diabetes Mellitus	-	-	Diagram GWAS Trans-ethnic data	rs893617	rs2279849	63361	0.876	0.956	I1,IM,IMD,OQ,OE,O24,O28,O54,O5E,OEE	chr15	88245643
ARPIN	88240768	88257226	2.5e-06	Type II Diabetes Mellitus	-	-	Diagram GWAS Trans-ethnic data	rs12912009	rs2279849	15491	0.876	0.956	I1,IM,IMD,OQ,OE,O24,O28,O54,O5E,OEE	chr15	88245643
ARPIN	88240768	88257226	4.3e-06	Type II Diabetes Mellitus	-	-	Diagram GWAS Trans-ethnic data	rs12594808	rs2279849	43755	0.876	0.956	I1,IM,IMD,OQ,OE,O24,O28,O54,O5E,OEE	chr15	88245643
ARPIN	88240768	88257226	5.4e-06	Type II Diabetes Mellitus	-	-	Diagram GWAS Trans-ethnic data	rs8034631	rs2279849	21974	0.876	0.956	I1,IM,IMD,OQ,OE,O24,O28,O54,O5E,OEE	chr15	88245643
ARPIN	88240768	88257226	5.5e-06	Type II Diabetes Mellitus	-	-	Diagram GWAS Trans-ethnic data	rs986505	rs2279849	26226	0.876	0.956	I1,IM,IMD,OQ,OE,O24,O28,O54,O5E,OEE	chr15	88245643
ARPIN	88240768	88257226	2e-11	Type 2 diabetes	-	21874001	Nat Genet	rs2028299	rs3803534	67613	0.879	0.957	I1,IM,IMD	chr15	88242874
ARPIN	88240768	88257226	2e-11	Type 2 diabetes	-	21874001	Nat Genet	rs2028299	rs3803534	67613	0.879	0.957	I1,IM,IMD	chr15	88242874
ARPIN	88240768	88257226	2e-11	Type 2 diabetes	-	21874001	Nat Genet	rs2028299	rs3803534	67613	0.879	0.957	I1,IM,IMD	chr15	88242874
ARPIN	88240768	88257226	3.7e-07	Type II Diabetes Mellitus	-	-	Diagram GWAS Trans-ethnic data	rs1371135	rs3803534	50600	0.879	0.957	I1,IM,IMD	chr15	88242874
ARPIN	88240768	88257226	4.2e-07	Type II Diabetes Mellitus	-	-	Diagram GWAS Trans-ethnic data	rs4932143	rs3803534	69803	0.879	0.957	I1,IM,IMD	chr15	88242874
ARPIN	88240768	88257226	5.5e-07	Type II Diabetes Mellitus	-	-	Diagram GWAS Trans-ethnic data	rs9920775	rs3803534	73597	0.879	0.957	I1,IM,IMD	chr15	88242874
ARPIN	88240768	88257226	7.4e-07	Type II Diabetes Mellitus	-	-	Diagram GWAS Trans-ethnic data	rs8031576	rs3803534	61656	0.879	0.957	I1,IM,IMD	chr15	88242874
ARPIN	88240768	88257226	9.4e-07	Type II Diabetes Mellitus	-	-	Diagram GWAS Trans-ethnic data	rs4932148	rs3803534	47514	0.879	0.957	I1,IM,IMD	chr15	88242874
ARPIN	88240768	88257226	1.2e-06	Type II Diabetes Mellitus	-	-	Diagram GWAS Trans-ethnic data	rs2351706	rs3803534	57755	0.879	0.957	I1,IM,IMD	chr15	88242874
ARPIN	88240768	88257226	1.3e-06	Type II Diabetes Mellitus	-	-	Diagram GWAS Trans-ethnic data	rs9920421	rs3803534	73803	0.879	0.957	I1,IM,IMD	chr15	88242874
ARPIN	88240768	88257226	1.7e-06	Type II Diabetes Mellitus	-	-	Diagram GWAS Trans-ethnic data	rs3759831	rs3803534	27228	0.879	0.957	I1,IM,IMD	chr15	88242874
ARPIN	88240768	88257226	1.7e-05	Type II Diabetes Mellitus	-	-	Diagram GWAS Trans-ethnic data	rs7111	rs3803534	67997	0.879	0.957	I1,IM,IMD	chr15	88242874
ARPIN	88240768	88257226	2e-11	Type 2 diabetes	-	21874001	Nat Genet	rs2028299	rs11629791	74878	0.881	0.958	OQ	chr15	88250139
ARPIN	88240768	88257226	2e-11	Type 2 diabetes	-	21874001	Nat Genet	rs2028299	rs11629791	74878	0.881	0.958	OQ	chr15	88250139
ARPIN	88240768	88257226	2e-11	Type 2 diabetes	-	21874001	Nat Genet	rs2028299	rs11629791	74878	0.881	0.958	OQ	chr15	88250139
ARPIN	88240768	88257226	3.7e-07	Type II Diabetes Mellitus	-	-	Diagram GWAS Trans-ethnic data	rs1371135	rs11629791	57865	0.881	0.958	OQ	chr15	88250139
ARPIN	88240768	88257226	4.2e-07	Type II Diabetes Mellitus	-	-	Diagram GWAS Trans-ethnic data	rs4932143	rs11629791	77068	0.881	0.958	OQ	chr15	88250139
ARPIN	88240768	88257226	5.5e-07	Type II Diabetes Mellitus	-	-	Diagram GWAS Trans-ethnic data	rs9920775	rs11629791	80862	0.881	0.958	OQ	chr15	88250139
ARPIN	88240768	88257226	7.4e-07	Type II Diabetes Mellitus	-	-	Diagram GWAS Trans-ethnic data	rs8031576	rs11629791	68921	0.881	0.958	OQ	chr15	88250139
ARPIN	88240768	88257226	9.4e-07	Type II Diabetes Mellitus	-	-	Diagram GWAS Trans-ethnic data	rs4932148	rs11629791	54779	0.881	0.958	OQ	chr15	88250139
ARPIN	88240768	88257226	1.2e-06	Type II Diabetes Mellitus	-	-	Diagram GWAS Trans-ethnic data	rs2351706	rs11629791	65020	0.881	0.958	OQ	chr15	88250139
ARPIN	88240768	88257226	1.3e-06	Type II Diabetes Mellitus	-	-	Diagram GWAS Trans-ethnic data	rs9920421	rs11629791	81068	0.881	0.958	OQ	chr15	88250139
ARPIN	88240768	88257226	1.7e-06	Type II Diabetes Mellitus	-	-	Diagram GWAS Trans-ethnic data	rs3759831	rs11629791	34493	0.881	0.958	OQ	chr15	88250139
ARPIN	88240768	88257226	1.7e-05	Type II Diabetes Mellitus	-	-	Diagram GWAS Trans-ethnic data	rs7111	rs11629791	75262	0.881	0.958	OQ	chr15	88250139
ARPIN	88240768	88257226	1.2e-06	Type II Diabetes Mellitus	-	-	Diagram GWAS Trans-ethnic data	rs2043880	rs11629791	16609	0.883	1	OQ	chr15	88250139
ARPIN	88240768	88257226	2.4e-06	Type II Diabetes Mellitus	-	-	Diagram GWAS Trans-ethnic data	rs4932265	rs11629791	25842	0.883	1	OQ	chr15	88250139
ARPIN	88240768	88257226	5.1e-06	Type II Diabetes Mellitus	-	-	Diagram GWAS Trans-ethnic data	rs4932261	rs11629791	18739	0.883	1	OQ	chr15	88250139
ARPIN	88240768	88257226	5.7e-06	Type II Diabetes Mellitus	-	-	Diagram GWAS Trans-ethnic data	rs1866476	rs11629791	20592	0.883	1	OQ	chr15	88250139
ARPIN	88240768	88257226	5.8e-05	Type II Diabetes Mellitus	-	-	Diagram GWAS Trans-ethnic data	rs2279849	rs11629791	4496	0.883	1	OQ	chr15	88250139
ARPIN	88240768	88257226	6.2e-05	Type II Diabetes Mellitus	-	-	Diagram GWAS Trans-ethnic data	rs11629791	rs2279849	4496	0.883	1	I1,IM,IMD,OQ,OE,O24,O28,O54,O5E,OEE	chr15	88245643
ARPIN	88240768	88257226	7.8e-05	Type II Diabetes Mellitus	-	-	Diagram GWAS Trans-ethnic data	rs11638138	rs11629791	20380	0.883	1	OQ	chr15	88250139
ARPIN	88240768	88257226	0.000405647	-	Type I Diabetes, Rheumatoid Arthritis, combined case analysis	17554300	WTCCC	rs12914541	rs12907907	53662	0.892	1	IM,IMD,OQ,OE,O24,O28,O54,O5E,OEE,AAH	chr15	88242012
ARPIN	88240768	88257226	0.000405647	-	Type I Diabetes, Rheumatoid Arthritis, combined case analysis	17554300	WTCCC	rs12914541	rs12907907	53662	0.892	1	IM,IMD,OQ,OE,O24,O28,O54,O5E,OEE,AAH	chr15	88242012
ARPIN	88240768	88257226	0.000405647	-	Type I Diabetes, Rheumatoid Arthritis, combined case analysis	17554300	WTCCC	rs12914541	rs12907907	53662	0.892	1	IM,IMD,OQ,OE,O24,O28,O54,O5E,OEE,AAH	chr15	88242012
ARPIN	88240768	88257226	0.00044	Type II Diabetes Mellitus	-	-	Diagram GWAS Trans-ethnic data	rs12591948	rs12907907	52165	0.892	1	IM,IMD,OQ,OE,O24,O28,O54,O5E,OEE,AAH	chr15	88242012
ARPIN	88240768	88257226	0.00065	Type II Diabetes Mellitus	-	-	Diagram GWAS Trans-ethnic data	rs11638418	rs12907907	71833	0.892	1	IM,IMD,OQ,OE,O24,O28,O54,O5E,OEE,AAH	chr15	88242012
ARPIN	88240768	88257226	2.4e-06	Type II Diabetes Mellitus	-	-	Diagram GWAS Trans-ethnic data	rs4932265	rs3803534	18577	0.906	0.952	I1,IM,IMD	chr15	88242874
ARPIN	88240768	88257226	2.4e-06	Type II Diabetes Mellitus	-	-	Diagram GWAS Trans-ethnic data	rs4932265	rs2279849	21346	0.906	0.952	I1,IM,IMD,OQ,OE,O24,O28,O54,O5E,OEE	chr15	88245643
ARPIN	88240768	88257226	1.2e-06	Type II Diabetes Mellitus	-	-	Diagram GWAS Trans-ethnic data	rs2043880	rs2279849	12113	0.916	0.957	I1,IM,IMD,OQ,OE,O24,O28,O54,O5E,OEE	chr15	88245643
ARPIN	88240768	88257226	2.4e-06	Type II Diabetes Mellitus	-	-	Diagram GWAS Trans-ethnic data	rs4932265	rs2279849	21346	0.916	0.957	I1,IM,IMD,OQ,OE,O24,O28,O54,O5E,OEE	chr15	88245643
ARPIN	88240768	88257226	5.1e-06	Type II Diabetes Mellitus	-	-	Diagram GWAS Trans-ethnic data	rs4932261	rs2279849	14243	0.916	0.957	I1,IM,IMD,OQ,OE,O24,O28,O54,O5E,OEE	chr15	88245643
ARPIN	88240768	88257226	5.7e-06	Type II Diabetes Mellitus	-	-	Diagram GWAS Trans-ethnic data	rs1866476	rs2279849	16096	0.916	0.957	I1,IM,IMD,OQ,OE,O24,O28,O54,O5E,OEE	chr15	88245643
ARPIN	88240768	88257226	7.8e-05	Type II Diabetes Mellitus	-	-	Diagram GWAS Trans-ethnic data	rs11638138	rs2279849	15884	0.916	0.957	I1,IM,IMD,OQ,OE,O24,O28,O54,O5E,OEE	chr15	88245643
ARPIN	88240768	88257226	1.3e-06	Type II Diabetes Mellitus	-	-	Diagram GWAS Trans-ethnic data	rs893617	rs3803534	60592	0.917	0.958	I1,IM,IMD	chr15	88242874
ARPIN	88240768	88257226	2.5e-06	Type II Diabetes Mellitus	-	-	Diagram GWAS Trans-ethnic data	rs12912009	rs3803534	12722	0.917	0.958	I1,IM,IMD	chr15	88242874
ARPIN	88240768	88257226	4.3e-06	Type II Diabetes Mellitus	-	-	Diagram GWAS Trans-ethnic data	rs12594808	rs3803534	40986	0.917	0.958	I1,IM,IMD	chr15	88242874
ARPIN	88240768	88257226	5.4e-06	Type II Diabetes Mellitus	-	-	Diagram GWAS Trans-ethnic data	rs8034631	rs3803534	19205	0.917	0.958	I1,IM,IMD	chr15	88242874
ARPIN	88240768	88257226	5.5e-06	Type II Diabetes Mellitus	-	-	Diagram GWAS Trans-ethnic data	rs986505	rs3803534	23457	0.917	0.958	I1,IM,IMD	chr15	88242874
ARPIN	88240768	88257226	1.8e-05	Type II Diabetes Mellitus	-	-	Diagram GWAS Trans-ethnic data	rs17242083	rs2279849	4837	0.92	1	I1,IM,IMD,OQ,OE,O24,O28,O54,O5E,OEE	chr15	88245643
ARPIN	88240768	88257226	2.5e-06	Type II Diabetes Mellitus	-	-	Diagram GWAS Trans-ethnic data	rs12912009	rs11629791	19987	0.921	1	OQ	chr15	88250139
ARPIN	88240768	88257226	6.2e-05	Type II Diabetes Mellitus	-	-	Diagram GWAS Trans-ethnic data	rs11629791	rs3803534	7265	0.921	1	I1,IM,IMD	chr15	88242874
ARPIN	88240768	88257226	6.2e-05	Type II Diabetes Mellitus	-	-	Diagram GWAS Trans-ethnic data	rs3803534	rs11629791	7265	0.921	1	OQ	chr15	88250139
ARPIN	88240768	88257226	1.2e-06	Type II Diabetes Mellitus	-	-	Diagram GWAS Trans-ethnic data	rs2043880	rs3803534	9344	0.954	1	I1,IM,IMD	chr15	88242874
ARPIN	88240768	88257226	1.2e-06	Type II Diabetes Mellitus	-	-	Diagram GWAS Trans-ethnic data	rs2043880	rs2279849	12113	0.954	1	I1,IM,IMD,OQ,OE,O24,O28,O54,O5E,OEE	chr15	88245643
ARPIN	88240768	88257226	1.7e-06	Type II Diabetes Mellitus	-	-	Diagram GWAS Trans-ethnic data	rs3759831	rs3803534	27228	0.954	1	I1,IM,IMD	chr15	88242874
ARPIN	88240768	88257226	1.7e-06	Type II Diabetes Mellitus	-	-	Diagram GWAS Trans-ethnic data	rs3759831	rs2279849	29997	0.954	1	I1,IM,IMD,OQ,OE,O24,O28,O54,O5E,OEE	chr15	88245643
ARPIN	88240768	88257226	1.2e-06	Type II Diabetes Mellitus	-	-	Diagram GWAS Trans-ethnic data	rs2043880	rs3803534	9344	0.959	1	I1,IM,IMD	chr15	88242874
ARPIN	88240768	88257226	2.4e-06	Type II Diabetes Mellitus	-	-	Diagram GWAS Trans-ethnic data	rs4932265	rs3803534	18577	0.959	1	I1,IM,IMD	chr15	88242874
ARPIN	88240768	88257226	5.1e-06	Type II Diabetes Mellitus	-	-	Diagram GWAS Trans-ethnic data	rs4932261	rs3803534	11474	0.959	1	I1,IM,IMD	chr15	88242874
ARPIN	88240768	88257226	5.7e-06	Type II Diabetes Mellitus	-	-	Diagram GWAS Trans-ethnic data	rs1866476	rs3803534	13327	0.959	1	I1,IM,IMD	chr15	88242874
ARPIN	88240768	88257226	1.8e-05	Type II Diabetes Mellitus	-	-	Diagram GWAS Trans-ethnic data	rs17242083	rs3803534	7606	0.959	1	I1,IM,IMD	chr15	88242874
ARPIN	88240768	88257226	5.8e-05	Type II Diabetes Mellitus	-	-	Diagram GWAS Trans-ethnic data	rs2279849	rs3803534	2769	0.959	1	I1,IM,IMD	chr15	88242874
ARPIN	88240768	88257226	6.2e-05	Type II Diabetes Mellitus	-	-	Diagram GWAS Trans-ethnic data	rs3803534	rs2279849	2769	0.959	1	I1,IM,IMD,OQ,OE,O24,O28,O54,O5E,OEE	chr15	88245643
ARPIN	88240768	88257226	7.8e-05	Type II Diabetes Mellitus	-	-	Diagram GWAS Trans-ethnic data	rs11638138	rs3803534	13115	0.959	1	I1,IM,IMD	chr15	88242874
ARPIN	88240768	88257226	1.8e-05	Type II Diabetes Mellitus	-	-	Diagram GWAS Trans-ethnic data	rs17242083	rs11629791	341	0.96	1	OQ	chr15	88250139
ARPIN	88240768	88257226	5.8e-05	Type II Diabetes Mellitus	-	-	Diagram GWAS Trans-ethnic data	rs2279849	rs2279849	0	1	1	I1,IM,IMD,OQ,OE,O24,O28,O54,O5E,OEE	chr15	88245643
ARPIN	88240768	88257226	5.8e-05	Type II Diabetes Mellitus	-	-	Diagram GWAS Trans-ethnic data	rs2279849	rs2279849	0	1	1	I1,IM,IMD,OQ,OE,O24,O28,O54,O5E,OEE	chr15	88245643
ARPIN	88240768	88257226	5.8e-05	Type II Diabetes Mellitus	-	-	Diagram GWAS Trans-ethnic data	rs2279849	rs3803534	2769	1	1	I1,IM,IMD	chr15	88242874
ARPIN	88240768	88257226	5.8e-05	Type II Diabetes Mellitus	-	-	Diagram GWAS Trans-ethnic data	rs2279849	rs2279849	0	1	1	I1,IM,IMD,OQ,OE,O24,O28,O54,O5E,OEE	chr15	88245643
ARPIN	88240768	88257226	6.2e-05	Type II Diabetes Mellitus	-	-	Diagram GWAS Trans-ethnic data	rs11629791	rs11629791	0	1	1	OQ	chr15	88250139
ARPIN	88240768	88257226	6.2e-05	Type II Diabetes Mellitus	-	-	Diagram GWAS Trans-ethnic data	rs11629791	rs11629791	0	1	1	OQ	chr15	88250139
ARPIN	88240768	88257226	6.2e-05	Type II Diabetes Mellitus	-	-	Diagram GWAS Trans-ethnic data	rs11629791	rs11629791	0	1	1	OQ	chr15	88250139
ARPIN	88240768	88257226	6.2e-05	Type II Diabetes Mellitus	-	-	Diagram GWAS Trans-ethnic data	rs3803534	rs3803534	0	1	1	I1,IM,IMD	chr15	88242874
ARPIN	88240768	88257226	6.2e-05	Type II Diabetes Mellitus	-	-	Diagram GWAS Trans-ethnic data	rs3803534	rs3803534	0	1	1	I1,IM,IMD	chr15	88242874
ARPIN	88240768	88257226	6.2e-05	Type II Diabetes Mellitus	-	-	Diagram GWAS Trans-ethnic data	rs3803534	rs2279849	2769	1	1	I1,IM,IMD,OQ,OE,O24,O28,O54,O5E,OEE	chr15	88245643
ARPIN	88240768	88257226	6.2e-05	Type II Diabetes Mellitus	-	-	Diagram GWAS Trans-ethnic data	rs3803534	rs3803534	0	1	1	I1,IM,IMD	chr15	88242874
ATG16L2	72203099	72218328	0.0014	Type II Diabetes Mellitus	-	-	Diagram GWAS Trans-ethnic data	rs4394861	rs10898881	273952	0.808	0.917	IM,IMD,OQ,OE,O24	chr11	72204666
ATG16L2	72203099	72218328	0.00036	Type II Diabetes Mellitus	-	-	Diagram GWAS Trans-ethnic data	rs12294037	rs3862794	269031	0.843	1	I1,IM,IMD,OQ,OE,O24,O28,O54,O5E,OEE	chr11	72216248
ATG16L2	72203099	72218328	0.0014	Type II Diabetes Mellitus	-	-	Diagram GWAS Trans-ethnic data	rs4394861	rs3862794	262370	0.967	1	I1,IM,IMD,OQ,OE,O24,O28,O54,O5E,OEE	chr11	72216248
ATG16L2	72203099	72218328	0.00036	Type II Diabetes Mellitus	-	-	Diagram GWAS Trans-ethnic data	rs12294037	rs3862794	269031	1	1	I1,IM,IMD,OQ,OE,O24,O28,O54,O5E,OEE	chr11	72216248
ATP2A2	109203415	109273280	6e-06	Body mass index	-	25673413	Nature	rs1502337	rs4766428	339607	0.84	0.942	IM,IMD,AxM	chr12	109207628
ATP2A2	109203415	109273280	6e-06	Body mass index	-	25673413	Nature	rs1502337	rs3026445	339649	0.851	0.959	I1,I2,I5,I6,I6Q,IM,IMD,IBC,CM,IWQ,O54,O5E	chr12	109207586
ATP2A2	109203415	109273280	0.0014	Type II Diabetes Mellitus	-	-	Diagram GWAS Trans-ethnic data	rs970228	rs3026486	287637	0.908	1	IBC	chr12	109266915
ATP2A2	109203415	109273280	0.0014	Type II Diabetes Mellitus	-	-	Diagram GWAS Trans-ethnic data	rs970228	rs11065631	291786	0.908	1	I6,IM,IMD,IBC,OQ,OE,O24,O28,O54,O5E,OEE	chr12	109262766
ATP2A2	109203415	109273280	0.0014	Type II Diabetes Mellitus	-	-	Diagram GWAS Trans-ethnic data	rs970228	rs17187412	303402	0.908	1	AN,A6,IM,IMD,O54,O5E	chr12	109251150
ATP2A2	109203415	109273280	0.0014	Type II Diabetes Mellitus	-	-	Diagram GWAS Trans-ethnic data	rs970228	rs7967246	313600	0.908	1	IM,IMD	chr12	109240952
ATP5B	55318226	55326119	0.00013	Type II Diabetes Mellitus	-	-	Diagram GWAS Trans-ethnic data	rs2926743	rs9634246	79712	0.809	0.917	IM,IMD,OQ,AxM,OE,O24,O28,O54,O5E,OEE	chr12	55320655
ATP5B	55318226	55326119	0.0003	Type II Diabetes Mellitus	-	-	Diagram GWAS Trans-ethnic data	rs2290894	rs9634246	74307	0.809	0.917	IM,IMD,OQ,AxM,OE,O24,O28,O54,O5E,OEE	chr12	55320655
ATP5B	55318226	55326119	0.00061	Type II Diabetes Mellitus	-	-	Diagram GWAS Trans-ethnic data	rs941207	rs9634246	11104	0.826	1	IM,IMD,OQ,AxM,OE,O24,O28,O54,O5E,OEE	chr12	55320655
ATP5B	55318226	55326119	0.00061	Type II Diabetes Mellitus	-	-	Diagram GWAS Trans-ethnic data	rs941207	rs9634246	11104	0.845	0.919	IM,IMD,OQ,AxM,OE,O24,O28,O54,O5E,OEE	chr12	55320655
ATP5B	55318226	55326119	4.5e-05	Type II Diabetes Mellitus	-	-	Diagram GWAS Trans-ethnic data	rs3214051	rs9634246	84848	0.849	0.958	IM,IMD,OQ,AxM,OE,O24,O28,O54,O5E,OEE	chr12	55320655
ATP5B	55318226	55326119	0.00015	Type II Diabetes Mellitus	-	-	Diagram GWAS Trans-ethnic data	rs1466382	rs9634246	82446	0.849	0.958	IM,IMD,OQ,AxM,OE,O24,O28,O54,O5E,OEE	chr12	55320655
ATP5B	55318226	55326119	0.00021	Type II Diabetes Mellitus	-	-	Diagram GWAS Trans-ethnic data	rs1979325	rs9634246	87548	0.849	0.958	IM,IMD,OQ,AxM,OE,O24,O28,O54,O5E,OEE	chr12	55320655
ATP5B	55318226	55326119	0.00024	Type II Diabetes Mellitus	-	-	Diagram GWAS Trans-ethnic data	rs1026565	rs9634246	103440	0.849	0.958	IM,IMD,OQ,AxM,OE,O24,O28,O54,O5E,OEE	chr12	55320655
ATP5B	55318226	55326119	0.00024	Type II Diabetes Mellitus	-	-	Diagram GWAS Trans-ethnic data	rs2958127	rs9634246	79919	0.849	0.958	IM,IMD,OQ,AxM,OE,O24,O28,O54,O5E,OEE	chr12	55320655
ATP5B	55318226	55326119	0.00025	Type II Diabetes Mellitus	-	-	Diagram GWAS Trans-ethnic data	rs7313074	rs9634246	120101	0.849	0.958	IM,IMD,OQ,AxM,OE,O24,O28,O54,O5E,OEE	chr12	55320655
ATP5B	55318226	55326119	0.00028	Type II Diabetes Mellitus	-	-	Diagram GWAS Trans-ethnic data	rs898609	rs9634246	72422	0.849	0.958	IM,IMD,OQ,AxM,OE,O24,O28,O54,O5E,OEE	chr12	55320655
ATP5B	55318226	55326119	0.00029	Type II Diabetes Mellitus	-	-	Diagram GWAS Trans-ethnic data	rs1465081	rs9634246	15786	0.849	1	IM,IMD,OQ,AxM,OE,O24,O28,O54,O5E,OEE	chr12	55320655
ATP5B	55318226	55326119	0.00032	Type II Diabetes Mellitus	-	-	Diagram GWAS Trans-ethnic data	rs2035081	rs9634246	91491	0.849	0.958	IM,IMD,OQ,AxM,OE,O24,O28,O54,O5E,OEE	chr12	55320655
ATP5B	55318226	55326119	0.00033	Type II Diabetes Mellitus	-	-	Diagram GWAS Trans-ethnic data	rs11171951	rs9634246	78249	0.849	0.958	IM,IMD,OQ,AxM,OE,O24,O28,O54,O5E,OEE	chr12	55320655
ATP5B	55318226	55326119	0.00039	Type II Diabetes Mellitus	-	-	Diagram GWAS Trans-ethnic data	rs2926753	rs9634246	98752	0.849	0.958	IM,IMD,OQ,AxM,OE,O24,O28,O54,O5E,OEE	chr12	55320655
ATP5B	55318226	55326119	0.0004	Type II Diabetes Mellitus	-	-	Diagram GWAS Trans-ethnic data	rs2958153	rs9634246	47129	0.849	1	IM,IMD,OQ,AxM,OE,O24,O28,O54,O5E,OEE	chr12	55320655
ATP5B	55318226	55326119	0.00042	Type II Diabetes Mellitus	-	-	Diagram GWAS Trans-ethnic data	rs2958130	rs9634246	106118	0.849	0.958	IM,IMD,OQ,AxM,OE,O24,O28,O54,O5E,OEE	chr12	55320655
ATP5B	55318226	55326119	0.00062	Type II Diabetes Mellitus	-	-	Diagram GWAS Trans-ethnic data	rs7967600	rs9634246	127604	0.849	0.958	IM,IMD,OQ,AxM,OE,O24,O28,O54,O5E,OEE	chr12	55320655
ATP5B	55318226	55326119	0.00026	Type II Diabetes Mellitus	-	-	Diagram GWAS Trans-ethnic data	rs4759254	rs9634246	62286	0.857	1	IM,IMD,OQ,AxM,OE,O24,O28,O54,O5E,OEE	chr12	55320655
ATP5B	55318226	55326119	0.00081	Type II Diabetes Mellitus	-	-	Diagram GWAS Trans-ethnic data	rs4759255	rs9634246	62566	0.89	1	IM,IMD,OQ,AxM,OE,O24,O28,O54,O5E,OEE	chr12	55320655
ATP5B	55318226	55326119	0.00016	Type II Diabetes Mellitus	-	-	Diagram GWAS Trans-ethnic data	rs2958155	rs9634246	30157	0.921	0.96	IM,IMD,OQ,AxM,OE,O24,O28,O54,O5E,OEE	chr12	55320655
ATP5B	55318226	55326119	0.00021	Type II Diabetes Mellitus	-	-	Diagram GWAS Trans-ethnic data	rs1979325	rs9634246	87548	0.958	1	IM,IMD,OQ,AxM,OE,O24,O28,O54,O5E,OEE	chr12	55320655
ATP5B	55318226	55326119	0.0004	Type II Diabetes Mellitus	-	-	Diagram GWAS Trans-ethnic data	rs2958153	rs9634246	47129	0.961	1	IM,IMD,OQ,AxM,OE,O24,O28,O54,O5E,OEE	chr12	55320655
ATP5B	55318226	55326119	0.001	Type II Diabetes Mellitus	-	-	Diagram GWAS Trans-ethnic data	rs2958154	rs9634246	31325	0.961	1	IM,IMD,OQ,AxM,OE,O24,O28,O54,O5E,OEE	chr12	55320655
ATP5B	55318226	55326119	0.00013	Type II Diabetes Mellitus	-	-	Diagram GWAS Trans-ethnic data	rs2926743	rs9634246	79712	1	1	IM,IMD,OQ,AxM,OE,O24,O28,O54,O5E,OEE	chr12	55320655
ATP5B	55318226	55326119	0.00013	Type II Diabetes Mellitus	-	-	Diagram GWAS Trans-ethnic data	rs2926743	rs9634246	79712	1	1	IM,IMD,OQ,AxM,OE,O24,O28,O54,O5E,OEE	chr12	55320655
ATP5B	55318226	55326119	0.00016	Type II Diabetes Mellitus	-	-	Diagram GWAS Trans-ethnic data	rs2950390	rs9634246	20903	1	1	IM,IMD,OQ,AxM,OE,O24,O28,O54,O5E,OEE	chr12	55320655
ATP5B	55318226	55326119	0.00021	Type II Diabetes Mellitus	-	-	Diagram GWAS Trans-ethnic data	rs1979325	rs9634246	87548	1	1	IM,IMD,OQ,AxM,OE,O24,O28,O54,O5E,OEE	chr12	55320655
ATP5B	55318226	55326119	0.00023	Type II Diabetes Mellitus	-	-	Diagram GWAS Trans-ethnic data	rs2290893	rs9634246	44232	1	1	IM,IMD,OQ,AxM,OE,O24,O28,O54,O5E,OEE	chr12	55320655
ATP5B	55318226	55326119	0.00025	Type II Diabetes Mellitus	-	-	Diagram GWAS Trans-ethnic data	rs7313074	rs9634246	120101	1	1	IM,IMD,OQ,AxM,OE,O24,O28,O54,O5E,OEE	chr12	55320655
ATP5B	55318226	55326119	0.00025	Type II Diabetes Mellitus	-	-	Diagram GWAS Trans-ethnic data	rs7313074	rs9634246	120101	1	1	IM,IMD,OQ,AxM,OE,O24,O28,O54,O5E,OEE	chr12	55320655
ATP5B	55318226	55326119	0.00029	Type II Diabetes Mellitus	-	-	Diagram GWAS Trans-ethnic data	rs1465081	rs9634246	15786	1	1	IM,IMD,OQ,AxM,OE,O24,O28,O54,O5E,OEE	chr12	55320655
ATP5B	55318226	55326119	0.00029	Type II Diabetes Mellitus	-	-	Diagram GWAS Trans-ethnic data	rs1465081	rs9634246	15786	1	1	IM,IMD,OQ,AxM,OE,O24,O28,O54,O5E,OEE	chr12	55320655
ATP5B	55318226	55326119	0.00029	Type II Diabetes Mellitus	-	-	Diagram GWAS Trans-ethnic data	rs2958123	rs9634246	27837	1	1	IM,IMD,OQ,AxM,OE,O24,O28,O54,O5E,OEE	chr12	55320655
ATP5B	55318226	55326119	0.00036	Type II Diabetes Mellitus	-	-	Diagram GWAS Trans-ethnic data	rs1107479	rs9634246	3702	1	1	IM,IMD,OQ,AxM,OE,O24,O28,O54,O5E,OEE	chr12	55320655
ATP5B	55318226	55326119	0.0004	Type II Diabetes Mellitus	-	-	Diagram GWAS Trans-ethnic data	rs2958153	rs9634246	47129	1	1	IM,IMD,OQ,AxM,OE,O24,O28,O54,O5E,OEE	chr12	55320655
ATP5B	55318226	55326119	0.00051	Type II Diabetes Mellitus	-	-	Diagram GWAS Trans-ethnic data	rs12229457	rs9634246	708	1	1	IM,IMD,OQ,AxM,OE,O24,O28,O54,O5E,OEE	chr12	55320655
ATP5B	55318226	55326119	0.00073	Type II Diabetes Mellitus	-	-	Diagram GWAS Trans-ethnic data	rs11171914	rs9634246	8858	1	1	IM,IMD,OQ,AxM,OE,O24,O28,O54,O5E,OEE	chr12	55320655
B2M	42790977	42797649	0.000204767	-	Type I Diabetes, Rheumatoid Arthritis, Crohn's disease, combined case analysis, gender differentiated	17554300	WTCCC	rs4923993	rs7151	16888	0.941	1	OQ	chr15	42797304
B2M	42790977	42797649	0.000204767	-	Type I Diabetes, Rheumatoid Arthritis, Crohn's disease, combined case analysis, gender differentiated	17554300	WTCCC	rs4923993	rs7151	16888	0.941	1	OQ	chr15	42797304
CACNA1A	13178257	13478274	0.000278419	-	Type I Diabetes, Rheumatoid Arthritis, combined case analysis	17554300	WTCCC	rs10425496	rs10425460	46	0.823	0.936	AS,A5,A6,IMD,AxM	chr19	13302341
CACNA1A	13178257	13478274	0.000278419	-	Type I Diabetes, Rheumatoid Arthritis, combined case analysis	17554300	WTCCC	rs10425496	rs11085844	11271	0.836	0.941	A6,IMD,O54,O5E	chr19	13313658
CACNA1A	13178257	13478274	0.000278419	-	Type I Diabetes, Rheumatoid Arthritis, combined case analysis	17554300	WTCCC	rs10425496	rs8101955	2257	0.943	1	I3,I5,I6,I6Q,IM,IMD,IC,ICQ,CYT,OQ,IWQ,OE,O24,O28,O54,O5E,OEE,AAH	chr19	13300130
CACNA1A	13178257	13478274	0.000278419	-	Type I Diabetes, Rheumatoid Arthritis, combined case analysis	17554300	WTCCC	rs10425496	rs10411276	5558	0.943	1	I3,I5,I6,I6Q,IM,IMD,IC,ICQ,IWQ	chr19	13296829
CACNA1A	13178257	13478274	0.000278419	-	Type I Diabetes, Rheumatoid Arthritis, combined case analysis	17554300	WTCCC	rs10425496	rs12461624	674	0.945	1	CYT,OQ,OE,O24,O28,O54,O5E,OEE	chr19	13303061
CACNA1A	13178257	13478274	0.000278419	-	Type I Diabetes, Rheumatoid Arthritis, combined case analysis	17554300	WTCCC	rs10425496	rs10425460	46	0.959	1	AS,A5,A6,IMD,AxM	chr19	13302341
CACNA1A	13178257	13478274	0.000278419	-	Type I Diabetes, Rheumatoid Arthritis, combined case analysis	17554300	WTCCC	rs10425496	rs10425496	0	1	1	AS,A6,OQ,OE,O24,O28,O54,O5E,OEE	chr19	13302387
CACNA1A	13178257	13478274	0.000278419	-	Type I Diabetes, Rheumatoid Arthritis, combined case analysis	17554300	WTCCC	rs10425496	rs11085843	16	1	1	I2,I5,I6,I6Q,IM,IMD,IWQ,O54,O5E	chr19	13302371
CACNA1A	13178257	13478274	0.000278419	-	Type I Diabetes, Rheumatoid Arthritis, combined case analysis	17554300	WTCCC	rs10425496	rs10425496	0	1	1	AS,A6,OQ,OE,O24,O28,O54,O5E,OEE	chr19	13302387
CACNA1A	13178257	13478274	0.000278419	-	Type I Diabetes, Rheumatoid Arthritis, combined case analysis	17554300	WTCCC	rs10425496	rs11085843	16	1	1	I2,I5,I6,I6Q,IM,IMD,IWQ,O54,O5E	chr19	13302371
CACNA1A	13178257	13478274	0.000278419	-	Type I Diabetes, Rheumatoid Arthritis, combined case analysis	17554300	WTCCC	rs10425496	rs10425496	0	1	1	AS,A6,OQ,OE,O24,O28,O54,O5E,OEE	chr19	13302387
CACNA1A	13178257	13478274	0.000278419	-	Type I Diabetes, Rheumatoid Arthritis, combined case analysis	17554300	WTCCC	rs10425496	rs11085843	16	1	1	I2,I5,I6,I6Q,IM,IMD,IWQ,O54,O5E	chr19	13302371
CACNA1A	13178257	13478274	0.000278419	-	Type I Diabetes, Rheumatoid Arthritis, combined case analysis	17554300	WTCCC	rs10425496	rs10425460	46	1	1	AS,A5,A6,IMD,AxM	chr19	13302341
CACNA1A	13178257	13478274	0.000278419	-	Type I Diabetes, Rheumatoid Arthritis, combined case analysis	17554300	WTCCC	rs10425496	rs8101955	2257	1	1	I3,I5,I6,I6Q,IM,IMD,IC,ICQ,CYT,OQ,IWQ,OE,O24,O28,O54,O5E,OEE,AAH	chr19	13300130
CACNA1A	13178257	13478274	0.000278419	-	Type I Diabetes, Rheumatoid Arthritis, combined case analysis	17554300	WTCCC	rs10425496	rs10411276	5558	1	1	I3,I5,I6,I6Q,IM,IMD,IC,ICQ,IWQ	chr19	13296829
CADPS	62359061	62836094	6.62e-05	-	Type I Diabetes, Rheumatoid Arthritis, combined case analysis	17554300	WTCCC	rs531700	rs561817	990	0.8	1	AX,A6	chr3	62705317
CADPS	62359061	62836094	0.00075	Type II Diabetes Mellitus	FPG	17848626	Florez	rs564720	rs520305	11941	0.813	1	A6,AxM	chr3	62693033
CADPS	62359061	62836094	0.000316477	-	Type I Diabetes, Rheumatoid Arthritis, combined case analysis	17554300	WTCCC	rs581316	rs523452	1153	0.816	1	I6Q,IM,IMD,IC,ICQ,OQ,OE,O24,O28,O54,O5E,OEE	chr3	62689777
CADPS	62359061	62836094	0.00075	Type II Diabetes Mellitus	FPG	17848626	Florez	rs564720	rs7634365	47599	0.829	0.927	IMD,OQ,AxM,OE,O24,O28,O54,O5E,OEE	chr3	62657375
CADPS	62359061	62836094	6.62e-05	-	Type I Diabetes, Rheumatoid Arthritis, combined case analysis	17554300	WTCCC	rs531700	rs498746	718	0.832	0.953	AN,A5,A6	chr3	62707025
CADPS	62359061	62836094	0.000182631	-	Type I Diabetes, Rheumatoid Arthritis, combined case analysis	17554300	WTCCC	rs526005	rs498746	662	0.832	0.953	AN,A5,A6	chr3	62707025
CADPS	62359061	62836094	0.000316477	-	Type I Diabetes, Rheumatoid Arthritis, combined case analysis	17554300	WTCCC	rs581316	rs545469	262	0.84	1	AAH	chr3	62690668
CADPS	62359061	62836094	0.00075	Type II Diabetes Mellitus	FPG	17848626	Florez	rs564720	rs504739	1411	0.848	1	AS,A5,A6,CYT,OQ,OE,O24,O28,O54,O5E,OEE	chr3	62703563
CADPS	62359061	62836094	0.00075	Type II Diabetes Mellitus	FPG	17848626	Florez	rs564720	rs527930	15625	0.848	1	I2,I5,I6,I6Q,IM,IMD,IWQ,O54,O5E	chr3	62689349
CADPS	62359061	62836094	6.62e-05	-	Type I Diabetes, Rheumatoid Arthritis, combined case analysis	17554300	WTCCC	rs531700	rs7634365	48932	0.863	0.962	IMD,OQ,AxM,OE,O24,O28,O54,O5E,OEE	chr3	62657375
CADPS	62359061	62836094	0.000182631	-	Type I Diabetes, Rheumatoid Arthritis, combined case analysis	17554300	WTCCC	rs526005	rs7634365	48988	0.863	0.962	IMD,OQ,AxM,OE,O24,O28,O54,O5E,OEE	chr3	62657375
CADPS	62359061	62836094	0.00044481	-	Type II Diabetes Mellitus, Hypertension, Coronary Artery Disease, combined case analysis	17554300	WTCCC	rs569079	rs529869	5993	0.868	1	I6Q,IM,IMD,IC,ICQ,OQ,OE,O54,O5E	chr3	62689094
CADPS	62359061	62836094	6.62e-05	-	Type I Diabetes, Rheumatoid Arthritis, combined case analysis	17554300	WTCCC	rs531700	rs505014	650	0.871	0.954	AN,A5,A6,I3,I5,I6,I6Q,IM,IMD,IC,ICQ,CYT,OQ,AxM,IWQ,O54,O5E,AAH	chr3	62706957
CADPS	62359061	62836094	0.000182631	-	Type I Diabetes, Rheumatoid Arthritis, combined case analysis	17554300	WTCCC	rs526005	rs505014	594	0.871	0.954	AN,A5,A6,I3,I5,I6,I6Q,IM,IMD,IC,ICQ,CYT,OQ,AxM,IWQ,O54,O5E,AAH	chr3	62706957
CADPS	62359061	62836094	0.000316477	-	Type I Diabetes, Rheumatoid Arthritis, combined case analysis	17554300	WTCCC	rs581316	rs565584	13951	0.872	1	AX	chr3	62704881
CADPS	62359061	62836094	0.000316477	-	Type I Diabetes, Rheumatoid Arthritis, combined case analysis	17554300	WTCCC	rs581316	rs494186	244	0.873	1	OQ,OE,O24,O28,O54,O5E,OEE	chr3	62690686
CADPS	62359061	62836094	0.000316477	-	Type I Diabetes, Rheumatoid Arthritis, combined case analysis	17554300	WTCCC	rs581316	rs5017289	1015	0.873	1	I6Q,IM,IMD,IC,ICQ,OQ,O54,O5E	chr3	62689915
CADPS	62359061	62836094	0.000316477	-	Type I Diabetes, Rheumatoid Arthritis, combined case analysis	17554300	WTCCC	rs581316	rs1848109	8824	0.876	0.956	I2,I5,I6,I6Q,IM,IMD,IWQ	chr3	62682106
CADPS	62359061	62836094	0.000316477	-	Type I Diabetes, Rheumatoid Arthritis, combined case analysis	17554300	WTCCC	rs581316	rs11715431	20977	0.876	0.956	A6	chr3	62669953
CADPS	62359061	62836094	0.000316477	-	Type I Diabetes, Rheumatoid Arthritis, combined case analysis	17554300	WTCCC	rs581316	rs4688322	21648	0.876	0.956	I3,I5,I6,I6Q,IM,IMD,IC,ICQ,IWQ,O54,O5E	chr3	62669282
CADPS	62359061	62836094	0.000316477	-	Type I Diabetes, Rheumatoid Arthritis, combined case analysis	17554300	WTCCC	rs581316	rs11717534	22376	0.876	0.956	A6	chr3	62668554
CADPS	62359061	62836094	0.000316477	-	Type I Diabetes, Rheumatoid Arthritis, combined case analysis	17554300	WTCCC	rs581316	rs486854	8781	0.885	1	AN,A5,A6,AAH	chr3	62699711
CADPS	62359061	62836094	0.000316477	-	Type I Diabetes, Rheumatoid Arthritis, combined case analysis	17554300	WTCCC	rs581316	rs496184	8979	0.885	1	AH,AN,A5,A6,I3,I5,I6,I6Q,IM,IMD,IC,ICQ,IWQ,O54,O5E,AAH	chr3	62699909
CADPS	62359061	62836094	0.00044481	-	Type II Diabetes Mellitus, Hypertension, Coronary Artery Disease, combined case analysis	17554300	WTCCC	rs569079	rs481319	5427	0.898	0.964	IM,IMD,CYT,OQ,OE,O24,O28,O54,O5E,OEE	chr3	62689660
CADPS	62359061	62836094	0.00044481	-	Type II Diabetes Mellitus, Hypertension, Coronary Artery Disease, combined case analysis	17554300	WTCCC	rs569079	rs555317	7067	0.9	1	I2,I5,I6,I6Q,IM,IMD,IWQ,O54,O5E	chr3	62688020
CADPS	62359061	62836094	0.000316477	-	Type I Diabetes, Rheumatoid Arthritis, combined case analysis	17554300	WTCCC	rs581316	rs494186	244	0.917	0.958	OQ,OE,O24,O28,O54,O5E,OEE	chr3	62690686
CADPS	62359061	62836094	0.000316477	-	Type I Diabetes, Rheumatoid Arthritis, combined case analysis	17554300	WTCCC	rs581316	rs537065	5339	0.918	0.958	A6	chr3	62696269
CADPS	62359061	62836094	0.000316477	-	Type I Diabetes, Rheumatoid Arthritis, combined case analysis	17554300	WTCCC	rs581316	rs543060	1853	0.921	1	AX	chr3	62692783
CADPS	62359061	62836094	0.000316477	-	Type I Diabetes, Rheumatoid Arthritis, combined case analysis	17554300	WTCCC	rs581316	rs520305	2103	0.921	1	A6,AxM	chr3	62693033
CADPS	62359061	62836094	0.000316477	-	Type I Diabetes, Rheumatoid Arthritis, combined case analysis	17554300	WTCCC	rs581316	rs1658789	4516	0.921	1	I2,I5,I6,I6Q,IM,IMD,CYT,OQ,IWQ,OE,O24,O28,O54,O5E,OEE	chr3	62686414
CADPS	62359061	62836094	6.62e-05	-	Type I Diabetes, Rheumatoid Arthritis, combined case analysis	17554300	WTCCC	rs531700	rs526005	56	0.932	1	AS,A5,A6	chr3	62706363
CADPS	62359061	62836094	0.000182631	-	Type I Diabetes, Rheumatoid Arthritis, combined case analysis	17554300	WTCCC	rs526005	rs531700	56	0.932	1	AX,AS,A5,A6,I3,I5,I6,I6Q,IM,IMD,IC,ICQ,CYT,AxM,IWQ,OE,O24,O28,O54,O5E,OEE,AAH	chr3	62706307
CADPS	62359061	62836094	0.00044481	-	Type II Diabetes Mellitus, Hypertension, Coronary Artery Disease, combined case analysis	17554300	WTCCC	rs569079	rs542127	8745	0.932	1	I2,I5,I6,I6Q,IM,IMD,IWQ,O54,O5E	chr3	62686342
CADPS	62359061	62836094	0.000316477	-	Type I Diabetes, Rheumatoid Arthritis, combined case analysis	17554300	WTCCC	rs581316	rs539142	953	0.934	1	AAH	chr3	62689977
CADPS	62359061	62836094	0.00044481	-	Type II Diabetes Mellitus, Hypertension, Coronary Artery Disease, combined case analysis	17554300	WTCCC	rs569079	rs515476	1587	0.935	1	A6,AxM,CM	chr3	62693500
CADPS	62359061	62836094	0.00044481	-	Type II Diabetes Mellitus, Hypertension, Coronary Artery Disease, combined case analysis	17554300	WTCCC	rs569079	rs555317	7067	0.935	1	I2,I5,I6,I6Q,IM,IMD,IWQ,O54,O5E	chr3	62688020
CADPS	62359061	62836094	0.00044481	-	Type II Diabetes Mellitus, Hypertension, Coronary Artery Disease, combined case analysis	17554300	WTCCC	rs569079	rs542127	8745	0.935	1	I2,I5,I6,I6Q,IM,IMD,IWQ,O54,O5E	chr3	62686342
CADPS	62359061	62836094	0.000316477	-	Type I Diabetes, Rheumatoid Arthritis, combined case analysis	17554300	WTCCC	rs581316	rs494186	244	0.959	1	OQ,OE,O24,O28,O54,O5E,OEE	chr3	62690686
CADPS	62359061	62836094	0.000316477	-	Type I Diabetes, Rheumatoid Arthritis, combined case analysis	17554300	WTCCC	rs581316	rs573009	412	0.959	1	AN,A5,A6	chr3	62691342
CADPS	62359061	62836094	0.000316477	-	Type I Diabetes, Rheumatoid Arthritis, combined case analysis	17554300	WTCCC	rs581316	rs539142	953	0.959	1	AAH	chr3	62689977
CADPS	62359061	62836094	0.000316477	-	Type I Diabetes, Rheumatoid Arthritis, combined case analysis	17554300	WTCCC	rs581316	rs5017289	1015	0.959	1	I6Q,IM,IMD,IC,ICQ,OQ,O54,O5E	chr3	62689915
CADPS	62359061	62836094	0.000316477	-	Type I Diabetes, Rheumatoid Arthritis, combined case analysis	17554300	WTCCC	rs581316	rs523452	1153	0.959	1	I6Q,IM,IMD,IC,ICQ,OQ,OE,O24,O28,O54,O5E,OEE	chr3	62689777
CADPS	62359061	62836094	6.62e-05	-	Type I Diabetes, Rheumatoid Arthritis, combined case analysis	17554300	WTCCC	rs531700	rs564720	1333	0.965	1	AX,A6	chr3	62704974
CADPS	62359061	62836094	6.62e-05	-	Type I Diabetes, Rheumatoid Arthritis, combined case analysis	17554300	WTCCC	rs531700	rs527930	16958	0.965	1	I2,I5,I6,I6Q,IM,IMD,IWQ,O54,O5E	chr3	62689349
CADPS	62359061	62836094	0.000182631	-	Type I Diabetes, Rheumatoid Arthritis, combined case analysis	17554300	WTCCC	rs526005	rs564720	1389	0.965	1	AX,A6	chr3	62704974
CADPS	62359061	62836094	0.000182631	-	Type I Diabetes, Rheumatoid Arthritis, combined case analysis	17554300	WTCCC	rs526005	rs527930	17014	0.965	1	I2,I5,I6,I6Q,IM,IMD,IWQ,O54,O5E	chr3	62689349
CADPS	62359061	62836094	0.00075	Type II Diabetes Mellitus	FPG	17848626	Florez	rs564720	rs531700	1333	0.965	1	AX,AS,A5,A6,I3,I5,I6,I6Q,IM,IMD,IC,ICQ,CYT,AxM,IWQ,OE,O24,O28,O54,O5E,OEE,AAH	chr3	62706307
CADPS	62359061	62836094	0.00075	Type II Diabetes Mellitus	FPG	17848626	Florez	rs564720	rs526005	1389	0.965	1	AS,A5,A6	chr3	62706363
CADPS	62359061	62836094	0.00044481	-	Type II Diabetes Mellitus, Hypertension, Coronary Artery Disease, combined case analysis	17554300	WTCCC	rs569079	rs481319	5427	0.967	1	IM,IMD,CYT,OQ,OE,O24,O28,O54,O5E,OEE	chr3	62689660
CADPS	62359061	62836094	6.62e-05	-	Type I Diabetes, Rheumatoid Arthritis, combined case analysis	17554300	WTCCC	rs531700	rs531700	0	1	1	AX,AS,A5,A6,I3,I5,I6,I6Q,IM,IMD,IC,ICQ,CYT,AxM,IWQ,OE,O24,O28,O54,O5E,OEE,AAH	chr3	62706307
CADPS	62359061	62836094	6.62e-05	-	Type I Diabetes, Rheumatoid Arthritis, combined case analysis	17554300	WTCCC	rs531700	rs531700	0	1	1	AX,AS,A5,A6,I3,I5,I6,I6Q,IM,IMD,IC,ICQ,CYT,AxM,IWQ,OE,O24,O28,O54,O5E,OEE,AAH	chr3	62706307
CADPS	62359061	62836094	6.62e-05	-	Type I Diabetes, Rheumatoid Arthritis, combined case analysis	17554300	WTCCC	rs531700	rs526005	56	1	1	AS,A5,A6	chr3	62706363
CADPS	62359061	62836094	6.62e-05	-	Type I Diabetes, Rheumatoid Arthritis, combined case analysis	17554300	WTCCC	rs531700	rs531700	0	1	1	AX,AS,A5,A6,I3,I5,I6,I6Q,IM,IMD,IC,ICQ,CYT,AxM,IWQ,OE,O24,O28,O54,O5E,OEE,AAH	chr3	62706307
CADPS	62359061	62836094	6.62e-05	-	Type I Diabetes, Rheumatoid Arthritis, combined case analysis	17554300	WTCCC	rs531700	rs526005	56	1	1	AS,A5,A6	chr3	62706363
CADPS	62359061	62836094	0.000182631	-	Type I Diabetes, Rheumatoid Arthritis, combined case analysis	17554300	WTCCC	rs526005	rs526005	0	1	1	AS,A5,A6	chr3	62706363
CADPS	62359061	62836094	0.000182631	-	Type I Diabetes, Rheumatoid Arthritis, combined case analysis	17554300	WTCCC	rs526005	rs526005	0	1	1	AS,A5,A6	chr3	62706363
CADPS	62359061	62836094	0.000182631	-	Type I Diabetes, Rheumatoid Arthritis, combined case analysis	17554300	WTCCC	rs526005	rs531700	56	1	1	AX,AS,A5,A6,I3,I5,I6,I6Q,IM,IMD,IC,ICQ,CYT,AxM,IWQ,OE,O24,O28,O54,O5E,OEE,AAH	chr3	62706307
CADPS	62359061	62836094	0.000182631	-	Type I Diabetes, Rheumatoid Arthritis, combined case analysis	17554300	WTCCC	rs526005	rs526005	0	1	1	AS,A5,A6	chr3	62706363
CADPS	62359061	62836094	0.000182631	-	Type I Diabetes, Rheumatoid Arthritis, combined case analysis	17554300	WTCCC	rs526005	rs531700	56	1	1	AX,AS,A5,A6,I3,I5,I6,I6Q,IM,IMD,IC,ICQ,CYT,AxM,IWQ,OE,O24,O28,O54,O5E,OEE,AAH	chr3	62706307
CADPS	62359061	62836094	0.000316477	-	Type I Diabetes, Rheumatoid Arthritis, combined case analysis	17554300	WTCCC	rs581316	rs581316	0	1	1	AN	chr3	62690930
CADPS	62359061	62836094	0.000316477	-	Type I Diabetes, Rheumatoid Arthritis, combined case analysis	17554300	WTCCC	rs581316	rs482253	3926	1	1	AS,A5,A6	chr3	62694856
CADPS	62359061	62836094	0.000316477	-	Type I Diabetes, Rheumatoid Arthritis, combined case analysis	17554300	WTCCC	rs581316	rs581316	0	1	1	AN	chr3	62690930
CADPS	62359061	62836094	0.000316477	-	Type I Diabetes, Rheumatoid Arthritis, combined case analysis	17554300	WTCCC	rs581316	rs573009	412	1	1	AN,A5,A6	chr3	62691342
CADPS	62359061	62836094	0.000316477	-	Type I Diabetes, Rheumatoid Arthritis, combined case analysis	17554300	WTCCC	rs581316	rs539142	953	1	1	AAH	chr3	62689977
CADPS	62359061	62836094	0.000316477	-	Type I Diabetes, Rheumatoid Arthritis, combined case analysis	17554300	WTCCC	rs581316	rs5017289	1015	1	1	I6Q,IM,IMD,IC,ICQ,OQ,O54,O5E	chr3	62689915
CADPS	62359061	62836094	0.000316477	-	Type I Diabetes, Rheumatoid Arthritis, combined case analysis	17554300	WTCCC	rs581316	rs523452	1153	1	1	I6Q,IM,IMD,IC,ICQ,OQ,OE,O24,O28,O54,O5E,OEE	chr3	62689777
CADPS	62359061	62836094	0.000316477	-	Type I Diabetes, Rheumatoid Arthritis, combined case analysis	17554300	WTCCC	rs581316	rs543060	1853	1	1	AX	chr3	62692783
CADPS	62359061	62836094	0.000316477	-	Type I Diabetes, Rheumatoid Arthritis, combined case analysis	17554300	WTCCC	rs581316	rs482253	3926	1	1	AS,A5,A6	chr3	62694856
CADPS	62359061	62836094	0.000316477	-	Type I Diabetes, Rheumatoid Arthritis, combined case analysis	17554300	WTCCC	rs581316	rs537065	5339	1	1	A6	chr3	62696269
CADPS	62359061	62836094	0.000316477	-	Type I Diabetes, Rheumatoid Arthritis, combined case analysis	17554300	WTCCC	rs581316	rs581316	0	1	1	AN	chr3	62690930
CADPS	62359061	62836094	0.000316477	-	Type I Diabetes, Rheumatoid Arthritis, combined case analysis	17554300	WTCCC	rs581316	rs573009	412	1	1	AN,A5,A6	chr3	62691342
CADPS	62359061	62836094	0.000316477	-	Type I Diabetes, Rheumatoid Arthritis, combined case analysis	17554300	WTCCC	rs581316	rs543060	1853	1	1	AX	chr3	62692783
CADPS	62359061	62836094	0.000316477	-	Type I Diabetes, Rheumatoid Arthritis, combined case analysis	17554300	WTCCC	rs581316	rs482253	3926	1	1	AS,A5,A6	chr3	62694856
CADPS	62359061	62836094	0.000316477	-	Type I Diabetes, Rheumatoid Arthritis, combined case analysis	17554300	WTCCC	rs581316	rs537065	5339	1	1	A6	chr3	62696269
CADPS	62359061	62836094	0.000316477	-	Type I Diabetes, Rheumatoid Arthritis, combined case analysis	17554300	WTCCC	rs581316	rs486854	8781	1	1	AN,A5,A6,AAH	chr3	62699711
CADPS	62359061	62836094	0.000316477	-	Type I Diabetes, Rheumatoid Arthritis, combined case analysis	17554300	WTCCC	rs581316	rs496184	8979	1	1	AH,AN,A5,A6,I3,I5,I6,I6Q,IM,IMD,IC,ICQ,IWQ,O54,O5E,AAH	chr3	62699909
CADPS	62359061	62836094	0.00044481	-	Type II Diabetes Mellitus, Hypertension, Coronary Artery Disease, combined case analysis	17554300	WTCCC	rs569079	rs569079	0	1	1	AS,A5,A6	chr3	62695087
CADPS	62359061	62836094	0.00044481	-	Type II Diabetes Mellitus, Hypertension, Coronary Artery Disease, combined case analysis	17554300	WTCCC	rs569079	rs515476	1587	1	1	A6,AxM,CM	chr3	62693500
CADPS	62359061	62836094	0.00044481	-	Type II Diabetes Mellitus, Hypertension, Coronary Artery Disease, combined case analysis	17554300	WTCCC	rs569079	rs569079	0	1	1	AS,A5,A6	chr3	62695087
CADPS	62359061	62836094	0.00075	Type II Diabetes Mellitus	FPG	17848626	Florez	rs564720	rs564720	0	1	1	AX,A6	chr3	62704974
CADPS	62359061	62836094	0.00075	Type II Diabetes Mellitus	FPG	17848626	Florez	rs564720	rs564720	0	1	1	AX,A6	chr3	62704974
CADPS	62359061	62836094	0.00075	Type II Diabetes Mellitus	FPG	17848626	Florez	rs564720	rs527930	15625	1	1	I2,I5,I6,I6Q,IM,IMD,IWQ,O54,O5E	chr3	62689349
CADPS	62359061	62836094	0.00075	Type II Diabetes Mellitus	FPG	17848626	Florez	rs564720	rs564720	0	1	1	AX,A6	chr3	62704974
CAMKK2	120159878	120220494	0.001	Type II Diabetes Mellitus	-	-	Diagram GWAS Trans-ethnic data	rs1653587	rs1169809	11794	0.818	1	OQ	chr12	120172409
CAMKK2	120159878	120220494	0.0011	Type II Diabetes Mellitus	-	-	Diagram GWAS Trans-ethnic data	rs1653588	rs1169809	11360	0.818	1	OQ	chr12	120172409
CAMKK2	120159878	120220494	0.0011	Type II Diabetes Mellitus	-	-	Diagram GWAS Trans-ethnic data	rs1653589	rs1169809	10488	0.818	1	OQ	chr12	120172409
CAMKK2	120159878	120220494	0.0011	Type II Diabetes Mellitus	-	-	Diagram GWAS Trans-ethnic data	rs1653590	rs1169809	10254	0.818	1	OQ	chr12	120172409
CAMKK2	120159878	120220494	0.00016	Type II Diabetes Mellitus	-	-	Diagram GWAS Trans-ethnic data	rs3794205	rs11065504	6469	0.848	1	A6	chr12	120164843
CAMKK2	120159878	120220494	0.00087	Type II Diabetes Mellitus	-	-	Diagram GWAS Trans-ethnic data	rs2071273	rs1653587	5239	0.866	1	I6,IM,IMD,OQ,OE,O24,O28,O54,O5E,OEE,AAH	chr12	120160615
CAMKK2	120159878	120220494	0.001	Type II Diabetes Mellitus	-	-	Diagram GWAS Trans-ethnic data	rs1653587	rs3815990	14856	0.866	1	AAE,AAH	chr12	120175471
CAMKK2	120159878	120220494	0.00087	Type II Diabetes Mellitus	-	-	Diagram GWAS Trans-ethnic data	rs2071273	rs3815990	20095	0.867	0.931	AAE,AAH	chr12	120175471
CAMKK2	120159878	120220494	0.00016	Type II Diabetes Mellitus	-	-	Diagram GWAS Trans-ethnic data	rs3794205	rs3794207	851	0.883	1	AS,A5,A6,I3,I5,I6,I6Q,IM,IMD,IC,ICQ,IBC,CYT,OQ,IWQ,OE,O24,O28,O54,O5E,OEE,AAH	chr12	120170461
CAMKK2	120159878	120220494	9.2e-05	Type II Diabetes Mellitus	-	-	Diagram GWAS Trans-ethnic data	rs2567979	rs10774589	58698	0.887	0.942	I2,I5,I6,I6Q,IM,IMD,OQ,CM,IWQ,OE,O24,O28,O54,O5E,OEE	chr12	120174181
CAMKK2	120159878	120220494	0.00016	Type II Diabetes Mellitus	-	-	Diagram GWAS Trans-ethnic data	rs7298368	rs10774589	30114	0.887	0.942	I2,I5,I6,I6Q,IM,IMD,OQ,CM,IWQ,OE,O24,O28,O54,O5E,OEE	chr12	120174181
CAMKK2	120159878	120220494	0.00016	Type II Diabetes Mellitus	-	-	Diagram GWAS Trans-ethnic data	rs7298368	rs10774589	30114	0.897	0.964	I2,I5,I6,I6Q,IM,IMD,OQ,CM,IWQ,OE,O24,O28,O54,O5E,OEE	chr12	120174181
CAMKK2	120159878	120220494	0.001	Type II Diabetes Mellitus	-	-	Diagram GWAS Trans-ethnic data	rs1653587	rs1653588	434	0.929	1	OQ	chr12	120161049
CAMKK2	120159878	120220494	0.001	Type II Diabetes Mellitus	-	-	Diagram GWAS Trans-ethnic data	rs1653587	rs2567982	518	0.929	1	AS,A5,A6,OQ,CM	chr12	120160097
CAMKK2	120159878	120220494	0.001	Type II Diabetes Mellitus	-	-	Diagram GWAS Trans-ethnic data	rs1653587	rs1653586	657	0.929	1	AS,A5,A6,IM,IMD,OQ,OE,O24,O28,O54,O5E,OEE,AAH	chr12	120159958
CAMKK2	120159878	120220494	0.001	Type II Diabetes Mellitus	-	-	Diagram GWAS Trans-ethnic data	rs1653587	rs1653589	1306	0.929	1	IM,IMD,OQ	chr12	120161921
CAMKK2	120159878	120220494	0.001	Type II Diabetes Mellitus	-	-	Diagram GWAS Trans-ethnic data	rs1653587	rs1653590	1540	0.929	1	IM,IMD,OQ,OE,O24,O28,O54,O5E,OEE	chr12	120162155
CAMKK2	120159878	120220494	0.001	Type II Diabetes Mellitus	-	-	Diagram GWAS Trans-ethnic data	rs1653587	rs1653593	6487	0.929	1	I2,I5,I6,I6Q,IM,IMD,IWQ,O54,O5E,AAH	chr12	120167102
CAMKK2	120159878	120220494	0.001	Type II Diabetes Mellitus	-	-	Diagram GWAS Trans-ethnic data	rs1653587	rs2288693	11242	0.929	1	AS,A6	chr12	120171857
CAMKK2	120159878	120220494	0.0011	Type II Diabetes Mellitus	-	-	Diagram GWAS Trans-ethnic data	rs1653588	rs1653587	434	0.929	1	I6,IM,IMD,OQ,OE,O24,O28,O54,O5E,OEE,AAH	chr12	120160615
CAMKK2	120159878	120220494	0.0011	Type II Diabetes Mellitus	-	-	Diagram GWAS Trans-ethnic data	rs1653589	rs1653587	1306	0.929	1	I6,IM,IMD,OQ,OE,O24,O28,O54,O5E,OEE,AAH	chr12	120160615
CAMKK2	120159878	120220494	0.0011	Type II Diabetes Mellitus	-	-	Diagram GWAS Trans-ethnic data	rs1653590	rs1653587	1540	0.929	1	I6,IM,IMD,OQ,OE,O24,O28,O54,O5E,OEE,AAH	chr12	120160615
CAMKK2	120159878	120220494	0.0013	Type II Diabetes Mellitus	-	-	Diagram GWAS Trans-ethnic data	rs1653593	rs1653587	6487	0.929	1	I6,IM,IMD,OQ,OE,O24,O28,O54,O5E,OEE,AAH	chr12	120160615
CAMKK2	120159878	120220494	0.00087	Type II Diabetes Mellitus	-	-	Diagram GWAS Trans-ethnic data	rs2071273	rs1653586	4582	0.932	1	AS,A5,A6,IM,IMD,OQ,OE,O24,O28,O54,O5E,OEE,AAH	chr12	120159958
CAMKK2	120159878	120220494	0.00087	Type II Diabetes Mellitus	-	-	Diagram GWAS Trans-ethnic data	rs2071273	rs2567982	4721	0.932	1	AS,A5,A6,OQ,CM	chr12	120160097
CAMKK2	120159878	120220494	0.00087	Type II Diabetes Mellitus	-	-	Diagram GWAS Trans-ethnic data	rs2071273	rs1653588	5673	0.932	1	OQ	chr12	120161049
CAMKK2	120159878	120220494	0.00087	Type II Diabetes Mellitus	-	-	Diagram GWAS Trans-ethnic data	rs2071273	rs1653589	6545	0.932	1	IM,IMD,OQ	chr12	120161921
CAMKK2	120159878	120220494	0.00087	Type II Diabetes Mellitus	-	-	Diagram GWAS Trans-ethnic data	rs2071273	rs1653590	6779	0.932	1	IM,IMD,OQ,OE,O24,O28,O54,O5E,OEE	chr12	120162155
CAMKK2	120159878	120220494	0.00087	Type II Diabetes Mellitus	-	-	Diagram GWAS Trans-ethnic data	rs2071273	rs1653593	11726	0.932	1	I2,I5,I6,I6Q,IM,IMD,IWQ,O54,O5E,AAH	chr12	120167102
CAMKK2	120159878	120220494	0.00087	Type II Diabetes Mellitus	-	-	Diagram GWAS Trans-ethnic data	rs2071273	rs2288693	16481	0.932	1	AS,A6	chr12	120171857
CAMKK2	120159878	120220494	0.0011	Type II Diabetes Mellitus	-	-	Diagram GWAS Trans-ethnic data	rs1653588	rs3815990	14422	0.932	1	AAE,AAH	chr12	120175471
CAMKK2	120159878	120220494	0.0011	Type II Diabetes Mellitus	-	-	Diagram GWAS Trans-ethnic data	rs1653589	rs3815990	13550	0.932	1	AAE,AAH	chr12	120175471
CAMKK2	120159878	120220494	0.0011	Type II Diabetes Mellitus	-	-	Diagram GWAS Trans-ethnic data	rs1653590	rs3815990	13316	0.932	1	AAE,AAH	chr12	120175471
CAMKK2	120159878	120220494	0.0013	Type II Diabetes Mellitus	-	-	Diagram GWAS Trans-ethnic data	rs1653593	rs3815990	8369	0.932	1	AAE,AAH	chr12	120175471
CAMKK2	120159878	120220494	0.000801612	-	Type II Diabetes Mellitus, combined control dataset	17554300	WTCCC	rs10849859	rs7975910	17967	0.935	1	CYT,OQ,OE,O24,O28,O54,O5E,OEE	chr12	120169777
CAMKK2	120159878	120220494	0.000801612	-	Type II Diabetes Mellitus, combined control dataset	17554300	WTCCC	rs10849859	rs3794208	18357	0.935	1	A6,I3,I5,I6,I6Q,IM,IMD,IC,ICQ,IWQ,O54,O5E	chr12	120170167
CAMKK2	120159878	120220494	0.000801612	-	Type II Diabetes Mellitus, combined control dataset	17554300	WTCCC	rs10849859	rs7975295	21674	0.935	1	OQ,OE,O24,O28,O54,O5E,OEE	chr12	120173484
CAMKK2	120159878	120220494	0.000801612	-	Type II Diabetes Mellitus, combined control dataset	17554300	WTCCC	rs10849859	rs1560568	23160	0.935	1	I1,IM,IMD,O54,O5E	chr12	120174970
CAMKK2	120159878	120220494	0.000801612	-	Type II Diabetes Mellitus, combined control dataset	17554300	WTCCC	rs10849859	rs1132780	23669	0.935	1	I3,I5,I6,I6Q,IM,IMD,IC,ICQ,OQ,AxM,IWQ,OE,O24,O28,O54,O5E,OEE,AAE	chr12	120175479
CAMKK2	120159878	120220494	0.0012	Type II Diabetes Mellitus	-	-	Diagram GWAS Trans-ethnic data	rs11065504	rs3794207	5618	0.961	1	AS,A5,A6,I3,I5,I6,I6Q,IM,IMD,IC,ICQ,IBC,CYT,OQ,IWQ,OE,O24,O28,O54,O5E,OEE,AAH	chr12	120170461
CAMKK2	120159878	120220494	0.00016	Type II Diabetes Mellitus	-	-	Diagram GWAS Trans-ethnic data	rs3794205	rs11065504	6469	0.965	1	A6	chr12	120164843
CAMKK2	120159878	120220494	0.0012	Type II Diabetes Mellitus	-	-	Diagram GWAS Trans-ethnic data	rs11065504	rs3794207	5618	0.965	1	AS,A5,A6,I3,I5,I6,I6Q,IM,IMD,IC,ICQ,IBC,CYT,OQ,IWQ,OE,O24,O28,O54,O5E,OEE,AAH	chr12	120170461
CAMKK2	120159878	120220494	0.00016	Type II Diabetes Mellitus	-	-	Diagram GWAS Trans-ethnic data	rs3794205	rs3794207	851	1	1	AS,A5,A6,I3,I5,I6,I6Q,IM,IMD,IC,ICQ,IBC,CYT,OQ,IWQ,OE,O24,O28,O54,O5E,OEE,AAH	chr12	120170461
CAMKK2	120159878	120220494	0.00016	Type II Diabetes Mellitus	-	-	Diagram GWAS Trans-ethnic data	rs3794205	rs3794207	851	1	1	AS,A5,A6,I3,I5,I6,I6Q,IM,IMD,IC,ICQ,IBC,CYT,OQ,IWQ,OE,O24,O28,O54,O5E,OEE,AAH	chr12	120170461
CAMKK2	120159878	120220494	0.00087	Type II Diabetes Mellitus	-	-	Diagram GWAS Trans-ethnic data	rs2071273	rs1653586	4582	1	1	AS,A5,A6,IM,IMD,OQ,OE,O24,O28,O54,O5E,OEE,AAH	chr12	120159958
CAMKK2	120159878	120220494	0.00087	Type II Diabetes Mellitus	-	-	Diagram GWAS Trans-ethnic data	rs2071273	rs2567982	4721	1	1	AS,A5,A6,OQ,CM	chr12	120160097
CAMKK2	120159878	120220494	0.00087	Type II Diabetes Mellitus	-	-	Diagram GWAS Trans-ethnic data	rs2071273	rs1653588	5673	1	1	OQ	chr12	120161049
CAMKK2	120159878	120220494	0.00087	Type II Diabetes Mellitus	-	-	Diagram GWAS Trans-ethnic data	rs2071273	rs2288693	16481	1	1	AS,A6	chr12	120171857
CAMKK2	120159878	120220494	0.001	Type II Diabetes Mellitus	-	-	Diagram GWAS Trans-ethnic data	rs1653587	rs1653587	0	1	1	I6,IM,IMD,OQ,OE,O24,O28,O54,O5E,OEE,AAH	chr12	120160615
CAMKK2	120159878	120220494	0.001	Type II Diabetes Mellitus	-	-	Diagram GWAS Trans-ethnic data	rs1653587	rs1653587	0	1	1	I6,IM,IMD,OQ,OE,O24,O28,O54,O5E,OEE,AAH	chr12	120160615
CAMKK2	120159878	120220494	0.001	Type II Diabetes Mellitus	-	-	Diagram GWAS Trans-ethnic data	rs1653587	rs1653588	434	1	1	OQ	chr12	120161049
CAMKK2	120159878	120220494	0.001	Type II Diabetes Mellitus	-	-	Diagram GWAS Trans-ethnic data	rs1653587	rs2567982	518	1	1	AS,A5,A6,OQ,CM	chr12	120160097
CAMKK2	120159878	120220494	0.001	Type II Diabetes Mellitus	-	-	Diagram GWAS Trans-ethnic data	rs1653587	rs1653589	1306	1	1	IM,IMD,OQ	chr12	120161921
CAMKK2	120159878	120220494	0.001	Type II Diabetes Mellitus	-	-	Diagram GWAS Trans-ethnic data	rs1653587	rs1653590	1540	1	1	IM,IMD,OQ,OE,O24,O28,O54,O5E,OEE	chr12	120162155
CAMKK2	120159878	120220494	0.0011	Type II Diabetes Mellitus	-	-	Diagram GWAS Trans-ethnic data	rs1653588	rs1653588	0	1	1	OQ	chr12	120161049
CAMKK2	120159878	120220494	0.0011	Type II Diabetes Mellitus	-	-	Diagram GWAS Trans-ethnic data	rs1653588	rs2567982	952	1	1	AS,A5,A6,OQ,CM	chr12	120160097
CAMKK2	120159878	120220494	0.0011	Type II Diabetes Mellitus	-	-	Diagram GWAS Trans-ethnic data	rs1653588	rs1653586	1091	1	1	AS,A5,A6,IM,IMD,OQ,OE,O24,O28,O54,O5E,OEE,AAH	chr12	120159958
CAMKK2	120159878	120220494	0.0011	Type II Diabetes Mellitus	-	-	Diagram GWAS Trans-ethnic data	rs1653588	rs2288693	10808	1	1	AS,A6	chr12	120171857
CAMKK2	120159878	120220494	0.0011	Type II Diabetes Mellitus	-	-	Diagram GWAS Trans-ethnic data	rs1653588	rs1653588	0	1	1	OQ	chr12	120161049
CAMKK2	120159878	120220494	0.0011	Type II Diabetes Mellitus	-	-	Diagram GWAS Trans-ethnic data	rs1653588	rs1653589	872	1	1	IM,IMD,OQ	chr12	120161921
CAMKK2	120159878	120220494	0.0011	Type II Diabetes Mellitus	-	-	Diagram GWAS Trans-ethnic data	rs1653588	rs2567982	952	1	1	AS,A5,A6,OQ,CM	chr12	120160097
CAMKK2	120159878	120220494	0.0011	Type II Diabetes Mellitus	-	-	Diagram GWAS Trans-ethnic data	rs1653588	rs1653586	1091	1	1	AS,A5,A6,IM,IMD,OQ,OE,O24,O28,O54,O5E,OEE,AAH	chr12	120159958
CAMKK2	120159878	120220494	0.0011	Type II Diabetes Mellitus	-	-	Diagram GWAS Trans-ethnic data	rs1653588	rs1653590	1106	1	1	IM,IMD,OQ,OE,O24,O28,O54,O5E,OEE	chr12	120162155
CAMKK2	120159878	120220494	0.0011	Type II Diabetes Mellitus	-	-	Diagram GWAS Trans-ethnic data	rs1653588	rs1653593	6053	1	1	I2,I5,I6,I6Q,IM,IMD,IWQ,O54,O5E,AAH	chr12	120167102
CAMKK2	120159878	120220494	0.0011	Type II Diabetes Mellitus	-	-	Diagram GWAS Trans-ethnic data	rs1653588	rs2288693	10808	1	1	AS,A6	chr12	120171857
CAMKK2	120159878	120220494	0.0011	Type II Diabetes Mellitus	-	-	Diagram GWAS Trans-ethnic data	rs1653588	rs1653588	0	1	1	OQ	chr12	120161049
CAMKK2	120159878	120220494	0.0011	Type II Diabetes Mellitus	-	-	Diagram GWAS Trans-ethnic data	rs1653588	rs1653587	434	1	1	I6,IM,IMD,OQ,OE,O24,O28,O54,O5E,OEE,AAH	chr12	120160615
CAMKK2	120159878	120220494	0.0011	Type II Diabetes Mellitus	-	-	Diagram GWAS Trans-ethnic data	rs1653588	rs1653589	872	1	1	IM,IMD,OQ	chr12	120161921
CAMKK2	120159878	120220494	0.0011	Type II Diabetes Mellitus	-	-	Diagram GWAS Trans-ethnic data	rs1653588	rs2567982	952	1	1	AS,A5,A6,OQ,CM	chr12	120160097
CAMKK2	120159878	120220494	0.0011	Type II Diabetes Mellitus	-	-	Diagram GWAS Trans-ethnic data	rs1653588	rs1653590	1106	1	1	IM,IMD,OQ,OE,O24,O28,O54,O5E,OEE	chr12	120162155
CAMKK2	120159878	120220494	0.0011	Type II Diabetes Mellitus	-	-	Diagram GWAS Trans-ethnic data	rs1653589	rs1653589	0	1	1	IM,IMD,OQ	chr12	120161921
CAMKK2	120159878	120220494	0.0011	Type II Diabetes Mellitus	-	-	Diagram GWAS Trans-ethnic data	rs1653589	rs1653590	234	1	1	IM,IMD,OQ,OE,O24,O28,O54,O5E,OEE	chr12	120162155
CAMKK2	120159878	120220494	0.0011	Type II Diabetes Mellitus	-	-	Diagram GWAS Trans-ethnic data	rs1653589	rs1653588	872	1	1	OQ	chr12	120161049
CAMKK2	120159878	120220494	0.0011	Type II Diabetes Mellitus	-	-	Diagram GWAS Trans-ethnic data	rs1653589	rs2567982	1824	1	1	AS,A5,A6,OQ,CM	chr12	120160097
CAMKK2	120159878	120220494	0.0011	Type II Diabetes Mellitus	-	-	Diagram GWAS Trans-ethnic data	rs1653589	rs1653586	1963	1	1	AS,A5,A6,IM,IMD,OQ,OE,O24,O28,O54,O5E,OEE,AAH	chr12	120159958
CAMKK2	120159878	120220494	0.0011	Type II Diabetes Mellitus	-	-	Diagram GWAS Trans-ethnic data	rs1653589	rs1653593	5181	1	1	I2,I5,I6,I6Q,IM,IMD,IWQ,O54,O5E,AAH	chr12	120167102
CAMKK2	120159878	120220494	0.0011	Type II Diabetes Mellitus	-	-	Diagram GWAS Trans-ethnic data	rs1653589	rs2288693	9936	1	1	AS,A6	chr12	120171857
CAMKK2	120159878	120220494	0.0011	Type II Diabetes Mellitus	-	-	Diagram GWAS Trans-ethnic data	rs1653589	rs1653589	0	1	1	IM,IMD,OQ	chr12	120161921
CAMKK2	120159878	120220494	0.0011	Type II Diabetes Mellitus	-	-	Diagram GWAS Trans-ethnic data	rs1653589	rs1653590	234	1	1	IM,IMD,OQ,OE,O24,O28,O54,O5E,OEE	chr12	120162155
CAMKK2	120159878	120220494	0.0011	Type II Diabetes Mellitus	-	-	Diagram GWAS Trans-ethnic data	rs1653589	rs1653588	872	1	1	OQ	chr12	120161049
CAMKK2	120159878	120220494	0.0011	Type II Diabetes Mellitus	-	-	Diagram GWAS Trans-ethnic data	rs1653589	rs1653587	1306	1	1	I6,IM,IMD,OQ,OE,O24,O28,O54,O5E,OEE,AAH	chr12	120160615
CAMKK2	120159878	120220494	0.0011	Type II Diabetes Mellitus	-	-	Diagram GWAS Trans-ethnic data	rs1653589	rs2567982	1824	1	1	AS,A5,A6,OQ,CM	chr12	120160097
CAMKK2	120159878	120220494	0.0011	Type II Diabetes Mellitus	-	-	Diagram GWAS Trans-ethnic data	rs1653590	rs1653590	0	1	1	IM,IMD,OQ,OE,O24,O28,O54,O5E,OEE	chr12	120162155
CAMKK2	120159878	120220494	0.0011	Type II Diabetes Mellitus	-	-	Diagram GWAS Trans-ethnic data	rs1653590	rs1653590	0	1	1	IM,IMD,OQ,OE,O24,O28,O54,O5E,OEE	chr12	120162155
CAMKK2	120159878	120220494	0.0011	Type II Diabetes Mellitus	-	-	Diagram GWAS Trans-ethnic data	rs1653590	rs1653589	234	1	1	IM,IMD,OQ	chr12	120161921
CAMKK2	120159878	120220494	0.0011	Type II Diabetes Mellitus	-	-	Diagram GWAS Trans-ethnic data	rs1653590	rs1653588	1106	1	1	OQ	chr12	120161049
CAMKK2	120159878	120220494	0.0011	Type II Diabetes Mellitus	-	-	Diagram GWAS Trans-ethnic data	rs1653590	rs2567982	2058	1	1	AS,A5,A6,OQ,CM	chr12	120160097
CAMKK2	120159878	120220494	0.0011	Type II Diabetes Mellitus	-	-	Diagram GWAS Trans-ethnic data	rs1653590	rs1653586	2197	1	1	AS,A5,A6,IM,IMD,OQ,OE,O24,O28,O54,O5E,OEE,AAH	chr12	120159958
CAMKK2	120159878	120220494	0.0011	Type II Diabetes Mellitus	-	-	Diagram GWAS Trans-ethnic data	rs1653590	rs1653593	4947	1	1	I2,I5,I6,I6Q,IM,IMD,IWQ,O54,O5E,AAH	chr12	120167102
CAMKK2	120159878	120220494	0.0011	Type II Diabetes Mellitus	-	-	Diagram GWAS Trans-ethnic data	rs1653590	rs2288693	9702	1	1	AS,A6	chr12	120171857
CAMKK2	120159878	120220494	0.0011	Type II Diabetes Mellitus	-	-	Diagram GWAS Trans-ethnic data	rs1653590	rs1653590	0	1	1	IM,IMD,OQ,OE,O24,O28,O54,O5E,OEE	chr12	120162155
CAMKK2	120159878	120220494	0.0011	Type II Diabetes Mellitus	-	-	Diagram GWAS Trans-ethnic data	rs1653590	rs1653589	234	1	1	IM,IMD,OQ	chr12	120161921
CAMKK2	120159878	120220494	0.0011	Type II Diabetes Mellitus	-	-	Diagram GWAS Trans-ethnic data	rs1653590	rs1653588	1106	1	1	OQ	chr12	120161049
CAMKK2	120159878	120220494	0.0011	Type II Diabetes Mellitus	-	-	Diagram GWAS Trans-ethnic data	rs1653590	rs1653587	1540	1	1	I6,IM,IMD,OQ,OE,O24,O28,O54,O5E,OEE,AAH	chr12	120160615
CAMKK2	120159878	120220494	0.0011	Type II Diabetes Mellitus	-	-	Diagram GWAS Trans-ethnic data	rs1653590	rs2567982	2058	1	1	AS,A5,A6,OQ,CM	chr12	120160097
CAMKK2	120159878	120220494	0.0012	Type II Diabetes Mellitus	-	-	Diagram GWAS Trans-ethnic data	rs11065504	rs11065504	0	1	1	A6	chr12	120164843
CAMKK2	120159878	120220494	0.0012	Type II Diabetes Mellitus	-	-	Diagram GWAS Trans-ethnic data	rs11065504	rs11065504	0	1	1	A6	chr12	120164843
CAMKK2	120159878	120220494	0.0012	Type II Diabetes Mellitus	-	-	Diagram GWAS Trans-ethnic data	rs11065504	rs11065504	0	1	1	A6	chr12	120164843
CAMKK2	120159878	120220494	0.0013	Type II Diabetes Mellitus	-	-	Diagram GWAS Trans-ethnic data	rs1653593	rs1653593	0	1	1	I2,I5,I6,I6Q,IM,IMD,IWQ,O54,O5E,AAH	chr12	120167102
CAMKK2	120159878	120220494	0.0013	Type II Diabetes Mellitus	-	-	Diagram GWAS Trans-ethnic data	rs1653593	rs2288693	4755	1	1	AS,A6	chr12	120171857
CAMKK2	120159878	120220494	0.0013	Type II Diabetes Mellitus	-	-	Diagram GWAS Trans-ethnic data	rs1653593	rs1653590	4947	1	1	IM,IMD,OQ,OE,O24,O28,O54,O5E,OEE	chr12	120162155
CAMKK2	120159878	120220494	0.0013	Type II Diabetes Mellitus	-	-	Diagram GWAS Trans-ethnic data	rs1653593	rs1653589	5181	1	1	IM,IMD,OQ	chr12	120161921
CAMKK2	120159878	120220494	0.0013	Type II Diabetes Mellitus	-	-	Diagram GWAS Trans-ethnic data	rs1653593	rs1653588	6053	1	1	OQ	chr12	120161049
CAMKK2	120159878	120220494	0.0013	Type II Diabetes Mellitus	-	-	Diagram GWAS Trans-ethnic data	rs1653593	rs2567982	7005	1	1	AS,A5,A6,OQ,CM	chr12	120160097
CAMKK2	120159878	120220494	0.0013	Type II Diabetes Mellitus	-	-	Diagram GWAS Trans-ethnic data	rs1653593	rs1653586	7144	1	1	AS,A5,A6,IM,IMD,OQ,OE,O24,O28,O54,O5E,OEE,AAH	chr12	120159958
CAMKK2	120159878	120220494	0.0013	Type II Diabetes Mellitus	-	-	Diagram GWAS Trans-ethnic data	rs1653593	rs1653593	0	1	1	I2,I5,I6,I6Q,IM,IMD,IWQ,O54,O5E,AAH	chr12	120167102
CAMKK2	120159878	120220494	0.0013	Type II Diabetes Mellitus	-	-	Diagram GWAS Trans-ethnic data	rs1653593	rs1653586	7144	1	1	AS,A5,A6,IM,IMD,OQ,OE,O24,O28,O54,O5E,OEE,AAH	chr12	120159958
CAMLG	134102105	134115742	0.00098	Type II Diabetes Mellitus	-	-	Diagram GWAS Trans-ethnic data	rs17167632	rs12657663	146284	0.853	0.959	AG,I1,CYT,OQ,OE,O24,O28,O54,O5E,OEE,AAE	chr5	134104711
CAMLG	134102105	134115742	0.001	Type II Diabetes Mellitus	-	-	Diagram GWAS Trans-ethnic data	rs12655863	rs12657663	152902	0.853	0.959	AG,I1,CYT,OQ,OE,O24,O28,O54,O5E,OEE,AAE	chr5	134104711
CAPZB	19537860	19684579	0.000803069	-	Type I Diabetes	17554300	WTCCC	rs12403041	rs12141760	13026	0.801	0.953	CYT	chr1	19590488
CAPZB	19537860	19684579	0.000803069	-	Type I Diabetes	17554300	WTCCC	rs12403041	rs10917438	19178	0.801	0.953	A6	chr1	19584336
CAPZB	19537860	19684579	5.71e-05	-	Type I Diabetes	17554300	WTCCC	rs214321	rs937608	4250	0.805	0.961	AS,A5,A6	chr1	19569965
CAPZB	19537860	19684579	0.000169955	-	Type I Diabetes	17554300	WTCCC	rs4911995	rs4912090	15602	0.808	0.946	AS,A5,A6	chr1	19621989
CAPZB	19537860	19684579	0.000824623	-	Type I Diabetes	17554300	WTCCC	rs12137162	rs4912090	13994	0.808	0.946	AS,A5,A6	chr1	19621989
CAPZB	19537860	19684579	0.000846545	-	Type I Diabetes, combined control dataset	17554300	WTCCC	rs12137160	rs4912090	13977	0.808	0.946	AS,A5,A6	chr1	19621989
CAPZB	19537860	19684579	0.000169955	-	Type I Diabetes	17554300	WTCCC	rs4911995	rs10917447	15261	0.81	1	IMD,O54,O5E	chr1	19622330
CAPZB	19537860	19684579	0.000169955	-	Type I Diabetes	17554300	WTCCC	rs4911995	rs4912090	15602	0.81	1	AS,A5,A6	chr1	19621989
CAPZB	19537860	19684579	0.000169955	-	Type I Diabetes	17554300	WTCCC	rs4911995	rs4912086	34823	0.81	1	OQ,OE,O24,O28,O54,O5E,OEE	chr1	19602768
CAPZB	19537860	19684579	0.000824204	-	Type I Diabetes	17554300	WTCCC	rs4911996	rs10917447	15462	0.81	1	IMD,O54,O5E	chr1	19622330
CAPZB	19537860	19684579	0.000824204	-	Type I Diabetes	17554300	WTCCC	rs4911996	rs4912090	15803	0.81	1	AS,A5,A6	chr1	19621989
CAPZB	19537860	19684579	0.000824204	-	Type I Diabetes	17554300	WTCCC	rs4911996	rs4912086	35024	0.81	1	OQ,OE,O24,O28,O54,O5E,OEE	chr1	19602768
CAPZB	19537860	19684579	0.000824623	-	Type I Diabetes	17554300	WTCCC	rs12137162	rs10917447	13653	0.81	1	IMD,O54,O5E	chr1	19622330
CAPZB	19537860	19684579	0.000824623	-	Type I Diabetes	17554300	WTCCC	rs12137162	rs4912090	13994	0.81	1	AS,A5,A6	chr1	19621989
CAPZB	19537860	19684579	0.000824623	-	Type I Diabetes	17554300	WTCCC	rs12137162	rs4912086	33215	0.81	1	OQ,OE,O24,O28,O54,O5E,OEE	chr1	19602768
CAPZB	19537860	19684579	0.000846545	-	Type I Diabetes, combined control dataset	17554300	WTCCC	rs12137160	rs10917447	13636	0.81	1	IMD,O54,O5E	chr1	19622330
CAPZB	19537860	19684579	0.000846545	-	Type I Diabetes, combined control dataset	17554300	WTCCC	rs12137160	rs4912090	13977	0.81	1	AS,A5,A6	chr1	19621989
CAPZB	19537860	19684579	0.000846545	-	Type I Diabetes, combined control dataset	17554300	WTCCC	rs12137160	rs4912086	33198	0.81	1	OQ,OE,O24,O28,O54,O5E,OEE	chr1	19602768
CAPZB	19537860	19684579	0.000382812	-	Type I Diabetes, combined control dataset, gender differentiated	17554300	WTCCC	rs2268809	rs12128747	10666	0.818	1	IM,IMD,O54,O5E	chr1	19550805
CAPZB	19537860	19684579	0.000803069	-	Type I Diabetes	17554300	WTCCC	rs12403041	rs214342	49534	0.83	0.952	IM,IMD,O54,O5E,AAH	chr1	19553980
CAPZB	19537860	19684579	5.71e-05	-	Type I Diabetes	17554300	WTCCC	rs214321	rs10917452	77840	0.834	0.929	I2,I5,I6,I6Q,IM,IMD,CYT,OQ,IWQ,OE,O24,O28,O54,O5E,OEE	chr1	19643555
CAPZB	19537860	19684579	0.000803069	-	Type I Diabetes	17554300	WTCCC	rs12403041	rs12409301	43788	0.842	0.943	IMD,O54,O5E,AAH	chr1	19647302
CAPZB	19537860	19684579	0.000803069	-	Type I Diabetes	17554300	WTCCC	rs12403041	rs4912096	44186	0.842	0.943	I6,IM,IMD,OQ,OE,O24,O28,O54,O5E,OEE	chr1	19647700
CAPZB	19537860	19684579	0.000803069	-	Type I Diabetes	17554300	WTCCC	rs12403041	rs10442635	44565	0.842	0.943	A6,AAH	chr1	19648079
CAPZB	19537860	19684579	0.000803069	-	Type I Diabetes	17554300	WTCCC	rs12403041	rs11590840	48746	0.842	0.943	AS,A5,A6,AxM	chr1	19652260
CAPZB	19537860	19684579	0.000824204	-	Type I Diabetes	17554300	WTCCC	rs4911996	rs12409301	9510	0.842	0.943	IMD,O54,O5E,AAH	chr1	19647302
CAPZB	19537860	19684579	0.000824204	-	Type I Diabetes	17554300	WTCCC	rs4911996	rs4912096	9908	0.842	0.943	I6,IM,IMD,OQ,OE,O24,O28,O54,O5E,OEE	chr1	19647700
CAPZB	19537860	19684579	0.000824204	-	Type I Diabetes	17554300	WTCCC	rs4911996	rs10442635	10287	0.842	0.943	A6,AAH	chr1	19648079
CAPZB	19537860	19684579	0.000824204	-	Type I Diabetes	17554300	WTCCC	rs4911996	rs11590840	14468	0.842	0.943	AS,A5,A6,AxM	chr1	19652260
CAPZB	19537860	19684579	0.000169955	-	Type I Diabetes	17554300	WTCCC	rs4911995	rs10917447	15261	0.848	1	IMD,O54,O5E	chr1	19622330
CAPZB	19537860	19684579	0.000824623	-	Type I Diabetes	17554300	WTCCC	rs12137162	rs10917447	13653	0.848	1	IMD,O54,O5E	chr1	19622330
CAPZB	19537860	19684579	0.000846545	-	Type I Diabetes, combined control dataset	17554300	WTCCC	rs12137160	rs10917447	13636	0.848	1	IMD,O54,O5E	chr1	19622330
CAPZB	19537860	19684579	0.000803069	-	Type I Diabetes	17554300	WTCCC	rs12403041	rs4912090	18475	0.857	1	AS,A5,A6	chr1	19621989
CAPZB	19537860	19684579	5.71e-05	-	Type I Diabetes	17554300	WTCCC	rs214321	rs4911997	72541	0.866	0.931	AS,A5,A6	chr1	19638256
CAPZB	19537860	19684579	5.71e-05	-	Type I Diabetes	17554300	WTCCC	rs214321	rs10492997	76243	0.866	0.931	AH,AS,A5,A6	chr1	19641958
CAPZB	19537860	19684579	5.71e-05	-	Type I Diabetes	17554300	WTCCC	rs214321	rs904965	79006	0.866	0.931	A6	chr1	19644721
CAPZB	19537860	19684579	0.000321752	-	Type I Diabetes	17554300	WTCCC	rs4911997	rs214321	72541	0.866	0.931	AS,A5,A6	chr1	19565715
CAPZB	19537860	19684579	0.000321752	-	Type I Diabetes	17554300	WTCCC	rs4911997	rs214303	77933	0.866	0.931	I3,I5,I6,I6Q,IM,IMD,IC,ICQ,IWQ,O54,O5E	chr1	19560323
CAPZB	19537860	19684579	0.000321752	-	Type I Diabetes	17554300	WTCCC	rs4911997	rs214302	78732	0.866	0.931	I3,I5,I6,I6Q,IM,IMD,IC,ICQ,IWQ,O54,O5E	chr1	19559524
CAPZB	19537860	19684579	0.000321752	-	Type I Diabetes	17554300	WTCCC	rs4911997	rs169957	82368	0.866	0.931	I1,IM,IMD,OQ,OE,O24,O28,O54,O5E,OEE	chr1	19555888
CAPZB	19537860	19684579	0.000321752	-	Type I Diabetes	17554300	WTCCC	rs4911997	rs214346	83240	0.866	0.931	I1,IM,IMD,OQ,OE,O24,O28,O54,O5E,OEE	chr1	19555016
CAPZB	19537860	19684579	0.000348911	-	Type I Diabetes	17554300	WTCCC	rs10492997	rs214321	76243	0.866	0.931	AS,A5,A6	chr1	19565715
CAPZB	19537860	19684579	0.000348911	-	Type I Diabetes	17554300	WTCCC	rs10492997	rs214303	81635	0.866	0.931	I3,I5,I6,I6Q,IM,IMD,IC,ICQ,IWQ,O54,O5E	chr1	19560323
CAPZB	19537860	19684579	0.000348911	-	Type I Diabetes	17554300	WTCCC	rs10492997	rs214302	82434	0.866	0.931	I3,I5,I6,I6Q,IM,IMD,IC,ICQ,IWQ,O54,O5E	chr1	19559524
CAPZB	19537860	19684579	0.000348911	-	Type I Diabetes	17554300	WTCCC	rs10492997	rs169957	86070	0.866	0.931	I1,IM,IMD,OQ,OE,O24,O28,O54,O5E,OEE	chr1	19555888
CAPZB	19537860	19684579	0.000348911	-	Type I Diabetes	17554300	WTCCC	rs10492997	rs214346	86942	0.866	0.931	I1,IM,IMD,OQ,OE,O24,O28,O54,O5E,OEE	chr1	19555016
CAPZB	19537860	19684579	0.000382812	-	Type I Diabetes, combined control dataset, gender differentiated	17554300	WTCCC	rs2268809	rs2268813	744	0.866	0.952	CYT,OQ,OE,O24,O28,O54,O5E,OEE	chr1	19539395
CAPZB	19537860	19684579	0.000382812	-	Type I Diabetes, combined control dataset, gender differentiated	17554300	WTCCC	rs2268809	rs12128747	10666	0.869	0.953	IM,IMD,O54,O5E	chr1	19550805
CAPZB	19537860	19684579	0.000580299	-	Type I Diabetes	17554300	WTCCC	rs4244002	rs214342	56797	0.869	0.953	IM,IMD,O54,O5E,AAH	chr1	19553980
CAPZB	19537860	19684579	0.000580299	-	Type I Diabetes	17554300	WTCCC	rs4244002	rs881248	4229	0.87	0.965	A6	chr1	19606548
CAPZB	19537860	19684579	5.71e-05	-	Type I Diabetes	17554300	WTCCC	rs214321	rs191942	1374	0.871	1	AN,A5,A6,I2,I5,I6,I6Q,IM,IMD,IWQ,O54,O5E,ICA,ICB,AAH	chr1	19564341
CAPZB	19537860	19684579	5.71e-05	-	Type I Diabetes	17554300	WTCCC	rs214321	rs3790766	5696	0.871	1	AS,A5,A6,I1,I2,I5,I6,I6Q,IM,IMD,IWQ,ICA,ICB,AAH	chr1	19571411
CAPZB	19537860	19684579	5.71e-05	-	Type I Diabetes	17554300	WTCCC	rs214321	rs214301	7105	0.871	1	AAH	chr1	19558610
CAPZB	19537860	19684579	5.71e-05	-	Type I Diabetes	17554300	WTCCC	rs214321	rs214348	8588	0.871	1	OQ,OE,O24,O28,O54,O5E,OEE,AAH	chr1	19557127
CAPZB	19537860	19684579	0.000832806	-	Type I Diabetes	17554300	WTCCC	rs191942	rs214321	1374	0.871	1	AS,A5,A6	chr1	19565715
CAPZB	19537860	19684579	0.000832806	-	Type I Diabetes	17554300	WTCCC	rs191942	rs214303	4018	0.871	1	I3,I5,I6,I6Q,IM,IMD,IC,ICQ,IWQ,O54,O5E	chr1	19560323
CAPZB	19537860	19684579	0.000832806	-	Type I Diabetes	17554300	WTCCC	rs191942	rs214302	4817	0.871	1	I3,I5,I6,I6Q,IM,IMD,IC,ICQ,IWQ,O54,O5E	chr1	19559524
CAPZB	19537860	19684579	0.000832806	-	Type I Diabetes	17554300	WTCCC	rs191942	rs169957	8453	0.871	1	I1,IM,IMD,OQ,OE,O24,O28,O54,O5E,OEE	chr1	19555888
CAPZB	19537860	19684579	0.000832806	-	Type I Diabetes	17554300	WTCCC	rs191942	rs214346	9325	0.871	1	I1,IM,IMD,OQ,OE,O24,O28,O54,O5E,OEE	chr1	19555016
CAPZB	19537860	19684579	0.000169955	-	Type I Diabetes	17554300	WTCCC	rs4911995	rs12141760	47103	0.881	0.958	CYT	chr1	19590488
CAPZB	19537860	19684579	0.000169955	-	Type I Diabetes	17554300	WTCCC	rs4911995	rs10917438	53255	0.881	0.958	A6	chr1	19584336
CAPZB	19537860	19684579	0.000824204	-	Type I Diabetes	17554300	WTCCC	rs4911996	rs12141760	47304	0.881	0.958	CYT	chr1	19590488
CAPZB	19537860	19684579	0.000824204	-	Type I Diabetes	17554300	WTCCC	rs4911996	rs10917438	53456	0.881	0.958	A6	chr1	19584336
CAPZB	19537860	19684579	0.000824623	-	Type I Diabetes	17554300	WTCCC	rs12137162	rs12141760	45495	0.881	0.958	CYT	chr1	19590488
CAPZB	19537860	19684579	0.000824623	-	Type I Diabetes	17554300	WTCCC	rs12137162	rs10917438	51647	0.881	0.958	A6	chr1	19584336
CAPZB	19537860	19684579	0.000846545	-	Type I Diabetes, combined control dataset	17554300	WTCCC	rs12137160	rs12141760	45478	0.881	0.958	CYT	chr1	19590488
CAPZB	19537860	19684579	0.000846545	-	Type I Diabetes, combined control dataset	17554300	WTCCC	rs12137160	rs10917438	51630	0.881	0.958	A6	chr1	19584336
CAPZB	19537860	19684579	0.000803069	-	Type I Diabetes	17554300	WTCCC	rs12403041	rs10917447	18816	0.895	1	IMD,O54,O5E	chr1	19622330
CAPZB	19537860	19684579	0.000803069	-	Type I Diabetes	17554300	WTCCC	rs12403041	rs10799810	33105	0.895	0.946	I2,I5,I6,I6Q,IM,IMD,IWQ,O54,O5E	chr1	19636619
CAPZB	19537860	19684579	0.000803069	-	Type I Diabetes	17554300	WTCCC	rs12403041	rs4911996	34278	0.895	0.946	AS,A5,A6	chr1	19637792
CAPZB	19537860	19684579	0.000824204	-	Type I Diabetes	17554300	WTCCC	rs4911996	rs10799810	1173	0.895	0.946	I2,I5,I6,I6Q,IM,IMD,IWQ,O54,O5E	chr1	19636619
CAPZB	19537860	19684579	0.000824204	-	Type I Diabetes	17554300	WTCCC	rs4911996	rs12404783	29320	0.895	0.946	AAH	chr1	19608472
CAPZB	19537860	19684579	0.000824204	-	Type I Diabetes	17554300	WTCCC	rs4911996	rs881246	31950	0.895	0.946	AH	chr1	19605842
CAPZB	19537860	19684579	0.000824204	-	Type I Diabetes	17554300	WTCCC	rs4911996	rs12403041	34278	0.895	0.946	AN,A6	chr1	19603514
CAPZB	19537860	19684579	0.000321752	-	Type I Diabetes	17554300	WTCCC	rs4911997	rs10492997	3702	0.897	0.964	AH,AS,A5,A6	chr1	19641958
CAPZB	19537860	19684579	0.000321752	-	Type I Diabetes	17554300	WTCCC	rs4911997	rs10917452	5299	0.897	0.964	I2,I5,I6,I6Q,IM,IMD,CYT,OQ,IWQ,OE,O24,O28,O54,O5E,OEE	chr1	19643555
CAPZB	19537860	19684579	0.000348911	-	Type I Diabetes	17554300	WTCCC	rs10492997	rs4911997	3702	0.897	0.964	AS,A5,A6	chr1	19638256
CAPZB	19537860	19684579	0.000169955	-	Type I Diabetes	17554300	WTCCC	rs4911995	rs12409301	9711	0.898	1	IMD,O54,O5E,AAH	chr1	19647302
CAPZB	19537860	19684579	0.000169955	-	Type I Diabetes	17554300	WTCCC	rs4911995	rs4912096	10109	0.898	1	I6,IM,IMD,OQ,OE,O24,O28,O54,O5E,OEE	chr1	19647700
CAPZB	19537860	19684579	0.000169955	-	Type I Diabetes	17554300	WTCCC	rs4911995	rs10442635	10488	0.898	1	A6,AAH	chr1	19648079
CAPZB	19537860	19684579	0.000169955	-	Type I Diabetes	17554300	WTCCC	rs4911995	rs11590840	14669	0.898	1	AS,A5,A6,AxM	chr1	19652260
CAPZB	19537860	19684579	0.000824623	-	Type I Diabetes	17554300	WTCCC	rs12137162	rs12409301	11319	0.898	1	IMD,O54,O5E,AAH	chr1	19647302
CAPZB	19537860	19684579	0.000824623	-	Type I Diabetes	17554300	WTCCC	rs12137162	rs4912096	11717	0.898	1	I6,IM,IMD,OQ,OE,O24,O28,O54,O5E,OEE	chr1	19647700
CAPZB	19537860	19684579	0.000824623	-	Type I Diabetes	17554300	WTCCC	rs12137162	rs10442635	12096	0.898	1	A6,AAH	chr1	19648079
CAPZB	19537860	19684579	0.000824623	-	Type I Diabetes	17554300	WTCCC	rs12137162	rs11590840	16277	0.898	1	AS,A5,A6,AxM	chr1	19652260
CAPZB	19537860	19684579	0.000846545	-	Type I Diabetes, combined control dataset	17554300	WTCCC	rs12137160	rs12409301	11336	0.898	1	IMD,O54,O5E,AAH	chr1	19647302
CAPZB	19537860	19684579	0.000846545	-	Type I Diabetes, combined control dataset	17554300	WTCCC	rs12137160	rs4912096	11734	0.898	1	I6,IM,IMD,OQ,OE,O24,O28,O54,O5E,OEE	chr1	19647700
CAPZB	19537860	19684579	0.000846545	-	Type I Diabetes, combined control dataset	17554300	WTCCC	rs12137160	rs10442635	12113	0.898	1	A6,AAH	chr1	19648079
CAPZB	19537860	19684579	0.000846545	-	Type I Diabetes, combined control dataset	17554300	WTCCC	rs12137160	rs11590840	16294	0.898	1	AS,A5,A6,AxM	chr1	19652260
CAPZB	19537860	19684579	0.000580299	-	Type I Diabetes	17554300	WTCCC	rs4244002	rs9287047	1656	0.905	1	AH	chr1	19609121
CAPZB	19537860	19684579	0.000580299	-	Type I Diabetes	17554300	WTCCC	rs4244002	rs9287046	1795	0.905	1	AH,A6	chr1	19608982
CAPZB	19537860	19684579	0.000580299	-	Type I Diabetes	17554300	WTCCC	rs4244002	rs12121189	2231	0.905	1	I3,I5,I6,I6Q,IM,IMD,IC,ICQ,CYT,IWQ	chr1	19613008
CAPZB	19537860	19684579	0.000580299	-	Type I Diabetes	17554300	WTCCC	rs4244002	rs881247	4870	0.905	1	AH,I3,I5,I6,I6Q,IM,IMD,IC,ICQ,AxM,IWQ,OE,O24,O28,O54,O5E,OEE	chr1	19605907
CAPZB	19537860	19684579	0.000580299	-	Type I Diabetes	17554300	WTCCC	rs4244002	rs4912086	8009	0.912	0.955	OQ,OE,O24,O28,O54,O5E,OEE	chr1	19602768
CAPZB	19537860	19684579	0.000580299	-	Type I Diabetes	17554300	WTCCC	rs4244002	rs4912090	11212	0.912	0.955	AS,A5,A6	chr1	19621989
CAPZB	19537860	19684579	0.000580299	-	Type I Diabetes	17554300	WTCCC	rs4244002	rs10917447	11553	0.912	0.955	IMD,O54,O5E	chr1	19622330
CAPZB	19537860	19684579	5.71e-05	-	Type I Diabetes	17554300	WTCCC	rs214321	rs937608	4250	0.929	1	AS,A5,A6	chr1	19569965
CAPZB	19537860	19684579	0.000832806	-	Type I Diabetes	17554300	WTCCC	rs191942	rs937608	5624	0.929	1	AS,A5,A6	chr1	19569965
CAPZB	19537860	19684579	0.000832806	-	Type I Diabetes	17554300	WTCCC	rs191942	rs937608	5624	0.931	0.965	AS,A5,A6	chr1	19569965
CAPZB	19537860	19684579	0.000169955	-	Type I Diabetes	17554300	WTCCC	rs4911995	rs9651016	4237	0.932	1	A6	chr1	19641828
CAPZB	19537860	19684579	0.000824623	-	Type I Diabetes	17554300	WTCCC	rs12137162	rs9651016	5845	0.932	1	A6	chr1	19641828
CAPZB	19537860	19684579	0.000832806	-	Type I Diabetes	17554300	WTCCC	rs191942	rs937608	5624	0.932	1	AS,A5,A6	chr1	19569965
CAPZB	19537860	19684579	0.000846545	-	Type I Diabetes, combined control dataset	17554300	WTCCC	rs12137160	rs9651016	5862	0.932	1	A6	chr1	19641828
CAPZB	19537860	19684579	0.000169955	-	Type I Diabetes	17554300	WTCCC	rs4911995	rs4911996	201	0.948	1	AS,A5,A6	chr1	19637792
CAPZB	19537860	19684579	0.000169955	-	Type I Diabetes	17554300	WTCCC	rs4911995	rs10799810	972	0.948	1	I2,I5,I6,I6Q,IM,IMD,IWQ,O54,O5E	chr1	19636619
CAPZB	19537860	19684579	0.000169955	-	Type I Diabetes	17554300	WTCCC	rs4911995	rs12404783	29119	0.948	1	AAH	chr1	19608472
CAPZB	19537860	19684579	0.000169955	-	Type I Diabetes	17554300	WTCCC	rs4911995	rs881246	31749	0.948	1	AH	chr1	19605842
CAPZB	19537860	19684579	0.000169955	-	Type I Diabetes	17554300	WTCCC	rs4911995	rs12403041	34077	0.948	1	AN,A6	chr1	19603514
CAPZB	19537860	19684579	0.000803069	-	Type I Diabetes	17554300	WTCCC	rs12403041	rs2088828	26719	0.948	1	I3,I5,I6,I6Q,IM,IMD,IC,ICQ,CYT,OQ,IWQ,OE,O24,O28,O54,O5E,OEE	chr1	19630233
CAPZB	19537860	19684579	0.000803069	-	Type I Diabetes	17554300	WTCCC	rs12403041	rs4912094	31539	0.948	1	A6,I6,IM,IMD,OQ,OE,O24,O28,OEE,AAH	chr1	19635053
CAPZB	19537860	19684579	0.000803069	-	Type I Diabetes	17554300	WTCCC	rs12403041	rs12137160	32452	0.948	1	AS,A5,A6	chr1	19635966
CAPZB	19537860	19684579	0.000803069	-	Type I Diabetes	17554300	WTCCC	rs12403041	rs12137162	32469	0.948	1	AS,A5,A6	chr1	19635983
CAPZB	19537860	19684579	0.000803069	-	Type I Diabetes	17554300	WTCCC	rs12403041	rs4911995	34077	0.948	1	AS,A5,A6	chr1	19637591
CAPZB	19537860	19684579	0.000803069	-	Type I Diabetes	17554300	WTCCC	rs12403041	rs4912095	35309	0.948	1	AxM	chr1	19638823
CAPZB	19537860	19684579	0.000803069	-	Type I Diabetes	17554300	WTCCC	rs12403041	rs9651016	38314	0.948	1	A6	chr1	19641828
CAPZB	19537860	19684579	0.000824204	-	Type I Diabetes	17554300	WTCCC	rs4911996	rs4911995	201	0.948	1	AS,A5,A6	chr1	19637591
CAPZB	19537860	19684579	0.000824204	-	Type I Diabetes	17554300	WTCCC	rs4911996	rs4912095	1031	0.948	1	AxM	chr1	19638823
CAPZB	19537860	19684579	0.000824204	-	Type I Diabetes	17554300	WTCCC	rs4911996	rs12137162	1809	0.948	1	AS,A5,A6	chr1	19635983
CAPZB	19537860	19684579	0.000824204	-	Type I Diabetes	17554300	WTCCC	rs4911996	rs12137160	1826	0.948	1	AS,A5,A6	chr1	19635966
CAPZB	19537860	19684579	0.000824204	-	Type I Diabetes	17554300	WTCCC	rs4911996	rs4912094	2739	0.948	1	A6,I6,IM,IMD,OQ,OE,O24,O28,OEE,AAH	chr1	19635053
CAPZB	19537860	19684579	0.000824204	-	Type I Diabetes	17554300	WTCCC	rs4911996	rs9651016	4036	0.948	1	A6	chr1	19641828
CAPZB	19537860	19684579	0.000824204	-	Type I Diabetes	17554300	WTCCC	rs4911996	rs2088828	7559	0.948	1	I3,I5,I6,I6Q,IM,IMD,IC,ICQ,CYT,OQ,IWQ,OE,O24,O28,O54,O5E,OEE	chr1	19630233
CAPZB	19537860	19684579	0.000824623	-	Type I Diabetes	17554300	WTCCC	rs12137162	rs10799810	636	0.948	1	I2,I5,I6,I6Q,IM,IMD,IWQ,O54,O5E	chr1	19636619
CAPZB	19537860	19684579	0.000824623	-	Type I Diabetes	17554300	WTCCC	rs12137162	rs4911996	1809	0.948	1	AS,A5,A6	chr1	19637792
CAPZB	19537860	19684579	0.000824623	-	Type I Diabetes	17554300	WTCCC	rs12137162	rs12404783	27511	0.948	1	AAH	chr1	19608472
CAPZB	19537860	19684579	0.000824623	-	Type I Diabetes	17554300	WTCCC	rs12137162	rs881246	30141	0.948	1	AH	chr1	19605842
CAPZB	19537860	19684579	0.000824623	-	Type I Diabetes	17554300	WTCCC	rs12137162	rs12403041	32469	0.948	1	AN,A6	chr1	19603514
CAPZB	19537860	19684579	0.000846545	-	Type I Diabetes, combined control dataset	17554300	WTCCC	rs12137160	rs10799810	653	0.948	1	I2,I5,I6,I6Q,IM,IMD,IWQ,O54,O5E	chr1	19636619
CAPZB	19537860	19684579	0.000846545	-	Type I Diabetes, combined control dataset	17554300	WTCCC	rs12137160	rs4911996	1826	0.948	1	AS,A5,A6	chr1	19637792
CAPZB	19537860	19684579	0.000846545	-	Type I Diabetes, combined control dataset	17554300	WTCCC	rs12137160	rs12404783	27494	0.948	1	AAH	chr1	19608472
CAPZB	19537860	19684579	0.000846545	-	Type I Diabetes, combined control dataset	17554300	WTCCC	rs12137160	rs881246	30124	0.948	1	AH	chr1	19605842
CAPZB	19537860	19684579	0.000846545	-	Type I Diabetes, combined control dataset	17554300	WTCCC	rs12137160	rs12403041	32452	0.948	1	AN,A6	chr1	19603514
CAPZB	19537860	19684579	0.000382812	-	Type I Diabetes, combined control dataset, gender differentiated	17554300	WTCCC	rs2268809	rs2027508	953	0.955	1	IM,IMD,AAH	chr1	19539186
CAPZB	19537860	19684579	0.000580299	-	Type I Diabetes	17554300	WTCCC	rs4244002	rs9287047	1656	0.957	1	AH	chr1	19609121
CAPZB	19537860	19684579	0.000580299	-	Type I Diabetes	17554300	WTCCC	rs4244002	rs9287046	1795	0.957	1	AH,A6	chr1	19608982
CAPZB	19537860	19684579	0.000580299	-	Type I Diabetes	17554300	WTCCC	rs4244002	rs12121189	2231	0.957	1	I3,I5,I6,I6Q,IM,IMD,IC,ICQ,CYT,IWQ	chr1	19613008
CAPZB	19537860	19684579	0.000580299	-	Type I Diabetes	17554300	WTCCC	rs4244002	rs12404783	2305	0.957	1	AAH	chr1	19608472
CAPZB	19537860	19684579	0.000580299	-	Type I Diabetes	17554300	WTCCC	rs4244002	rs881248	4229	0.957	1	A6	chr1	19606548
CAPZB	19537860	19684579	0.000580299	-	Type I Diabetes	17554300	WTCCC	rs4244002	rs881247	4870	0.957	1	AH,I3,I5,I6,I6Q,IM,IMD,IC,ICQ,AxM,IWQ,OE,O24,O28,O54,O5E,OEE	chr1	19605907
CAPZB	19537860	19684579	0.000580299	-	Type I Diabetes	17554300	WTCCC	rs4244002	rs881246	4935	0.957	1	AH	chr1	19605842
CAPZB	19537860	19684579	0.000580299	-	Type I Diabetes	17554300	WTCCC	rs4244002	rs12403041	7263	0.957	1	AN,A6	chr1	19603514
CAPZB	19537860	19684579	0.000580299	-	Type I Diabetes	17554300	WTCCC	rs4244002	rs4911989	10447	0.957	1	AS,A5,A6,I1	chr1	19600330
CAPZB	19537860	19684579	0.000580299	-	Type I Diabetes	17554300	WTCCC	rs4244002	rs4911988	13710	0.957	1	A6,IM,IMD,O54,O5E	chr1	19597067
CAPZB	19537860	19684579	0.000580299	-	Type I Diabetes	17554300	WTCCC	rs4244002	rs10917443	14111	0.957	1	AN,A5,A6,I6,IM,IMD,OQ,OE,O24,O28,O54,O5E,OEE,AAH	chr1	19596666
CAPZB	19537860	19684579	0.000803069	-	Type I Diabetes	17554300	WTCCC	rs12403041	rs4912086	746	0.957	1	OQ,OE,O24,O28,O54,O5E,OEE	chr1	19602768
CAPZB	19537860	19684579	0.000803069	-	Type I Diabetes	17554300	WTCCC	rs12403041	rs4244002	7263	0.957	1	AS,A5,A6,AAH	chr1	19610777
CAPZB	19537860	19684579	0.000803069	-	Type I Diabetes	17554300	WTCCC	rs12403041	rs4912090	18475	0.957	1	AS,A5,A6	chr1	19621989
CAPZB	19537860	19684579	0.000803069	-	Type I Diabetes	17554300	WTCCC	rs12403041	rs10917447	18816	0.957	1	IMD,O54,O5E	chr1	19622330
CAPZB	19537860	19684579	0.000321752	-	Type I Diabetes	17554300	WTCCC	rs4911997	rs10917452	5299	0.966	1	I2,I5,I6,I6Q,IM,IMD,CYT,OQ,IWQ,OE,O24,O28,O54,O5E,OEE	chr1	19643555
CAPZB	19537860	19684579	0.000321752	-	Type I Diabetes	17554300	WTCCC	rs4911997	rs904965	6465	0.966	1	A6	chr1	19644721
CAPZB	19537860	19684579	0.000348911	-	Type I Diabetes	17554300	WTCCC	rs10492997	rs10917452	1597	0.966	1	I2,I5,I6,I6Q,IM,IMD,CYT,OQ,IWQ,OE,O24,O28,O54,O5E,OEE	chr1	19643555
CAPZB	19537860	19684579	0.000348911	-	Type I Diabetes	17554300	WTCCC	rs10492997	rs904965	2763	0.966	1	A6	chr1	19644721
CAPZB	19537860	19684579	5.71e-05	-	Type I Diabetes	17554300	WTCCC	rs214321	rs214321	0	1	1	AS,A5,A6	chr1	19565715
CAPZB	19537860	19684579	5.71e-05	-	Type I Diabetes	17554300	WTCCC	rs214321	rs214303	5392	1	1	I3,I5,I6,I6Q,IM,IMD,IC,ICQ,IWQ,O54,O5E	chr1	19560323
CAPZB	19537860	19684579	5.71e-05	-	Type I Diabetes	17554300	WTCCC	rs214321	rs214302	6191	1	1	I3,I5,I6,I6Q,IM,IMD,IC,ICQ,IWQ,O54,O5E	chr1	19559524
CAPZB	19537860	19684579	5.71e-05	-	Type I Diabetes	17554300	WTCCC	rs214321	rs169957	9827	1	1	I1,IM,IMD,OQ,OE,O24,O28,O54,O5E,OEE	chr1	19555888
CAPZB	19537860	19684579	5.71e-05	-	Type I Diabetes	17554300	WTCCC	rs214321	rs214346	10699	1	1	I1,IM,IMD,OQ,OE,O24,O28,O54,O5E,OEE	chr1	19555016
CAPZB	19537860	19684579	5.71e-05	-	Type I Diabetes	17554300	WTCCC	rs214321	rs214321	0	1	1	AS,A5,A6	chr1	19565715
CAPZB	19537860	19684579	5.71e-05	-	Type I Diabetes	17554300	WTCCC	rs214321	rs214303	5392	1	1	I3,I5,I6,I6Q,IM,IMD,IC,ICQ,IWQ,O54,O5E	chr1	19560323
CAPZB	19537860	19684579	5.71e-05	-	Type I Diabetes	17554300	WTCCC	rs214321	rs214302	6191	1	1	I3,I5,I6,I6Q,IM,IMD,IC,ICQ,IWQ,O54,O5E	chr1	19559524
CAPZB	19537860	19684579	5.71e-05	-	Type I Diabetes	17554300	WTCCC	rs214321	rs169957	9827	1	1	I1,IM,IMD,OQ,OE,O24,O28,O54,O5E,OEE	chr1	19555888
CAPZB	19537860	19684579	5.71e-05	-	Type I Diabetes	17554300	WTCCC	rs214321	rs214346	10699	1	1	I1,IM,IMD,OQ,OE,O24,O28,O54,O5E,OEE	chr1	19555016
CAPZB	19537860	19684579	5.71e-05	-	Type I Diabetes	17554300	WTCCC	rs214321	rs214321	0	1	1	AS,A5,A6	chr1	19565715
CAPZB	19537860	19684579	5.71e-05	-	Type I Diabetes	17554300	WTCCC	rs214321	rs191942	1374	1	1	AN,A5,A6,I2,I5,I6,I6Q,IM,IMD,IWQ,O54,O5E,ICA,ICB,AAH	chr1	19564341
CAPZB	19537860	19684579	5.71e-05	-	Type I Diabetes	17554300	WTCCC	rs214321	rs214303	5392	1	1	I3,I5,I6,I6Q,IM,IMD,IC,ICQ,IWQ,O54,O5E	chr1	19560323
CAPZB	19537860	19684579	5.71e-05	-	Type I Diabetes	17554300	WTCCC	rs214321	rs214302	6191	1	1	I3,I5,I6,I6Q,IM,IMD,IC,ICQ,IWQ,O54,O5E	chr1	19559524
CAPZB	19537860	19684579	5.71e-05	-	Type I Diabetes	17554300	WTCCC	rs214321	rs214301	7105	1	1	AAH	chr1	19558610
CAPZB	19537860	19684579	5.71e-05	-	Type I Diabetes	17554300	WTCCC	rs214321	rs214348	8588	1	1	OQ,OE,O24,O28,O54,O5E,OEE,AAH	chr1	19557127
CAPZB	19537860	19684579	5.71e-05	-	Type I Diabetes	17554300	WTCCC	rs214321	rs169957	9827	1	1	I1,IM,IMD,OQ,OE,O24,O28,O54,O5E,OEE	chr1	19555888
CAPZB	19537860	19684579	5.71e-05	-	Type I Diabetes	17554300	WTCCC	rs214321	rs214346	10699	1	1	I1,IM,IMD,OQ,OE,O24,O28,O54,O5E,OEE	chr1	19555016
CAPZB	19537860	19684579	0.000169955	-	Type I Diabetes	17554300	WTCCC	rs4911995	rs4911995	0	1	1	AS,A5,A6	chr1	19637591
CAPZB	19537860	19684579	0.000169955	-	Type I Diabetes	17554300	WTCCC	rs4911995	rs4911996	201	1	1	AS,A5,A6	chr1	19637792
CAPZB	19537860	19684579	0.000169955	-	Type I Diabetes	17554300	WTCCC	rs4911995	rs10799810	972	1	1	I2,I5,I6,I6Q,IM,IMD,IWQ,O54,O5E	chr1	19636619
CAPZB	19537860	19684579	0.000169955	-	Type I Diabetes	17554300	WTCCC	rs4911995	rs4912095	1232	1	1	AxM	chr1	19638823
CAPZB	19537860	19684579	0.000169955	-	Type I Diabetes	17554300	WTCCC	rs4911995	rs12137162	1608	1	1	AS,A5,A6	chr1	19635983
CAPZB	19537860	19684579	0.000169955	-	Type I Diabetes	17554300	WTCCC	rs4911995	rs12137160	1625	1	1	AS,A5,A6	chr1	19635966
CAPZB	19537860	19684579	0.000169955	-	Type I Diabetes	17554300	WTCCC	rs4911995	rs4912094	2538	1	1	A6,I6,IM,IMD,OQ,OE,O24,O28,OEE,AAH	chr1	19635053
CAPZB	19537860	19684579	0.000169955	-	Type I Diabetes	17554300	WTCCC	rs4911995	rs9651016	4237	1	1	A6	chr1	19641828
CAPZB	19537860	19684579	0.000169955	-	Type I Diabetes	17554300	WTCCC	rs4911995	rs2088828	7358	1	1	I3,I5,I6,I6Q,IM,IMD,IC,ICQ,CYT,OQ,IWQ,OE,O24,O28,O54,O5E,OEE	chr1	19630233
CAPZB	19537860	19684579	0.000169955	-	Type I Diabetes	17554300	WTCCC	rs4911995	rs12409301	9711	1	1	IMD,O54,O5E,AAH	chr1	19647302
CAPZB	19537860	19684579	0.000169955	-	Type I Diabetes	17554300	WTCCC	rs4911995	rs4912096	10109	1	1	I6,IM,IMD,OQ,OE,O24,O28,O54,O5E,OEE	chr1	19647700
CAPZB	19537860	19684579	0.000169955	-	Type I Diabetes	17554300	WTCCC	rs4911995	rs10442635	10488	1	1	A6,AAH	chr1	19648079
CAPZB	19537860	19684579	0.000169955	-	Type I Diabetes	17554300	WTCCC	rs4911995	rs11590840	14669	1	1	AS,A5,A6,AxM	chr1	19652260
CAPZB	19537860	19684579	0.000169955	-	Type I Diabetes	17554300	WTCCC	rs4911995	rs4911995	0	1	1	AS,A5,A6	chr1	19637591
CAPZB	19537860	19684579	0.000169955	-	Type I Diabetes	17554300	WTCCC	rs4911995	rs10799810	972	1	1	I2,I5,I6,I6Q,IM,IMD,IWQ,O54,O5E	chr1	19636619
CAPZB	19537860	19684579	0.000169955	-	Type I Diabetes	17554300	WTCCC	rs4911995	rs12137162	1608	1	1	AS,A5,A6	chr1	19635983
CAPZB	19537860	19684579	0.000169955	-	Type I Diabetes	17554300	WTCCC	rs4911995	rs12137160	1625	1	1	AS,A5,A6	chr1	19635966
CAPZB	19537860	19684579	0.000169955	-	Type I Diabetes	17554300	WTCCC	rs4911995	rs2088828	7358	1	1	I3,I5,I6,I6Q,IM,IMD,IC,ICQ,CYT,OQ,IWQ,OE,O24,O28,O54,O5E,OEE	chr1	19630233
CAPZB	19537860	19684579	0.000169955	-	Type I Diabetes	17554300	WTCCC	rs4911995	rs4911995	0	1	1	AS,A5,A6	chr1	19637591
CAPZB	19537860	19684579	0.000169955	-	Type I Diabetes	17554300	WTCCC	rs4911995	rs4912095	1232	1	1	AxM	chr1	19638823
CAPZB	19537860	19684579	0.000169955	-	Type I Diabetes	17554300	WTCCC	rs4911995	rs12137162	1608	1	1	AS,A5,A6	chr1	19635983
CAPZB	19537860	19684579	0.000169955	-	Type I Diabetes	17554300	WTCCC	rs4911995	rs12137160	1625	1	1	AS,A5,A6	chr1	19635966
CAPZB	19537860	19684579	0.000169955	-	Type I Diabetes	17554300	WTCCC	rs4911995	rs4912094	2538	1	1	A6,I6,IM,IMD,OQ,OE,O24,O28,OEE,AAH	chr1	19635053
CAPZB	19537860	19684579	0.000169955	-	Type I Diabetes	17554300	WTCCC	rs4911995	rs9651016	4237	1	1	A6	chr1	19641828
CAPZB	19537860	19684579	0.000169955	-	Type I Diabetes	17554300	WTCCC	rs4911995	rs2088828	7358	1	1	I3,I5,I6,I6Q,IM,IMD,IC,ICQ,CYT,OQ,IWQ,OE,O24,O28,O54,O5E,OEE	chr1	19630233
CAPZB	19537860	19684579	0.000275668	-	Type I Diabetes, combined control dataset	17554300	WTCCC	rs3813986	rs3813986	0	1	1	AS,A5,A6,IM,IMD,O54,O5E	chr1	19673855
CAPZB	19537860	19684579	0.000275668	-	Type I Diabetes, combined control dataset	17554300	WTCCC	rs3813986	rs3813986	0	1	1	AS,A5,A6,IM,IMD,O54,O5E	chr1	19673855
CAPZB	19537860	19684579	0.000275668	-	Type I Diabetes, combined control dataset	17554300	WTCCC	rs3813986	rs1500968	914	1	1	A6,OQ,AAE	chr1	19674769
CAPZB	19537860	19684579	0.000275668	-	Type I Diabetes, combined control dataset	17554300	WTCCC	rs3813986	rs10917459	5424	1	1	A6,CYT,OQ,OE,O24,O28,O54,O5E,OEE	chr1	19679279
CAPZB	19537860	19684579	0.000321752	-	Type I Diabetes	17554300	WTCCC	rs4911997	rs4911997	0	1	1	AS,A5,A6	chr1	19638256
CAPZB	19537860	19684579	0.000321752	-	Type I Diabetes	17554300	WTCCC	rs4911997	rs10492997	3702	1	1	AH,AS,A5,A6	chr1	19641958
CAPZB	19537860	19684579	0.000321752	-	Type I Diabetes	17554300	WTCCC	rs4911997	rs904965	6465	1	1	A6	chr1	19644721
CAPZB	19537860	19684579	0.000321752	-	Type I Diabetes	17554300	WTCCC	rs4911997	rs4911997	0	1	1	AS,A5,A6	chr1	19638256
CAPZB	19537860	19684579	0.000321752	-	Type I Diabetes	17554300	WTCCC	rs4911997	rs4911997	0	1	1	AS,A5,A6	chr1	19638256
CAPZB	19537860	19684579	0.000321752	-	Type I Diabetes	17554300	WTCCC	rs4911997	rs10492997	3702	1	1	AH,AS,A5,A6	chr1	19641958
CAPZB	19537860	19684579	0.000321752	-	Type I Diabetes	17554300	WTCCC	rs4911997	rs10917452	5299	1	1	I2,I5,I6,I6Q,IM,IMD,CYT,OQ,IWQ,OE,O24,O28,O54,O5E,OEE	chr1	19643555
CAPZB	19537860	19684579	0.000348911	-	Type I Diabetes	17554300	WTCCC	rs10492997	rs10492997	0	1	1	AH,AS,A5,A6	chr1	19641958
CAPZB	19537860	19684579	0.000348911	-	Type I Diabetes	17554300	WTCCC	rs10492997	rs904965	2763	1	1	A6	chr1	19644721
CAPZB	19537860	19684579	0.000348911	-	Type I Diabetes	17554300	WTCCC	rs10492997	rs4911997	3702	1	1	AS,A5,A6	chr1	19638256
CAPZB	19537860	19684579	0.000348911	-	Type I Diabetes	17554300	WTCCC	rs10492997	rs10492997	0	1	1	AH,AS,A5,A6	chr1	19641958
CAPZB	19537860	19684579	0.000348911	-	Type I Diabetes	17554300	WTCCC	rs10492997	rs10917452	1597	1	1	I2,I5,I6,I6Q,IM,IMD,CYT,OQ,IWQ,OE,O24,O28,O54,O5E,OEE	chr1	19643555
CAPZB	19537860	19684579	0.000348911	-	Type I Diabetes	17554300	WTCCC	rs10492997	rs10492997	0	1	1	AH,AS,A5,A6	chr1	19641958
CAPZB	19537860	19684579	0.000348911	-	Type I Diabetes	17554300	WTCCC	rs10492997	rs10917452	1597	1	1	I2,I5,I6,I6Q,IM,IMD,CYT,OQ,IWQ,OE,O24,O28,O54,O5E,OEE	chr1	19643555
CAPZB	19537860	19684579	0.000348911	-	Type I Diabetes	17554300	WTCCC	rs10492997	rs4911997	3702	1	1	AS,A5,A6	chr1	19638256
CAPZB	19537860	19684579	0.000382812	-	Type I Diabetes, combined control dataset, gender differentiated	17554300	WTCCC	rs2268809	rs2268809	0	1	1	AS,A5,A6,IM,IMD,O54,O5E,AAH	chr1	19540139
CAPZB	19537860	19684579	0.000382812	-	Type I Diabetes, combined control dataset, gender differentiated	17554300	WTCCC	rs2268809	rs2268812	624	1	1	I3,I5,I6,I6Q,IM,IMD,IC,ICQ,IWQ,O54,O5E	chr1	19539515
CAPZB	19537860	19684579	0.000382812	-	Type I Diabetes, combined control dataset, gender differentiated	17554300	WTCCC	rs2268809	rs2268809	0	1	1	AS,A5,A6,IM,IMD,O54,O5E,AAH	chr1	19540139
CAPZB	19537860	19684579	0.000382812	-	Type I Diabetes, combined control dataset, gender differentiated	17554300	WTCCC	rs2268809	rs2268812	624	1	1	I3,I5,I6,I6Q,IM,IMD,IC,ICQ,IWQ,O54,O5E	chr1	19539515
CAPZB	19537860	19684579	0.000382812	-	Type I Diabetes, combined control dataset, gender differentiated	17554300	WTCCC	rs2268809	rs2268813	744	1	1	CYT,OQ,OE,O24,O28,O54,O5E,OEE	chr1	19539395
CAPZB	19537860	19684579	0.000382812	-	Type I Diabetes, combined control dataset, gender differentiated	17554300	WTCCC	rs2268809	rs2027508	953	1	1	IM,IMD,AAH	chr1	19539186
CAPZB	19537860	19684579	0.000382812	-	Type I Diabetes, combined control dataset, gender differentiated	17554300	WTCCC	rs2268809	rs6889	2055	1	1	OQ	chr1	19538084
CAPZB	19537860	19684579	0.000382812	-	Type I Diabetes, combined control dataset, gender differentiated	17554300	WTCCC	rs2268809	rs2268809	0	1	1	AS,A5,A6,IM,IMD,O54,O5E,AAH	chr1	19540139
CAPZB	19537860	19684579	0.000382812	-	Type I Diabetes, combined control dataset, gender differentiated	17554300	WTCCC	rs2268809	rs2268810	71	1	1	A6	chr1	19540068
CAPZB	19537860	19684579	0.000382812	-	Type I Diabetes, combined control dataset, gender differentiated	17554300	WTCCC	rs2268809	rs2268812	624	1	1	I3,I5,I6,I6Q,IM,IMD,IC,ICQ,IWQ,O54,O5E	chr1	19539515
CAPZB	19537860	19684579	0.000382812	-	Type I Diabetes, combined control dataset, gender differentiated	17554300	WTCCC	rs2268809	rs12124843	1683	1	1	IM,IMD	chr1	19541822
CAPZB	19537860	19684579	0.000382812	-	Type I Diabetes, combined control dataset, gender differentiated	17554300	WTCCC	rs2268809	rs4912072	4824	1	1	I3,I5,I6,I6Q,IM,IMD,IC,ICQ,IWQ,O54,O5E	chr1	19544963
CAPZB	19537860	19684579	0.000580299	-	Type I Diabetes	17554300	WTCCC	rs4244002	rs4244002	0	1	1	AS,A5,A6,AAH	chr1	19610777
CAPZB	19537860	19684579	0.000580299	-	Type I Diabetes	17554300	WTCCC	rs4244002	rs4244002	0	1	1	AS,A5,A6,AAH	chr1	19610777
CAPZB	19537860	19684579	0.000580299	-	Type I Diabetes	17554300	WTCCC	rs4244002	rs4244002	0	1	1	AS,A5,A6,AAH	chr1	19610777
CAPZB	19537860	19684579	0.000803069	-	Type I Diabetes	17554300	WTCCC	rs12403041	rs12403041	0	1	1	AN,A6	chr1	19603514
CAPZB	19537860	19684579	0.000803069	-	Type I Diabetes	17554300	WTCCC	rs12403041	rs881246	2328	1	1	AH	chr1	19605842
CAPZB	19537860	19684579	0.000803069	-	Type I Diabetes	17554300	WTCCC	rs12403041	rs881247	2393	1	1	AH,I3,I5,I6,I6Q,IM,IMD,IC,ICQ,AxM,IWQ,OE,O24,O28,O54,O5E,OEE	chr1	19605907
CAPZB	19537860	19684579	0.000803069	-	Type I Diabetes	17554300	WTCCC	rs12403041	rs881248	3034	1	1	A6	chr1	19606548
CAPZB	19537860	19684579	0.000803069	-	Type I Diabetes	17554300	WTCCC	rs12403041	rs4911989	3184	1	1	AS,A5,A6,I1	chr1	19600330
CAPZB	19537860	19684579	0.000803069	-	Type I Diabetes	17554300	WTCCC	rs12403041	rs12404783	4958	1	1	AAH	chr1	19608472
CAPZB	19537860	19684579	0.000803069	-	Type I Diabetes	17554300	WTCCC	rs12403041	rs9287046	5468	1	1	AH,A6	chr1	19608982
CAPZB	19537860	19684579	0.000803069	-	Type I Diabetes	17554300	WTCCC	rs12403041	rs9287047	5607	1	1	AH	chr1	19609121
CAPZB	19537860	19684579	0.000803069	-	Type I Diabetes	17554300	WTCCC	rs12403041	rs4911988	6447	1	1	A6,IM,IMD,O54,O5E	chr1	19597067
CAPZB	19537860	19684579	0.000803069	-	Type I Diabetes	17554300	WTCCC	rs12403041	rs10917443	6848	1	1	AN,A5,A6,I6,IM,IMD,OQ,OE,O24,O28,O54,O5E,OEE,AAH	chr1	19596666
CAPZB	19537860	19684579	0.000803069	-	Type I Diabetes	17554300	WTCCC	rs12403041	rs12121189	9494	1	1	I3,I5,I6,I6Q,IM,IMD,IC,ICQ,CYT,IWQ	chr1	19613008
CAPZB	19537860	19684579	0.000803069	-	Type I Diabetes	17554300	WTCCC	rs12403041	rs12403041	0	1	1	AN,A6	chr1	19603514
CAPZB	19537860	19684579	0.000803069	-	Type I Diabetes	17554300	WTCCC	rs12403041	rs12403041	0	1	1	AN,A6	chr1	19603514
CAPZB	19537860	19684579	0.000803069	-	Type I Diabetes	17554300	WTCCC	rs12403041	rs881246	2328	1	1	AH	chr1	19605842
CAPZB	19537860	19684579	0.000803069	-	Type I Diabetes	17554300	WTCCC	rs12403041	rs12404783	4958	1	1	AAH	chr1	19608472
CAPZB	19537860	19684579	0.000824204	-	Type I Diabetes	17554300	WTCCC	rs4911996	rs4911996	0	1	1	AS,A5,A6	chr1	19637792
CAPZB	19537860	19684579	0.000824204	-	Type I Diabetes	17554300	WTCCC	rs4911996	rs4911995	201	1	1	AS,A5,A6	chr1	19637591
CAPZB	19537860	19684579	0.000824204	-	Type I Diabetes	17554300	WTCCC	rs4911996	rs4912095	1031	1	1	AxM	chr1	19638823
CAPZB	19537860	19684579	0.000824204	-	Type I Diabetes	17554300	WTCCC	rs4911996	rs10799810	1173	1	1	I2,I5,I6,I6Q,IM,IMD,IWQ,O54,O5E	chr1	19636619
CAPZB	19537860	19684579	0.000824204	-	Type I Diabetes	17554300	WTCCC	rs4911996	rs12137162	1809	1	1	AS,A5,A6	chr1	19635983
CAPZB	19537860	19684579	0.000824204	-	Type I Diabetes	17554300	WTCCC	rs4911996	rs12137160	1826	1	1	AS,A5,A6	chr1	19635966
CAPZB	19537860	19684579	0.000824204	-	Type I Diabetes	17554300	WTCCC	rs4911996	rs4912094	2739	1	1	A6,I6,IM,IMD,OQ,OE,O24,O28,OEE,AAH	chr1	19635053
CAPZB	19537860	19684579	0.000824204	-	Type I Diabetes	17554300	WTCCC	rs4911996	rs9651016	4036	1	1	A6	chr1	19641828
CAPZB	19537860	19684579	0.000824204	-	Type I Diabetes	17554300	WTCCC	rs4911996	rs2088828	7559	1	1	I3,I5,I6,I6Q,IM,IMD,IC,ICQ,CYT,OQ,IWQ,OE,O24,O28,O54,O5E,OEE	chr1	19630233
CAPZB	19537860	19684579	0.000824204	-	Type I Diabetes	17554300	WTCCC	rs4911996	rs12409301	9510	1	1	IMD,O54,O5E,AAH	chr1	19647302
CAPZB	19537860	19684579	0.000824204	-	Type I Diabetes	17554300	WTCCC	rs4911996	rs4912096	9908	1	1	I6,IM,IMD,OQ,OE,O24,O28,O54,O5E,OEE	chr1	19647700
CAPZB	19537860	19684579	0.000824204	-	Type I Diabetes	17554300	WTCCC	rs4911996	rs10442635	10287	1	1	A6,AAH	chr1	19648079
CAPZB	19537860	19684579	0.000824204	-	Type I Diabetes	17554300	WTCCC	rs4911996	rs11590840	14468	1	1	AS,A5,A6,AxM	chr1	19652260
CAPZB	19537860	19684579	0.000824204	-	Type I Diabetes	17554300	WTCCC	rs4911996	rs4911996	0	1	1	AS,A5,A6	chr1	19637792
CAPZB	19537860	19684579	0.000824623	-	Type I Diabetes	17554300	WTCCC	rs12137162	rs12137162	0	1	1	AS,A5,A6	chr1	19635983
CAPZB	19537860	19684579	0.000824623	-	Type I Diabetes	17554300	WTCCC	rs12137162	rs12137160	17	1	1	AS,A5,A6	chr1	19635966
CAPZB	19537860	19684579	0.000824623	-	Type I Diabetes	17554300	WTCCC	rs12137162	rs10799810	636	1	1	I2,I5,I6,I6Q,IM,IMD,IWQ,O54,O5E	chr1	19636619
CAPZB	19537860	19684579	0.000824623	-	Type I Diabetes	17554300	WTCCC	rs12137162	rs4912094	930	1	1	A6,I6,IM,IMD,OQ,OE,O24,O28,OEE,AAH	chr1	19635053
CAPZB	19537860	19684579	0.000824623	-	Type I Diabetes	17554300	WTCCC	rs12137162	rs4911995	1608	1	1	AS,A5,A6	chr1	19637591
CAPZB	19537860	19684579	0.000824623	-	Type I Diabetes	17554300	WTCCC	rs12137162	rs4911996	1809	1	1	AS,A5,A6	chr1	19637792
CAPZB	19537860	19684579	0.000824623	-	Type I Diabetes	17554300	WTCCC	rs12137162	rs4912095	2840	1	1	AxM	chr1	19638823
CAPZB	19537860	19684579	0.000824623	-	Type I Diabetes	17554300	WTCCC	rs12137162	rs2088828	5750	1	1	I3,I5,I6,I6Q,IM,IMD,IC,ICQ,CYT,OQ,IWQ,OE,O24,O28,O54,O5E,OEE	chr1	19630233
CAPZB	19537860	19684579	0.000824623	-	Type I Diabetes	17554300	WTCCC	rs12137162	rs9651016	5845	1	1	A6	chr1	19641828
CAPZB	19537860	19684579	0.000824623	-	Type I Diabetes	17554300	WTCCC	rs12137162	rs12409301	11319	1	1	IMD,O54,O5E,AAH	chr1	19647302
CAPZB	19537860	19684579	0.000824623	-	Type I Diabetes	17554300	WTCCC	rs12137162	rs4912096	11717	1	1	I6,IM,IMD,OQ,OE,O24,O28,O54,O5E,OEE	chr1	19647700
CAPZB	19537860	19684579	0.000824623	-	Type I Diabetes	17554300	WTCCC	rs12137162	rs10442635	12096	1	1	A6,AAH	chr1	19648079
CAPZB	19537860	19684579	0.000824623	-	Type I Diabetes	17554300	WTCCC	rs12137162	rs11590840	16277	1	1	AS,A5,A6,AxM	chr1	19652260
CAPZB	19537860	19684579	0.000824623	-	Type I Diabetes	17554300	WTCCC	rs12137162	rs12137162	0	1	1	AS,A5,A6	chr1	19635983
CAPZB	19537860	19684579	0.000824623	-	Type I Diabetes	17554300	WTCCC	rs12137162	rs12137160	17	1	1	AS,A5,A6	chr1	19635966
CAPZB	19537860	19684579	0.000824623	-	Type I Diabetes	17554300	WTCCC	rs12137162	rs10799810	636	1	1	I2,I5,I6,I6Q,IM,IMD,IWQ,O54,O5E	chr1	19636619
CAPZB	19537860	19684579	0.000824623	-	Type I Diabetes	17554300	WTCCC	rs12137162	rs4911995	1608	1	1	AS,A5,A6	chr1	19637591
CAPZB	19537860	19684579	0.000824623	-	Type I Diabetes	17554300	WTCCC	rs12137162	rs2088828	5750	1	1	I3,I5,I6,I6Q,IM,IMD,IC,ICQ,CYT,OQ,IWQ,OE,O24,O28,O54,O5E,OEE	chr1	19630233
CAPZB	19537860	19684579	0.000824623	-	Type I Diabetes	17554300	WTCCC	rs12137162	rs12137162	0	1	1	AS,A5,A6	chr1	19635983
CAPZB	19537860	19684579	0.000824623	-	Type I Diabetes	17554300	WTCCC	rs12137162	rs12137160	17	1	1	AS,A5,A6	chr1	19635966
CAPZB	19537860	19684579	0.000824623	-	Type I Diabetes	17554300	WTCCC	rs12137162	rs4912094	930	1	1	A6,I6,IM,IMD,OQ,OE,O24,O28,OEE,AAH	chr1	19635053
CAPZB	19537860	19684579	0.000824623	-	Type I Diabetes	17554300	WTCCC	rs12137162	rs4911995	1608	1	1	AS,A5,A6	chr1	19637591
CAPZB	19537860	19684579	0.000824623	-	Type I Diabetes	17554300	WTCCC	rs12137162	rs4912095	2840	1	1	AxM	chr1	19638823
CAPZB	19537860	19684579	0.000824623	-	Type I Diabetes	17554300	WTCCC	rs12137162	rs2088828	5750	1	1	I3,I5,I6,I6Q,IM,IMD,IC,ICQ,CYT,OQ,IWQ,OE,O24,O28,O54,O5E,OEE	chr1	19630233
CAPZB	19537860	19684579	0.000824623	-	Type I Diabetes	17554300	WTCCC	rs12137162	rs9651016	5845	1	1	A6	chr1	19641828
CAPZB	19537860	19684579	0.000832806	-	Type I Diabetes	17554300	WTCCC	rs191942	rs191942	0	1	1	AN,A5,A6,I2,I5,I6,I6Q,IM,IMD,IWQ,O54,O5E,ICA,ICB,AAH	chr1	19564341
CAPZB	19537860	19684579	0.000832806	-	Type I Diabetes	17554300	WTCCC	rs191942	rs214301	5731	1	1	AAH	chr1	19558610
CAPZB	19537860	19684579	0.000832806	-	Type I Diabetes	17554300	WTCCC	rs191942	rs3790766	7070	1	1	AS,A5,A6,I1,I2,I5,I6,I6Q,IM,IMD,IWQ,ICA,ICB,AAH	chr1	19571411
CAPZB	19537860	19684579	0.000832806	-	Type I Diabetes	17554300	WTCCC	rs191942	rs214348	7214	1	1	OQ,OE,O24,O28,O54,O5E,OEE,AAH	chr1	19557127
CAPZB	19537860	19684579	0.000832806	-	Type I Diabetes	17554300	WTCCC	rs191942	rs191942	0	1	1	AN,A5,A6,I2,I5,I6,I6Q,IM,IMD,IWQ,O54,O5E,ICA,ICB,AAH	chr1	19564341
CAPZB	19537860	19684579	0.000832806	-	Type I Diabetes	17554300	WTCCC	rs191942	rs214301	5731	1	1	AAH	chr1	19558610
CAPZB	19537860	19684579	0.000832806	-	Type I Diabetes	17554300	WTCCC	rs191942	rs214348	7214	1	1	OQ,OE,O24,O28,O54,O5E,OEE,AAH	chr1	19557127
CAPZB	19537860	19684579	0.000832806	-	Type I Diabetes	17554300	WTCCC	rs191942	rs191942	0	1	1	AN,A5,A6,I2,I5,I6,I6Q,IM,IMD,IWQ,O54,O5E,ICA,ICB,AAH	chr1	19564341
CAPZB	19537860	19684579	0.000832806	-	Type I Diabetes	17554300	WTCCC	rs191942	rs214321	1374	1	1	AS,A5,A6	chr1	19565715
CAPZB	19537860	19684579	0.000832806	-	Type I Diabetes	17554300	WTCCC	rs191942	rs214303	4018	1	1	I3,I5,I6,I6Q,IM,IMD,IC,ICQ,IWQ,O54,O5E	chr1	19560323
CAPZB	19537860	19684579	0.000832806	-	Type I Diabetes	17554300	WTCCC	rs191942	rs214302	4817	1	1	I3,I5,I6,I6Q,IM,IMD,IC,ICQ,IWQ,O54,O5E	chr1	19559524
CAPZB	19537860	19684579	0.000832806	-	Type I Diabetes	17554300	WTCCC	rs191942	rs214301	5731	1	1	AAH	chr1	19558610
CAPZB	19537860	19684579	0.000832806	-	Type I Diabetes	17554300	WTCCC	rs191942	rs214348	7214	1	1	OQ,OE,O24,O28,O54,O5E,OEE,AAH	chr1	19557127
CAPZB	19537860	19684579	0.000832806	-	Type I Diabetes	17554300	WTCCC	rs191942	rs169957	8453	1	1	I1,IM,IMD,OQ,OE,O24,O28,O54,O5E,OEE	chr1	19555888
CAPZB	19537860	19684579	0.000832806	-	Type I Diabetes	17554300	WTCCC	rs191942	rs214346	9325	1	1	I1,IM,IMD,OQ,OE,O24,O28,O54,O5E,OEE	chr1	19555016
CAPZB	19537860	19684579	0.000846545	-	Type I Diabetes, combined control dataset	17554300	WTCCC	rs12137160	rs12137160	0	1	1	AS,A5,A6	chr1	19635966
CAPZB	19537860	19684579	0.000846545	-	Type I Diabetes, combined control dataset	17554300	WTCCC	rs12137160	rs12137162	17	1	1	AS,A5,A6	chr1	19635983
CAPZB	19537860	19684579	0.000846545	-	Type I Diabetes, combined control dataset	17554300	WTCCC	rs12137160	rs10799810	653	1	1	I2,I5,I6,I6Q,IM,IMD,IWQ,O54,O5E	chr1	19636619
CAPZB	19537860	19684579	0.000846545	-	Type I Diabetes, combined control dataset	17554300	WTCCC	rs12137160	rs4912094	913	1	1	A6,I6,IM,IMD,OQ,OE,O24,O28,OEE,AAH	chr1	19635053
CAPZB	19537860	19684579	0.000846545	-	Type I Diabetes, combined control dataset	17554300	WTCCC	rs12137160	rs4911995	1625	1	1	AS,A5,A6	chr1	19637591
CAPZB	19537860	19684579	0.000846545	-	Type I Diabetes, combined control dataset	17554300	WTCCC	rs12137160	rs4911996	1826	1	1	AS,A5,A6	chr1	19637792
CAPZB	19537860	19684579	0.000846545	-	Type I Diabetes, combined control dataset	17554300	WTCCC	rs12137160	rs4912095	2857	1	1	AxM	chr1	19638823
CAPZB	19537860	19684579	0.000846545	-	Type I Diabetes, combined control dataset	17554300	WTCCC	rs12137160	rs2088828	5733	1	1	I3,I5,I6,I6Q,IM,IMD,IC,ICQ,CYT,OQ,IWQ,OE,O24,O28,O54,O5E,OEE	chr1	19630233
CAPZB	19537860	19684579	0.000846545	-	Type I Diabetes, combined control dataset	17554300	WTCCC	rs12137160	rs9651016	5862	1	1	A6	chr1	19641828
CAPZB	19537860	19684579	0.000846545	-	Type I Diabetes, combined control dataset	17554300	WTCCC	rs12137160	rs12409301	11336	1	1	IMD,O54,O5E,AAH	chr1	19647302
CAPZB	19537860	19684579	0.000846545	-	Type I Diabetes, combined control dataset	17554300	WTCCC	rs12137160	rs4912096	11734	1	1	I6,IM,IMD,OQ,OE,O24,O28,O54,O5E,OEE	chr1	19647700
CAPZB	19537860	19684579	0.000846545	-	Type I Diabetes, combined control dataset	17554300	WTCCC	rs12137160	rs10442635	12113	1	1	A6,AAH	chr1	19648079
CAPZB	19537860	19684579	0.000846545	-	Type I Diabetes, combined control dataset	17554300	WTCCC	rs12137160	rs11590840	16294	1	1	AS,A5,A6,AxM	chr1	19652260
CAPZB	19537860	19684579	0.000846545	-	Type I Diabetes, combined control dataset	17554300	WTCCC	rs12137160	rs12137160	0	1	1	AS,A5,A6	chr1	19635966
CAPZB	19537860	19684579	0.000846545	-	Type I Diabetes, combined control dataset	17554300	WTCCC	rs12137160	rs12137162	17	1	1	AS,A5,A6	chr1	19635983
CAPZB	19537860	19684579	0.000846545	-	Type I Diabetes, combined control dataset	17554300	WTCCC	rs12137160	rs10799810	653	1	1	I2,I5,I6,I6Q,IM,IMD,IWQ,O54,O5E	chr1	19636619
CAPZB	19537860	19684579	0.000846545	-	Type I Diabetes, combined control dataset	17554300	WTCCC	rs12137160	rs4911995	1625	1	1	AS,A5,A6	chr1	19637591
CAPZB	19537860	19684579	0.000846545	-	Type I Diabetes, combined control dataset	17554300	WTCCC	rs12137160	rs2088828	5733	1	1	I3,I5,I6,I6Q,IM,IMD,IC,ICQ,CYT,OQ,IWQ,OE,O24,O28,O54,O5E,OEE	chr1	19630233
CAPZB	19537860	19684579	0.000846545	-	Type I Diabetes, combined control dataset	17554300	WTCCC	rs12137160	rs12137160	0	1	1	AS,A5,A6	chr1	19635966
CAPZB	19537860	19684579	0.000846545	-	Type I Diabetes, combined control dataset	17554300	WTCCC	rs12137160	rs12137162	17	1	1	AS,A5,A6	chr1	19635983
CAPZB	19537860	19684579	0.000846545	-	Type I Diabetes, combined control dataset	17554300	WTCCC	rs12137160	rs4912094	913	1	1	A6,I6,IM,IMD,OQ,OE,O24,O28,OEE,AAH	chr1	19635053
CAPZB	19537860	19684579	0.000846545	-	Type I Diabetes, combined control dataset	17554300	WTCCC	rs12137160	rs4911995	1625	1	1	AS,A5,A6	chr1	19637591
CAPZB	19537860	19684579	0.000846545	-	Type I Diabetes, combined control dataset	17554300	WTCCC	rs12137160	rs4912095	2857	1	1	AxM	chr1	19638823
CAPZB	19537860	19684579	0.000846545	-	Type I Diabetes, combined control dataset	17554300	WTCCC	rs12137160	rs2088828	5733	1	1	I3,I5,I6,I6Q,IM,IMD,IC,ICQ,CYT,OQ,IWQ,OE,O24,O28,O54,O5E,OEE	chr1	19630233
CAPZB	19537860	19684579	0.000846545	-	Type I Diabetes, combined control dataset	17554300	WTCCC	rs12137160	rs9651016	5862	1	1	A6	chr1	19641828
CCDC47	59176342	59204820	0.0011	Type II Diabetes Mellitus	-	-	Diagram GWAS Trans-ethnic data	rs2013288	rs8067064	40080	0.815	1	IM,IMD	chr17	59179716
CCDC47	59176342	59204820	0.00089	Type II Diabetes Mellitus	-	-	Diagram GWAS Trans-ethnic data	rs9891018	rs8067064	1872	0.844	1	IM,IMD	chr17	59179716
CCDC47	59176342	59204820	0.000865173	-	Type I Diabetes, combined control dataset, gender differentiated	17554300	WTCCC	rs6504177	rs16947073	20663	0.858	1	AS,A5,A6	chr17	59187050
CCDC47	59176342	59204820	0.000729903	-	Type I Diabetes, combined control dataset	17554300	WTCCC	rs2665831	rs7212196	77411	0.874	1	IM,IMD,O54,O5E	chr17	59188713
CCDC47	59176342	59204820	0.000731986	-	Type I Diabetes, combined control dataset, gender differentiated	17554300	WTCCC	rs968719	rs7212196	73290	0.874	1	IM,IMD,O54,O5E	chr17	59188713
CCDC47	59176342	59204820	0.000731986	-	Type I Diabetes, combined control dataset, gender differentiated	17554300	WTCCC	rs968719	rs7212196	73290	0.874	1	IM,IMD,O54,O5E	chr17	59188713
CCDC47	59176342	59204820	0.000830547	-	Type I Diabetes, combined control dataset, gender differentiated	17554300	WTCCC	rs2044125	rs7212196	28203	0.874	1	IM,IMD,O54,O5E	chr17	59188713
CCDC47	59176342	59204820	0.00088753	-	Type I Diabetes, combined control dataset, gender differentiated	17554300	WTCCC	rs2665797	rs7212196	87504	0.874	1	IM,IMD,O54,O5E	chr17	59188713
CCDC47	59176342	59204820	0.000910846	-	Type I Diabetes, combined control dataset, gender differentiated	17554300	WTCCC	rs2584608	rs8081454	94064	0.901	0.965	IM,IMD,O54,O5E	chr17	59196378
CCDC47	59176342	59204820	0.000910846	-	Type I Diabetes, combined control dataset, gender differentiated	17554300	WTCCC	rs2584608	rs3744293	94922	0.901	0.965	I1	chr17	59195520
CCDC47	59176342	59204820	0.000910846	-	Type I Diabetes, combined control dataset, gender differentiated	17554300	WTCCC	rs2584608	rs11654841	98451	0.901	0.965	AS,A5,A6,IM,IMD,OQ,OE,O24,O28,O54,O5E,OEE	chr17	59191991
CCDC47	59176342	59204820	0.000910846	-	Type I Diabetes, combined control dataset, gender differentiated	17554300	WTCCC	rs2584608	rs7222189	100338	0.901	0.965	IM,IMD,O54,O5E	chr17	59190104
CCDC47	59176342	59204820	0.000910846	-	Type I Diabetes, combined control dataset, gender differentiated	17554300	WTCCC	rs2584608	rs4968599	100718	0.901	0.965	IM,IMD,O54,O5E	chr17	59189724
CCDC47	59176342	59204820	0.000910846	-	Type I Diabetes, combined control dataset, gender differentiated	17554300	WTCCC	rs2584608	rs3785572	106721	0.901	0.965	IM,IMD	chr17	59183721
CCDC47	59176342	59204820	0.000910846	-	Type I Diabetes, combined control dataset, gender differentiated	17554300	WTCCC	rs2584608	rs9207	112811	0.901	0.965	I1,IM,IMD,OQ,OE,O24,O28,O54,O5E,OEE	chr17	59177631
CCDC47	59176342	59204820	0.000910846	-	Type I Diabetes, combined control dataset, gender differentiated	17554300	WTCCC	rs2584608	rs7212196	101729	0.904	1	IM,IMD,O54,O5E	chr17	59188713
CCDC47	59176342	59204820	0.000729903	-	Type I Diabetes, combined control dataset	17554300	WTCCC	rs2665831	rs8081454	69746	0.935	1	IM,IMD,O54,O5E	chr17	59196378
CCDC47	59176342	59204820	0.000729903	-	Type I Diabetes, combined control dataset	17554300	WTCCC	rs2665831	rs3744293	70604	0.935	1	I1	chr17	59195520
CCDC47	59176342	59204820	0.000729903	-	Type I Diabetes, combined control dataset	17554300	WTCCC	rs2665831	rs11654841	74133	0.935	1	AS,A5,A6,IM,IMD,OQ,OE,O24,O28,O54,O5E,OEE	chr17	59191991
CCDC47	59176342	59204820	0.000729903	-	Type I Diabetes, combined control dataset	17554300	WTCCC	rs2665831	rs7222189	76020	0.935	1	IM,IMD,O54,O5E	chr17	59190104
CCDC47	59176342	59204820	0.000729903	-	Type I Diabetes, combined control dataset	17554300	WTCCC	rs2665831	rs4968599	76400	0.935	1	IM,IMD,O54,O5E	chr17	59189724
CCDC47	59176342	59204820	0.000729903	-	Type I Diabetes, combined control dataset	17554300	WTCCC	rs2665831	rs3785572	82403	0.935	1	IM,IMD	chr17	59183721
CCDC47	59176342	59204820	0.000729903	-	Type I Diabetes, combined control dataset	17554300	WTCCC	rs2665831	rs9207	88493	0.935	1	I1,IM,IMD,OQ,OE,O24,O28,O54,O5E,OEE	chr17	59177631
CCDC47	59176342	59204820	0.000731986	-	Type I Diabetes, combined control dataset, gender differentiated	17554300	WTCCC	rs968719	rs8081454	65625	0.935	1	IM,IMD,O54,O5E	chr17	59196378
CCDC47	59176342	59204820	0.000731986	-	Type I Diabetes, combined control dataset, gender differentiated	17554300	WTCCC	rs968719	rs3744293	66483	0.935	1	I1	chr17	59195520
CCDC47	59176342	59204820	0.000731986	-	Type I Diabetes, combined control dataset, gender differentiated	17554300	WTCCC	rs968719	rs11654841	70012	0.935	1	AS,A5,A6,IM,IMD,OQ,OE,O24,O28,O54,O5E,OEE	chr17	59191991
CCDC47	59176342	59204820	0.000731986	-	Type I Diabetes, combined control dataset, gender differentiated	17554300	WTCCC	rs968719	rs7222189	71899	0.935	1	IM,IMD,O54,O5E	chr17	59190104
CCDC47	59176342	59204820	0.000731986	-	Type I Diabetes, combined control dataset, gender differentiated	17554300	WTCCC	rs968719	rs4968599	72279	0.935	1	IM,IMD,O54,O5E	chr17	59189724
CCDC47	59176342	59204820	0.000731986	-	Type I Diabetes, combined control dataset, gender differentiated	17554300	WTCCC	rs968719	rs3785572	78282	0.935	1	IM,IMD	chr17	59183721
CCDC47	59176342	59204820	0.000731986	-	Type I Diabetes, combined control dataset, gender differentiated	17554300	WTCCC	rs968719	rs9207	84372	0.935	1	I1,IM,IMD,OQ,OE,O24,O28,O54,O5E,OEE	chr17	59177631
CCDC47	59176342	59204820	0.000731986	-	Type I Diabetes, combined control dataset, gender differentiated	17554300	WTCCC	rs968719	rs8081454	65625	0.935	1	IM,IMD,O54,O5E	chr17	59196378
CCDC47	59176342	59204820	0.000731986	-	Type I Diabetes, combined control dataset, gender differentiated	17554300	WTCCC	rs968719	rs3744293	66483	0.935	1	I1	chr17	59195520
CCDC47	59176342	59204820	0.000731986	-	Type I Diabetes, combined control dataset, gender differentiated	17554300	WTCCC	rs968719	rs11654841	70012	0.935	1	AS,A5,A6,IM,IMD,OQ,OE,O24,O28,O54,O5E,OEE	chr17	59191991
CCDC47	59176342	59204820	0.000731986	-	Type I Diabetes, combined control dataset, gender differentiated	17554300	WTCCC	rs968719	rs7222189	71899	0.935	1	IM,IMD,O54,O5E	chr17	59190104
CCDC47	59176342	59204820	0.000731986	-	Type I Diabetes, combined control dataset, gender differentiated	17554300	WTCCC	rs968719	rs4968599	72279	0.935	1	IM,IMD,O54,O5E	chr17	59189724
CCDC47	59176342	59204820	0.000731986	-	Type I Diabetes, combined control dataset, gender differentiated	17554300	WTCCC	rs968719	rs3785572	78282	0.935	1	IM,IMD	chr17	59183721
CCDC47	59176342	59204820	0.000731986	-	Type I Diabetes, combined control dataset, gender differentiated	17554300	WTCCC	rs968719	rs9207	84372	0.935	1	I1,IM,IMD,OQ,OE,O24,O28,O54,O5E,OEE	chr17	59177631
CCDC47	59176342	59204820	0.000830547	-	Type I Diabetes, combined control dataset, gender differentiated	17554300	WTCCC	rs2044125	rs8081454	20538	0.935	1	IM,IMD,O54,O5E	chr17	59196378
CCDC47	59176342	59204820	0.000830547	-	Type I Diabetes, combined control dataset, gender differentiated	17554300	WTCCC	rs2044125	rs3744293	21396	0.935	1	I1	chr17	59195520
CCDC47	59176342	59204820	0.000830547	-	Type I Diabetes, combined control dataset, gender differentiated	17554300	WTCCC	rs2044125	rs11654841	24925	0.935	1	AS,A5,A6,IM,IMD,OQ,OE,O24,O28,O54,O5E,OEE	chr17	59191991
CCDC47	59176342	59204820	0.000830547	-	Type I Diabetes, combined control dataset, gender differentiated	17554300	WTCCC	rs2044125	rs7222189	26812	0.935	1	IM,IMD,O54,O5E	chr17	59190104
CCDC47	59176342	59204820	0.000830547	-	Type I Diabetes, combined control dataset, gender differentiated	17554300	WTCCC	rs2044125	rs4968599	27192	0.935	1	IM,IMD,O54,O5E	chr17	59189724
CCDC47	59176342	59204820	0.000830547	-	Type I Diabetes, combined control dataset, gender differentiated	17554300	WTCCC	rs2044125	rs3785572	33195	0.935	1	IM,IMD	chr17	59183721
CCDC47	59176342	59204820	0.000830547	-	Type I Diabetes, combined control dataset, gender differentiated	17554300	WTCCC	rs2044125	rs9207	39285	0.935	1	I1,IM,IMD,OQ,OE,O24,O28,O54,O5E,OEE	chr17	59177631
CCDC47	59176342	59204820	0.000865173	-	Type I Diabetes, combined control dataset, gender differentiated	17554300	WTCCC	rs6504177	rs7212196	22326	0.935	1	IM,IMD,O54,O5E	chr17	59188713
CCDC47	59176342	59204820	0.00088753	-	Type I Diabetes, combined control dataset, gender differentiated	17554300	WTCCC	rs2665797	rs8081454	79839	0.935	1	IM,IMD,O54,O5E	chr17	59196378
CCDC47	59176342	59204820	0.00088753	-	Type I Diabetes, combined control dataset, gender differentiated	17554300	WTCCC	rs2665797	rs3744293	80697	0.935	1	I1	chr17	59195520
CCDC47	59176342	59204820	0.00088753	-	Type I Diabetes, combined control dataset, gender differentiated	17554300	WTCCC	rs2665797	rs11654841	84226	0.935	1	AS,A5,A6,IM,IMD,OQ,OE,O24,O28,O54,O5E,OEE	chr17	59191991
CCDC47	59176342	59204820	0.00088753	-	Type I Diabetes, combined control dataset, gender differentiated	17554300	WTCCC	rs2665797	rs7222189	86113	0.935	1	IM,IMD,O54,O5E	chr17	59190104
CCDC47	59176342	59204820	0.00088753	-	Type I Diabetes, combined control dataset, gender differentiated	17554300	WTCCC	rs2665797	rs4968599	86493	0.935	1	IM,IMD,O54,O5E	chr17	59189724
CCDC47	59176342	59204820	0.00088753	-	Type I Diabetes, combined control dataset, gender differentiated	17554300	WTCCC	rs2665797	rs3785572	92496	0.935	1	IM,IMD	chr17	59183721
CCDC47	59176342	59204820	0.00088753	-	Type I Diabetes, combined control dataset, gender differentiated	17554300	WTCCC	rs2665797	rs9207	98586	0.935	1	I1,IM,IMD,OQ,OE,O24,O28,O54,O5E,OEE	chr17	59177631
CCDC47	59176342	59204820	0.000899068	-	Type I Diabetes, combined control dataset, gender differentiated	17554300	WTCCC	rs11654841	rs7212196	3278	0.935	1	IM,IMD,O54,O5E	chr17	59188713
CCDC47	59176342	59204820	0.0014	Type II Diabetes Mellitus	-	-	Diagram GWAS Trans-ethnic data	rs17631783	rs8076717	162701	0.945	1	AS,A5,A6,I2,I5,I6,I6Q,IM,IMD,OQ,AxM,IWQ,OE,O24,O28,O54,O5E,OEE,AAH	chr17	59204033
CCDC47	59176342	59204820	0.00082	Type II Diabetes Mellitus	-	-	Diagram GWAS Trans-ethnic data	rs11079511	rs8076717	8236	0.947	1	AS,A5,A6,I2,I5,I6,I6Q,IM,IMD,OQ,AxM,IWQ,OE,O24,O28,O54,O5E,OEE,AAH	chr17	59204033
CCDC47	59176342	59204820	0.0014	Type II Diabetes Mellitus	-	-	Diagram GWAS Trans-ethnic data	rs17631783	rs6504182	136072	0.961	1	IM,IMD,CYT,OQ,OE,O24,O28,O54,O5E,OEE	chr17	59177404
CCDC47	59176342	59204820	0.0014	Type II Diabetes Mellitus	-	-	Diagram GWAS Trans-ethnic data	rs17631783	rs8067064	138384	0.961	1	IM,IMD	chr17	59179716
CCDC47	59176342	59204820	0.0014	Type II Diabetes Mellitus	-	-	Diagram GWAS Trans-ethnic data	rs17631783	rs9891018	140256	0.961	1	AN,A5,A6,IM,IMD,AxM,O54,O5E	chr17	59181588
CCDC47	59176342	59204820	0.0014	Type II Diabetes Mellitus	-	-	Diagram GWAS Trans-ethnic data	rs17631783	rs8076717	162701	0.961	1	AS,A5,A6,I2,I5,I6,I6Q,IM,IMD,OQ,AxM,IWQ,OE,O24,O28,O54,O5E,OEE,AAH	chr17	59204033
CCDC47	59176342	59204820	0.000729903	-	Type I Diabetes, combined control dataset	17554300	WTCCC	rs2665831	rs9207	88493	0.965	1	I1,IM,IMD,OQ,OE,O24,O28,O54,O5E,OEE	chr17	59177631
CCDC47	59176342	59204820	0.000731986	-	Type I Diabetes, combined control dataset, gender differentiated	17554300	WTCCC	rs968719	rs9207	84372	0.965	1	I1,IM,IMD,OQ,OE,O24,O28,O54,O5E,OEE	chr17	59177631
CCDC47	59176342	59204820	0.000731986	-	Type I Diabetes, combined control dataset, gender differentiated	17554300	WTCCC	rs968719	rs9207	84372	0.965	1	I1,IM,IMD,OQ,OE,O24,O28,O54,O5E,OEE	chr17	59177631
CCDC47	59176342	59204820	0.000830547	-	Type I Diabetes, combined control dataset, gender differentiated	17554300	WTCCC	rs2044125	rs9207	39285	0.965	1	I1,IM,IMD,OQ,OE,O24,O28,O54,O5E,OEE	chr17	59177631
CCDC47	59176342	59204820	0.000865173	-	Type I Diabetes, combined control dataset, gender differentiated	17554300	WTCCC	rs6504177	rs9207	11244	0.965	1	I1,IM,IMD,OQ,OE,O24,O28,O54,O5E,OEE	chr17	59177631
CCDC47	59176342	59204820	0.00088753	-	Type I Diabetes, combined control dataset, gender differentiated	17554300	WTCCC	rs2665797	rs9207	98586	0.965	1	I1,IM,IMD,OQ,OE,O24,O28,O54,O5E,OEE	chr17	59177631
CCDC47	59176342	59204820	0.000899068	-	Type I Diabetes, combined control dataset, gender differentiated	17554300	WTCCC	rs11654841	rs9207	14360	0.965	1	I1,IM,IMD,OQ,OE,O24,O28,O54,O5E,OEE	chr17	59177631
CCDC47	59176342	59204820	0.000910846	-	Type I Diabetes, combined control dataset, gender differentiated	17554300	WTCCC	rs2584608	rs9207	112811	0.965	1	I1,IM,IMD,OQ,OE,O24,O28,O54,O5E,OEE	chr17	59177631
CCDC47	59176342	59204820	0.0011	Type II Diabetes Mellitus	-	-	Diagram GWAS Trans-ethnic data	rs2013288	rs9891018	41952	0.967	1	AN,A5,A6,IM,IMD,AxM,O54,O5E	chr17	59181588
CCDC47	59176342	59204820	0.000729903	-	Type I Diabetes, combined control dataset	17554300	WTCCC	rs2665831	rs8081454	69746	1	1	IM,IMD,O54,O5E	chr17	59196378
CCDC47	59176342	59204820	0.000729903	-	Type I Diabetes, combined control dataset	17554300	WTCCC	rs2665831	rs3744293	70604	1	1	I1	chr17	59195520
CCDC47	59176342	59204820	0.000729903	-	Type I Diabetes, combined control dataset	17554300	WTCCC	rs2665831	rs11654841	74133	1	1	AS,A5,A6,IM,IMD,OQ,OE,O24,O28,O54,O5E,OEE	chr17	59191991
CCDC47	59176342	59204820	0.000729903	-	Type I Diabetes, combined control dataset	17554300	WTCCC	rs2665831	rs7222189	76020	1	1	IM,IMD,O54,O5E	chr17	59190104
CCDC47	59176342	59204820	0.000729903	-	Type I Diabetes, combined control dataset	17554300	WTCCC	rs2665831	rs4968599	76400	1	1	IM,IMD,O54,O5E	chr17	59189724
CCDC47	59176342	59204820	0.000729903	-	Type I Diabetes, combined control dataset	17554300	WTCCC	rs2665831	rs7212196	77411	1	1	IM,IMD,O54,O5E	chr17	59188713
CCDC47	59176342	59204820	0.000729903	-	Type I Diabetes, combined control dataset	17554300	WTCCC	rs2665831	rs3785572	82403	1	1	IM,IMD	chr17	59183721
CCDC47	59176342	59204820	0.000729903	-	Type I Diabetes, combined control dataset	17554300	WTCCC	rs2665831	rs3744293	70604	1	1	I1	chr17	59195520
CCDC47	59176342	59204820	0.000729903	-	Type I Diabetes, combined control dataset	17554300	WTCCC	rs2665831	rs3785572	82403	1	1	IM,IMD	chr17	59183721
CCDC47	59176342	59204820	0.000731986	-	Type I Diabetes, combined control dataset, gender differentiated	17554300	WTCCC	rs968719	rs8081454	65625	1	1	IM,IMD,O54,O5E	chr17	59196378
CCDC47	59176342	59204820	0.000731986	-	Type I Diabetes, combined control dataset, gender differentiated	17554300	WTCCC	rs968719	rs3744293	66483	1	1	I1	chr17	59195520
CCDC47	59176342	59204820	0.000731986	-	Type I Diabetes, combined control dataset, gender differentiated	17554300	WTCCC	rs968719	rs11654841	70012	1	1	AS,A5,A6,IM,IMD,OQ,OE,O24,O28,O54,O5E,OEE	chr17	59191991
CCDC47	59176342	59204820	0.000731986	-	Type I Diabetes, combined control dataset, gender differentiated	17554300	WTCCC	rs968719	rs7222189	71899	1	1	IM,IMD,O54,O5E	chr17	59190104
CCDC47	59176342	59204820	0.000731986	-	Type I Diabetes, combined control dataset, gender differentiated	17554300	WTCCC	rs968719	rs4968599	72279	1	1	IM,IMD,O54,O5E	chr17	59189724
CCDC47	59176342	59204820	0.000731986	-	Type I Diabetes, combined control dataset, gender differentiated	17554300	WTCCC	rs968719	rs7212196	73290	1	1	IM,IMD,O54,O5E	chr17	59188713
CCDC47	59176342	59204820	0.000731986	-	Type I Diabetes, combined control dataset, gender differentiated	17554300	WTCCC	rs968719	rs3785572	78282	1	1	IM,IMD	chr17	59183721
CCDC47	59176342	59204820	0.000731986	-	Type I Diabetes, combined control dataset, gender differentiated	17554300	WTCCC	rs968719	rs8081454	65625	1	1	IM,IMD,O54,O5E	chr17	59196378
CCDC47	59176342	59204820	0.000731986	-	Type I Diabetes, combined control dataset, gender differentiated	17554300	WTCCC	rs968719	rs3744293	66483	1	1	I1	chr17	59195520
CCDC47	59176342	59204820	0.000731986	-	Type I Diabetes, combined control dataset, gender differentiated	17554300	WTCCC	rs968719	rs11654841	70012	1	1	AS,A5,A6,IM,IMD,OQ,OE,O24,O28,O54,O5E,OEE	chr17	59191991
CCDC47	59176342	59204820	0.000731986	-	Type I Diabetes, combined control dataset, gender differentiated	17554300	WTCCC	rs968719	rs7222189	71899	1	1	IM,IMD,O54,O5E	chr17	59190104
CCDC47	59176342	59204820	0.000731986	-	Type I Diabetes, combined control dataset, gender differentiated	17554300	WTCCC	rs968719	rs4968599	72279	1	1	IM,IMD,O54,O5E	chr17	59189724
CCDC47	59176342	59204820	0.000731986	-	Type I Diabetes, combined control dataset, gender differentiated	17554300	WTCCC	rs968719	rs7212196	73290	1	1	IM,IMD,O54,O5E	chr17	59188713
CCDC47	59176342	59204820	0.000731986	-	Type I Diabetes, combined control dataset, gender differentiated	17554300	WTCCC	rs968719	rs3785572	78282	1	1	IM,IMD	chr17	59183721
CCDC47	59176342	59204820	0.00082	Type II Diabetes Mellitus	-	-	Diagram GWAS Trans-ethnic data	rs11079511	rs8076717	8236	1	1	AS,A5,A6,I2,I5,I6,I6Q,IM,IMD,OQ,AxM,IWQ,OE,O24,O28,O54,O5E,OEE,AAH	chr17	59204033
CCDC47	59176342	59204820	0.00082	Type II Diabetes Mellitus	-	-	Diagram GWAS Trans-ethnic data	rs11079511	rs9891018	30681	1	1	AN,A5,A6,IM,IMD,AxM,O54,O5E	chr17	59181588
CCDC47	59176342	59204820	0.00082	Type II Diabetes Mellitus	-	-	Diagram GWAS Trans-ethnic data	rs11079511	rs8067064	32553	1	1	IM,IMD	chr17	59179716
CCDC47	59176342	59204820	0.00082	Type II Diabetes Mellitus	-	-	Diagram GWAS Trans-ethnic data	rs11079511	rs6504182	34865	1	1	IM,IMD,CYT,OQ,OE,O24,O28,O54,O5E,OEE	chr17	59177404
CCDC47	59176342	59204820	0.000830547	-	Type I Diabetes, combined control dataset, gender differentiated	17554300	WTCCC	rs2044125	rs8081454	20538	1	1	IM,IMD,O54,O5E	chr17	59196378
CCDC47	59176342	59204820	0.000830547	-	Type I Diabetes, combined control dataset, gender differentiated	17554300	WTCCC	rs2044125	rs3744293	21396	1	1	I1	chr17	59195520
CCDC47	59176342	59204820	0.000830547	-	Type I Diabetes, combined control dataset, gender differentiated	17554300	WTCCC	rs2044125	rs11654841	24925	1	1	AS,A5,A6,IM,IMD,OQ,OE,O24,O28,O54,O5E,OEE	chr17	59191991
CCDC47	59176342	59204820	0.000830547	-	Type I Diabetes, combined control dataset, gender differentiated	17554300	WTCCC	rs2044125	rs7222189	26812	1	1	IM,IMD,O54,O5E	chr17	59190104
CCDC47	59176342	59204820	0.000830547	-	Type I Diabetes, combined control dataset, gender differentiated	17554300	WTCCC	rs2044125	rs4968599	27192	1	1	IM,IMD,O54,O5E	chr17	59189724
CCDC47	59176342	59204820	0.000830547	-	Type I Diabetes, combined control dataset, gender differentiated	17554300	WTCCC	rs2044125	rs7212196	28203	1	1	IM,IMD,O54,O5E	chr17	59188713
CCDC47	59176342	59204820	0.000830547	-	Type I Diabetes, combined control dataset, gender differentiated	17554300	WTCCC	rs2044125	rs3785572	33195	1	1	IM,IMD	chr17	59183721
CCDC47	59176342	59204820	0.000830547	-	Type I Diabetes, combined control dataset, gender differentiated	17554300	WTCCC	rs2044125	rs3744293	21396	1	1	I1	chr17	59195520
CCDC47	59176342	59204820	0.000830547	-	Type I Diabetes, combined control dataset, gender differentiated	17554300	WTCCC	rs2044125	rs3785572	33195	1	1	IM,IMD	chr17	59183721
CCDC47	59176342	59204820	0.000865173	-	Type I Diabetes, combined control dataset, gender differentiated	17554300	WTCCC	rs6504177	rs3785572	17334	1	1	IM,IMD	chr17	59183721
CCDC47	59176342	59204820	0.000865173	-	Type I Diabetes, combined control dataset, gender differentiated	17554300	WTCCC	rs6504177	rs7212196	22326	1	1	IM,IMD,O54,O5E	chr17	59188713
CCDC47	59176342	59204820	0.000865173	-	Type I Diabetes, combined control dataset, gender differentiated	17554300	WTCCC	rs6504177	rs4968599	23337	1	1	IM,IMD,O54,O5E	chr17	59189724
CCDC47	59176342	59204820	0.000865173	-	Type I Diabetes, combined control dataset, gender differentiated	17554300	WTCCC	rs6504177	rs7222189	23717	1	1	IM,IMD,O54,O5E	chr17	59190104
CCDC47	59176342	59204820	0.000865173	-	Type I Diabetes, combined control dataset, gender differentiated	17554300	WTCCC	rs6504177	rs11654841	25604	1	1	AS,A5,A6,IM,IMD,OQ,OE,O24,O28,O54,O5E,OEE	chr17	59191991
CCDC47	59176342	59204820	0.000865173	-	Type I Diabetes, combined control dataset, gender differentiated	17554300	WTCCC	rs6504177	rs3744293	29133	1	1	I1	chr17	59195520
CCDC47	59176342	59204820	0.000865173	-	Type I Diabetes, combined control dataset, gender differentiated	17554300	WTCCC	rs6504177	rs8081454	29991	1	1	IM,IMD,O54,O5E	chr17	59196378
CCDC47	59176342	59204820	0.000865173	-	Type I Diabetes, combined control dataset, gender differentiated	17554300	WTCCC	rs6504177	rs9207	11244	1	1	I1,IM,IMD,OQ,OE,O24,O28,O54,O5E,OEE	chr17	59177631
CCDC47	59176342	59204820	0.000865173	-	Type I Diabetes, combined control dataset, gender differentiated	17554300	WTCCC	rs6504177	rs3785572	17334	1	1	IM,IMD	chr17	59183721
CCDC47	59176342	59204820	0.000865173	-	Type I Diabetes, combined control dataset, gender differentiated	17554300	WTCCC	rs6504177	rs4968599	23337	1	1	IM,IMD,O54,O5E	chr17	59189724
CCDC47	59176342	59204820	0.000865173	-	Type I Diabetes, combined control dataset, gender differentiated	17554300	WTCCC	rs6504177	rs7222189	23717	1	1	IM,IMD,O54,O5E	chr17	59190104
CCDC47	59176342	59204820	0.000865173	-	Type I Diabetes, combined control dataset, gender differentiated	17554300	WTCCC	rs6504177	rs11654841	25604	1	1	AS,A5,A6,IM,IMD,OQ,OE,O24,O28,O54,O5E,OEE	chr17	59191991
CCDC47	59176342	59204820	0.000865173	-	Type I Diabetes, combined control dataset, gender differentiated	17554300	WTCCC	rs6504177	rs3744293	29133	1	1	I1	chr17	59195520
CCDC47	59176342	59204820	0.000865173	-	Type I Diabetes, combined control dataset, gender differentiated	17554300	WTCCC	rs6504177	rs8081454	29991	1	1	IM,IMD,O54,O5E	chr17	59196378
CCDC47	59176342	59204820	0.00088753	-	Type I Diabetes, combined control dataset, gender differentiated	17554300	WTCCC	rs2665797	rs8081454	79839	1	1	IM,IMD,O54,O5E	chr17	59196378
CCDC47	59176342	59204820	0.00088753	-	Type I Diabetes, combined control dataset, gender differentiated	17554300	WTCCC	rs2665797	rs3744293	80697	1	1	I1	chr17	59195520
CCDC47	59176342	59204820	0.00088753	-	Type I Diabetes, combined control dataset, gender differentiated	17554300	WTCCC	rs2665797	rs11654841	84226	1	1	AS,A5,A6,IM,IMD,OQ,OE,O24,O28,O54,O5E,OEE	chr17	59191991
CCDC47	59176342	59204820	0.00088753	-	Type I Diabetes, combined control dataset, gender differentiated	17554300	WTCCC	rs2665797	rs7222189	86113	1	1	IM,IMD,O54,O5E	chr17	59190104
CCDC47	59176342	59204820	0.00088753	-	Type I Diabetes, combined control dataset, gender differentiated	17554300	WTCCC	rs2665797	rs4968599	86493	1	1	IM,IMD,O54,O5E	chr17	59189724
CCDC47	59176342	59204820	0.00088753	-	Type I Diabetes, combined control dataset, gender differentiated	17554300	WTCCC	rs2665797	rs7212196	87504	1	1	IM,IMD,O54,O5E	chr17	59188713
CCDC47	59176342	59204820	0.00088753	-	Type I Diabetes, combined control dataset, gender differentiated	17554300	WTCCC	rs2665797	rs3785572	92496	1	1	IM,IMD	chr17	59183721
CCDC47	59176342	59204820	0.00089	Type II Diabetes Mellitus	-	-	Diagram GWAS Trans-ethnic data	rs9891018	rs9891018	0	1	1	AN,A5,A6,IM,IMD,AxM,O54,O5E	chr17	59181588
CCDC47	59176342	59204820	0.00089	Type II Diabetes Mellitus	-	-	Diagram GWAS Trans-ethnic data	rs9891018	rs8067064	1872	1	1	IM,IMD	chr17	59179716
CCDC47	59176342	59204820	0.00089	Type II Diabetes Mellitus	-	-	Diagram GWAS Trans-ethnic data	rs9891018	rs6504182	4184	1	1	IM,IMD,CYT,OQ,OE,O24,O28,O54,O5E,OEE	chr17	59177404
CCDC47	59176342	59204820	0.00089	Type II Diabetes Mellitus	-	-	Diagram GWAS Trans-ethnic data	rs9891018	rs8076717	22445	1	1	AS,A5,A6,I2,I5,I6,I6Q,IM,IMD,OQ,AxM,IWQ,OE,O24,O28,O54,O5E,OEE,AAH	chr17	59204033
CCDC47	59176342	59204820	0.00089	Type II Diabetes Mellitus	-	-	Diagram GWAS Trans-ethnic data	rs9891018	rs9891018	0	1	1	AN,A5,A6,IM,IMD,AxM,O54,O5E	chr17	59181588
CCDC47	59176342	59204820	0.00089	Type II Diabetes Mellitus	-	-	Diagram GWAS Trans-ethnic data	rs9891018	rs9891018	0	1	1	AN,A5,A6,IM,IMD,AxM,O54,O5E	chr17	59181588
CCDC47	59176342	59204820	0.000899068	-	Type I Diabetes, combined control dataset, gender differentiated	17554300	WTCCC	rs11654841	rs11654841	0	1	1	AS,A5,A6,IM,IMD,OQ,OE,O24,O28,O54,O5E,OEE	chr17	59191991
CCDC47	59176342	59204820	0.000899068	-	Type I Diabetes, combined control dataset, gender differentiated	17554300	WTCCC	rs11654841	rs7222189	1887	1	1	IM,IMD,O54,O5E	chr17	59190104
CCDC47	59176342	59204820	0.000899068	-	Type I Diabetes, combined control dataset, gender differentiated	17554300	WTCCC	rs11654841	rs4968599	2267	1	1	IM,IMD,O54,O5E	chr17	59189724
CCDC47	59176342	59204820	0.000899068	-	Type I Diabetes, combined control dataset, gender differentiated	17554300	WTCCC	rs11654841	rs7212196	3278	1	1	IM,IMD,O54,O5E	chr17	59188713
CCDC47	59176342	59204820	0.000899068	-	Type I Diabetes, combined control dataset, gender differentiated	17554300	WTCCC	rs11654841	rs3744293	3529	1	1	I1	chr17	59195520
CCDC47	59176342	59204820	0.000899068	-	Type I Diabetes, combined control dataset, gender differentiated	17554300	WTCCC	rs11654841	rs8081454	4387	1	1	IM,IMD,O54,O5E	chr17	59196378
CCDC47	59176342	59204820	0.000899068	-	Type I Diabetes, combined control dataset, gender differentiated	17554300	WTCCC	rs11654841	rs3785572	8270	1	1	IM,IMD	chr17	59183721
CCDC47	59176342	59204820	0.000899068	-	Type I Diabetes, combined control dataset, gender differentiated	17554300	WTCCC	rs11654841	rs11654841	0	1	1	AS,A5,A6,IM,IMD,OQ,OE,O24,O28,O54,O5E,OEE	chr17	59191991
CCDC47	59176342	59204820	0.000899068	-	Type I Diabetes, combined control dataset, gender differentiated	17554300	WTCCC	rs11654841	rs11654841	0	1	1	AS,A5,A6,IM,IMD,OQ,OE,O24,O28,O54,O5E,OEE	chr17	59191991
CCDC47	59176342	59204820	0.000899068	-	Type I Diabetes, combined control dataset, gender differentiated	17554300	WTCCC	rs11654841	rs7222189	1887	1	1	IM,IMD,O54,O5E	chr17	59190104
CCDC47	59176342	59204820	0.000899068	-	Type I Diabetes, combined control dataset, gender differentiated	17554300	WTCCC	rs11654841	rs4968599	2267	1	1	IM,IMD,O54,O5E	chr17	59189724
CCDC47	59176342	59204820	0.000899068	-	Type I Diabetes, combined control dataset, gender differentiated	17554300	WTCCC	rs11654841	rs3744293	3529	1	1	I1	chr17	59195520
CCDC47	59176342	59204820	0.000899068	-	Type I Diabetes, combined control dataset, gender differentiated	17554300	WTCCC	rs11654841	rs8081454	4387	1	1	IM,IMD,O54,O5E	chr17	59196378
CCDC47	59176342	59204820	0.000899068	-	Type I Diabetes, combined control dataset, gender differentiated	17554300	WTCCC	rs11654841	rs3785572	8270	1	1	IM,IMD	chr17	59183721
CCDC47	59176342	59204820	0.000899068	-	Type I Diabetes, combined control dataset, gender differentiated	17554300	WTCCC	rs11654841	rs9207	14360	1	1	I1,IM,IMD,OQ,OE,O24,O28,O54,O5E,OEE	chr17	59177631
CCDC47	59176342	59204820	0.000910846	-	Type I Diabetes, combined control dataset, gender differentiated	17554300	WTCCC	rs2584608	rs8081454	94064	1	1	IM,IMD,O54,O5E	chr17	59196378
CCDC47	59176342	59204820	0.000910846	-	Type I Diabetes, combined control dataset, gender differentiated	17554300	WTCCC	rs2584608	rs3744293	94922	1	1	I1	chr17	59195520
CCDC47	59176342	59204820	0.000910846	-	Type I Diabetes, combined control dataset, gender differentiated	17554300	WTCCC	rs2584608	rs11654841	98451	1	1	AS,A5,A6,IM,IMD,OQ,OE,O24,O28,O54,O5E,OEE	chr17	59191991
CCDC47	59176342	59204820	0.000910846	-	Type I Diabetes, combined control dataset, gender differentiated	17554300	WTCCC	rs2584608	rs7222189	100338	1	1	IM,IMD,O54,O5E	chr17	59190104
CCDC47	59176342	59204820	0.000910846	-	Type I Diabetes, combined control dataset, gender differentiated	17554300	WTCCC	rs2584608	rs4968599	100718	1	1	IM,IMD,O54,O5E	chr17	59189724
CCDC47	59176342	59204820	0.000910846	-	Type I Diabetes, combined control dataset, gender differentiated	17554300	WTCCC	rs2584608	rs7212196	101729	1	1	IM,IMD,O54,O5E	chr17	59188713
CCDC47	59176342	59204820	0.000910846	-	Type I Diabetes, combined control dataset, gender differentiated	17554300	WTCCC	rs2584608	rs3785572	106721	1	1	IM,IMD	chr17	59183721
CCDC47	59176342	59204820	0.0011	Type II Diabetes Mellitus	-	-	Diagram GWAS Trans-ethnic data	rs2013288	rs6504182	37768	1	1	IM,IMD,CYT,OQ,OE,O24,O28,O54,O5E,OEE	chr17	59177404
CCDC47	59176342	59204820	0.0011	Type II Diabetes Mellitus	-	-	Diagram GWAS Trans-ethnic data	rs2013288	rs8067064	40080	1	1	IM,IMD	chr17	59179716
CCDC47	59176342	59204820	0.0011	Type II Diabetes Mellitus	-	-	Diagram GWAS Trans-ethnic data	rs2013288	rs9891018	41952	1	1	AN,A5,A6,IM,IMD,AxM,O54,O5E	chr17	59181588
CCDC47	59176342	59204820	0.0011	Type II Diabetes Mellitus	-	-	Diagram GWAS Trans-ethnic data	rs2013288	rs8076717	64397	1	1	AS,A5,A6,I2,I5,I6,I6Q,IM,IMD,OQ,AxM,IWQ,OE,O24,O28,O54,O5E,OEE,AAH	chr17	59204033
CCDC47	59176342	59204820	0.0011	Type II Diabetes Mellitus	-	-	Diagram GWAS Trans-ethnic data	rs2013288	rs6504182	37768	1	1	IM,IMD,CYT,OQ,OE,O24,O28,O54,O5E,OEE	chr17	59177404
CCDC47	59176342	59204820	0.0011	Type II Diabetes Mellitus	-	-	Diagram GWAS Trans-ethnic data	rs2013288	rs8076717	64397	1	1	AS,A5,A6,I2,I5,I6,I6Q,IM,IMD,OQ,AxM,IWQ,OE,O24,O28,O54,O5E,OEE,AAH	chr17	59204033
CCDC47	59176342	59204820	0.0012	Type II Diabetes Mellitus	-	-	Diagram GWAS Trans-ethnic data	rs11658329	rs6504182	60641	1	1	IM,IMD,CYT,OQ,OE,O24,O28,O54,O5E,OEE	chr17	59177404
CCDC47	59176342	59204820	0.0012	Type II Diabetes Mellitus	-	-	Diagram GWAS Trans-ethnic data	rs11658329	rs8067064	62953	1	1	IM,IMD	chr17	59179716
CCDC47	59176342	59204820	0.0012	Type II Diabetes Mellitus	-	-	Diagram GWAS Trans-ethnic data	rs11658329	rs9891018	64825	1	1	AN,A5,A6,IM,IMD,AxM,O54,O5E	chr17	59181588
CCDC47	59176342	59204820	0.0012	Type II Diabetes Mellitus	-	-	Diagram GWAS Trans-ethnic data	rs11658329	rs8076717	87270	1	1	AS,A5,A6,I2,I5,I6,I6Q,IM,IMD,OQ,AxM,IWQ,OE,O24,O28,O54,O5E,OEE,AAH	chr17	59204033
CCDC47	59176342	59204820	0.0012	Type II Diabetes Mellitus	-	-	Diagram GWAS Trans-ethnic data	rs11658329	rs6504182	60641	1	1	IM,IMD,CYT,OQ,OE,O24,O28,O54,O5E,OEE	chr17	59177404
CCDC47	59176342	59204820	0.0012	Type II Diabetes Mellitus	-	-	Diagram GWAS Trans-ethnic data	rs11658329	rs8076717	87270	1	1	AS,A5,A6,I2,I5,I6,I6Q,IM,IMD,OQ,AxM,IWQ,OE,O24,O28,O54,O5E,OEE,AAH	chr17	59204033
CCDC47	59176342	59204820	0.0012	Type II Diabetes Mellitus	-	-	Diagram GWAS Trans-ethnic data	rs8081612	rs6504182	98977	1	1	IM,IMD,CYT,OQ,OE,O24,O28,O54,O5E,OEE	chr17	59177404
CCDC47	59176342	59204820	0.0012	Type II Diabetes Mellitus	-	-	Diagram GWAS Trans-ethnic data	rs8081612	rs8067064	101289	1	1	IM,IMD	chr17	59179716
CCDC47	59176342	59204820	0.0012	Type II Diabetes Mellitus	-	-	Diagram GWAS Trans-ethnic data	rs8081612	rs9891018	103161	1	1	AN,A5,A6,IM,IMD,AxM,O54,O5E	chr17	59181588
CCDC47	59176342	59204820	0.0012	Type II Diabetes Mellitus	-	-	Diagram GWAS Trans-ethnic data	rs8081612	rs8076717	125606	1	1	AS,A5,A6,I2,I5,I6,I6Q,IM,IMD,OQ,AxM,IWQ,OE,O24,O28,O54,O5E,OEE,AAH	chr17	59204033
CCDC47	59176342	59204820	0.0012	Type II Diabetes Mellitus	-	-	Diagram GWAS Trans-ethnic data	rs8081612	rs6504182	98977	1	1	IM,IMD,CYT,OQ,OE,O24,O28,O54,O5E,OEE	chr17	59177404
CCDC47	59176342	59204820	0.0012	Type II Diabetes Mellitus	-	-	Diagram GWAS Trans-ethnic data	rs8081612	rs8076717	125606	1	1	AS,A5,A6,I2,I5,I6,I6Q,IM,IMD,OQ,AxM,IWQ,OE,O24,O28,O54,O5E,OEE,AAH	chr17	59204033
CCDC47	59176342	59204820	0.0013	Type II Diabetes Mellitus	-	-	Diagram GWAS Trans-ethnic data	rs8076717	rs8076717	0	1	1	AS,A5,A6,I2,I5,I6,I6Q,IM,IMD,OQ,AxM,IWQ,OE,O24,O28,O54,O5E,OEE,AAH	chr17	59204033
CCDC47	59176342	59204820	0.0013	Type II Diabetes Mellitus	-	-	Diagram GWAS Trans-ethnic data	rs8076717	rs9891018	22445	1	1	AN,A5,A6,IM,IMD,AxM,O54,O5E	chr17	59181588
CCDC47	59176342	59204820	0.0013	Type II Diabetes Mellitus	-	-	Diagram GWAS Trans-ethnic data	rs8076717	rs8067064	24317	1	1	IM,IMD	chr17	59179716
CCDC47	59176342	59204820	0.0013	Type II Diabetes Mellitus	-	-	Diagram GWAS Trans-ethnic data	rs8076717	rs6504182	26629	1	1	IM,IMD,CYT,OQ,OE,O24,O28,O54,O5E,OEE	chr17	59177404
CCDC47	59176342	59204820	0.0013	Type II Diabetes Mellitus	-	-	Diagram GWAS Trans-ethnic data	rs8076717	rs8076717	0	1	1	AS,A5,A6,I2,I5,I6,I6Q,IM,IMD,OQ,AxM,IWQ,OE,O24,O28,O54,O5E,OEE,AAH	chr17	59204033
CCDC47	59176342	59204820	0.0013	Type II Diabetes Mellitus	-	-	Diagram GWAS Trans-ethnic data	rs8076717	rs8076717	0	1	1	AS,A5,A6,I2,I5,I6,I6Q,IM,IMD,OQ,AxM,IWQ,OE,O24,O28,O54,O5E,OEE,AAH	chr17	59204033
CCDC47	59176342	59204820	0.0013	Type II Diabetes Mellitus	-	-	Diagram GWAS Trans-ethnic data	rs8076717	rs6504182	26629	1	1	IM,IMD,CYT,OQ,OE,O24,O28,O54,O5E,OEE	chr17	59177404
CCDC93	118389617	118488167	0.000299483	-	Type II Diabetes Mellitus, combined control dataset	17554300	WTCCC	rs17047648	rs3755496	97078	0.834	0.913	I3,I5,I6,I6Q,IM,IMD,IC,ICQ,IWQ,O54,O5E	chr2	118424144
CCDC93	118389617	118488167	0.000299483	-	Type II Diabetes Mellitus, combined control dataset	17554300	WTCCC	rs17047648	rs3732319	103053	0.834	0.913	IM,IMD,O54,O5E	chr2	118418169
CCDC93	118389617	118488167	0.000299483	-	Type II Diabetes Mellitus, combined control dataset	17554300	WTCCC	rs17047648	rs2303331	106076	0.834	0.913	I1,IM,IMD,O54,O5E	chr2	118415146
CCDC93	118389617	118488167	0.000299483	-	Type II Diabetes Mellitus, combined control dataset	17554300	WTCCC	rs17047648	rs3732320	102988	0.858	1	IMD,CYT,OQ,CM,OE,O24,O28,O54,O5E,OEE	chr2	118418234
CCDC93	118389617	118488167	0.000299483	-	Type II Diabetes Mellitus, combined control dataset	17554300	WTCCC	rs17047648	rs3771939	103934	0.858	1	CM	chr2	118417288
CCDC93	118389617	118488167	0.000186271	-	Type I Diabetes, Rheumatoid Arthritis, Crohn's disease, combined case analysis, gender differentiated	17554300	WTCCC	rs6542423	rs1559502	10350	0.901	1	AS,A5,A6	chr2	118477992
CCDC93	118389617	118488167	0.000186271	-	Type I Diabetes, Rheumatoid Arthritis, Crohn's disease, combined case analysis, gender differentiated	17554300	WTCCC	rs6542423	rs1559504	13662	0.901	1	AS,A5,A6,IM,IMD,O54,O5E	chr2	118474680
CCDC93	118389617	118488167	0.000186271	-	Type I Diabetes, Rheumatoid Arthritis, Crohn's disease, combined case analysis, gender differentiated	17554300	WTCCC	rs6542423	rs2059348	41870	0.901	1	AH	chr2	118446472
CCDC93	118389617	118488167	0.000186271	-	Type I Diabetes, Rheumatoid Arthritis, Crohn's disease, combined case analysis, gender differentiated	17554300	WTCCC	rs6542423	rs4849646	46492	0.901	1	AX	chr2	118441850
CCDC93	118389617	118488167	0.000186271	-	Type I Diabetes, Rheumatoid Arthritis, Crohn's disease, combined case analysis, gender differentiated	17554300	WTCCC	rs6542423	rs6719551	75201	0.901	1	OQ	chr2	118413141
CCDC93	118389617	118488167	0.000186271	-	Type I Diabetes, Rheumatoid Arthritis, Crohn's disease, combined case analysis, gender differentiated	17554300	WTCCC	rs6542423	rs1559507	76807	0.901	1	AS,A5,A6	chr2	118411535
CCDC93	118389617	118488167	0.000186271	-	Type I Diabetes, Rheumatoid Arthritis, Crohn's disease, combined case analysis, gender differentiated	17554300	WTCCC	rs6542423	rs7562494	95217	0.901	1	IM,IMD	chr2	118393125
CCDC93	118389617	118488167	0.000186271	-	Type I Diabetes, Rheumatoid Arthritis, Crohn's disease, combined case analysis, gender differentiated	17554300	WTCCC	rs6542423	rs13431936	96988	0.901	1	IM,IMD,OQ,AxM,OE,O24,O28,O54,O5E,OEE	chr2	118391354
CCDC93	118389617	118488167	0.000299483	-	Type II Diabetes Mellitus, combined control dataset	17554300	WTCCC	rs17047648	rs10490629	111104	0.925	1	AH,AS,A5,A6,I6,IM,IMD,O54,O5E,AAH	chr2	118410118
CCDC93	118389617	118488167	0.000186271	-	Type I Diabetes, Rheumatoid Arthritis, Crohn's disease, combined case analysis, gender differentiated	17554300	WTCCC	rs6542423	rs1559500	3262	1	1	AS,A5,A6	chr2	118485080
CCDC93	118389617	118488167	0.000186271	-	Type I Diabetes, Rheumatoid Arthritis, Crohn's disease, combined case analysis, gender differentiated	17554300	WTCCC	rs6542423	rs1559501	3301	1	1	AS	chr2	118485041
CCDC93	118389617	118488167	0.000186271	-	Type I Diabetes, Rheumatoid Arthritis, Crohn's disease, combined case analysis, gender differentiated	17554300	WTCCC	rs6542423	rs4849659	3729	1	1	AS,A5,A6	chr2	118484613
CCDC93	118389617	118488167	0.000186271	-	Type I Diabetes, Rheumatoid Arthritis, Crohn's disease, combined case analysis, gender differentiated	17554300	WTCCC	rs6542423	rs10864966	5848	1	1	IM,IMD,O54,O5E	chr2	118482494
CCDC93	118389617	118488167	0.000186271	-	Type I Diabetes, Rheumatoid Arthritis, Crohn's disease, combined case analysis, gender differentiated	17554300	WTCCC	rs6542423	rs6728388	12136	1	1	AS,A6	chr2	118476206
CCDC93	118389617	118488167	0.000186271	-	Type I Diabetes, Rheumatoid Arthritis, Crohn's disease, combined case analysis, gender differentiated	17554300	WTCCC	rs6542423	rs1035598	64993	1	1	IM,IMD	chr2	118423349
CCDC93	118389617	118488167	0.000186271	-	Type I Diabetes, Rheumatoid Arthritis, Crohn's disease, combined case analysis, gender differentiated	17554300	WTCCC	rs6542423	rs13000867	66778	1	1	AS,A6	chr2	118421564
CCDC93	118389617	118488167	0.000186271	-	Type I Diabetes, Rheumatoid Arthritis, Crohn's disease, combined case analysis, gender differentiated	17554300	WTCCC	rs6542423	rs971754	83118	1	1	IM,IMD	chr2	118405224
CCDC93	118389617	118488167	0.000299483	-	Type II Diabetes Mellitus, combined control dataset	17554300	WTCCC	rs17047648	rs3755496	97078	1	1	I3,I5,I6,I6Q,IM,IMD,IC,ICQ,IWQ,O54,O5E	chr2	118424144
CCDC93	118389617	118488167	0.000299483	-	Type II Diabetes Mellitus, combined control dataset	17554300	WTCCC	rs17047648	rs3732319	103053	1	1	IM,IMD,O54,O5E	chr2	118418169
CCDC93	118389617	118488167	0.000299483	-	Type II Diabetes Mellitus, combined control dataset	17554300	WTCCC	rs17047648	rs2303331	106076	1	1	I1,IM,IMD,O54,O5E	chr2	118415146
CCNE1	34994741	35007059	3e-06	Body mass index	-	25673413	Nature	rs17513613	rs997669	17661	0.803	1	AH,I3,I5,I6,I6Q,IM,IMD,IC,ICQ,OQ,IWQ,OE,O24,O28,O54,O5E,OEE,AAH	chr19	34996323
CCNE1	34994741	35007059	3e-06	Body mass index	-	25673413	Nature	rs17513613	rs3218027	16530	0.89	1	IM,IMD	chr19	34995192
CCNE1	34994741	35007059	3e-06	Body mass index	-	25673413	Nature	rs17513613	rs3218036	18862	1	1	A6,I1,IM,IMD,CM,O54,O5E	chr19	34997524
CCNE1	34994741	35007059	3e-06	Body mass index	-	25673413	Nature	rs17513613	rs997669	17661	1	1	AH,I3,I5,I6,I6Q,IM,IMD,IC,ICQ,OQ,IWQ,OE,O24,O28,O54,O5E,OEE,AAH	chr19	34996323
CCNE1	34994741	35007059	3e-06	Body mass index	-	25673413	Nature	rs17513613	rs3218036	18862	1	1	A6,I1,IM,IMD,CM,O54,O5E	chr19	34997524
CDC42	22251707	22292023	0.000552581	-	Type II Diabetes Mellitus, Hypertension, Coronary Artery Disease, combined case analysis, gender differentiated	17554300	WTCCC	rs2056975	rs2056975	0	1	1	AS,A5,A6,I3,I5,I6,I6Q,IM,IMD,IC,ICQ,IBC,CYT,AxM,IWQ,O54,O5E,AAH	chr1	22281114
CDC42	22251707	22292023	0.000552581	-	Type II Diabetes Mellitus, Hypertension, Coronary Artery Disease, combined case analysis, gender differentiated	17554300	WTCCC	rs2056975	rs2056976	62	1	1	AS,A5,A6	chr1	22281052
CDC42	22251707	22292023	0.000552581	-	Type II Diabetes Mellitus, Hypertension, Coronary Artery Disease, combined case analysis, gender differentiated	17554300	WTCCC	rs2056975	rs10917148	7153	1	1	AN,A5,A6,I6Q,IM,IMD,IC,ICQ,CYT,OQ,OE,O24,O28,O54,O5E,OEE,AAH	chr1	22288267
CDC42	22251707	22292023	0.000552581	-	Type II Diabetes Mellitus, Hypertension, Coronary Artery Disease, combined case analysis, gender differentiated	17554300	WTCCC	rs2056975	rs763442	7414	1	1	AN,A5,A6	chr1	22288528
CDC42	22251707	22292023	0.000552581	-	Type II Diabetes Mellitus, Hypertension, Coronary Artery Disease, combined case analysis, gender differentiated	17554300	WTCCC	rs2056975	rs7519109	9016	1	1	IM,IMD,O54,O5E	chr1	22290130
CDC42	22251707	22292023	0.000552581	-	Type II Diabetes Mellitus, Hypertension, Coronary Artery Disease, combined case analysis, gender differentiated	17554300	WTCCC	rs2056975	rs2473322	18455	1	1	I3,I5,I6,I6Q,IM,IMD,IC,ICQ,OQ,IWQ,OE,O24,O28,O54,O5E,OEE	chr1	22262659
CDC42	22251707	22292023	0.000552581	-	Type II Diabetes Mellitus, Hypertension, Coronary Artery Disease, combined case analysis, gender differentiated	17554300	WTCCC	rs2056975	rs2056975	0	1	1	AS,A5,A6,I3,I5,I6,I6Q,IM,IMD,IC,ICQ,IBC,CYT,AxM,IWQ,O54,O5E,AAH	chr1	22281114
CDC42	22251707	22292023	0.000552581	-	Type II Diabetes Mellitus, Hypertension, Coronary Artery Disease, combined case analysis, gender differentiated	17554300	WTCCC	rs2056975	rs16826455	5260	1	1	IM,IMD	chr1	22275854
CDC42	22251707	22292023	0.000552581	-	Type II Diabetes Mellitus, Hypertension, Coronary Artery Disease, combined case analysis, gender differentiated	17554300	WTCCC	rs2056975	rs10917148	7153	1	1	AN,A5,A6,I6Q,IM,IMD,IC,ICQ,CYT,OQ,OE,O24,O28,O54,O5E,OEE,AAH	chr1	22288267
CDC42	22251707	22292023	0.000552581	-	Type II Diabetes Mellitus, Hypertension, Coronary Artery Disease, combined case analysis, gender differentiated	17554300	WTCCC	rs2056975	rs7519109	9016	1	1	IM,IMD,O54,O5E	chr1	22290130
CDC42	22251707	22292023	0.000552581	-	Type II Diabetes Mellitus, Hypertension, Coronary Artery Disease, combined case analysis, gender differentiated	17554300	WTCCC	rs2056975	rs16826398	14958	1	1	IM,IMD	chr1	22266156
CDC42	22251707	22292023	0.000552581	-	Type II Diabetes Mellitus, Hypertension, Coronary Artery Disease, combined case analysis, gender differentiated	17554300	WTCCC	rs2056975	rs2473322	18455	1	1	I3,I5,I6,I6Q,IM,IMD,IC,ICQ,OQ,IWQ,OE,O24,O28,O54,O5E,OEE	chr1	22262659
CDC42	22251707	22292023	0.000552581	-	Type II Diabetes Mellitus, Hypertension, Coronary Artery Disease, combined case analysis, gender differentiated	17554300	WTCCC	rs2056975	rs2056975	0	1	1	AS,A5,A6,I3,I5,I6,I6Q,IM,IMD,IC,ICQ,IBC,CYT,AxM,IWQ,O54,O5E,AAH	chr1	22281114
CDK2	54646823	54652835	1.08e-09	-	Type I Diabetes, combined control dataset	17554300	WTCCC	rs1873914	rs2069408	15106	0.848	1	AN,A5,A6,I3,I5,I6,I6Q,IM,IMD,IC,ICQ,OQ,AxM,IWQ,OE,O24,O28,O54,O5E,OEE,AAH	chr12	54650588
CDK2	54646823	54652835	5.82e-09	-	Type I Diabetes, combined control dataset	17554300	WTCCC	rs705702	rs2069408	26315	0.848	1	AN,A5,A6,I3,I5,I6,I6Q,IM,IMD,IC,ICQ,OQ,AxM,IWQ,OE,O24,O28,O54,O5E,OEE,AAH	chr12	54650588
CDK2	54646823	54652835	5.82e-09	-	Type I Diabetes, combined control dataset	17554300	WTCCC	rs705702	rs2069408	26315	0.848	1	AN,A5,A6,I3,I5,I6,I6Q,IM,IMD,IC,ICQ,OQ,AxM,IWQ,OE,O24,O28,O54,O5E,OEE,AAH	chr12	54650588
CDK2	54646823	54652835	7.47e-09	-	Type I Diabetes, combined control dataset	17554300	WTCCC	rs705698	rs2069408	20366	0.848	1	AN,A5,A6,I3,I5,I6,I6Q,IM,IMD,IC,ICQ,OQ,AxM,IWQ,OE,O24,O28,O54,O5E,OEE,AAH	chr12	54650588
CDK2	54646823	54652835	5.82e-09	-	Type I Diabetes, combined control dataset	17554300	WTCCC	rs705702	rs2069408	26315	1	1	AN,A5,A6,I3,I5,I6,I6Q,IM,IMD,IC,ICQ,OQ,AxM,IWQ,OE,O24,O28,O54,O5E,OEE,AAH	chr12	54650588
CDK2	54646823	54652835	5.82e-09	-	Type I Diabetes, combined control dataset	17554300	WTCCC	rs705702	rs2069408	26315	1	1	AN,A5,A6,I3,I5,I6,I6Q,IM,IMD,IC,ICQ,OQ,AxM,IWQ,OE,O24,O28,O54,O5E,OEE,AAH	chr12	54650588
CDK2	54646823	54652835	7.47e-09	-	Type I Diabetes, combined control dataset	17554300	WTCCC	rs705698	rs2069408	20366	1	1	AN,A5,A6,I3,I5,I6,I6Q,IM,IMD,IC,ICQ,OQ,AxM,IWQ,OE,O24,O28,O54,O5E,OEE,AAH	chr12	54650588
CDK2	54646823	54652835	6.53e-05	-	Type I Diabetes	17554300	WTCCC	rs2069408	rs2069408	0	1	1	AN,A5,A6,I3,I5,I6,I6Q,IM,IMD,IC,ICQ,OQ,AxM,IWQ,OE,O24,O28,O54,O5E,OEE,AAH	chr12	54650588
CDK2	54646823	54652835	6.53e-05	-	Type I Diabetes	17554300	WTCCC	rs2069408	rs2069408	0	1	1	AN,A5,A6,I3,I5,I6,I6Q,IM,IMD,IC,ICQ,OQ,AxM,IWQ,OE,O24,O28,O54,O5E,OEE,AAH	chr12	54650588
CDK2	54646823	54652835	6.53e-05	-	Type I Diabetes	17554300	WTCCC	rs2069408	rs2069408	0	1	1	AN,A5,A6,I3,I5,I6,I6Q,IM,IMD,IC,ICQ,OQ,AxM,IWQ,OE,O24,O28,O54,O5E,OEE,AAH	chr12	54650588
CIT	118607981	118799475	0.00053718	-	Type II Diabetes Mellitus, combined control dataset	17554300	WTCCC	rs1978107	rs278123	22864	0.866	1	A6,I1,IM,IMD,OQ,OE,O24,O28,O54,O5E,OEE,AAH	chr12	118608961
CIT	118607981	118799475	0.000214609	-	Type I Diabetes, gender differentiated	17554300	WTCCC	rs7304029	rs4766950	16984	0.94	1	A6,I3,I5,I6,I6Q,IM,IMD,IC,ICQ,OQ,AxM,IWQ,OE,O24,O28,O54,O5E,OEE,AAH	chr12	118762624
CIT	118607981	118799475	0.000214609	-	Type I Diabetes, gender differentiated	17554300	WTCCC	rs7304029	rs7304029	0	1	1	AS,A5,A6,I1,IM,IMD	chr12	118779608
CIT	118607981	118799475	0.000214609	-	Type I Diabetes, gender differentiated	17554300	WTCCC	rs7304029	rs12303871	14826	1	1	OQ	chr12	118794434
CIT	118607981	118799475	0.000214609	-	Type I Diabetes, gender differentiated	17554300	WTCCC	rs7304029	rs7304029	0	1	1	AS,A5,A6,I1,IM,IMD	chr12	118779608
CIT	118607981	118799475	0.000214609	-	Type I Diabetes, gender differentiated	17554300	WTCCC	rs7304029	rs7304029	0	1	1	AS,A5,A6,I1,IM,IMD	chr12	118779608
CIT	118607981	118799475	0.000347496	-	Type I Diabetes, Rheumatoid Arthritis, Crohn's disease, combined case analysis	17554300	WTCCC	rs7312866	rs7312866	0	1	1	AN,A5,A6,AAH	chr12	118616123
CLINT1	157145875	157218746	0.000456472	-	Type II Diabetes Mellitus, combined control dataset	17554300	WTCCC	rs17054866	rs4704753	32251	0.85	1	AX,AN,A5,A6,I3,I5,I6,I6Q,IM,IMD,IC,ICQ,CYT,OQ,IWQ,OE,O24,O28,O54,O5E,OEE,AAH	chr5	157166099
CLINT1	157145875	157218746	0.000456472	-	Type II Diabetes Mellitus, combined control dataset	17554300	WTCCC	rs17054866	rs1060740	19158	0.867	1	I1,IM,IMD,O54,O5E	chr5	157153006
CLINT1	157145875	157218746	0.000456472	-	Type II Diabetes Mellitus, combined control dataset	17554300	WTCCC	rs17054866	rs12283	13164	1	1	AS,A5,A6,IM,IMD,OQ,OE,O24,O28,O54,O5E,OEE	chr5	157147012
CLINT1	157145875	157218746	0.000456472	-	Type II Diabetes Mellitus, combined control dataset	17554300	WTCCC	rs17054866	rs1052926	22516	1	1	AxM	chr5	157156364
CLINT1	157145875	157218746	0.000456472	-	Type II Diabetes Mellitus, combined control dataset	17554300	WTCCC	rs17054866	rs17054922	26199	1	1	AN,A5,A6	chr5	157160047
CLINT1	157145875	157218746	0.000456472	-	Type II Diabetes Mellitus, combined control dataset	17554300	WTCCC	rs17054866	rs3777054	26509	1	1	AN,A5,A6,OQ	chr5	157160357
CLINT1	157145875	157218746	0.000456472	-	Type II Diabetes Mellitus, combined control dataset	17554300	WTCCC	rs17054866	rs2270810	29262	1	1	AS,A5,A6	chr5	157163110
CLINT1	157145875	157218746	0.000456472	-	Type II Diabetes Mellitus, combined control dataset	17554300	WTCCC	rs17054866	rs10515755	31494	1	1	AX,I6Q,IM,IMD,IC,ICQ,OQ,OE,O24,O28,O54,O5E,OEE,AAH	chr5	157165342
CLINT1	157145875	157218746	0.000456472	-	Type II Diabetes Mellitus, combined control dataset	17554300	WTCCC	rs17054866	rs3777059	36188	1	1	AN,A5,A6	chr5	157170036
CLINT1	157145875	157218746	0.000456472	-	Type II Diabetes Mellitus, combined control dataset	17554300	WTCCC	rs17054866	rs3822726	39395	1	1	I1,IM,IMD	chr5	157173243
CLINT1	157145875	157218746	0.000456472	-	Type II Diabetes Mellitus, combined control dataset	17554300	WTCCC	rs17054866	rs6882224	40035	1	1	IM,IMD	chr5	157173883
CLINT1	157145875	157218746	0.000456472	-	Type II Diabetes Mellitus, combined control dataset	17554300	WTCCC	rs17054866	rs1145586	46594	1	1	I3,I5,I6,I6Q,IM,IMD,IC,ICQ,IWQ,O54,O5E	chr5	157180442
CLINT1	157145875	157218746	0.000456472	-	Type II Diabetes Mellitus, combined control dataset	17554300	WTCCC	rs17054866	rs1145588	47419	1	1	AX,AN,A5,A6	chr5	157181267
CLINT1	157145875	157218746	0.000456472	-	Type II Diabetes Mellitus, combined control dataset	17554300	WTCCC	rs17054866	rs1186981	48475	1	1	AX,AN,A5,A6	chr5	157182323
CLINT1	157145875	157218746	0.000456472	-	Type II Diabetes Mellitus, combined control dataset	17554300	WTCCC	rs17054866	rs1145590	49194	1	1	AS,A5,A6	chr5	157183042
CLINT1	157145875	157218746	0.000456472	-	Type II Diabetes Mellitus, combined control dataset	17554300	WTCCC	rs17054866	rs1187146	50364	1	1	AN,A5,A6	chr5	157184212
CLINT1	157145875	157218746	0.000456472	-	Type II Diabetes Mellitus, combined control dataset	17554300	WTCCC	rs17054866	rs1145594	52133	1	1	AxM	chr5	157185981
CLINT1	157145875	157218746	0.000456472	-	Type II Diabetes Mellitus, combined control dataset	17554300	WTCCC	rs17054866	rs1186983	55611	1	1	AS,A5,A6	chr5	157189459
CLINT1	157145875	157218746	0.000456472	-	Type II Diabetes Mellitus, combined control dataset	17554300	WTCCC	rs17054866	rs2650359	65389	1	1	AS,A5,A6,OQ	chr5	157199237
CLINT1	157145875	157218746	0.000456472	-	Type II Diabetes Mellitus, combined control dataset	17554300	WTCCC	rs17054866	rs1187002	72574	1	1	OQ	chr5	157206422
CNTN1	39372625	39750361	0.001	Type II Diabetes Mellitus	Type II Diabetes Mellitus	17846126	Rampersaud	rs2289522	rs312273	82789	0.806	0.928	AN,A5,A6	chr12	39534009
CNTN1	39372625	39750361	0.001	Type II Diabetes Mellitus	Type II Diabetes Mellitus	17846126	Rampersaud	rs2289522	rs2897101	11911	0.818	1	I1,IM,IMD,O54,O5E	chr12	39604887
CNTN1	39372625	39750361	0.001	Type II Diabetes Mellitus	Type II Diabetes Mellitus	17846126	Rampersaud	rs2289522	rs11179030	21286	0.818	1	I2,I5,I6,I6Q,IM,IMD,IWQ,O54,O5E	chr12	39595512
CNTN1	39372625	39750361	0.001	Type II Diabetes Mellitus	Type II Diabetes Mellitus	17846126	Rampersaud	rs2289522	rs7309918	23919	0.818	1	I5,I6,I6Q,IM,IMD,OQ,IWQ,OE,O24,O28,O54,O5E,OEE	chr12	39592879
CNTN1	39372625	39750361	0.001	Type II Diabetes Mellitus	Fasting glucose	17846126	Rampersaud	rs192852	rs2044091	42282	0.828	1	A6,I2,I5,I6,I6Q,IM,IMD,AxM,IWQ,AAH	chr12	39579641
CNTN1	39372625	39750361	0.001	Type II Diabetes Mellitus	Type II Diabetes Mellitus	17846126	Rampersaud	rs2289522	rs11179168	15351	0.835	1	CYT,OQ,OE,O24,O28,O54,O5E,OEE	chr12	39632149
CNTN1	39372625	39750361	0.001	Type II Diabetes Mellitus	Type II Diabetes Mellitus	17846126	Rampersaud	rs2289522	rs1372544	23028	0.835	1	CM	chr12	39639826
CNTN1	39372625	39750361	0.001	Type II Diabetes Mellitus	Type II Diabetes Mellitus	17846126	Rampersaud	rs2289522	rs1372544	23028	0.84	0.963	CM	chr12	39639826
CNTN1	39372625	39750361	0.001	Type II Diabetes Mellitus	Type II Diabetes Mellitus	17846126	Rampersaud	rs2289522	rs10879360	16956	0.859	1	CYT,OQ,OE,O24,O28,OEE	chr12	39599842
CNTN1	39372625	39750361	0.001	Type II Diabetes Mellitus	Type II Diabetes Mellitus	17846126	Rampersaud	rs2289522	rs11179042	19065	0.859	1	I1,I2,I5,I6,I6Q,IM,IMD,IWQ,O54,O5E,AAH	chr12	39597733
CNTN1	39372625	39750361	0.001	Type II Diabetes Mellitus	Type II Diabetes Mellitus	17846126	Rampersaud	rs2289522	rs1442192	5916	0.865	1	I2,I5,I6,I6Q,IM,IMD,OQ,AxM,IWQ,OE,O24,O28,O54,O5E,OEE	chr12	39622714
CNTN1	39372625	39750361	0.000231646	-	Type I Diabetes, combined control dataset	17554300	WTCCC	rs17128788	rs7302057	11118	0.867	1	I3,I5,I6,I6Q,IM,IMD,IC,ICQ,IWQ,O54,O5E	chr12	39469139
CNTN1	39372625	39750361	0.001	Type II Diabetes Mellitus	Type II Diabetes Mellitus	17846126	Rampersaud	rs2289522	rs1442192	5916	0.875	1	I2,I5,I6,I6Q,IM,IMD,OQ,AxM,IWQ,OE,O24,O28,O54,O5E,OEE	chr12	39622714
CNTN1	39372625	39750361	0.001	Type II Diabetes Mellitus	Type II Diabetes Mellitus	17846126	Rampersaud	rs2289522	rs11179168	15351	0.875	1	CYT,OQ,OE,O24,O28,O54,O5E,OEE	chr12	39632149
CNTN1	39372625	39750361	0.001	Type II Diabetes Mellitus	Type II Diabetes Mellitus	17846126	Rampersaud	rs2289522	rs10879360	16956	0.875	1	CYT,OQ,OE,O24,O28,OEE	chr12	39599842
CNTN1	39372625	39750361	0.001	Type II Diabetes Mellitus	Type II Diabetes Mellitus	17846126	Rampersaud	rs2289522	rs11179042	19065	0.875	1	I1,I2,I5,I6,I6Q,IM,IMD,IWQ,O54,O5E,AAH	chr12	39597733
CNTN1	39372625	39750361	0.001	Type II Diabetes Mellitus	Type II Diabetes Mellitus	17846126	Rampersaud	rs2289522	rs11178982	29199	0.875	1	AN,A5,A6,IM,IMD,OQ,O54,O5E	chr12	39587599
CNTN1	39372625	39750361	0.001	Type II Diabetes Mellitus	Type II Diabetes Mellitus	17846126	Rampersaud	rs2289522	rs17621741	30241	0.875	1	AS,A5,A6,AxM,AAH	chr12	39586557
CNTN1	39372625	39750361	0.000231646	-	Type I Diabetes, combined control dataset	17554300	WTCCC	rs17128788	rs12425943	7036	0.892	1	AxM	chr12	39450985
CNTN1	39372625	39750361	0.001	Type II Diabetes Mellitus	Fasting glucose	17846126	Rampersaud	rs192852	rs312272	3159	0.897	0.964	AH,I3,I5,I6,I6Q,IM,IMD,IC,ICQ,CYT,OQ,IWQ,OE,O24,O28,O54,O5E,OEE	chr12	39534200
CNTN1	39372625	39750361	0.001	Type II Diabetes Mellitus	Type II Diabetes Mellitus	17846126	Rampersaud	rs2289522	rs4767994	19207	0.927	0.963	I1,IM,IMD,CYT,AxM,O54,O5E	chr12	39636005
CNTN1	39372625	39750361	0.001	Type II Diabetes Mellitus	Fasting glucose	17846126	Rampersaud	rs192852	rs312265	318	0.961	1	AX	chr12	39537677
CNTN1	39372625	39750361	0.001	Type II Diabetes Mellitus	Fasting glucose	17846126	Rampersaud	rs192852	rs312272	3159	0.961	1	AH,I3,I5,I6,I6Q,IM,IMD,IC,ICQ,CYT,OQ,IWQ,OE,O24,O28,O54,O5E,OEE	chr12	39534200
CNTN1	39372625	39750361	0.001	Type II Diabetes Mellitus	Type II Diabetes Mellitus	17846126	Rampersaud	rs2289522	rs10879417	17409	0.964	1	I3,I5,I6,I6Q,IM,IMD,IC,ICQ,IWQ,O54,O5E	chr12	39634207
CNTN1	39372625	39750361	0.001	Type II Diabetes Mellitus	Type II Diabetes Mellitus	17846126	Rampersaud	rs2289522	rs3794247	29230	0.964	1	AX	chr12	39646028
CNTN1	39372625	39750361	0.001	Type II Diabetes Mellitus	Type II Diabetes Mellitus	17846126	Rampersaud	rs2289522	rs278919	47824	0.964	1	A6,AxM	chr12	39664622
CNTN1	39372625	39750361	0.001	Type II Diabetes Mellitus	Fasting glucose	17846126	Rampersaud	rs192852	rs312272	3159	0.965	1	AH,I3,I5,I6,I6Q,IM,IMD,IC,ICQ,CYT,OQ,IWQ,OE,O24,O28,O54,O5E,OEE	chr12	39534200
CNTN1	39372625	39750361	0.001	Type II Diabetes Mellitus	Type II Diabetes Mellitus	17846126	Rampersaud	rs2289522	rs3794247	29230	0.967	1	AX	chr12	39646028
CNTN1	39372625	39750361	0.000231646	-	Type I Diabetes, combined control dataset	17554300	WTCCC	rs17128788	rs17128788	0	1	1	AS,A5,A6	chr12	39458021
CNTN1	39372625	39750361	0.000231646	-	Type I Diabetes, combined control dataset	17554300	WTCCC	rs17128788	rs12424306	6355	1	1	AAH	chr12	39464376
CNTN1	39372625	39750361	0.000231646	-	Type I Diabetes, combined control dataset	17554300	WTCCC	rs17128788	rs12425943	7036	1	1	AxM	chr12	39450985
CNTN1	39372625	39750361	0.000231646	-	Type I Diabetes, combined control dataset	17554300	WTCCC	rs17128788	rs6581954	7856	1	1	OQ	chr12	39465877
CNTN1	39372625	39750361	0.000231646	-	Type I Diabetes, combined control dataset	17554300	WTCCC	rs17128788	rs12425583	7943	1	1	A6	chr12	39450078
CNTN1	39372625	39750361	0.000231646	-	Type I Diabetes, combined control dataset	17554300	WTCCC	rs17128788	rs6581959	12296	1	1	I2,I5,I6,I6Q,IM,IMD,CYT,OQ,IWQ,OE,O24,O28,O54,O5E,OEE	chr12	39470317
CNTN1	39372625	39750361	0.000231646	-	Type I Diabetes, combined control dataset	17554300	WTCCC	rs17128788	rs17128788	0	1	1	AS,A5,A6	chr12	39458021
CNTN1	39372625	39750361	0.000231646	-	Type I Diabetes, combined control dataset	17554300	WTCCC	rs17128788	rs12424306	6355	1	1	AAH	chr12	39464376
CNTN1	39372625	39750361	0.000231646	-	Type I Diabetes, combined control dataset	17554300	WTCCC	rs17128788	rs6581954	7856	1	1	OQ	chr12	39465877
CNTN1	39372625	39750361	0.000231646	-	Type I Diabetes, combined control dataset	17554300	WTCCC	rs17128788	rs7302057	11118	1	1	I3,I5,I6,I6Q,IM,IMD,IC,ICQ,IWQ,O54,O5E	chr12	39469139
CNTN1	39372625	39750361	0.001	Type II Diabetes Mellitus	Fasting glucose	17846126	Rampersaud	rs192852	rs192852	0	1	1	AX,AG,AxM	chr12	39537359
CNTN1	39372625	39750361	0.001	Type II Diabetes Mellitus	Fasting glucose	17846126	Rampersaud	rs192852	rs312265	318	1	1	AX	chr12	39537677
CNTN1	39372625	39750361	0.001	Type II Diabetes Mellitus	Fasting glucose	17846126	Rampersaud	rs192852	rs192852	0	1	1	AX,AG,AxM	chr12	39537359
CNTN1	39372625	39750361	0.001	Type II Diabetes Mellitus	Fasting glucose	17846126	Rampersaud	rs192852	rs192852	0	1	1	AX,AG,AxM	chr12	39537359
CNTN1	39372625	39750361	0.001	Type II Diabetes Mellitus	Type II Diabetes Mellitus	17846126	Rampersaud	rs2289522	rs2289522	0	1	1	AH,I1,I3,I5,I6,I6Q,IM,IMD,IC,ICQ,IWQ	chr12	39616798
CNTN1	39372625	39750361	0.001	Type II Diabetes Mellitus	Type II Diabetes Mellitus	17846126	Rampersaud	rs2289522	rs1372538	4953	1	1	AS,A5,A6	chr12	39611845
CNTN1	39372625	39750361	0.001	Type II Diabetes Mellitus	Type II Diabetes Mellitus	17846126	Rampersaud	rs2289522	rs1372542	5655	1	1	AS,A6,I1,I3,I5,I6,I6Q,IM,IMD,IC,ICQ,IWQ,O54,O5E	chr12	39611143
CNTN1	39372625	39750361	0.001	Type II Diabetes Mellitus	Type II Diabetes Mellitus	17846126	Rampersaud	rs2289522	rs10879417	17409	1	1	I3,I5,I6,I6Q,IM,IMD,IC,ICQ,IWQ,O54,O5E	chr12	39634207
CNTN1	39372625	39750361	0.001	Type II Diabetes Mellitus	Type II Diabetes Mellitus	17846126	Rampersaud	rs2289522	rs4767994	19207	1	1	I1,IM,IMD,CYT,AxM,O54,O5E	chr12	39636005
CNTN1	39372625	39750361	0.001	Type II Diabetes Mellitus	Type II Diabetes Mellitus	17846126	Rampersaud	rs2289522	rs2289522	0	1	1	AH,I1,I3,I5,I6,I6Q,IM,IMD,IC,ICQ,IWQ	chr12	39616798
CNTN1	39372625	39750361	0.001	Type II Diabetes Mellitus	Type II Diabetes Mellitus	17846126	Rampersaud	rs2289522	rs1372538	4953	1	1	AS,A5,A6	chr12	39611845
CNTN1	39372625	39750361	0.001	Type II Diabetes Mellitus	Type II Diabetes Mellitus	17846126	Rampersaud	rs2289522	rs1372542	5655	1	1	AS,A6,I1,I3,I5,I6,I6Q,IM,IMD,IC,ICQ,IWQ,O54,O5E	chr12	39611143
CNTN1	39372625	39750361	0.001	Type II Diabetes Mellitus	Type II Diabetes Mellitus	17846126	Rampersaud	rs2289522	rs2289522	0	1	1	AH,I1,I3,I5,I6,I6Q,IM,IMD,IC,ICQ,IWQ	chr12	39616798
COL16A1	31890435	31942355	5e-06	Body mass index	-	25673413	Nature	rs4568876	rs4568876	0	1	1	AS,A5,A6,IM,IMD,AAH	chr1	31925105
COL16A1	31890435	31942355	5e-06	Body mass index	-	25673413	Nature	rs4568876	rs4568876	0	1	1	AS,A5,A6,IM,IMD,AAH	chr1	31925105
COL16A1	31890435	31942355	5e-06	Body mass index	-	25673413	Nature	rs4568876	rs4568876	0	1	1	AS,A5,A6,IM,IMD,AAH	chr1	31925105
COL24A1	85967504	86394742	0.00099	Type II Diabetes Mellitus	HbA1c	17848626	Florez	rs10493786	rs12723978	1335	0.8	1	A6,IMD,OQ,AxM,OE,O24,O28,O54,O5E,OEE	chr1	86324922
COL24A1	85967504	86394742	0.00099	Type II Diabetes Mellitus	HbA1c	17848626	Florez	rs10493786	rs17406755	41416	0.803	1	IM,IMD,CYT,OQ,OE,O24,O28,O54,O5E,OEE	chr1	86284841
COL24A1	85967504	86394742	0.00099	Type II Diabetes Mellitus	HbA1c	17848626	Florez	rs10493786	rs12402809	48102	0.803	1	I3,I5,I6,I6Q,IM,IMD,IC,ICQ,IWQ	chr1	86278155
COL24A1	85967504	86394742	0.00099	Type II Diabetes Mellitus	HbA1c	17848626	Florez	rs10493786	rs17406450	52203	0.803	1	AAH	chr1	86274054
COL24A1	85967504	86394742	0.00099	Type II Diabetes Mellitus	HbA1c	17848626	Florez	rs10493786	rs12567495	54680	0.803	1	AG,AxM	chr1	86271577
COL24A1	85967504	86394742	0.00099	Type II Diabetes Mellitus	HbA1c	17848626	Florez	rs10493786	rs1408668	61820	0.803	1	A6,I3,I5,I6,I6Q,IM,IMD,IC,ICQ,IWQ,O54,O5E	chr1	86264437
COL24A1	85967504	86394742	0.00099	Type II Diabetes Mellitus	HbA1c	17848626	Florez	rs10493786	rs17414470	62174	0.803	1	A6	chr1	86264083
COL24A1	85967504	86394742	0.00099	Type II Diabetes Mellitus	HbA1c	17848626	Florez	rs10493786	rs10493788	71335	0.803	1	AX,I3,I5,I6,I6Q,IM,IMD,IC,ICQ,IWQ	chr1	86254922
COL24A1	85967504	86394742	0.00099	Type II Diabetes Mellitus	HbA1c	17848626	Florez	rs10493786	rs10493785	69	0.865	1	AH,I1,IM,IMD,O54,O5E	chr1	86326326
COL24A1	85967504	86394742	0.00099	Type II Diabetes Mellitus	HbA1c	17848626	Florez	rs10493786	rs17407336	4055	0.865	1	CYT,OQ,OE,O24,O28,O54,O5E,OEE	chr1	86330312
COL24A1	85967504	86394742	0.00099	Type II Diabetes Mellitus	HbA1c	17848626	Florez	rs10493786	rs1336054	8383	0.932	1	A6,I3,I5,I6,I6Q,IM,IMD,IC,ICQ,AxM,IWQ,O54,O5E	chr1	86334640
COL24A1	85967504	86394742	0.000378526	-	Type I Diabetes, Rheumatoid Arthritis, combined case analysis, gender differentiated	17554300	WTCCC	rs12044349	rs12044349	0	1	1	AN,A5,A6,IMD,IBC,OQ,OE,O24,O28,O54,O5E,OEE	chr1	86338866
COL24A1	85967504	86394742	0.000378526	-	Type I Diabetes, Rheumatoid Arthritis, combined case analysis, gender differentiated	17554300	WTCCC	rs12044349	rs10782563	14009	1	1	IMD,CYT,OQ,OE,O54,O5E	chr1	86324857
COL24A1	85967504	86394742	0.000378526	-	Type I Diabetes, Rheumatoid Arthritis, combined case analysis, gender differentiated	17554300	WTCCC	rs12044349	rs12044349	0	1	1	AN,A5,A6,IMD,IBC,OQ,OE,O24,O28,O54,O5E,OEE	chr1	86338866
COL24A1	85967504	86394742	0.000378526	-	Type I Diabetes, Rheumatoid Arthritis, combined case analysis, gender differentiated	17554300	WTCCC	rs12044349	rs12044349	0	1	1	AN,A5,A6,IMD,IBC,OQ,OE,O24,O28,O54,O5E,OEE	chr1	86338866
COL24A1	85967504	86394742	0.000963641	-	Type I Diabetes, gender differentiated	17554300	WTCCC	rs2970548	rs2389974	87555	1	1	AS,A5,A6,I1,IM,IMD,O54,O5E	chr1	85978590
COL24A1	85967504	86394742	0.000963641	-	Type I Diabetes, gender differentiated	17554300	WTCCC	rs2970548	rs7529942	88676	1	1	AxM	chr1	85979711
COL24A1	85967504	86394742	0.000963641	-	Type I Diabetes, gender differentiated	17554300	WTCCC	rs2970548	rs6682235	90354	1	1	AN,A5,A6	chr1	85981389
COL24A1	85967504	86394742	0.000963641	-	Type I Diabetes, gender differentiated	17554300	WTCCC	rs2970548	rs2014733	90934	1	1	AX,AN,A5,A6,IBC,A10	chr1	85981969
COL24A1	85967504	86394742	0.000963641	-	Type I Diabetes, gender differentiated	17554300	WTCCC	rs2970548	rs7547023	92099	1	1	IM,IMD	chr1	85983134
COL24A1	85967504	86394742	0.000963641	-	Type I Diabetes, gender differentiated	17554300	WTCCC	rs2970548	rs6673975	93069	1	1	I1,I2,I5,I6,I6Q,IM,IMD,IWQ	chr1	85984104
COL24A1	85967504	86394742	0.000963641	-	Type I Diabetes, gender differentiated	17554300	WTCCC	rs2970548	rs432254	93528	1	1	AAH	chr1	85984563
COL24A1	85967504	86394742	0.000963641	-	Type I Diabetes, gender differentiated	17554300	WTCCC	rs2970548	rs438401	105090	1	1	I1	chr1	85996125
COL24A1	85967504	86394742	0.000963641	-	Type I Diabetes, gender differentiated	17554300	WTCCC	rs2970548	rs444875	105475	1	1	A6,AAH	chr1	85996510
COL24A1	85967504	86394742	0.000963641	-	Type I Diabetes, gender differentiated	17554300	WTCCC	rs2970548	rs430956	107245	1	1	AN,A5,A6,IBC	chr1	85998280
COL24A1	85967504	86394742	0.000963641	-	Type I Diabetes, gender differentiated	17554300	WTCCC	rs2970548	rs429040	108025	1	1	AN,A5,A6,AAH	chr1	85999060
COL24A1	85967504	86394742	0.000963641	-	Type I Diabetes, gender differentiated	17554300	WTCCC	rs2970548	rs550329	111157	1	1	OQ	chr1	86002192
COL24A1	85967504	86394742	0.000963641	-	Type I Diabetes, gender differentiated	17554300	WTCCC	rs2970548	rs313724	130616	1	1	AN,A5,A6,OQ	chr1	86021651
COL24A1	85967504	86394742	0.000963641	-	Type I Diabetes, gender differentiated	17554300	WTCCC	rs2970548	rs313725	131464	1	1	AN,A5,A6,I1,IM,IMD	chr1	86022499
COL24A1	85967504	86394742	0.000963641	-	Type I Diabetes, gender differentiated	17554300	WTCCC	rs2970548	rs2389974	87555	1	1	AS,A5,A6,I1,IM,IMD,O54,O5E	chr1	85978590
COL24A1	85967504	86394742	0.000963641	-	Type I Diabetes, gender differentiated	17554300	WTCCC	rs2970548	rs429040	108025	1	1	AN,A5,A6,AAH	chr1	85999060
COL24A1	85967504	86394742	0.000963641	-	Type I Diabetes, gender differentiated	17554300	WTCCC	rs2970548	rs313724	130616	1	1	AN,A5,A6,OQ	chr1	86021651
COL24A1	85967504	86394742	0.00099	Type II Diabetes Mellitus	HbA1c	17848626	Florez	rs10493786	rs10493786	0	1	1	AH,I1,IM,IMD,O54,O5E	chr1	86326257
COL24A1	85967504	86394742	0.00099	Type II Diabetes Mellitus	HbA1c	17848626	Florez	rs10493786	rs10493785	69	1	1	AH,I1,IM,IMD,O54,O5E	chr1	86326326
COL24A1	85967504	86394742	0.00099	Type II Diabetes Mellitus	HbA1c	17848626	Florez	rs10493786	rs17407336	4055	1	1	CYT,OQ,OE,O24,O28,O54,O5E,OEE	chr1	86330312
COL24A1	85967504	86394742	0.00099	Type II Diabetes Mellitus	HbA1c	17848626	Florez	rs10493786	rs1336054	8383	1	1	A6,I3,I5,I6,I6Q,IM,IMD,IC,ICQ,AxM,IWQ,O54,O5E	chr1	86334640
COL24A1	85967504	86394742	0.00099	Type II Diabetes Mellitus	HbA1c	17848626	Florez	rs10493786	rs10493786	0	1	1	AH,I1,IM,IMD,O54,O5E	chr1	86326257
COL24A1	85967504	86394742	0.00099	Type II Diabetes Mellitus	HbA1c	17848626	Florez	rs10493786	rs10493786	0	1	1	AH,I1,IM,IMD,O54,O5E	chr1	86326257
COL24A1	85967504	86394742	0.00099	Type II Diabetes Mellitus	HbA1c	17848626	Florez	rs10493786	rs17407336	4055	1	1	CYT,OQ,OE,O24,O28,O54,O5E,OEE	chr1	86330312
COL24A1	85967504	86394742	0.00099	Type II Diabetes Mellitus	HbA1c	17848626	Florez	rs10493786	rs1336054	8383	1	1	A6,I3,I5,I6,I6Q,IM,IMD,IC,ICQ,AxM,IWQ,O54,O5E	chr1	86334640
COL2A1	46653015	46684552	0.00017	Type II Diabetes Mellitus	Early onset Type II Diabetes Mellitus	17846125	Hanson	rs1859441	rs1635536	37288	0.817	0.933	AAH	chr12	46672212
COL2A1	46653015	46684552	0.00017	Type II Diabetes Mellitus	Early onset Type II Diabetes Mellitus	17846125	Hanson	rs1859441	rs917055	37657	0.817	0.933	I3,I5,I6,I6Q,IM,IMD,IC,ICQ,IBC,CYT,IWQ,O54,O5E	chr12	46671843
COL2A1	46653015	46684552	0.00017	Type II Diabetes Mellitus	Early onset Type II Diabetes Mellitus	17846125	Hanson	rs1859441	rs1793931	26728	0.878	0.937	AAH	chr12	46682772
COL2A1	46653015	46684552	0.00017	Type II Diabetes Mellitus	Early onset Type II Diabetes Mellitus	17846125	Hanson	rs1859441	rs1793933	26783	0.878	0.937	CYT,OQ,OE,O24,O28,O54,O5E,OEE,AAH	chr12	46682717
COL2A1	46653015	46684552	0.00017	Type II Diabetes Mellitus	Early onset Type II Diabetes Mellitus	17846125	Hanson	rs1859441	rs3803183	25153	0.887	1	AAE	chr12	46684347
COMMD2	150941221	150952968	0.000458426	-	Type II Diabetes Mellitus, combined control dataset	17554300	WTCCC	rs10513356	rs16862210	78525	0.92	1	I2,I5,I6,I6Q,IM,IMD,OQ,IWQ,OE,O24,O28,O54,O5E,OEE	chr3	150945502
COMMD4	73415427	73419667	0.00082	Type II Diabetes Mellitus	-	-	Diagram GWAS Trans-ethnic data	rs8023268	rs3809547	185833	0.822	0.95	OQ	chr15	73415894
COMMD4	73415427	73419667	0.0013	Type II Diabetes Mellitus	-	-	Diagram GWAS Trans-ethnic data	rs4299117	rs3809547	160605	0.871	1	OQ	chr15	73415894
COMMD4	73415427	73419667	0.0014	Type II Diabetes Mellitus	-	-	Diagram GWAS Trans-ethnic data	rs11636031	rs3809547	186919	0.871	1	OQ	chr15	73415894
COMMD4	73415427	73419667	0.0014	Type II Diabetes Mellitus	-	-	Diagram GWAS Trans-ethnic data	rs28610581	rs3809547	183635	0.871	1	OQ	chr15	73415894
COMMD4	73415427	73419667	0.0014	Type II Diabetes Mellitus	-	-	Diagram GWAS Trans-ethnic data	rs6495182	rs3809547	185549	0.871	1	OQ	chr15	73415894
COMMD4	73415427	73419667	0.0014	Type II Diabetes Mellitus	-	-	Diagram GWAS Trans-ethnic data	rs8023815	rs3809547	185865	0.871	1	OQ	chr15	73415894
COMMD4	73415427	73419667	0.0014	Type II Diabetes Mellitus	-	-	Diagram GWAS Trans-ethnic data	rs8029112	rs3809547	180133	0.871	1	OQ	chr15	73415894
COMMD5	146046355	146049736	0.0012	Type II Diabetes Mellitus	-	-	Diagram GWAS Trans-ethnic data	rs1209853	rs1209881	27078	0.804	0.954	I1,I6,IM,IMD,OQ	chr8	146046636
COMMD5	146046355	146049736	0.00036	Type II Diabetes Mellitus	-	-	Diagram GWAS Trans-ethnic data	rs3882690	rs1209881	32370	0.883	1	I1,I6,IM,IMD,OQ	chr8	146046636
COMMD5	146046355	146049736	0.00042	Type II Diabetes Mellitus	-	-	Diagram GWAS Trans-ethnic data	rs7833780	rs1209881	64721	0.883	1	I1,I6,IM,IMD,OQ	chr8	146046636
COMMD5	146046355	146049736	0.00072	Type II Diabetes Mellitus	-	-	Diagram GWAS Trans-ethnic data	rs5029824	rs1209881	31777	0.883	1	I1,I6,IM,IMD,OQ	chr8	146046636
COMMD5	146046355	146049736	0.001	Type II Diabetes Mellitus	-	-	Diagram GWAS Trans-ethnic data	rs7833325	rs1209881	65056	0.883	1	I1,I6,IM,IMD,OQ	chr8	146046636
COMMD5	146046355	146049736	0.0012	Type II Diabetes Mellitus	-	-	Diagram GWAS Trans-ethnic data	rs1209853	rs13252601	24968	0.904	1	IM,IMD	chr8	146048746
COMMD5	146046355	146049736	0.0012	Type II Diabetes Mellitus	-	-	Diagram GWAS Trans-ethnic data	rs1209853	rs1209879	26202	0.904	1	AG,I1,IM,IMD,CYT,OQ,OE,O24,O28,O54,O5E,OEE,AAE,AAH	chr8	146047512
COMMD5	146046355	146049736	0.00036	Type II Diabetes Mellitus	-	-	Diagram GWAS Trans-ethnic data	rs3882690	rs13252601	34480	0.917	1	IM,IMD	chr8	146048746
COMMD5	146046355	146049736	0.00042	Type II Diabetes Mellitus	-	-	Diagram GWAS Trans-ethnic data	rs7833780	rs13252601	66831	0.917	1	IM,IMD	chr8	146048746
COMMD5	146046355	146049736	0.00072	Type II Diabetes Mellitus	-	-	Diagram GWAS Trans-ethnic data	rs5029824	rs13252601	33887	0.917	1	IM,IMD	chr8	146048746
COMMD5	146046355	146049736	0.001	Type II Diabetes Mellitus	-	-	Diagram GWAS Trans-ethnic data	rs7833325	rs13252601	67166	0.917	1	IM,IMD	chr8	146048746
COMMD5	146046355	146049736	0.0012	Type II Diabetes Mellitus	-	-	Diagram GWAS Trans-ethnic data	rs1209853	rs13252601	24968	0.917	1	IM,IMD	chr8	146048746
COMMD5	146046355	146049736	0.00036	Type II Diabetes Mellitus	-	-	Diagram GWAS Trans-ethnic data	rs3882690	rs1209879	33246	0.95	1	AG,I1,IM,IMD,CYT,OQ,OE,O24,O28,O54,O5E,OEE,AAE,AAH	chr8	146047512
COMMD5	146046355	146049736	0.00036	Type II Diabetes Mellitus	-	-	Diagram GWAS Trans-ethnic data	rs3882690	rs13252601	34480	0.95	1	IM,IMD	chr8	146048746
COMMD5	146046355	146049736	0.00042	Type II Diabetes Mellitus	-	-	Diagram GWAS Trans-ethnic data	rs7833780	rs1209879	65597	0.95	1	AG,I1,IM,IMD,CYT,OQ,OE,O24,O28,O54,O5E,OEE,AAE,AAH	chr8	146047512
COMMD5	146046355	146049736	0.00042	Type II Diabetes Mellitus	-	-	Diagram GWAS Trans-ethnic data	rs7833780	rs13252601	66831	0.95	1	IM,IMD	chr8	146048746
COMMD5	146046355	146049736	0.00072	Type II Diabetes Mellitus	-	-	Diagram GWAS Trans-ethnic data	rs5029824	rs1209879	32653	0.95	1	AG,I1,IM,IMD,CYT,OQ,OE,O24,O28,O54,O5E,OEE,AAE,AAH	chr8	146047512
COMMD5	146046355	146049736	0.00072	Type II Diabetes Mellitus	-	-	Diagram GWAS Trans-ethnic data	rs5029824	rs13252601	33887	0.95	1	IM,IMD	chr8	146048746
COMMD5	146046355	146049736	0.001	Type II Diabetes Mellitus	-	-	Diagram GWAS Trans-ethnic data	rs7833325	rs1209879	65932	0.95	1	AG,I1,IM,IMD,CYT,OQ,OE,O24,O28,O54,O5E,OEE,AAE,AAH	chr8	146047512
COMMD5	146046355	146049736	0.001	Type II Diabetes Mellitus	-	-	Diagram GWAS Trans-ethnic data	rs7833325	rs13252601	67166	0.95	1	IM,IMD	chr8	146048746
COMMD5	146046355	146049736	0.0012	Type II Diabetes Mellitus	-	-	Diagram GWAS Trans-ethnic data	rs1209853	rs1209874	24046	0.951	1	IM,IMD,OQ,OE,O24,O28,O54,O5E,OEE	chr8	146049668
COMMD5	146046355	146049736	0.00036	Type II Diabetes Mellitus	-	-	Diagram GWAS Trans-ethnic data	rs3882690	rs1209879	33246	0.958	1	AG,I1,IM,IMD,CYT,OQ,OE,O24,O28,O54,O5E,OEE,AAE,AAH	chr8	146047512
COMMD5	146046355	146049736	0.00036	Type II Diabetes Mellitus	-	-	Diagram GWAS Trans-ethnic data	rs3882690	rs1209874	35402	0.958	1	IM,IMD,OQ,OE,O24,O28,O54,O5E,OEE	chr8	146049668
COMMD5	146046355	146049736	0.00042	Type II Diabetes Mellitus	-	-	Diagram GWAS Trans-ethnic data	rs7833780	rs1209879	65597	0.958	1	AG,I1,IM,IMD,CYT,OQ,OE,O24,O28,O54,O5E,OEE,AAE,AAH	chr8	146047512
COMMD5	146046355	146049736	0.00042	Type II Diabetes Mellitus	-	-	Diagram GWAS Trans-ethnic data	rs7833780	rs1209874	67753	0.958	1	IM,IMD,OQ,OE,O24,O28,O54,O5E,OEE	chr8	146049668
COMMD5	146046355	146049736	0.00072	Type II Diabetes Mellitus	-	-	Diagram GWAS Trans-ethnic data	rs5029824	rs1209879	32653	0.958	1	AG,I1,IM,IMD,CYT,OQ,OE,O24,O28,O54,O5E,OEE,AAE,AAH	chr8	146047512
COMMD5	146046355	146049736	0.00072	Type II Diabetes Mellitus	-	-	Diagram GWAS Trans-ethnic data	rs5029824	rs1209874	34809	0.958	1	IM,IMD,OQ,OE,O24,O28,O54,O5E,OEE	chr8	146049668
COMMD5	146046355	146049736	0.001	Type II Diabetes Mellitus	-	-	Diagram GWAS Trans-ethnic data	rs7833325	rs1209879	65932	0.958	1	AG,I1,IM,IMD,CYT,OQ,OE,O24,O28,O54,O5E,OEE,AAE,AAH	chr8	146047512
COMMD5	146046355	146049736	0.001	Type II Diabetes Mellitus	-	-	Diagram GWAS Trans-ethnic data	rs7833325	rs1209874	68088	0.958	1	IM,IMD,OQ,OE,O24,O28,O54,O5E,OEE	chr8	146049668
COMMD5	146046355	146049736	0.0012	Type II Diabetes Mellitus	-	-	Diagram GWAS Trans-ethnic data	rs1209853	rs1209874	24046	0.958	1	IM,IMD,OQ,OE,O24,O28,O54,O5E,OEE	chr8	146049668
COMMD5	146046355	146049736	0.0012	Type II Diabetes Mellitus	-	-	Diagram GWAS Trans-ethnic data	rs1209853	rs1209879	26202	0.958	1	AG,I1,IM,IMD,CYT,OQ,OE,O24,O28,O54,O5E,OEE,AAE,AAH	chr8	146047512
COMMD5	146046355	146049736	0.00036	Type II Diabetes Mellitus	-	-	Diagram GWAS Trans-ethnic data	rs3882690	rs1209874	35402	1	1	IM,IMD,OQ,OE,O24,O28,O54,O5E,OEE	chr8	146049668
COMMD5	146046355	146049736	0.00042	Type II Diabetes Mellitus	-	-	Diagram GWAS Trans-ethnic data	rs7833780	rs1209874	67753	1	1	IM,IMD,OQ,OE,O24,O28,O54,O5E,OEE	chr8	146049668
COMMD5	146046355	146049736	0.00072	Type II Diabetes Mellitus	-	-	Diagram GWAS Trans-ethnic data	rs5029824	rs1209874	34809	1	1	IM,IMD,OQ,OE,O24,O28,O54,O5E,OEE	chr8	146049668
COMMD5	146046355	146049736	0.001	Type II Diabetes Mellitus	-	-	Diagram GWAS Trans-ethnic data	rs7833325	rs1209874	68088	1	1	IM,IMD,OQ,OE,O24,O28,O54,O5E,OEE	chr8	146049668
COPA	158525001	158579978	4.5e-05	Type II Diabetes Mellitus	-	-	Diagram GWAS Trans-ethnic data	rs2275700	rs1886419	95637	0.803	1	I1,IM,IMD,AAH	chr1	158576288
COPA	158525001	158579978	4.9e-05	Type II Diabetes Mellitus	-	-	Diagram GWAS Trans-ethnic data	rs1802778	rs1886419	6248	0.803	1	I1,IM,IMD,AAH	chr1	158576288
COPA	158525001	158579978	4.9e-05	Type II Diabetes Mellitus	-	-	Diagram GWAS Trans-ethnic data	rs4656897	rs1886419	7220	0.803	1	I1,IM,IMD,AAH	chr1	158576288
COPA	158525001	158579978	4.9e-05	Type II Diabetes Mellitus	-	-	Diagram GWAS Trans-ethnic data	rs6690637	rs1886419	79408	0.803	1	I1,IM,IMD,AAH	chr1	158576288
COPA	158525001	158579978	5.1e-05	Type II Diabetes Mellitus	-	-	Diagram GWAS Trans-ethnic data	rs1886419	rs1802778	6248	0.803	1	I1,I3,I5,I6,I6Q,IM,IMD,IC,ICQ,AxM,IWQ,OE,O24,O28,O54,O5E,OEE,ICA,ICB,AAH	chr1	158570040
COPA	158525001	158579978	5.1e-05	Type II Diabetes Mellitus	-	-	Diagram GWAS Trans-ethnic data	rs1886419	rs4656897	7220	0.803	1	I1,IM,IMD,AxM,O54,O5E	chr1	158569068
COPA	158525001	158579978	5.1e-05	Type II Diabetes Mellitus	-	-	Diagram GWAS Trans-ethnic data	rs1886419	rs1317944	46540	0.803	1	I1,IM,IMD,OQ,OE,O24,O28,O54,O5E,OEE	chr1	158529748
COPA	158525001	158579978	5.3e-05	Type II Diabetes Mellitus	-	-	Diagram GWAS Trans-ethnic data	rs947496	rs1886419	77158	0.803	1	I1,IM,IMD,AAH	chr1	158576288
COPA	158525001	158579978	5.5e-05	Type II Diabetes Mellitus	-	-	Diagram GWAS Trans-ethnic data	rs1317944	rs1886419	46540	0.803	1	I1,IM,IMD,AAH	chr1	158576288
COPA	158525001	158579978	5.9e-05	Type II Diabetes Mellitus	-	-	Diagram GWAS Trans-ethnic data	rs2369474	rs1886419	46986	0.803	1	I1,IM,IMD,AAH	chr1	158576288
COPA	158525001	158579978	0.00011	Type II Diabetes Mellitus	-	-	Diagram GWAS Trans-ethnic data	rs4090047	rs1886419	68939	0.803	1	I1,IM,IMD,AAH	chr1	158576288
COPA	158525001	158579978	0.00014	Type II Diabetes Mellitus	-	-	Diagram GWAS Trans-ethnic data	rs680083	rs1886419	128758	0.803	1	I1,IM,IMD,AAH	chr1	158576288
COPA	158525001	158579978	0.00061	Type II Diabetes Mellitus	-	-	Diagram GWAS Trans-ethnic data	rs2820421	rs1886419	53660	0.803	1	I1,IM,IMD,AAH	chr1	158576288
COPA	158525001	158579978	0.00012	Type II Diabetes Mellitus	-	-	Diagram GWAS Trans-ethnic data	rs9633341	rs7522166	70315	0.806	0.955	I1,IM,IMD,OQ,OE,O24,O28,O54,O5E,OEE	chr1	158543333
COPA	158525001	158579978	0.00049	Type II Diabetes Mellitus	-	-	Diagram GWAS Trans-ethnic data	rs11265364	rs7522166	59740	0.806	0.955	I1,IM,IMD,OQ,OE,O24,O28,O54,O5E,OEE	chr1	158543333
COPA	158525001	158579978	0.00072	Type II Diabetes Mellitus	-	-	Diagram GWAS Trans-ethnic data	rs4596880	rs7522166	52009	0.806	0.955	I1,IM,IMD,OQ,OE,O24,O28,O54,O5E,OEE	chr1	158543333
COPA	158525001	158579978	0.00082	Type II Diabetes Mellitus	-	-	Diagram GWAS Trans-ethnic data	rs6670084	rs7522166	59216	0.806	0.955	I1,IM,IMD,OQ,OE,O24,O28,O54,O5E,OEE	chr1	158543333
COPA	158525001	158579978	5e-05	Type II Diabetes Mellitus	-	-	Diagram GWAS Trans-ethnic data	rs6703880	rs1317944	29404	0.808	0.899	I1,IM,IMD,OQ,OE,O24,O28,O54,O5E,OEE	chr1	158529748
COPA	158525001	158579978	5e-05	Type II Diabetes Mellitus	-	-	Diagram GWAS Trans-ethnic data	rs6703880	rs4656897	68724	0.808	0.899	I1,IM,IMD,AxM,O54,O5E	chr1	158569068
COPA	158525001	158579978	5e-05	Type II Diabetes Mellitus	-	-	Diagram GWAS Trans-ethnic data	rs6703880	rs1802778	69696	0.808	0.899	I1,I3,I5,I6,I6Q,IM,IMD,IC,ICQ,AxM,IWQ,OE,O24,O28,O54,O5E,OEE,ICA,ICB,AAH	chr1	158570040
COPA	158525001	158579978	5.1e-05	Type II Diabetes Mellitus	-	-	Diagram GWAS Trans-ethnic data	rs7552402	rs1317944	24740	0.808	0.899	I1,IM,IMD,OQ,OE,O24,O28,O54,O5E,OEE	chr1	158529748
COPA	158525001	158579978	5.1e-05	Type II Diabetes Mellitus	-	-	Diagram GWAS Trans-ethnic data	rs7552402	rs4656897	64060	0.808	0.899	I1,IM,IMD,AxM,O54,O5E	chr1	158569068
COPA	158525001	158579978	5.1e-05	Type II Diabetes Mellitus	-	-	Diagram GWAS Trans-ethnic data	rs7552402	rs1802778	65032	0.808	0.899	I1,I3,I5,I6,I6Q,IM,IMD,IC,ICQ,AxM,IWQ,OE,O24,O28,O54,O5E,OEE,ICA,ICB,AAH	chr1	158570040
COPA	158525001	158579978	0.00011	Type II Diabetes Mellitus	-	-	Diagram GWAS Trans-ethnic data	rs4090047	rs1886419	68939	0.811	0.963	I1,IM,IMD,AAH	chr1	158576288
COPA	158525001	158579978	0.00013	Type II Diabetes Mellitus	-	-	Diagram GWAS Trans-ethnic data	rs3898317	rs2147471	77691	0.815	1	I2,I5,I6,I6Q,IM,IMD,IWQ,O54,O5E	chr1	158578469
COPA	158525001	158579978	4.4e-05	Type II Diabetes Mellitus	-	-	Diagram GWAS Trans-ethnic data	rs7523769	rs3789042	7535	0.816	1	I2,I5,I6,I6Q,IM,IMD,IWQ	chr1	158532139
COPA	158525001	158579978	4.4e-05	Type II Diabetes Mellitus	-	-	Diagram GWAS Trans-ethnic data	rs7523769	rs7522166	18729	0.816	1	I1,IM,IMD,OQ,OE,O24,O28,O54,O5E,OEE	chr1	158543333
COPA	158525001	158579978	4.4e-05	Type II Diabetes Mellitus	-	-	Diagram GWAS Trans-ethnic data	rs7523769	rs6669995	39944	0.816	1	OQ	chr1	158564548
COPA	158525001	158579978	4.4e-05	Type II Diabetes Mellitus	-	-	Diagram GWAS Trans-ethnic data	rs7523769	rs2147471	53865	0.816	1	I2,I5,I6,I6Q,IM,IMD,IWQ,O54,O5E	chr1	158578469
COPA	158525001	158579978	4.9e-05	Type II Diabetes Mellitus	-	-	Diagram GWAS Trans-ethnic data	rs4656897	rs6669995	4520	0.816	1	OQ	chr1	158564548
COPA	158525001	158579978	4.9e-05	Type II Diabetes Mellitus	-	-	Diagram GWAS Trans-ethnic data	rs4656897	rs2147471	9401	0.816	1	I2,I5,I6,I6Q,IM,IMD,IWQ,O54,O5E	chr1	158578469
COPA	158525001	158579978	4.9e-05	Type II Diabetes Mellitus	-	-	Diagram GWAS Trans-ethnic data	rs4656897	rs7522166	25735	0.816	1	I1,IM,IMD,OQ,OE,O24,O28,O54,O5E,OEE	chr1	158543333
COPA	158525001	158579978	4.9e-05	Type II Diabetes Mellitus	-	-	Diagram GWAS Trans-ethnic data	rs4656897	rs3789042	36929	0.816	1	I2,I5,I6,I6Q,IM,IMD,IWQ	chr1	158532139
COPA	158525001	158579978	4.9e-05	Type II Diabetes Mellitus	-	-	Diagram GWAS Trans-ethnic data	rs6690637	rs3789042	35259	0.816	1	I2,I5,I6,I6Q,IM,IMD,IWQ	chr1	158532139
COPA	158525001	158579978	4.9e-05	Type II Diabetes Mellitus	-	-	Diagram GWAS Trans-ethnic data	rs6690637	rs7522166	46453	0.816	1	I1,IM,IMD,OQ,OE,O24,O28,O54,O5E,OEE	chr1	158543333
COPA	158525001	158579978	4.9e-05	Type II Diabetes Mellitus	-	-	Diagram GWAS Trans-ethnic data	rs6690637	rs6669995	67668	0.816	1	OQ	chr1	158564548
COPA	158525001	158579978	4.9e-05	Type II Diabetes Mellitus	-	-	Diagram GWAS Trans-ethnic data	rs6690637	rs2147471	81589	0.816	1	I2,I5,I6,I6Q,IM,IMD,IWQ,O54,O5E	chr1	158578469
COPA	158525001	158579978	5e-05	Type II Diabetes Mellitus	-	-	Diagram GWAS Trans-ethnic data	rs6703880	rs3789042	31795	0.816	1	I2,I5,I6,I6Q,IM,IMD,IWQ	chr1	158532139
COPA	158525001	158579978	5e-05	Type II Diabetes Mellitus	-	-	Diagram GWAS Trans-ethnic data	rs6703880	rs7522166	42989	0.816	1	I1,IM,IMD,OQ,OE,O24,O28,O54,O5E,OEE	chr1	158543333
COPA	158525001	158579978	5e-05	Type II Diabetes Mellitus	-	-	Diagram GWAS Trans-ethnic data	rs6703880	rs6669995	64204	0.816	1	OQ	chr1	158564548
COPA	158525001	158579978	5e-05	Type II Diabetes Mellitus	-	-	Diagram GWAS Trans-ethnic data	rs6703880	rs2147471	78125	0.816	1	I2,I5,I6,I6Q,IM,IMD,IWQ,O54,O5E	chr1	158578469
COPA	158525001	158579978	5.1e-05	Type II Diabetes Mellitus	-	-	Diagram GWAS Trans-ethnic data	rs1886419	rs2147471	2181	0.816	1	I2,I5,I6,I6Q,IM,IMD,IWQ,O54,O5E	chr1	158578469
COPA	158525001	158579978	5.1e-05	Type II Diabetes Mellitus	-	-	Diagram GWAS Trans-ethnic data	rs1886419	rs6669995	11740	0.816	1	OQ	chr1	158564548
COPA	158525001	158579978	5.1e-05	Type II Diabetes Mellitus	-	-	Diagram GWAS Trans-ethnic data	rs1886419	rs7522166	32955	0.816	1	I1,IM,IMD,OQ,OE,O24,O28,O54,O5E,OEE	chr1	158543333
COPA	158525001	158579978	5.1e-05	Type II Diabetes Mellitus	-	-	Diagram GWAS Trans-ethnic data	rs1886419	rs3789042	44149	0.816	1	I2,I5,I6,I6Q,IM,IMD,IWQ	chr1	158532139
COPA	158525001	158579978	5.1e-05	Type II Diabetes Mellitus	-	-	Diagram GWAS Trans-ethnic data	rs7552402	rs3789042	27131	0.816	1	I2,I5,I6,I6Q,IM,IMD,IWQ	chr1	158532139
COPA	158525001	158579978	5.1e-05	Type II Diabetes Mellitus	-	-	Diagram GWAS Trans-ethnic data	rs7552402	rs7522166	38325	0.816	1	I1,IM,IMD,OQ,OE,O24,O28,O54,O5E,OEE	chr1	158543333
COPA	158525001	158579978	5.1e-05	Type II Diabetes Mellitus	-	-	Diagram GWAS Trans-ethnic data	rs7552402	rs6669995	59540	0.816	1	OQ	chr1	158564548
COPA	158525001	158579978	5.1e-05	Type II Diabetes Mellitus	-	-	Diagram GWAS Trans-ethnic data	rs7552402	rs2147471	73461	0.816	1	I2,I5,I6,I6Q,IM,IMD,IWQ,O54,O5E	chr1	158578469
COPA	158525001	158579978	5.3e-05	Type II Diabetes Mellitus	-	-	Diagram GWAS Trans-ethnic data	rs947496	rs3789042	33009	0.816	1	I2,I5,I6,I6Q,IM,IMD,IWQ	chr1	158532139
COPA	158525001	158579978	5.3e-05	Type II Diabetes Mellitus	-	-	Diagram GWAS Trans-ethnic data	rs947496	rs7522166	44203	0.816	1	I1,IM,IMD,OQ,OE,O24,O28,O54,O5E,OEE	chr1	158543333
COPA	158525001	158579978	5.3e-05	Type II Diabetes Mellitus	-	-	Diagram GWAS Trans-ethnic data	rs947496	rs6669995	65418	0.816	1	OQ	chr1	158564548
COPA	158525001	158579978	5.3e-05	Type II Diabetes Mellitus	-	-	Diagram GWAS Trans-ethnic data	rs947496	rs2147471	79339	0.816	1	I2,I5,I6,I6Q,IM,IMD,IWQ,O54,O5E	chr1	158578469
COPA	158525001	158579978	5.5e-05	Type II Diabetes Mellitus	-	-	Diagram GWAS Trans-ethnic data	rs1317944	rs3789042	2391	0.816	1	I2,I5,I6,I6Q,IM,IMD,IWQ	chr1	158532139
COPA	158525001	158579978	5.5e-05	Type II Diabetes Mellitus	-	-	Diagram GWAS Trans-ethnic data	rs1317944	rs7522166	13585	0.816	1	I1,IM,IMD,OQ,OE,O24,O28,O54,O5E,OEE	chr1	158543333
COPA	158525001	158579978	5.5e-05	Type II Diabetes Mellitus	-	-	Diagram GWAS Trans-ethnic data	rs1317944	rs6669995	34800	0.816	1	OQ	chr1	158564548
COPA	158525001	158579978	5.5e-05	Type II Diabetes Mellitus	-	-	Diagram GWAS Trans-ethnic data	rs1317944	rs2147471	48721	0.816	1	I2,I5,I6,I6Q,IM,IMD,IWQ,O54,O5E	chr1	158578469
COPA	158525001	158579978	5.9e-05	Type II Diabetes Mellitus	-	-	Diagram GWAS Trans-ethnic data	rs2369474	rs3789042	2837	0.816	1	I2,I5,I6,I6Q,IM,IMD,IWQ	chr1	158532139
COPA	158525001	158579978	5.9e-05	Type II Diabetes Mellitus	-	-	Diagram GWAS Trans-ethnic data	rs2369474	rs7522166	14031	0.816	1	I1,IM,IMD,OQ,OE,O24,O28,O54,O5E,OEE	chr1	158543333
COPA	158525001	158579978	5.9e-05	Type II Diabetes Mellitus	-	-	Diagram GWAS Trans-ethnic data	rs2369474	rs6669995	35246	0.816	1	OQ	chr1	158564548
COPA	158525001	158579978	5.9e-05	Type II Diabetes Mellitus	-	-	Diagram GWAS Trans-ethnic data	rs2369474	rs2147471	49167	0.816	1	I2,I5,I6,I6Q,IM,IMD,IWQ,O54,O5E	chr1	158578469
COPA	158525001	158579978	9.1e-05	Type II Diabetes Mellitus	-	-	Diagram GWAS Trans-ethnic data	rs6661197	rs3789042	30824	0.816	1	I2,I5,I6,I6Q,IM,IMD,IWQ	chr1	158532139
COPA	158525001	158579978	9.1e-05	Type II Diabetes Mellitus	-	-	Diagram GWAS Trans-ethnic data	rs6661197	rs7522166	42018	0.816	1	I1,IM,IMD,OQ,OE,O24,O28,O54,O5E,OEE	chr1	158543333
COPA	158525001	158579978	9.1e-05	Type II Diabetes Mellitus	-	-	Diagram GWAS Trans-ethnic data	rs6661197	rs6669995	63233	0.816	1	OQ	chr1	158564548
COPA	158525001	158579978	9.1e-05	Type II Diabetes Mellitus	-	-	Diagram GWAS Trans-ethnic data	rs6661197	rs2147471	77154	0.816	1	I2,I5,I6,I6Q,IM,IMD,IWQ,O54,O5E	chr1	158578469
COPA	158525001	158579978	0.00011	Type II Diabetes Mellitus	-	-	Diagram GWAS Trans-ethnic data	rs4090047	rs3789042	24790	0.816	1	I2,I5,I6,I6Q,IM,IMD,IWQ	chr1	158532139
COPA	158525001	158579978	0.00011	Type II Diabetes Mellitus	-	-	Diagram GWAS Trans-ethnic data	rs4090047	rs7522166	35984	0.816	1	I1,IM,IMD,OQ,OE,O24,O28,O54,O5E,OEE	chr1	158543333
COPA	158525001	158579978	0.00011	Type II Diabetes Mellitus	-	-	Diagram GWAS Trans-ethnic data	rs4090047	rs6669995	57199	0.816	1	OQ	chr1	158564548
COPA	158525001	158579978	0.00011	Type II Diabetes Mellitus	-	-	Diagram GWAS Trans-ethnic data	rs4090047	rs2147471	71120	0.816	1	I2,I5,I6,I6Q,IM,IMD,IWQ,O54,O5E	chr1	158578469
COPA	158525001	158579978	0.00013	Type II Diabetes Mellitus	-	-	Diagram GWAS Trans-ethnic data	rs10752637	rs2147471	420	0.816	1	I2,I5,I6,I6Q,IM,IMD,IWQ,O54,O5E	chr1	158578469
COPA	158525001	158579978	0.00013	Type II Diabetes Mellitus	-	-	Diagram GWAS Trans-ethnic data	rs10752637	rs6669995	14341	0.816	1	OQ	chr1	158564548
COPA	158525001	158579978	0.00013	Type II Diabetes Mellitus	-	-	Diagram GWAS Trans-ethnic data	rs10752637	rs7522166	35556	0.816	1	I1,IM,IMD,OQ,OE,O24,O28,O54,O5E,OEE	chr1	158543333
COPA	158525001	158579978	0.00013	Type II Diabetes Mellitus	-	-	Diagram GWAS Trans-ethnic data	rs10752637	rs3789042	46750	0.816	1	I2,I5,I6,I6Q,IM,IMD,IWQ	chr1	158532139
COPA	158525001	158579978	0.00013	Type II Diabetes Mellitus	-	-	Diagram GWAS Trans-ethnic data	rs3898317	rs1317944	28970	0.816	1	I1,IM,IMD,OQ,OE,O24,O28,O54,O5E,OEE	chr1	158529748
COPA	158525001	158579978	0.00013	Type II Diabetes Mellitus	-	-	Diagram GWAS Trans-ethnic data	rs3898317	rs4656897	68290	0.816	1	I1,IM,IMD,AxM,O54,O5E	chr1	158569068
COPA	158525001	158579978	0.00013	Type II Diabetes Mellitus	-	-	Diagram GWAS Trans-ethnic data	rs3898317	rs1886419	75510	0.816	1	I1,IM,IMD,AAH	chr1	158576288
COPA	158525001	158579978	0.00013	Type II Diabetes Mellitus	-	-	Diagram GWAS Trans-ethnic data	rs3898317	rs7512872	76209	0.816	1	AS,A5,A6	chr1	158576987
COPA	158525001	158579978	0.00013	Type II Diabetes Mellitus	-	-	Diagram GWAS Trans-ethnic data	rs3898317	rs10752637	78111	0.816	1	I2,I5,I6,I6Q,IM,IMD,OQ,IWQ,OE,O24,O28,O54,O5E,OEE	chr1	158578889
COPA	158525001	158579978	0.00014	Type II Diabetes Mellitus	-	-	Diagram GWAS Trans-ethnic data	rs680083	rs3789042	84609	0.816	1	I2,I5,I6,I6Q,IM,IMD,IWQ	chr1	158532139
COPA	158525001	158579978	0.00014	Type II Diabetes Mellitus	-	-	Diagram GWAS Trans-ethnic data	rs680083	rs7522166	95803	0.816	1	I1,IM,IMD,OQ,OE,O24,O28,O54,O5E,OEE	chr1	158543333
COPA	158525001	158579978	0.00014	Type II Diabetes Mellitus	-	-	Diagram GWAS Trans-ethnic data	rs680083	rs6669995	117018	0.816	1	OQ	chr1	158564548
COPA	158525001	158579978	0.00014	Type II Diabetes Mellitus	-	-	Diagram GWAS Trans-ethnic data	rs680083	rs2147471	130939	0.816	1	I2,I5,I6,I6Q,IM,IMD,IWQ,O54,O5E	chr1	158578469
COPA	158525001	158579978	0.00025	Type II Diabetes Mellitus	-	-	Diagram GWAS Trans-ethnic data	rs2795067	rs3789042	13723	0.816	1	I2,I5,I6,I6Q,IM,IMD,IWQ	chr1	158532139
COPA	158525001	158579978	0.00025	Type II Diabetes Mellitus	-	-	Diagram GWAS Trans-ethnic data	rs2795067	rs7522166	24917	0.816	1	I1,IM,IMD,OQ,OE,O24,O28,O54,O5E,OEE	chr1	158543333
COPA	158525001	158579978	0.00025	Type II Diabetes Mellitus	-	-	Diagram GWAS Trans-ethnic data	rs2795067	rs6669995	46132	0.816	1	OQ	chr1	158564548
COPA	158525001	158579978	0.00025	Type II Diabetes Mellitus	-	-	Diagram GWAS Trans-ethnic data	rs2795067	rs2147471	60053	0.816	1	I2,I5,I6,I6Q,IM,IMD,IWQ,O54,O5E	chr1	158578469
COPA	158525001	158579978	0.00036	Type II Diabetes Mellitus	-	-	Diagram GWAS Trans-ethnic data	rs6669995	rs4656897	4520	0.816	1	I1,IM,IMD,AxM,O54,O5E	chr1	158569068
COPA	158525001	158579978	0.00036	Type II Diabetes Mellitus	-	-	Diagram GWAS Trans-ethnic data	rs6669995	rs1886419	11740	0.816	1	I1,IM,IMD,AAH	chr1	158576288
COPA	158525001	158579978	0.00036	Type II Diabetes Mellitus	-	-	Diagram GWAS Trans-ethnic data	rs6669995	rs7512872	12439	0.816	1	AS,A5,A6	chr1	158576987
COPA	158525001	158579978	0.00036	Type II Diabetes Mellitus	-	-	Diagram GWAS Trans-ethnic data	rs6669995	rs10752637	14341	0.816	1	I2,I5,I6,I6Q,IM,IMD,OQ,IWQ,OE,O24,O28,O54,O5E,OEE	chr1	158578889
COPA	158525001	158579978	0.00036	Type II Diabetes Mellitus	-	-	Diagram GWAS Trans-ethnic data	rs6669995	rs1317944	34800	0.816	1	I1,IM,IMD,OQ,OE,O24,O28,O54,O5E,OEE	chr1	158529748
COPA	158525001	158579978	0.00043	Type II Diabetes Mellitus	-	-	Diagram GWAS Trans-ethnic data	rs7512872	rs2147471	1482	0.816	1	I2,I5,I6,I6Q,IM,IMD,IWQ,O54,O5E	chr1	158578469
COPA	158525001	158579978	0.00043	Type II Diabetes Mellitus	-	-	Diagram GWAS Trans-ethnic data	rs7512872	rs6669995	12439	0.816	1	OQ	chr1	158564548
COPA	158525001	158579978	0.00043	Type II Diabetes Mellitus	-	-	Diagram GWAS Trans-ethnic data	rs7512872	rs7522166	33654	0.816	1	I1,IM,IMD,OQ,OE,O24,O28,O54,O5E,OEE	chr1	158543333
COPA	158525001	158579978	0.00043	Type II Diabetes Mellitus	-	-	Diagram GWAS Trans-ethnic data	rs7512872	rs3789042	44848	0.816	1	I2,I5,I6,I6Q,IM,IMD,IWQ	chr1	158532139
COPA	158525001	158579978	0.00053	Type II Diabetes Mellitus	-	-	Diagram GWAS Trans-ethnic data	rs1886417	rs10752637	1468	0.816	1	I2,I5,I6,I6Q,IM,IMD,OQ,IWQ,OE,O24,O28,O54,O5E,OEE	chr1	158578889
COPA	158525001	158579978	0.00053	Type II Diabetes Mellitus	-	-	Diagram GWAS Trans-ethnic data	rs1886417	rs7512872	3370	0.816	1	AS,A5,A6	chr1	158576987
COPA	158525001	158579978	0.00053	Type II Diabetes Mellitus	-	-	Diagram GWAS Trans-ethnic data	rs1886417	rs1886419	4069	0.816	1	I1,IM,IMD,AAH	chr1	158576288
COPA	158525001	158579978	0.00053	Type II Diabetes Mellitus	-	-	Diagram GWAS Trans-ethnic data	rs1886417	rs4656897	11289	0.816	1	I1,IM,IMD,AxM,O54,O5E	chr1	158569068
COPA	158525001	158579978	0.00053	Type II Diabetes Mellitus	-	-	Diagram GWAS Trans-ethnic data	rs1886417	rs1317944	50609	0.816	1	I1,IM,IMD,OQ,OE,O24,O28,O54,O5E,OEE	chr1	158529748
COPA	158525001	158579978	0.00056	Type II Diabetes Mellitus	-	-	Diagram GWAS Trans-ethnic data	rs1557524	rs1317944	16639	0.816	1	I1,IM,IMD,OQ,OE,O24,O28,O54,O5E,OEE	chr1	158529748
COPA	158525001	158579978	0.00056	Type II Diabetes Mellitus	-	-	Diagram GWAS Trans-ethnic data	rs1557524	rs4656897	55959	0.816	1	I1,IM,IMD,AxM,O54,O5E	chr1	158569068
COPA	158525001	158579978	0.00056	Type II Diabetes Mellitus	-	-	Diagram GWAS Trans-ethnic data	rs1557524	rs1886419	63179	0.816	1	I1,IM,IMD,AAH	chr1	158576288
COPA	158525001	158579978	0.00056	Type II Diabetes Mellitus	-	-	Diagram GWAS Trans-ethnic data	rs1557524	rs7512872	63878	0.816	1	AS,A5,A6	chr1	158576987
COPA	158525001	158579978	0.00056	Type II Diabetes Mellitus	-	-	Diagram GWAS Trans-ethnic data	rs1557524	rs10752637	65780	0.816	1	I2,I5,I6,I6Q,IM,IMD,OQ,IWQ,OE,O24,O28,O54,O5E,OEE	chr1	158578889
COPA	158525001	158579978	0.00061	Type II Diabetes Mellitus	-	-	Diagram GWAS Trans-ethnic data	rs2820421	rs3789042	9511	0.816	1	I2,I5,I6,I6Q,IM,IMD,IWQ	chr1	158532139
COPA	158525001	158579978	0.00061	Type II Diabetes Mellitus	-	-	Diagram GWAS Trans-ethnic data	rs2820421	rs7522166	20705	0.816	1	I1,IM,IMD,OQ,OE,O24,O28,O54,O5E,OEE	chr1	158543333
COPA	158525001	158579978	0.00061	Type II Diabetes Mellitus	-	-	Diagram GWAS Trans-ethnic data	rs2820421	rs6669995	41920	0.816	1	OQ	chr1	158564548
COPA	158525001	158579978	0.00061	Type II Diabetes Mellitus	-	-	Diagram GWAS Trans-ethnic data	rs2820421	rs2147471	55841	0.816	1	I2,I5,I6,I6Q,IM,IMD,IWQ,O54,O5E	chr1	158578469
COPA	158525001	158579978	0.00062	Type II Diabetes Mellitus	-	-	Diagram GWAS Trans-ethnic data	rs10594	rs1317944	15939	0.816	1	I1,IM,IMD,OQ,OE,O24,O28,O54,O5E,OEE	chr1	158529748
COPA	158525001	158579978	0.00062	Type II Diabetes Mellitus	-	-	Diagram GWAS Trans-ethnic data	rs10594	rs4656897	55259	0.816	1	I1,IM,IMD,AxM,O54,O5E	chr1	158569068
COPA	158525001	158579978	0.00062	Type II Diabetes Mellitus	-	-	Diagram GWAS Trans-ethnic data	rs10594	rs1886419	62479	0.816	1	I1,IM,IMD,AAH	chr1	158576288
COPA	158525001	158579978	0.00062	Type II Diabetes Mellitus	-	-	Diagram GWAS Trans-ethnic data	rs10594	rs7512872	63178	0.816	1	AS,A5,A6	chr1	158576987
COPA	158525001	158579978	0.00062	Type II Diabetes Mellitus	-	-	Diagram GWAS Trans-ethnic data	rs10594	rs10752637	65080	0.816	1	I2,I5,I6,I6Q,IM,IMD,OQ,IWQ,OE,O24,O28,O54,O5E,OEE	chr1	158578889
COPA	158525001	158579978	0.00063	Type II Diabetes Mellitus	-	-	Diagram GWAS Trans-ethnic data	rs6668576	rs10752637	4756	0.816	1	I2,I5,I6,I6Q,IM,IMD,OQ,IWQ,OE,O24,O28,O54,O5E,OEE	chr1	158578889
COPA	158525001	158579978	0.00063	Type II Diabetes Mellitus	-	-	Diagram GWAS Trans-ethnic data	rs6668576	rs7512872	6658	0.816	1	AS,A5,A6	chr1	158576987
COPA	158525001	158579978	0.00063	Type II Diabetes Mellitus	-	-	Diagram GWAS Trans-ethnic data	rs6668576	rs1886419	7357	0.816	1	I1,IM,IMD,AAH	chr1	158576288
COPA	158525001	158579978	0.00063	Type II Diabetes Mellitus	-	-	Diagram GWAS Trans-ethnic data	rs6668576	rs4656897	14577	0.816	1	I1,IM,IMD,AxM,O54,O5E	chr1	158569068
COPA	158525001	158579978	0.00063	Type II Diabetes Mellitus	-	-	Diagram GWAS Trans-ethnic data	rs6668576	rs1317944	53897	0.816	1	I1,IM,IMD,OQ,OE,O24,O28,O54,O5E,OEE	chr1	158529748
COPA	158525001	158579978	0.00049	Type II Diabetes Mellitus	-	-	Diagram GWAS Trans-ethnic data	rs11265364	rs1802778	86447	0.817	1	I1,I3,I5,I6,I6Q,IM,IMD,IC,ICQ,AxM,IWQ,OE,O24,O28,O54,O5E,OEE,ICA,ICB,AAH	chr1	158570040
COPA	158525001	158579978	0.00072	Type II Diabetes Mellitus	-	-	Diagram GWAS Trans-ethnic data	rs4596880	rs1802778	78716	0.817	1	I1,I3,I5,I6,I6Q,IM,IMD,IC,ICQ,AxM,IWQ,OE,O24,O28,O54,O5E,OEE,ICA,ICB,AAH	chr1	158570040
COPA	158525001	158579978	0.00082	Type II Diabetes Mellitus	-	-	Diagram GWAS Trans-ethnic data	rs6670084	rs1802778	85923	0.817	1	I1,I3,I5,I6,I6Q,IM,IMD,IC,ICQ,AxM,IWQ,OE,O24,O28,O54,O5E,OEE,ICA,ICB,AAH	chr1	158570040
COPA	158525001	158579978	0.00036	Type II Diabetes Mellitus	-	-	Diagram GWAS Trans-ethnic data	rs6669995	rs7522166	21215	0.833	0.962	I1,IM,IMD,OQ,OE,O24,O28,O54,O5E,OEE	chr1	158543333
COPA	158525001	158579978	0.00036	Type II Diabetes Mellitus	-	-	Diagram GWAS Trans-ethnic data	rs6669995	rs3789042	32409	0.833	0.962	I2,I5,I6,I6Q,IM,IMD,IWQ	chr1	158532139
COPA	158525001	158579978	1.1e-05	Type II Diabetes Mellitus	-	-	Diagram GWAS Trans-ethnic data	rs822450	rs1802778	135048	0.835	0.962	I1,I3,I5,I6,I6Q,IM,IMD,IC,ICQ,AxM,IWQ,OE,O24,O28,O54,O5E,OEE,ICA,ICB,AAH	chr1	158570040
COPA	158525001	158579978	3.9e-05	Type II Diabetes Mellitus	-	-	Diagram GWAS Trans-ethnic data	rs686015	rs1802778	131443	0.835	0.962	I1,I3,I5,I6,I6Q,IM,IMD,IC,ICQ,AxM,IWQ,OE,O24,O28,O54,O5E,OEE,ICA,ICB,AAH	chr1	158570040
COPA	158525001	158579978	5.2e-05	Type II Diabetes Mellitus	-	-	Diagram GWAS Trans-ethnic data	rs10732269	rs1802778	106694	0.835	0.962	I1,I3,I5,I6,I6Q,IM,IMD,IC,ICQ,AxM,IWQ,OE,O24,O28,O54,O5E,OEE,ICA,ICB,AAH	chr1	158570040
COPA	158525001	158579978	8.8e-05	Type II Diabetes Mellitus	-	-	Diagram GWAS Trans-ethnic data	rs1061511	rs1802778	113916	0.835	0.962	I1,I3,I5,I6,I6Q,IM,IMD,IC,ICQ,AxM,IWQ,OE,O24,O28,O54,O5E,OEE,ICA,ICB,AAH	chr1	158570040
COPA	158525001	158579978	0.0001	Type II Diabetes Mellitus	-	-	Diagram GWAS Trans-ethnic data	rs10908770	rs1802778	113644	0.835	0.962	I1,I3,I5,I6,I6Q,IM,IMD,IC,ICQ,AxM,IWQ,OE,O24,O28,O54,O5E,OEE,ICA,ICB,AAH	chr1	158570040
COPA	158525001	158579978	0.00058	Type II Diabetes Mellitus	-	-	Diagram GWAS Trans-ethnic data	rs7543429	rs4656897	63821	0.838	0.931	I1,IM,IMD,AxM,O54,O5E	chr1	158569068
COPA	158525001	158579978	0.00058	Type II Diabetes Mellitus	-	-	Diagram GWAS Trans-ethnic data	rs7543429	rs1802778	64793	0.838	0.931	I1,I3,I5,I6,I6Q,IM,IMD,IC,ICQ,AxM,IWQ,OE,O24,O28,O54,O5E,OEE,ICA,ICB,AAH	chr1	158570040
COPA	158525001	158579978	0.00058	Type II Diabetes Mellitus	-	-	Diagram GWAS Trans-ethnic data	rs7543429	rs7512872	71740	0.838	0.931	AS,A5,A6	chr1	158576987
COPA	158525001	158579978	0.00058	Type II Diabetes Mellitus	-	-	Diagram GWAS Trans-ethnic data	rs7543429	rs10752637	73642	0.838	0.931	I2,I5,I6,I6Q,IM,IMD,OQ,IWQ,OE,O24,O28,O54,O5E,OEE	chr1	158578889
COPA	158525001	158579978	4.9e-05	Type II Diabetes Mellitus	-	-	Diagram GWAS Trans-ethnic data	rs1802778	rs6669995	5492	0.845	1	OQ	chr1	158564548
COPA	158525001	158579978	4.9e-05	Type II Diabetes Mellitus	-	-	Diagram GWAS Trans-ethnic data	rs1802778	rs2147471	8429	0.845	1	I2,I5,I6,I6Q,IM,IMD,IWQ,O54,O5E	chr1	158578469
COPA	158525001	158579978	4.9e-05	Type II Diabetes Mellitus	-	-	Diagram GWAS Trans-ethnic data	rs1802778	rs7522166	26707	0.845	1	I1,IM,IMD,OQ,OE,O24,O28,O54,O5E,OEE	chr1	158543333
COPA	158525001	158579978	4.9e-05	Type II Diabetes Mellitus	-	-	Diagram GWAS Trans-ethnic data	rs1802778	rs3789042	37901	0.845	1	I2,I5,I6,I6Q,IM,IMD,IWQ	chr1	158532139
COPA	158525001	158579978	0.00013	Type II Diabetes Mellitus	-	-	Diagram GWAS Trans-ethnic data	rs3898317	rs1802778	69262	0.845	1	I1,I3,I5,I6,I6Q,IM,IMD,IC,ICQ,AxM,IWQ,OE,O24,O28,O54,O5E,OEE,ICA,ICB,AAH	chr1	158570040
COPA	158525001	158579978	0.00036	Type II Diabetes Mellitus	-	-	Diagram GWAS Trans-ethnic data	rs6669995	rs1802778	5492	0.845	1	I1,I3,I5,I6,I6Q,IM,IMD,IC,ICQ,AxM,IWQ,OE,O24,O28,O54,O5E,OEE,ICA,ICB,AAH	chr1	158570040
COPA	158525001	158579978	0.00053	Type II Diabetes Mellitus	-	-	Diagram GWAS Trans-ethnic data	rs1886417	rs1802778	10317	0.845	1	I1,I3,I5,I6,I6Q,IM,IMD,IC,ICQ,AxM,IWQ,OE,O24,O28,O54,O5E,OEE,ICA,ICB,AAH	chr1	158570040
COPA	158525001	158579978	0.00056	Type II Diabetes Mellitus	-	-	Diagram GWAS Trans-ethnic data	rs1557524	rs1802778	56931	0.845	1	I1,I3,I5,I6,I6Q,IM,IMD,IC,ICQ,AxM,IWQ,OE,O24,O28,O54,O5E,OEE,ICA,ICB,AAH	chr1	158570040
COPA	158525001	158579978	0.00062	Type II Diabetes Mellitus	-	-	Diagram GWAS Trans-ethnic data	rs10594	rs1802778	56231	0.845	1	I1,I3,I5,I6,I6Q,IM,IMD,IC,ICQ,AxM,IWQ,OE,O24,O28,O54,O5E,OEE,ICA,ICB,AAH	chr1	158570040
COPA	158525001	158579978	0.00063	Type II Diabetes Mellitus	-	-	Diagram GWAS Trans-ethnic data	rs6668576	rs1802778	13605	0.845	1	I1,I3,I5,I6,I6Q,IM,IMD,IC,ICQ,AxM,IWQ,OE,O24,O28,O54,O5E,OEE,ICA,ICB,AAH	chr1	158570040
COPA	158525001	158579978	1.1e-05	Type II Diabetes Mellitus	-	-	Diagram GWAS Trans-ethnic data	rs822450	rs4656897	134076	0.846	1	I1,IM,IMD,AxM,O54,O5E	chr1	158569068
COPA	158525001	158579978	1.1e-05	Type II Diabetes Mellitus	-	-	Diagram GWAS Trans-ethnic data	rs822450	rs1802778	135048	0.846	1	I1,I3,I5,I6,I6Q,IM,IMD,IC,ICQ,AxM,IWQ,OE,O24,O28,O54,O5E,OEE,ICA,ICB,AAH	chr1	158570040
COPA	158525001	158579978	1.1e-05	Type II Diabetes Mellitus	-	-	Diagram GWAS Trans-ethnic data	rs822450	rs7512872	141995	0.846	1	AS,A5,A6	chr1	158576987
COPA	158525001	158579978	1.1e-05	Type II Diabetes Mellitus	-	-	Diagram GWAS Trans-ethnic data	rs822450	rs10752637	143897	0.846	1	I2,I5,I6,I6Q,IM,IMD,OQ,IWQ,OE,O24,O28,O54,O5E,OEE	chr1	158578889
COPA	158525001	158579978	3.7e-05	Type II Diabetes Mellitus	-	-	Diagram GWAS Trans-ethnic data	rs947495	rs1886419	76988	0.846	1	I1,IM,IMD,AAH	chr1	158576288
COPA	158525001	158579978	3.9e-05	Type II Diabetes Mellitus	-	-	Diagram GWAS Trans-ethnic data	rs686015	rs1886419	137691	0.846	1	I1,IM,IMD,AAH	chr1	158576288
COPA	158525001	158579978	4.5e-05	Type II Diabetes Mellitus	-	-	Diagram GWAS Trans-ethnic data	rs1573013	rs1886419	108158	0.846	1	I1,IM,IMD,AAH	chr1	158576288
COPA	158525001	158579978	4.5e-05	Type II Diabetes Mellitus	-	-	Diagram GWAS Trans-ethnic data	rs2275700	rs1886419	95637	0.846	1	I1,IM,IMD,AAH	chr1	158576288
COPA	158525001	158579978	4.7e-05	Type II Diabetes Mellitus	-	-	Diagram GWAS Trans-ethnic data	rs10908771	rs1886419	92943	0.846	1	I1,IM,IMD,AAH	chr1	158576288
COPA	158525001	158579978	4.9e-05	Type II Diabetes Mellitus	-	-	Diagram GWAS Trans-ethnic data	rs6690637	rs1886419	79408	0.846	1	I1,IM,IMD,AAH	chr1	158576288
COPA	158525001	158579978	5e-05	Type II Diabetes Mellitus	-	-	Diagram GWAS Trans-ethnic data	rs6703880	rs1886419	75944	0.846	1	I1,IM,IMD,AAH	chr1	158576288
COPA	158525001	158579978	5.1e-05	Type II Diabetes Mellitus	-	-	Diagram GWAS Trans-ethnic data	rs7552402	rs1886419	71280	0.846	1	I1,IM,IMD,AAH	chr1	158576288
COPA	158525001	158579978	5.2e-05	Type II Diabetes Mellitus	-	-	Diagram GWAS Trans-ethnic data	rs10732269	rs1886419	112942	0.846	1	I1,IM,IMD,AAH	chr1	158576288
COPA	158525001	158579978	6e-05	Type II Diabetes Mellitus	-	-	Diagram GWAS Trans-ethnic data	rs947493	rs1886419	93470	0.846	1	I1,IM,IMD,AAH	chr1	158576288
COPA	158525001	158579978	8.8e-05	Type II Diabetes Mellitus	-	-	Diagram GWAS Trans-ethnic data	rs1061511	rs1886419	120164	0.846	1	I1,IM,IMD,AAH	chr1	158576288
COPA	158525001	158579978	9.1e-05	Type II Diabetes Mellitus	-	-	Diagram GWAS Trans-ethnic data	rs6661197	rs1886419	74973	0.846	1	I1,IM,IMD,AAH	chr1	158576288
COPA	158525001	158579978	0.0001	Type II Diabetes Mellitus	-	-	Diagram GWAS Trans-ethnic data	rs10908770	rs1886419	119892	0.846	1	I1,IM,IMD,AAH	chr1	158576288
COPA	158525001	158579978	0.00014	Type II Diabetes Mellitus	-	-	Diagram GWAS Trans-ethnic data	rs680083	rs1886419	128758	0.846	1	I1,IM,IMD,AAH	chr1	158576288
COPA	158525001	158579978	0.00025	Type II Diabetes Mellitus	-	-	Diagram GWAS Trans-ethnic data	rs2795067	rs1886419	57872	0.846	1	I1,IM,IMD,AAH	chr1	158576288
COPA	158525001	158579978	0.00012	Type II Diabetes Mellitus	-	-	Diagram GWAS Trans-ethnic data	rs9633341	rs2147471	105451	0.848	1	I2,I5,I6,I6Q,IM,IMD,IWQ,O54,O5E	chr1	158578469
COPA	158525001	158579978	0.00049	Type II Diabetes Mellitus	-	-	Diagram GWAS Trans-ethnic data	rs11265364	rs2147471	94876	0.848	1	I2,I5,I6,I6Q,IM,IMD,IWQ,O54,O5E	chr1	158578469
COPA	158525001	158579978	0.00072	Type II Diabetes Mellitus	-	-	Diagram GWAS Trans-ethnic data	rs4596880	rs2147471	87145	0.848	1	I2,I5,I6,I6Q,IM,IMD,IWQ,O54,O5E	chr1	158578469
COPA	158525001	158579978	0.00082	Type II Diabetes Mellitus	-	-	Diagram GWAS Trans-ethnic data	rs6670084	rs2147471	94352	0.848	1	I2,I5,I6,I6Q,IM,IMD,IWQ,O54,O5E	chr1	158578469
COPA	158525001	158579978	0.00013	Type II Diabetes Mellitus	-	-	Diagram GWAS Trans-ethnic data	rs3898317	rs7522166	42555	0.85	1	I1,IM,IMD,OQ,OE,O24,O28,O54,O5E,OEE	chr1	158543333
COPA	158525001	158579978	1.1e-05	Type II Diabetes Mellitus	-	-	Diagram GWAS Trans-ethnic data	rs822450	rs1317944	94756	0.866	0.963	I1,IM,IMD,OQ,OE,O24,O28,O54,O5E,OEE	chr1	158529748
COPA	158525001	158579978	1.1e-05	Type II Diabetes Mellitus	-	-	Diagram GWAS Trans-ethnic data	rs822450	rs4656897	134076	0.866	0.963	I1,IM,IMD,AxM,O54,O5E	chr1	158569068
COPA	158525001	158579978	1.1e-05	Type II Diabetes Mellitus	-	-	Diagram GWAS Trans-ethnic data	rs822450	rs1886419	141296	0.866	0.963	I1,IM,IMD,AAH	chr1	158576288
COPA	158525001	158579978	1.1e-05	Type II Diabetes Mellitus	-	-	Diagram GWAS Trans-ethnic data	rs822450	rs7512872	141995	0.866	0.963	AS,A5,A6	chr1	158576987
COPA	158525001	158579978	1.1e-05	Type II Diabetes Mellitus	-	-	Diagram GWAS Trans-ethnic data	rs822450	rs10752637	143897	0.866	0.963	I2,I5,I6,I6Q,IM,IMD,OQ,IWQ,OE,O24,O28,O54,O5E,OEE	chr1	158578889
COPA	158525001	158579978	3.9e-05	Type II Diabetes Mellitus	-	-	Diagram GWAS Trans-ethnic data	rs686015	rs1317944	91151	0.866	0.963	I1,IM,IMD,OQ,OE,O24,O28,O54,O5E,OEE	chr1	158529748
COPA	158525001	158579978	3.9e-05	Type II Diabetes Mellitus	-	-	Diagram GWAS Trans-ethnic data	rs686015	rs4656897	130471	0.866	0.963	I1,IM,IMD,AxM,O54,O5E	chr1	158569068
COPA	158525001	158579978	3.9e-05	Type II Diabetes Mellitus	-	-	Diagram GWAS Trans-ethnic data	rs686015	rs1886419	137691	0.866	0.963	I1,IM,IMD,AAH	chr1	158576288
COPA	158525001	158579978	3.9e-05	Type II Diabetes Mellitus	-	-	Diagram GWAS Trans-ethnic data	rs686015	rs7512872	138390	0.866	0.963	AS,A5,A6	chr1	158576987
COPA	158525001	158579978	3.9e-05	Type II Diabetes Mellitus	-	-	Diagram GWAS Trans-ethnic data	rs686015	rs10752637	140292	0.866	0.963	I2,I5,I6,I6Q,IM,IMD,OQ,IWQ,OE,O24,O28,O54,O5E,OEE	chr1	158578889
COPA	158525001	158579978	5.2e-05	Type II Diabetes Mellitus	-	-	Diagram GWAS Trans-ethnic data	rs10732269	rs1317944	66402	0.866	0.963	I1,IM,IMD,OQ,OE,O24,O28,O54,O5E,OEE	chr1	158529748
COPA	158525001	158579978	5.2e-05	Type II Diabetes Mellitus	-	-	Diagram GWAS Trans-ethnic data	rs10732269	rs4656897	105722	0.866	0.963	I1,IM,IMD,AxM,O54,O5E	chr1	158569068
COPA	158525001	158579978	5.2e-05	Type II Diabetes Mellitus	-	-	Diagram GWAS Trans-ethnic data	rs10732269	rs1886419	112942	0.866	0.963	I1,IM,IMD,AAH	chr1	158576288
COPA	158525001	158579978	5.2e-05	Type II Diabetes Mellitus	-	-	Diagram GWAS Trans-ethnic data	rs10732269	rs7512872	113641	0.866	0.963	AS,A5,A6	chr1	158576987
COPA	158525001	158579978	5.2e-05	Type II Diabetes Mellitus	-	-	Diagram GWAS Trans-ethnic data	rs10732269	rs10752637	115543	0.866	0.963	I2,I5,I6,I6Q,IM,IMD,OQ,IWQ,OE,O24,O28,O54,O5E,OEE	chr1	158578889
COPA	158525001	158579978	8.8e-05	Type II Diabetes Mellitus	-	-	Diagram GWAS Trans-ethnic data	rs1061511	rs1317944	73624	0.866	0.963	I1,IM,IMD,OQ,OE,O24,O28,O54,O5E,OEE	chr1	158529748
COPA	158525001	158579978	8.8e-05	Type II Diabetes Mellitus	-	-	Diagram GWAS Trans-ethnic data	rs1061511	rs4656897	112944	0.866	0.963	I1,IM,IMD,AxM,O54,O5E	chr1	158569068
COPA	158525001	158579978	8.8e-05	Type II Diabetes Mellitus	-	-	Diagram GWAS Trans-ethnic data	rs1061511	rs1886419	120164	0.866	0.963	I1,IM,IMD,AAH	chr1	158576288
COPA	158525001	158579978	8.8e-05	Type II Diabetes Mellitus	-	-	Diagram GWAS Trans-ethnic data	rs1061511	rs7512872	120863	0.866	0.963	AS,A5,A6	chr1	158576987
COPA	158525001	158579978	8.8e-05	Type II Diabetes Mellitus	-	-	Diagram GWAS Trans-ethnic data	rs1061511	rs10752637	122765	0.866	0.963	I2,I5,I6,I6Q,IM,IMD,OQ,IWQ,OE,O24,O28,O54,O5E,OEE	chr1	158578889
COPA	158525001	158579978	0.0001	Type II Diabetes Mellitus	-	-	Diagram GWAS Trans-ethnic data	rs10908770	rs1317944	73352	0.866	0.963	I1,IM,IMD,OQ,OE,O24,O28,O54,O5E,OEE	chr1	158529748
COPA	158525001	158579978	0.0001	Type II Diabetes Mellitus	-	-	Diagram GWAS Trans-ethnic data	rs10908770	rs4656897	112672	0.866	0.963	I1,IM,IMD,AxM,O54,O5E	chr1	158569068
COPA	158525001	158579978	0.0001	Type II Diabetes Mellitus	-	-	Diagram GWAS Trans-ethnic data	rs10908770	rs1886419	119892	0.866	0.963	I1,IM,IMD,AAH	chr1	158576288
COPA	158525001	158579978	0.0001	Type II Diabetes Mellitus	-	-	Diagram GWAS Trans-ethnic data	rs10908770	rs7512872	120591	0.866	0.963	AS,A5,A6	chr1	158576987
COPA	158525001	158579978	0.0001	Type II Diabetes Mellitus	-	-	Diagram GWAS Trans-ethnic data	rs10908770	rs10752637	122493	0.866	0.963	I2,I5,I6,I6Q,IM,IMD,OQ,IWQ,OE,O24,O28,O54,O5E,OEE	chr1	158578889
COPA	158525001	158579978	0.00012	Type II Diabetes Mellitus	-	-	Diagram GWAS Trans-ethnic data	rs9633341	rs3789042	59121	0.869	0.964	I2,I5,I6,I6Q,IM,IMD,IWQ	chr1	158532139
COPA	158525001	158579978	0.00012	Type II Diabetes Mellitus	-	-	Diagram GWAS Trans-ethnic data	rs9633341	rs7522166	70315	0.869	0.964	I1,IM,IMD,OQ,OE,O24,O28,O54,O5E,OEE	chr1	158543333
COPA	158525001	158579978	0.00012	Type II Diabetes Mellitus	-	-	Diagram GWAS Trans-ethnic data	rs9633341	rs6669995	91530	0.869	0.964	OQ	chr1	158564548
COPA	158525001	158579978	0.00012	Type II Diabetes Mellitus	-	-	Diagram GWAS Trans-ethnic data	rs9633341	rs2147471	105451	0.869	0.964	I2,I5,I6,I6Q,IM,IMD,IWQ,O54,O5E	chr1	158578469
COPA	158525001	158579978	0.00013	Type II Diabetes Mellitus	-	-	Diagram GWAS Trans-ethnic data	rs3898317	rs2147471	77691	0.869	1	I2,I5,I6,I6Q,IM,IMD,IWQ,O54,O5E	chr1	158578469
COPA	158525001	158579978	0.00036	Type II Diabetes Mellitus	-	-	Diagram GWAS Trans-ethnic data	rs6669995	rs2147471	13921	0.869	1	I2,I5,I6,I6Q,IM,IMD,IWQ,O54,O5E	chr1	158578469
COPA	158525001	158579978	0.00053	Type II Diabetes Mellitus	-	-	Diagram GWAS Trans-ethnic data	rs1886417	rs6669995	15809	0.869	1	OQ	chr1	158564548
COPA	158525001	158579978	0.00058	Type II Diabetes Mellitus	-	-	Diagram GWAS Trans-ethnic data	rs7543429	rs1317944	24501	0.869	0.932	I1,IM,IMD,OQ,OE,O24,O28,O54,O5E,OEE	chr1	158529748
COPA	158525001	158579978	0.00063	Type II Diabetes Mellitus	-	-	Diagram GWAS Trans-ethnic data	rs6668576	rs6669995	19097	0.869	1	OQ	chr1	158564548
COPA	158525001	158579978	5.3e-05	Type II Diabetes Mellitus	-	-	Diagram GWAS Trans-ethnic data	rs947496	rs4656897	69938	0.871	0.965	I1,IM,IMD,AxM,O54,O5E	chr1	158569068
COPA	158525001	158579978	5.3e-05	Type II Diabetes Mellitus	-	-	Diagram GWAS Trans-ethnic data	rs947496	rs1802778	70910	0.871	0.965	I1,I3,I5,I6,I6Q,IM,IMD,IC,ICQ,AxM,IWQ,OE,O24,O28,O54,O5E,OEE,ICA,ICB,AAH	chr1	158570040
COPA	158525001	158579978	5.3e-05	Type II Diabetes Mellitus	-	-	Diagram GWAS Trans-ethnic data	rs947496	rs7512872	77857	0.871	0.965	AS,A5,A6	chr1	158576987
COPA	158525001	158579978	5.3e-05	Type II Diabetes Mellitus	-	-	Diagram GWAS Trans-ethnic data	rs947496	rs10752637	79759	0.871	0.965	I2,I5,I6,I6Q,IM,IMD,OQ,IWQ,OE,O24,O28,O54,O5E,OEE	chr1	158578889
COPA	158525001	158579978	0.00011	Type II Diabetes Mellitus	-	-	Diagram GWAS Trans-ethnic data	rs4090047	rs4656897	61719	0.871	0.965	I1,IM,IMD,AxM,O54,O5E	chr1	158569068
COPA	158525001	158579978	0.00011	Type II Diabetes Mellitus	-	-	Diagram GWAS Trans-ethnic data	rs4090047	rs1802778	62691	0.871	0.965	I1,I3,I5,I6,I6Q,IM,IMD,IC,ICQ,AxM,IWQ,OE,O24,O28,O54,O5E,OEE,ICA,ICB,AAH	chr1	158570040
COPA	158525001	158579978	0.00011	Type II Diabetes Mellitus	-	-	Diagram GWAS Trans-ethnic data	rs4090047	rs7512872	69638	0.871	0.965	AS,A5,A6	chr1	158576987
COPA	158525001	158579978	0.00011	Type II Diabetes Mellitus	-	-	Diagram GWAS Trans-ethnic data	rs4090047	rs10752637	71540	0.871	0.965	I2,I5,I6,I6Q,IM,IMD,OQ,IWQ,OE,O24,O28,O54,O5E,OEE	chr1	158578889
COPA	158525001	158579978	1.1e-05	Type II Diabetes Mellitus	-	-	Diagram GWAS Trans-ethnic data	rs822450	rs1317944	94756	0.875	1	I1,IM,IMD,OQ,OE,O24,O28,O54,O5E,OEE	chr1	158529748
COPA	158525001	158579978	4.4e-05	Type II Diabetes Mellitus	-	-	Diagram GWAS Trans-ethnic data	rs7523769	rs1886419	51684	0.875	1	I1,IM,IMD,AAH	chr1	158576288
COPA	158525001	158579978	5.3e-05	Type II Diabetes Mellitus	-	-	Diagram GWAS Trans-ethnic data	rs947496	rs1886419	77158	0.875	1	I1,IM,IMD,AAH	chr1	158576288
COPA	158525001	158579978	0.00061	Type II Diabetes Mellitus	-	-	Diagram GWAS Trans-ethnic data	rs2820421	rs1886419	53660	0.875	1	I1,IM,IMD,AAH	chr1	158576288
COPA	158525001	158579978	1.1e-05	Type II Diabetes Mellitus	-	-	Diagram GWAS Trans-ethnic data	rs822450	rs1886419	141296	0.892	1	I1,IM,IMD,AAH	chr1	158576288
COPA	158525001	158579978	3.9e-05	Type II Diabetes Mellitus	-	-	Diagram GWAS Trans-ethnic data	rs686015	rs1886419	137691	0.892	1	I1,IM,IMD,AAH	chr1	158576288
COPA	158525001	158579978	5.1e-05	Type II Diabetes Mellitus	-	-	Diagram GWAS Trans-ethnic data	rs1886419	rs7512872	699	0.892	1	AS,A5,A6	chr1	158576987
COPA	158525001	158579978	5.1e-05	Type II Diabetes Mellitus	-	-	Diagram GWAS Trans-ethnic data	rs1886419	rs10752637	2601	0.892	1	I2,I5,I6,I6Q,IM,IMD,OQ,IWQ,OE,O24,O28,O54,O5E,OEE	chr1	158578889
COPA	158525001	158579978	0.00013	Type II Diabetes Mellitus	-	-	Diagram GWAS Trans-ethnic data	rs10752637	rs1886419	2601	0.892	1	I1,IM,IMD,AAH	chr1	158576288
COPA	158525001	158579978	0.00043	Type II Diabetes Mellitus	-	-	Diagram GWAS Trans-ethnic data	rs7512872	rs1886419	699	0.892	1	I1,IM,IMD,AAH	chr1	158576288
COPA	158525001	158579978	4.7e-05	Type II Diabetes Mellitus	-	-	Diagram GWAS Trans-ethnic data	rs10908771	rs1802778	86695	0.899	0.965	I1,I3,I5,I6,I6Q,IM,IMD,IC,ICQ,AxM,IWQ,OE,O24,O28,O54,O5E,OEE,ICA,ICB,AAH	chr1	158570040
COPA	158525001	158579978	0.00012	Type II Diabetes Mellitus	-	-	Diagram GWAS Trans-ethnic data	rs9633341	rs2147471	105451	0.9	1	I2,I5,I6,I6Q,IM,IMD,IWQ,O54,O5E	chr1	158578469
COPA	158525001	158579978	0.00049	Type II Diabetes Mellitus	-	-	Diagram GWAS Trans-ethnic data	rs11265364	rs2147471	94876	0.9	1	I2,I5,I6,I6Q,IM,IMD,IWQ,O54,O5E	chr1	158578469
COPA	158525001	158579978	0.00056	Type II Diabetes Mellitus	-	-	Diagram GWAS Trans-ethnic data	rs1557524	rs2147471	65360	0.9	1	I2,I5,I6,I6Q,IM,IMD,IWQ,O54,O5E	chr1	158578469
COPA	158525001	158579978	0.00062	Type II Diabetes Mellitus	-	-	Diagram GWAS Trans-ethnic data	rs10594	rs2147471	64660	0.9	1	I2,I5,I6,I6Q,IM,IMD,IWQ,O54,O5E	chr1	158578469
COPA	158525001	158579978	0.00072	Type II Diabetes Mellitus	-	-	Diagram GWAS Trans-ethnic data	rs4596880	rs2147471	87145	0.9	1	I2,I5,I6,I6Q,IM,IMD,IWQ,O54,O5E	chr1	158578469
COPA	158525001	158579978	0.00082	Type II Diabetes Mellitus	-	-	Diagram GWAS Trans-ethnic data	rs6670084	rs2147471	94352	0.9	1	I2,I5,I6,I6Q,IM,IMD,IWQ,O54,O5E	chr1	158578469
COPA	158525001	158579978	1.1e-05	Type II Diabetes Mellitus	-	-	Diagram GWAS Trans-ethnic data	rs822450	rs1317944	94756	0.901	1	I1,IM,IMD,OQ,OE,O24,O28,O54,O5E,OEE	chr1	158529748
COPA	158525001	158579978	1.1e-05	Type II Diabetes Mellitus	-	-	Diagram GWAS Trans-ethnic data	rs822450	rs4656897	134076	0.901	1	I1,IM,IMD,AxM,O54,O5E	chr1	158569068
COPA	158525001	158579978	1.1e-05	Type II Diabetes Mellitus	-	-	Diagram GWAS Trans-ethnic data	rs822450	rs1802778	135048	0.901	1	I1,I3,I5,I6,I6Q,IM,IMD,IC,ICQ,AxM,IWQ,OE,O24,O28,O54,O5E,OEE,ICA,ICB,AAH	chr1	158570040
COPA	158525001	158579978	3.7e-05	Type II Diabetes Mellitus	-	-	Diagram GWAS Trans-ethnic data	rs947495	rs1317944	30448	0.901	1	I1,IM,IMD,OQ,OE,O24,O28,O54,O5E,OEE	chr1	158529748
COPA	158525001	158579978	3.7e-05	Type II Diabetes Mellitus	-	-	Diagram GWAS Trans-ethnic data	rs947495	rs4656897	69768	0.901	1	I1,IM,IMD,AxM,O54,O5E	chr1	158569068
COPA	158525001	158579978	3.7e-05	Type II Diabetes Mellitus	-	-	Diagram GWAS Trans-ethnic data	rs947495	rs1802778	70740	0.901	1	I1,I3,I5,I6,I6Q,IM,IMD,IC,ICQ,AxM,IWQ,OE,O24,O28,O54,O5E,OEE,ICA,ICB,AAH	chr1	158570040
COPA	158525001	158579978	3.9e-05	Type II Diabetes Mellitus	-	-	Diagram GWAS Trans-ethnic data	rs686015	rs1317944	91151	0.901	1	I1,IM,IMD,OQ,OE,O24,O28,O54,O5E,OEE	chr1	158529748
COPA	158525001	158579978	3.9e-05	Type II Diabetes Mellitus	-	-	Diagram GWAS Trans-ethnic data	rs686015	rs4656897	130471	0.901	1	I1,IM,IMD,AxM,O54,O5E	chr1	158569068
COPA	158525001	158579978	3.9e-05	Type II Diabetes Mellitus	-	-	Diagram GWAS Trans-ethnic data	rs686015	rs1802778	131443	0.901	1	I1,I3,I5,I6,I6Q,IM,IMD,IC,ICQ,AxM,IWQ,OE,O24,O28,O54,O5E,OEE,ICA,ICB,AAH	chr1	158570040
COPA	158525001	158579978	4.5e-05	Type II Diabetes Mellitus	-	-	Diagram GWAS Trans-ethnic data	rs1573013	rs1317944	61618	0.901	1	I1,IM,IMD,OQ,OE,O24,O28,O54,O5E,OEE	chr1	158529748
COPA	158525001	158579978	4.5e-05	Type II Diabetes Mellitus	-	-	Diagram GWAS Trans-ethnic data	rs1573013	rs4656897	100938	0.901	1	I1,IM,IMD,AxM,O54,O5E	chr1	158569068
COPA	158525001	158579978	4.5e-05	Type II Diabetes Mellitus	-	-	Diagram GWAS Trans-ethnic data	rs1573013	rs1802778	101910	0.901	1	I1,I3,I5,I6,I6Q,IM,IMD,IC,ICQ,AxM,IWQ,OE,O24,O28,O54,O5E,OEE,ICA,ICB,AAH	chr1	158570040
COPA	158525001	158579978	4.5e-05	Type II Diabetes Mellitus	-	-	Diagram GWAS Trans-ethnic data	rs2275700	rs7512872	96336	0.901	1	AS,A5,A6	chr1	158576987
COPA	158525001	158579978	4.5e-05	Type II Diabetes Mellitus	-	-	Diagram GWAS Trans-ethnic data	rs2275700	rs10752637	98238	0.901	1	I2,I5,I6,I6Q,IM,IMD,OQ,IWQ,OE,O24,O28,O54,O5E,OEE	chr1	158578889
COPA	158525001	158579978	4.7e-05	Type II Diabetes Mellitus	-	-	Diagram GWAS Trans-ethnic data	rs10908771	rs1317944	46403	0.901	1	I1,IM,IMD,OQ,OE,O24,O28,O54,O5E,OEE	chr1	158529748
COPA	158525001	158579978	4.7e-05	Type II Diabetes Mellitus	-	-	Diagram GWAS Trans-ethnic data	rs10908771	rs4656897	85723	0.901	1	I1,IM,IMD,AxM,O54,O5E	chr1	158569068
COPA	158525001	158579978	4.7e-05	Type II Diabetes Mellitus	-	-	Diagram GWAS Trans-ethnic data	rs10908771	rs1802778	86695	0.901	1	I1,I3,I5,I6,I6Q,IM,IMD,IC,ICQ,AxM,IWQ,OE,O24,O28,O54,O5E,OEE,ICA,ICB,AAH	chr1	158570040
COPA	158525001	158579978	4.9e-05	Type II Diabetes Mellitus	-	-	Diagram GWAS Trans-ethnic data	rs1802778	rs7512872	6947	0.901	1	AS,A5,A6	chr1	158576987
COPA	158525001	158579978	4.9e-05	Type II Diabetes Mellitus	-	-	Diagram GWAS Trans-ethnic data	rs1802778	rs10752637	8849	0.901	1	I2,I5,I6,I6Q,IM,IMD,OQ,IWQ,OE,O24,O28,O54,O5E,OEE	chr1	158578889
COPA	158525001	158579978	4.9e-05	Type II Diabetes Mellitus	-	-	Diagram GWAS Trans-ethnic data	rs4656897	rs7512872	7919	0.901	1	AS,A5,A6	chr1	158576987
COPA	158525001	158579978	4.9e-05	Type II Diabetes Mellitus	-	-	Diagram GWAS Trans-ethnic data	rs4656897	rs10752637	9821	0.901	1	I2,I5,I6,I6Q,IM,IMD,OQ,IWQ,OE,O24,O28,O54,O5E,OEE	chr1	158578889
COPA	158525001	158579978	4.9e-05	Type II Diabetes Mellitus	-	-	Diagram GWAS Trans-ethnic data	rs6690637	rs7512872	80107	0.901	1	AS,A5,A6	chr1	158576987
COPA	158525001	158579978	4.9e-05	Type II Diabetes Mellitus	-	-	Diagram GWAS Trans-ethnic data	rs6690637	rs10752637	82009	0.901	1	I2,I5,I6,I6Q,IM,IMD,OQ,IWQ,OE,O24,O28,O54,O5E,OEE	chr1	158578889
COPA	158525001	158579978	5.2e-05	Type II Diabetes Mellitus	-	-	Diagram GWAS Trans-ethnic data	rs10732269	rs1317944	66402	0.901	1	I1,IM,IMD,OQ,OE,O24,O28,O54,O5E,OEE	chr1	158529748
COPA	158525001	158579978	5.2e-05	Type II Diabetes Mellitus	-	-	Diagram GWAS Trans-ethnic data	rs10732269	rs4656897	105722	0.901	1	I1,IM,IMD,AxM,O54,O5E	chr1	158569068
COPA	158525001	158579978	5.2e-05	Type II Diabetes Mellitus	-	-	Diagram GWAS Trans-ethnic data	rs10732269	rs1802778	106694	0.901	1	I1,I3,I5,I6,I6Q,IM,IMD,IC,ICQ,AxM,IWQ,OE,O24,O28,O54,O5E,OEE,ICA,ICB,AAH	chr1	158570040
COPA	158525001	158579978	5.3e-05	Type II Diabetes Mellitus	-	-	Diagram GWAS Trans-ethnic data	rs947496	rs7512872	77857	0.901	1	AS,A5,A6	chr1	158576987
COPA	158525001	158579978	5.3e-05	Type II Diabetes Mellitus	-	-	Diagram GWAS Trans-ethnic data	rs947496	rs10752637	79759	0.901	1	I2,I5,I6,I6Q,IM,IMD,OQ,IWQ,OE,O24,O28,O54,O5E,OEE	chr1	158578889
COPA	158525001	158579978	5.5e-05	Type II Diabetes Mellitus	-	-	Diagram GWAS Trans-ethnic data	rs1317944	rs7512872	47239	0.901	1	AS,A5,A6	chr1	158576987
COPA	158525001	158579978	5.5e-05	Type II Diabetes Mellitus	-	-	Diagram GWAS Trans-ethnic data	rs1317944	rs10752637	49141	0.901	1	I2,I5,I6,I6Q,IM,IMD,OQ,IWQ,OE,O24,O28,O54,O5E,OEE	chr1	158578889
COPA	158525001	158579978	5.9e-05	Type II Diabetes Mellitus	-	-	Diagram GWAS Trans-ethnic data	rs2369474	rs7512872	47685	0.901	1	AS,A5,A6	chr1	158576987
COPA	158525001	158579978	5.9e-05	Type II Diabetes Mellitus	-	-	Diagram GWAS Trans-ethnic data	rs2369474	rs10752637	49587	0.901	1	I2,I5,I6,I6Q,IM,IMD,OQ,IWQ,OE,O24,O28,O54,O5E,OEE	chr1	158578889
COPA	158525001	158579978	6e-05	Type II Diabetes Mellitus	-	-	Diagram GWAS Trans-ethnic data	rs947493	rs1317944	46930	0.901	1	I1,IM,IMD,OQ,OE,O24,O28,O54,O5E,OEE	chr1	158529748
COPA	158525001	158579978	6e-05	Type II Diabetes Mellitus	-	-	Diagram GWAS Trans-ethnic data	rs947493	rs4656897	86250	0.901	1	I1,IM,IMD,AxM,O54,O5E	chr1	158569068
COPA	158525001	158579978	6e-05	Type II Diabetes Mellitus	-	-	Diagram GWAS Trans-ethnic data	rs947493	rs1802778	87222	0.901	1	I1,I3,I5,I6,I6Q,IM,IMD,IC,ICQ,AxM,IWQ,OE,O24,O28,O54,O5E,OEE,ICA,ICB,AAH	chr1	158570040
COPA	158525001	158579978	8.8e-05	Type II Diabetes Mellitus	-	-	Diagram GWAS Trans-ethnic data	rs1061511	rs1317944	73624	0.901	1	I1,IM,IMD,OQ,OE,O24,O28,O54,O5E,OEE	chr1	158529748
COPA	158525001	158579978	8.8e-05	Type II Diabetes Mellitus	-	-	Diagram GWAS Trans-ethnic data	rs1061511	rs4656897	112944	0.901	1	I1,IM,IMD,AxM,O54,O5E	chr1	158569068
COPA	158525001	158579978	8.8e-05	Type II Diabetes Mellitus	-	-	Diagram GWAS Trans-ethnic data	rs1061511	rs1802778	113916	0.901	1	I1,I3,I5,I6,I6Q,IM,IMD,IC,ICQ,AxM,IWQ,OE,O24,O28,O54,O5E,OEE,ICA,ICB,AAH	chr1	158570040
COPA	158525001	158579978	0.0001	Type II Diabetes Mellitus	-	-	Diagram GWAS Trans-ethnic data	rs10908770	rs1317944	73352	0.901	1	I1,IM,IMD,OQ,OE,O24,O28,O54,O5E,OEE	chr1	158529748
COPA	158525001	158579978	0.0001	Type II Diabetes Mellitus	-	-	Diagram GWAS Trans-ethnic data	rs10908770	rs4656897	112672	0.901	1	I1,IM,IMD,AxM,O54,O5E	chr1	158569068
COPA	158525001	158579978	0.0001	Type II Diabetes Mellitus	-	-	Diagram GWAS Trans-ethnic data	rs10908770	rs1802778	113644	0.901	1	I1,I3,I5,I6,I6Q,IM,IMD,IC,ICQ,AxM,IWQ,OE,O24,O28,O54,O5E,OEE,ICA,ICB,AAH	chr1	158570040
COPA	158525001	158579978	0.00011	Type II Diabetes Mellitus	-	-	Diagram GWAS Trans-ethnic data	rs4090047	rs7512872	69638	0.901	1	AS,A5,A6	chr1	158576987
COPA	158525001	158579978	0.00011	Type II Diabetes Mellitus	-	-	Diagram GWAS Trans-ethnic data	rs4090047	rs10752637	71540	0.901	1	I2,I5,I6,I6Q,IM,IMD,OQ,IWQ,OE,O24,O28,O54,O5E,OEE	chr1	158578889
COPA	158525001	158579978	0.00013	Type II Diabetes Mellitus	-	-	Diagram GWAS Trans-ethnic data	rs10752637	rs1802778	8849	0.901	1	I1,I3,I5,I6,I6Q,IM,IMD,IC,ICQ,AxM,IWQ,OE,O24,O28,O54,O5E,OEE,ICA,ICB,AAH	chr1	158570040
COPA	158525001	158579978	0.00013	Type II Diabetes Mellitus	-	-	Diagram GWAS Trans-ethnic data	rs10752637	rs4656897	9821	0.901	1	I1,IM,IMD,AxM,O54,O5E	chr1	158569068
COPA	158525001	158579978	0.00013	Type II Diabetes Mellitus	-	-	Diagram GWAS Trans-ethnic data	rs10752637	rs1317944	49141	0.901	1	I1,IM,IMD,OQ,OE,O24,O28,O54,O5E,OEE	chr1	158529748
COPA	158525001	158579978	0.00013	Type II Diabetes Mellitus	-	-	Diagram GWAS Trans-ethnic data	rs3898317	rs3789042	31361	0.901	1	I2,I5,I6,I6Q,IM,IMD,IWQ	chr1	158532139
COPA	158525001	158579978	0.00013	Type II Diabetes Mellitus	-	-	Diagram GWAS Trans-ethnic data	rs3898317	rs7522166	42555	0.901	1	I1,IM,IMD,OQ,OE,O24,O28,O54,O5E,OEE	chr1	158543333
COPA	158525001	158579978	0.00014	Type II Diabetes Mellitus	-	-	Diagram GWAS Trans-ethnic data	rs680083	rs7512872	129457	0.901	1	AS,A5,A6	chr1	158576987
COPA	158525001	158579978	0.00014	Type II Diabetes Mellitus	-	-	Diagram GWAS Trans-ethnic data	rs680083	rs10752637	131359	0.901	1	I2,I5,I6,I6Q,IM,IMD,OQ,IWQ,OE,O24,O28,O54,O5E,OEE	chr1	158578889
COPA	158525001	158579978	0.00025	Type II Diabetes Mellitus	-	-	Diagram GWAS Trans-ethnic data	rs2795067	rs1317944	11332	0.901	1	I1,IM,IMD,OQ,OE,O24,O28,O54,O5E,OEE	chr1	158529748
COPA	158525001	158579978	0.00025	Type II Diabetes Mellitus	-	-	Diagram GWAS Trans-ethnic data	rs2795067	rs4656897	50652	0.901	1	I1,IM,IMD,AxM,O54,O5E	chr1	158569068
COPA	158525001	158579978	0.00025	Type II Diabetes Mellitus	-	-	Diagram GWAS Trans-ethnic data	rs2795067	rs1802778	51624	0.901	1	I1,I3,I5,I6,I6Q,IM,IMD,IC,ICQ,AxM,IWQ,OE,O24,O28,O54,O5E,OEE,ICA,ICB,AAH	chr1	158570040
COPA	158525001	158579978	0.00043	Type II Diabetes Mellitus	-	-	Diagram GWAS Trans-ethnic data	rs7512872	rs1802778	6947	0.901	1	I1,I3,I5,I6,I6Q,IM,IMD,IC,ICQ,AxM,IWQ,OE,O24,O28,O54,O5E,OEE,ICA,ICB,AAH	chr1	158570040
COPA	158525001	158579978	0.00043	Type II Diabetes Mellitus	-	-	Diagram GWAS Trans-ethnic data	rs7512872	rs4656897	7919	0.901	1	I1,IM,IMD,AxM,O54,O5E	chr1	158569068
COPA	158525001	158579978	0.00043	Type II Diabetes Mellitus	-	-	Diagram GWAS Trans-ethnic data	rs7512872	rs1317944	47239	0.901	1	I1,IM,IMD,OQ,OE,O24,O28,O54,O5E,OEE	chr1	158529748
COPA	158525001	158579978	0.00061	Type II Diabetes Mellitus	-	-	Diagram GWAS Trans-ethnic data	rs2820421	rs7512872	54359	0.901	1	AS,A5,A6	chr1	158576987
COPA	158525001	158579978	0.00061	Type II Diabetes Mellitus	-	-	Diagram GWAS Trans-ethnic data	rs2820421	rs10752637	56261	0.901	1	I2,I5,I6,I6Q,IM,IMD,OQ,IWQ,OE,O24,O28,O54,O5E,OEE	chr1	158578889
COPA	158525001	158579978	5.3e-05	Type II Diabetes Mellitus	-	-	Diagram GWAS Trans-ethnic data	rs947496	rs1317944	30618	0.902	0.966	I1,IM,IMD,OQ,OE,O24,O28,O54,O5E,OEE	chr1	158529748
COPA	158525001	158579978	0.00011	Type II Diabetes Mellitus	-	-	Diagram GWAS Trans-ethnic data	rs4090047	rs1317944	22399	0.902	0.966	I1,IM,IMD,OQ,OE,O24,O28,O54,O5E,OEE	chr1	158529748
COPA	158525001	158579978	3.7e-05	Type II Diabetes Mellitus	-	-	Diagram GWAS Trans-ethnic data	rs947495	rs4656897	69768	0.905	1	I1,IM,IMD,AxM,O54,O5E	chr1	158569068
COPA	158525001	158579978	3.7e-05	Type II Diabetes Mellitus	-	-	Diagram GWAS Trans-ethnic data	rs947495	rs1802778	70740	0.905	1	I1,I3,I5,I6,I6Q,IM,IMD,IC,ICQ,AxM,IWQ,OE,O24,O28,O54,O5E,OEE,ICA,ICB,AAH	chr1	158570040
COPA	158525001	158579978	3.7e-05	Type II Diabetes Mellitus	-	-	Diagram GWAS Trans-ethnic data	rs947495	rs7512872	77687	0.905	1	AS,A5,A6	chr1	158576987
COPA	158525001	158579978	3.7e-05	Type II Diabetes Mellitus	-	-	Diagram GWAS Trans-ethnic data	rs947495	rs10752637	79589	0.905	1	I2,I5,I6,I6Q,IM,IMD,OQ,IWQ,OE,O24,O28,O54,O5E,OEE	chr1	158578889
COPA	158525001	158579978	3.9e-05	Type II Diabetes Mellitus	-	-	Diagram GWAS Trans-ethnic data	rs686015	rs4656897	130471	0.905	1	I1,IM,IMD,AxM,O54,O5E	chr1	158569068
COPA	158525001	158579978	3.9e-05	Type II Diabetes Mellitus	-	-	Diagram GWAS Trans-ethnic data	rs686015	rs1802778	131443	0.905	1	I1,I3,I5,I6,I6Q,IM,IMD,IC,ICQ,AxM,IWQ,OE,O24,O28,O54,O5E,OEE,ICA,ICB,AAH	chr1	158570040
COPA	158525001	158579978	3.9e-05	Type II Diabetes Mellitus	-	-	Diagram GWAS Trans-ethnic data	rs686015	rs7512872	138390	0.905	1	AS,A5,A6	chr1	158576987
COPA	158525001	158579978	3.9e-05	Type II Diabetes Mellitus	-	-	Diagram GWAS Trans-ethnic data	rs686015	rs10752637	140292	0.905	1	I2,I5,I6,I6Q,IM,IMD,OQ,IWQ,OE,O24,O28,O54,O5E,OEE	chr1	158578889
COPA	158525001	158579978	4.5e-05	Type II Diabetes Mellitus	-	-	Diagram GWAS Trans-ethnic data	rs1573013	rs4656897	100938	0.905	1	I1,IM,IMD,AxM,O54,O5E	chr1	158569068
COPA	158525001	158579978	4.5e-05	Type II Diabetes Mellitus	-	-	Diagram GWAS Trans-ethnic data	rs1573013	rs1802778	101910	0.905	1	I1,I3,I5,I6,I6Q,IM,IMD,IC,ICQ,AxM,IWQ,OE,O24,O28,O54,O5E,OEE,ICA,ICB,AAH	chr1	158570040
COPA	158525001	158579978	4.5e-05	Type II Diabetes Mellitus	-	-	Diagram GWAS Trans-ethnic data	rs1573013	rs7512872	108857	0.905	1	AS,A5,A6	chr1	158576987
COPA	158525001	158579978	4.5e-05	Type II Diabetes Mellitus	-	-	Diagram GWAS Trans-ethnic data	rs1573013	rs10752637	110759	0.905	1	I2,I5,I6,I6Q,IM,IMD,OQ,IWQ,OE,O24,O28,O54,O5E,OEE	chr1	158578889
COPA	158525001	158579978	4.5e-05	Type II Diabetes Mellitus	-	-	Diagram GWAS Trans-ethnic data	rs2275700	rs4656897	88417	0.905	1	I1,IM,IMD,AxM,O54,O5E	chr1	158569068
COPA	158525001	158579978	4.5e-05	Type II Diabetes Mellitus	-	-	Diagram GWAS Trans-ethnic data	rs2275700	rs1802778	89389	0.905	1	I1,I3,I5,I6,I6Q,IM,IMD,IC,ICQ,AxM,IWQ,OE,O24,O28,O54,O5E,OEE,ICA,ICB,AAH	chr1	158570040
COPA	158525001	158579978	4.5e-05	Type II Diabetes Mellitus	-	-	Diagram GWAS Trans-ethnic data	rs2275700	rs7512872	96336	0.905	1	AS,A5,A6	chr1	158576987
COPA	158525001	158579978	4.5e-05	Type II Diabetes Mellitus	-	-	Diagram GWAS Trans-ethnic data	rs2275700	rs10752637	98238	0.905	1	I2,I5,I6,I6Q,IM,IMD,OQ,IWQ,OE,O24,O28,O54,O5E,OEE	chr1	158578889
COPA	158525001	158579978	4.7e-05	Type II Diabetes Mellitus	-	-	Diagram GWAS Trans-ethnic data	rs10908771	rs4656897	85723	0.905	1	I1,IM,IMD,AxM,O54,O5E	chr1	158569068
COPA	158525001	158579978	4.7e-05	Type II Diabetes Mellitus	-	-	Diagram GWAS Trans-ethnic data	rs10908771	rs1802778	86695	0.905	1	I1,I3,I5,I6,I6Q,IM,IMD,IC,ICQ,AxM,IWQ,OE,O24,O28,O54,O5E,OEE,ICA,ICB,AAH	chr1	158570040
COPA	158525001	158579978	4.7e-05	Type II Diabetes Mellitus	-	-	Diagram GWAS Trans-ethnic data	rs10908771	rs7512872	93642	0.905	1	AS,A5,A6	chr1	158576987
COPA	158525001	158579978	4.7e-05	Type II Diabetes Mellitus	-	-	Diagram GWAS Trans-ethnic data	rs10908771	rs10752637	95544	0.905	1	I2,I5,I6,I6Q,IM,IMD,OQ,IWQ,OE,O24,O28,O54,O5E,OEE	chr1	158578889
COPA	158525001	158579978	4.9e-05	Type II Diabetes Mellitus	-	-	Diagram GWAS Trans-ethnic data	rs4634904	rs1886419	24538	0.905	1	I1,IM,IMD,AAH	chr1	158576288
COPA	158525001	158579978	4.9e-05	Type II Diabetes Mellitus	-	-	Diagram GWAS Trans-ethnic data	rs6690637	rs4656897	72188	0.905	1	I1,IM,IMD,AxM,O54,O5E	chr1	158569068
COPA	158525001	158579978	4.9e-05	Type II Diabetes Mellitus	-	-	Diagram GWAS Trans-ethnic data	rs6690637	rs1802778	73160	0.905	1	I1,I3,I5,I6,I6Q,IM,IMD,IC,ICQ,AxM,IWQ,OE,O24,O28,O54,O5E,OEE,ICA,ICB,AAH	chr1	158570040
COPA	158525001	158579978	4.9e-05	Type II Diabetes Mellitus	-	-	Diagram GWAS Trans-ethnic data	rs6690637	rs7512872	80107	0.905	1	AS,A5,A6	chr1	158576987
COPA	158525001	158579978	4.9e-05	Type II Diabetes Mellitus	-	-	Diagram GWAS Trans-ethnic data	rs6690637	rs10752637	82009	0.905	1	I2,I5,I6,I6Q,IM,IMD,OQ,IWQ,OE,O24,O28,O54,O5E,OEE	chr1	158578889
COPA	158525001	158579978	5e-05	Type II Diabetes Mellitus	-	-	Diagram GWAS Trans-ethnic data	rs6703880	rs4656897	68724	0.905	1	I1,IM,IMD,AxM,O54,O5E	chr1	158569068
COPA	158525001	158579978	5e-05	Type II Diabetes Mellitus	-	-	Diagram GWAS Trans-ethnic data	rs6703880	rs1802778	69696	0.905	1	I1,I3,I5,I6,I6Q,IM,IMD,IC,ICQ,AxM,IWQ,OE,O24,O28,O54,O5E,OEE,ICA,ICB,AAH	chr1	158570040
COPA	158525001	158579978	5e-05	Type II Diabetes Mellitus	-	-	Diagram GWAS Trans-ethnic data	rs6703880	rs7512872	76643	0.905	1	AS,A5,A6	chr1	158576987
COPA	158525001	158579978	5e-05	Type II Diabetes Mellitus	-	-	Diagram GWAS Trans-ethnic data	rs6703880	rs10752637	78545	0.905	1	I2,I5,I6,I6Q,IM,IMD,OQ,IWQ,OE,O24,O28,O54,O5E,OEE	chr1	158578889
COPA	158525001	158579978	5.1e-05	Type II Diabetes Mellitus	-	-	Diagram GWAS Trans-ethnic data	rs1886419	rs1317944	46540	0.905	1	I1,IM,IMD,OQ,OE,O24,O28,O54,O5E,OEE	chr1	158529748
COPA	158525001	158579978	5.1e-05	Type II Diabetes Mellitus	-	-	Diagram GWAS Trans-ethnic data	rs7552402	rs4656897	64060	0.905	1	I1,IM,IMD,AxM,O54,O5E	chr1	158569068
COPA	158525001	158579978	5.1e-05	Type II Diabetes Mellitus	-	-	Diagram GWAS Trans-ethnic data	rs7552402	rs1802778	65032	0.905	1	I1,I3,I5,I6,I6Q,IM,IMD,IC,ICQ,AxM,IWQ,OE,O24,O28,O54,O5E,OEE,ICA,ICB,AAH	chr1	158570040
COPA	158525001	158579978	5.1e-05	Type II Diabetes Mellitus	-	-	Diagram GWAS Trans-ethnic data	rs7552402	rs7512872	71979	0.905	1	AS,A5,A6	chr1	158576987
COPA	158525001	158579978	5.1e-05	Type II Diabetes Mellitus	-	-	Diagram GWAS Trans-ethnic data	rs7552402	rs10752637	73881	0.905	1	I2,I5,I6,I6Q,IM,IMD,OQ,IWQ,OE,O24,O28,O54,O5E,OEE	chr1	158578889
COPA	158525001	158579978	5.2e-05	Type II Diabetes Mellitus	-	-	Diagram GWAS Trans-ethnic data	rs10732269	rs4656897	105722	0.905	1	I1,IM,IMD,AxM,O54,O5E	chr1	158569068
COPA	158525001	158579978	5.2e-05	Type II Diabetes Mellitus	-	-	Diagram GWAS Trans-ethnic data	rs10732269	rs1802778	106694	0.905	1	I1,I3,I5,I6,I6Q,IM,IMD,IC,ICQ,AxM,IWQ,OE,O24,O28,O54,O5E,OEE,ICA,ICB,AAH	chr1	158570040
COPA	158525001	158579978	5.2e-05	Type II Diabetes Mellitus	-	-	Diagram GWAS Trans-ethnic data	rs10732269	rs7512872	113641	0.905	1	AS,A5,A6	chr1	158576987
COPA	158525001	158579978	5.2e-05	Type II Diabetes Mellitus	-	-	Diagram GWAS Trans-ethnic data	rs10732269	rs10752637	115543	0.905	1	I2,I5,I6,I6Q,IM,IMD,OQ,IWQ,OE,O24,O28,O54,O5E,OEE	chr1	158578889
COPA	158525001	158579978	5.5e-05	Type II Diabetes Mellitus	-	-	Diagram GWAS Trans-ethnic data	rs1317944	rs1886419	46540	0.905	1	I1,IM,IMD,AAH	chr1	158576288
COPA	158525001	158579978	5.9e-05	Type II Diabetes Mellitus	-	-	Diagram GWAS Trans-ethnic data	rs2369474	rs1886419	46986	0.905	1	I1,IM,IMD,AAH	chr1	158576288
COPA	158525001	158579978	6e-05	Type II Diabetes Mellitus	-	-	Diagram GWAS Trans-ethnic data	rs947493	rs4656897	86250	0.905	1	I1,IM,IMD,AxM,O54,O5E	chr1	158569068
COPA	158525001	158579978	6e-05	Type II Diabetes Mellitus	-	-	Diagram GWAS Trans-ethnic data	rs947493	rs1802778	87222	0.905	1	I1,I3,I5,I6,I6Q,IM,IMD,IC,ICQ,AxM,IWQ,OE,O24,O28,O54,O5E,OEE,ICA,ICB,AAH	chr1	158570040
COPA	158525001	158579978	6e-05	Type II Diabetes Mellitus	-	-	Diagram GWAS Trans-ethnic data	rs947493	rs7512872	94169	0.905	1	AS,A5,A6	chr1	158576987
COPA	158525001	158579978	6e-05	Type II Diabetes Mellitus	-	-	Diagram GWAS Trans-ethnic data	rs947493	rs10752637	96071	0.905	1	I2,I5,I6,I6Q,IM,IMD,OQ,IWQ,OE,O24,O28,O54,O5E,OEE	chr1	158578889
COPA	158525001	158579978	8.8e-05	Type II Diabetes Mellitus	-	-	Diagram GWAS Trans-ethnic data	rs1061511	rs4656897	112944	0.905	1	I1,IM,IMD,AxM,O54,O5E	chr1	158569068
COPA	158525001	158579978	8.8e-05	Type II Diabetes Mellitus	-	-	Diagram GWAS Trans-ethnic data	rs1061511	rs1802778	113916	0.905	1	I1,I3,I5,I6,I6Q,IM,IMD,IC,ICQ,AxM,IWQ,OE,O24,O28,O54,O5E,OEE,ICA,ICB,AAH	chr1	158570040
COPA	158525001	158579978	8.8e-05	Type II Diabetes Mellitus	-	-	Diagram GWAS Trans-ethnic data	rs1061511	rs7512872	120863	0.905	1	AS,A5,A6	chr1	158576987
COPA	158525001	158579978	8.8e-05	Type II Diabetes Mellitus	-	-	Diagram GWAS Trans-ethnic data	rs1061511	rs10752637	122765	0.905	1	I2,I5,I6,I6Q,IM,IMD,OQ,IWQ,OE,O24,O28,O54,O5E,OEE	chr1	158578889
COPA	158525001	158579978	9.1e-05	Type II Diabetes Mellitus	-	-	Diagram GWAS Trans-ethnic data	rs6661197	rs4656897	67753	0.905	1	I1,IM,IMD,AxM,O54,O5E	chr1	158569068
COPA	158525001	158579978	9.1e-05	Type II Diabetes Mellitus	-	-	Diagram GWAS Trans-ethnic data	rs6661197	rs1802778	68725	0.905	1	I1,I3,I5,I6,I6Q,IM,IMD,IC,ICQ,AxM,IWQ,OE,O24,O28,O54,O5E,OEE,ICA,ICB,AAH	chr1	158570040
COPA	158525001	158579978	9.1e-05	Type II Diabetes Mellitus	-	-	Diagram GWAS Trans-ethnic data	rs6661197	rs7512872	75672	0.905	1	AS,A5,A6	chr1	158576987
COPA	158525001	158579978	9.1e-05	Type II Diabetes Mellitus	-	-	Diagram GWAS Trans-ethnic data	rs6661197	rs10752637	77574	0.905	1	I2,I5,I6,I6Q,IM,IMD,OQ,IWQ,OE,O24,O28,O54,O5E,OEE	chr1	158578889
COPA	158525001	158579978	0.0001	Type II Diabetes Mellitus	-	-	Diagram GWAS Trans-ethnic data	rs10908770	rs4656897	112672	0.905	1	I1,IM,IMD,AxM,O54,O5E	chr1	158569068
COPA	158525001	158579978	0.0001	Type II Diabetes Mellitus	-	-	Diagram GWAS Trans-ethnic data	rs10908770	rs1802778	113644	0.905	1	I1,I3,I5,I6,I6Q,IM,IMD,IC,ICQ,AxM,IWQ,OE,O24,O28,O54,O5E,OEE,ICA,ICB,AAH	chr1	158570040
COPA	158525001	158579978	0.0001	Type II Diabetes Mellitus	-	-	Diagram GWAS Trans-ethnic data	rs10908770	rs7512872	120591	0.905	1	AS,A5,A6	chr1	158576987
COPA	158525001	158579978	0.0001	Type II Diabetes Mellitus	-	-	Diagram GWAS Trans-ethnic data	rs10908770	rs10752637	122493	0.905	1	I2,I5,I6,I6Q,IM,IMD,OQ,IWQ,OE,O24,O28,O54,O5E,OEE	chr1	158578889
COPA	158525001	158579978	0.00014	Type II Diabetes Mellitus	-	-	Diagram GWAS Trans-ethnic data	rs680083	rs4656897	121538	0.905	1	I1,IM,IMD,AxM,O54,O5E	chr1	158569068
COPA	158525001	158579978	0.00014	Type II Diabetes Mellitus	-	-	Diagram GWAS Trans-ethnic data	rs680083	rs1802778	122510	0.905	1	I1,I3,I5,I6,I6Q,IM,IMD,IC,ICQ,AxM,IWQ,OE,O24,O28,O54,O5E,OEE,ICA,ICB,AAH	chr1	158570040
COPA	158525001	158579978	0.00014	Type II Diabetes Mellitus	-	-	Diagram GWAS Trans-ethnic data	rs680083	rs7512872	129457	0.905	1	AS,A5,A6	chr1	158576987
COPA	158525001	158579978	0.00014	Type II Diabetes Mellitus	-	-	Diagram GWAS Trans-ethnic data	rs680083	rs10752637	131359	0.905	1	I2,I5,I6,I6Q,IM,IMD,OQ,IWQ,OE,O24,O28,O54,O5E,OEE	chr1	158578889
COPA	158525001	158579978	0.00025	Type II Diabetes Mellitus	-	-	Diagram GWAS Trans-ethnic data	rs2795067	rs4656897	50652	0.905	1	I1,IM,IMD,AxM,O54,O5E	chr1	158569068
COPA	158525001	158579978	0.00025	Type II Diabetes Mellitus	-	-	Diagram GWAS Trans-ethnic data	rs2795067	rs1802778	51624	0.905	1	I1,I3,I5,I6,I6Q,IM,IMD,IC,ICQ,AxM,IWQ,OE,O24,O28,O54,O5E,OEE,ICA,ICB,AAH	chr1	158570040
COPA	158525001	158579978	0.00025	Type II Diabetes Mellitus	-	-	Diagram GWAS Trans-ethnic data	rs2795067	rs7512872	58571	0.905	1	AS,A5,A6	chr1	158576987
COPA	158525001	158579978	0.00025	Type II Diabetes Mellitus	-	-	Diagram GWAS Trans-ethnic data	rs2795067	rs10752637	60473	0.905	1	I2,I5,I6,I6Q,IM,IMD,OQ,IWQ,OE,O24,O28,O54,O5E,OEE	chr1	158578889
COPA	158525001	158579978	0.00062	Type II Diabetes Mellitus	-	-	Diagram GWAS Trans-ethnic data	rs10594	rs3789042	18330	0.93	0.964	I2,I5,I6,I6Q,IM,IMD,IWQ	chr1	158532139
COPA	158525001	158579978	3.7e-05	Type II Diabetes Mellitus	-	-	Diagram GWAS Trans-ethnic data	rs947495	rs1802778	70740	0.932	0.966	I1,I3,I5,I6,I6Q,IM,IMD,IC,ICQ,AxM,IWQ,OE,O24,O28,O54,O5E,OEE,ICA,ICB,AAH	chr1	158570040
COPA	158525001	158579978	4.5e-05	Type II Diabetes Mellitus	-	-	Diagram GWAS Trans-ethnic data	rs1573013	rs1802778	101910	0.932	0.966	I1,I3,I5,I6,I6Q,IM,IMD,IC,ICQ,AxM,IWQ,OE,O24,O28,O54,O5E,OEE,ICA,ICB,AAH	chr1	158570040
COPA	158525001	158579978	4.5e-05	Type II Diabetes Mellitus	-	-	Diagram GWAS Trans-ethnic data	rs2275700	rs1802778	89389	0.932	0.966	I1,I3,I5,I6,I6Q,IM,IMD,IC,ICQ,AxM,IWQ,OE,O24,O28,O54,O5E,OEE,ICA,ICB,AAH	chr1	158570040
COPA	158525001	158579978	4.7e-05	Type II Diabetes Mellitus	-	-	Diagram GWAS Trans-ethnic data	rs10908771	rs1317944	46403	0.932	0.965	I1,IM,IMD,OQ,OE,O24,O28,O54,O5E,OEE	chr1	158529748
COPA	158525001	158579978	4.7e-05	Type II Diabetes Mellitus	-	-	Diagram GWAS Trans-ethnic data	rs10908771	rs4656897	85723	0.932	0.965	I1,IM,IMD,AxM,O54,O5E	chr1	158569068
COPA	158525001	158579978	4.7e-05	Type II Diabetes Mellitus	-	-	Diagram GWAS Trans-ethnic data	rs10908771	rs1886419	92943	0.932	0.965	I1,IM,IMD,AAH	chr1	158576288
COPA	158525001	158579978	4.7e-05	Type II Diabetes Mellitus	-	-	Diagram GWAS Trans-ethnic data	rs10908771	rs7512872	93642	0.932	0.965	AS,A5,A6	chr1	158576987
COPA	158525001	158579978	4.7e-05	Type II Diabetes Mellitus	-	-	Diagram GWAS Trans-ethnic data	rs10908771	rs10752637	95544	0.932	0.965	I2,I5,I6,I6Q,IM,IMD,OQ,IWQ,OE,O24,O28,O54,O5E,OEE	chr1	158578889
[truncated: 10,267 more rows]

## Sheet: Candidates by fine mapping-HUGO
symbol	locus_group	symbol	name	locus_group	locus_type	status	location	location_sortable	alias_symbol	alias_name	prev_symbol	prev_name	gene_family	gene_family_id	date_approved_reserved	date_symbol_changed	date_name_changed	date_modified	entrez_id	ensembl_gene_id	vega_id	ucsc_id	ena	refseq_accession	ccds_id	uniprot_ids	pubmed_id	mgd_id	rgd_id	lsdb	cosmic	omim_id
ABCB1	protein-coding gene	ABCB1	ATP binding cassette subfamily B member 1	protein-coding gene	gene with protein product	Approved	7q21.12	07q21.12	P-gp|CD243|GP170|ABC20	multidrug resistance protein 1	PGY1|MDR1|CLCS	colchicin sensitivity|ATP-binding cassette, sub-family B (MDR/TAP), member 1	CD molecules|ATP binding cassette subfamily B	471|806	1986-01-01		2015-11-13	2015-11-13	5243	ENSG00000085563	OTTHUMG00000023393	uc003uiz.3	M14758	NM_000927	CCDS5608	P08183	3027054	MGI:97570	RGD:619951		ABCB1	171050
ABCB11	protein-coding gene	ABCB11	ATP binding cassette subfamily B member 11	protein-coding gene	gene with protein product	Approved	2q31.1	02q31.1	ABC16|SPGP|PFIC-2|PGY4	ABC member 16, MDR/TAP subfamily	BSEP|PFIC2	progressive familial intrahepatic cholestasis 2|bile salt export pump|ATP-binding cassette, sub-family B (MDR/TAP), member 11	ATP binding cassette subfamily B	806	1998-09-25		2015-11-13	2016-10-05	8647	ENSG00000073734	OTTHUMG00000154039	uc002ueo.2	AF091582	NM_003742	CCDS46444	O95342	9806540	MGI:1351619	RGD:619930	CCHMC-BMI & UC Hearing Loss Mutation Database|https://research.cchmc.org/LOVD/home.php?select_db=ABCB11	ABCB11	603201
ACSL1	protein-coding gene	ACSL1	acyl-CoA synthetase long-chain family member 1	protein-coding gene	gene with protein product	Approved	4q35.1	04q35.1	LACS2|LACS|ACS1|LACS1|FACL1	lignoceroyl-CoA synthase|long-chain fatty-acid-coenzyme A ligase 1	FACL2	fatty-acid-Coenzyme A ligase, long-chain 2	Acyl-CoA synthetase family	40	1991-08-08	2004-02-20	2004-02-19	2015-08-26	2180	ENSG00000151726	OTTHUMG00000160547	uc063biw.1	BC026290	NM_001995	CCDS3839|CCDS68825|CCDS68826|CCDS75213	P33121	2341402|1531127	MGI:102797	RGD:2015		ACSL1	152425
ADAMTS5	protein-coding gene	ADAMTS5	ADAM metallopeptidase with thrombospondin type 1 motif 5	protein-coding gene	gene with protein product	Approved	21q21.3	21q21.3	ADMP-2|ADAMTS11	aggrecanase-2		a disintegrin-like and metalloprotease (reprolysin type) with thrombospondin type 1 motif, 5 (aggrecanase-2)	ADAM metallopeptidases with thrombospondin type 1 motif	50	1999-08-23		2015-11-09	2015-11-09	11096	ENSG00000154736	OTTHUMG00000078686	uc002ymg.4	AF142099	NM_007038	CCDS13579	Q9UNA0	10438522	MGI:1346321	RGD:735196		ADAMTS5	605007
ADAMTSL3	protein-coding gene	ADAMTSL3	ADAMTS like 3	protein-coding gene	gene with protein product	Approved	15q25.2	15q25.2	KIAA1233|punctin-2				I-set domain containing|Immunoglobulin like domain containing|ADAMTS like	593|594|947	2004-04-21		2015-11-09	2015-11-09	57188	ENSG00000156218	OTTHUMG00000147363	uc002bjz.5	AF237652	NM_207517	CCDS10326|CCDS73773	P82987	9628581|10574462	MGI:3028499	RGD:1305155		ADAMTSL3	609199
ANKFY1	protein-coding gene	ANKFY1	ankyrin repeat and FYVE domain containing 1	protein-coding gene	gene with protein product	Approved	17p13.2	17p13.2	ANKHZN|KIAA1255|ZFYVE14|BTBD23|RANK-5	rabankyrin-5			Zinc fingers FYVE-type|Ankyrin repeat domain containing|BTB domain containing	81|403|861	2003-04-29			2016-10-05	51479	ENSG00000185722	OTTHUMG00000177727	uc059zsj.1	AB033081	NM_016376	CCDS42236|CCDS58502|CCDS82038	Q9P2R3	10940552|17273843	MGI:1337008	RGD:1309598		ANKFY1	607927
AP2M1	protein-coding gene	AP2M1	adaptor related protein complex 2 mu 1 subunit	protein-coding gene	gene with protein product	Approved	3q27.1	03q27.1	AP50|mu2	clathrin-associated/assembly/adaptor protein, medium 1|plasma membrane adaptor AP-2 50kDA protein|clathrin coat adaptor protein AP50|clathrin adaptor complex AP2, mu subunit|HA2 50 kDA subunit|clathrin assembly protein complex 2 medium chain|AP-2 mu 2 chain	CLAPM1	adaptor-related protein complex 2, mu 1 subunit			2000-09-01		2016-01-06	2016-10-05	1173	ENSG00000161203	OTTHUMG00000156822	uc062qrr.1	U36188	NM_004068	CCDS43177|CCDS43178|CCDS82880	Q96CW1	8595912	MGI:1298405	RGD:620135		AP2M1	601024
APOA5	protein-coding gene	APOA5	apolipoprotein A5	protein-coding gene	gene with protein product	Approved	11q23.3	11q23.3	RAP3|APOA-V			apolipoprotein A-V	Apolipoproteins	405	2001-12-11		2016-04-26	2016-10-05	116519	ENSG00000110243	OTTHUMG00000046116	uc001ppr.4	AF202889	NM_001166598	CCDS8376	Q6Q788	11588264|11577099	MGI:1913363	RGD:70903		APOA5	606368
APOB	protein-coding gene	APOB	apolipoprotein B	protein-coding gene	gene with protein product	Approved	2p24.1	02p24.1				apolipoprotein B (including Ag(x) antigen)	Apolipoproteins	405	2001-06-22		2013-05-29	2016-10-05	338	ENSG00000084674	OTTHUMG00000090785	uc002red.3	M14162	NM_000384	CCDS1703	P04114		MGI:88052	RGD:2129		APOB	107730
ARHGAP19	protein-coding gene	ARHGAP19	Rho GTPase activating protein 19	protein-coding gene	gene with protein product	Approved	10q24.1	10q24.1	FLJ00194|MGC14258				Rho GTPase activating proteins	721	2003-12-05			2016-10-05	84986	ENSG00000213390	OTTHUMG00000018845	uc001knb.4	AK074122	NM_032900	CCDS7454|CCDS58092|CCDS73175	Q14CB8		MGI:1918335	RGD:1593044		ARHGAP19	611587
ARPIN	protein-coding gene	ARPIN	actin-related protein 2/3 complex inhibitor	protein-coding gene	gene with protein product	Approved	15q26.1	15q26.1	MGC61550		C15orf38	chromosome 15 open reading frame 38			2005-10-24	2014-06-24	2014-06-24	2016-10-14	348110	ENSG00000242498	OTTHUMG00000154515		BC053602	NM_182616	CCDS42080|CCDS73780	Q7Z6K5	24132237	MGI:1917670	RGD:1311021			615543
ATG16L2	protein-coding gene	ATG16L2	autophagy related 16 like 2	protein-coding gene	gene with protein product	Approved	11q13.4	11q13.4	FLJ00012|WDR80|ATG16B			ATG16 autophagy related 16-like 2 (S. cerevisiae)|autophagy related 16-like 2 (S. cerevisiae)	WD repeat domain containing|Autophagy related	362|1022	2005-09-13		2015-11-24	2015-11-24	89849	ENSG00000168010	OTTHUMG00000167961	uc001otd.4	AK024423	NM_033388	CCDS31634	Q8NAA4	11214971	MGI:1920933	RGD:1311400		ATG16L2
ATP2A2	protein-coding gene	ATP2A2	ATPase sarcoplasmic/endoplasmic reticulum Ca2+ transporting 2	protein-coding gene	gene with protein product	Approved	12q24.11	12q24.11	SERCA2	sarcoplasmic/endoplasmic reticulum calcium ATPase 2|calcium pump 2	ATP2B|DAR	ATPase, Ca++ transporting, cardiac muscle, slow twitch 2	ATPases Ca2+ transporting	1209	1990-09-10		2016-02-10	2016-02-10	488	ENSG00000174437	OTTHUMG00000169327	uc001tqk.5		NM_001681	CCDS9143|CCDS9144	P16615	10080178	MGI:88110	RGD:2174		ATP2A2	108740
ATP5B	protein-coding gene	ATP5B	ATP synthase, H+ transporting, mitochondrial F1 complex, beta polypeptide	protein-coding gene	gene with protein product	Approved	12q13.3	12q13.3			ATPSB		F-type ATPases|Mitochondrial complex V: ATP synthase subunits	416|644	1989-06-30			2016-10-05	506	ENSG00000110955	OTTHUMG00000170291	uc001slr.4	M27132	NM_001686	CCDS8924	P06576	2687158	MGI:107801	RGD:621368		ATP5B	102910
B2M	protein-coding gene	B2M	beta-2-microglobulin	protein-coding gene	gene with protein product	Approved	15q21.1	15q21.1					C1-set domain containing	591	2001-06-22			2015-01-28	567	ENSG00000166710	OTTHUMG00000131247	uc001zuc.4	AB021288	NM_004048	CCDS10113	P61769		MGI:88127	RGD:2189		B2M	109700
CACNA1A	protein-coding gene	CACNA1A	calcium voltage-gated channel subunit alpha1 A	protein-coding gene	gene with protein product	Approved	19p13.13	19p13.13	Cav2.1|EA2|APCA|HPCA|FHM		CACNL1A4|SCA6|MHP1|MHP	calcium channel, voltage-dependent, P/Q type, alpha 1A subunit	Calcium voltage-gated channel subunits	253	1996-06-18		2016-02-04	2016-11-17	773	ENSG00000141837	OTTHUMG00000044590	uc002mwy.5	U79666	NM_000068	CCDS45998|CCDS45999|CCDS82300|CCDS82301|CCDS82302	O00555	8825650|16382099|23827678	MGI:109482	RGD:2244	LOVD - Leiden Open Variation Database|http://chromium.liacs.nl/LOVD2/home.php?select_db=CACNA1A|Familial Hemiplegic Migraine (FHM) Variation Database|http://grenada.lumc.nl/LOVD2/FHM/home.php?select_db=CACNA1A|LRG_7|http://www.lrg-sequence.org/LRG/LRG_7	CACNA1A	601011
CADPS	protein-coding gene	CADPS	calcium dependent secretion activator	protein-coding gene	gene with protein product	Approved	3p14.2	03p14.2	CAPS|KIAA1121|CAPS1|UNC-31			Ca++-dependent secretion activator|Ca2+ dependent secretion activator	Pleckstrin homology domain containing	682	1999-07-21		2016-06-08	2016-10-05	8618	ENSG00000163618	OTTHUMG00000158651	uc003dll.3	U36448	NM_003716|NM_183393|NM_183394	CCDS2898|CCDS2899|CCDS46858	Q9ULU8	1516133	MGI:1350922	RGD:708573		CADPS	604667
CAMKK2	protein-coding gene	CAMKK2	calcium/calmodulin dependent protein kinase kinase 2	protein-coding gene	gene with protein product	Approved	12q24.31	12q24.31	CAMKK|KIAA0787|CAMKKB|MGC15254	calcium/calmodulin-dependent protein kinase kinase beta		calcium/calmodulin-dependent protein kinase kinase 2, beta			1999-08-27		2016-06-08	2016-06-08	10645	ENSG00000110931	OTTHUMG00000169156	uc001tzv.4	AF101264	NM_172226	CCDS9216|CCDS9217|CCDS9218|CCDS9219|CCDS44999|CCDS53837|CCDS58283	Q96RR4	9662074	MGI:2444812	RGD:620092		CAMKK2	615002
CAMLG	protein-coding gene	CAMLG	calcium modulating ligand	protein-coding gene	gene with protein product	Approved	5q31.1	05q31.1	CAML|GET2	calcium-modulating cyclophilin ligand|calcium-signal modulating cyclophilin ligand|cyclophilin B-binding protein					1994-02-08			2016-10-05	819	ENSG00000164615	OTTHUMG00000129116	uc003kzt.4	AF068179.1	NM_001745	CCDS4178	P49069	8824814|24392163	MGI:104728	RGD:69297		CAMLG	601118
CAPZB	protein-coding gene	CAPZB	capping actin protein of muscle Z-line beta subunit	protein-coding gene	gene with protein product	Approved	1p36.13	01p36.13				capping protein (actin filament) muscle Z-line, beta			1994-05-26		2016-02-03	2016-10-05	832	ENSG00000077549	OTTHUMG00000002556	uc001bce.5	U03271	NM_001206540	CCDS41277|CCDS55579|CCDS72717|CCDS72718	P47756		MGI:104652	RGD:1359099		CAPZB	601572
CCDC47	protein-coding gene	CCDC47	coiled-coil domain containing 47	protein-coding gene	gene with protein product	Approved	17q23.3	17q23.3	GK001	Calumin					2005-12-19			2016-09-30	57003	ENSG00000108588	OTTHUMG00000178933	uc002jbs.5	AF226054	NM_020198	CCDS11643	Q96A33	17204322|25009997	MGI:1914413	RGD:1308813		CCDC47
CCDC93	protein-coding gene	CCDC93	coiled-coil domain containing 93	protein-coding gene	gene with protein product	Approved	2q14.1	02q14.1	FLJ10996						2006-03-24			2016-01-07	54520	ENSG00000125633	OTTHUMG00000058517	uc002tlj.4	BC028609	NM_019044	CCDS2121	Q567U6	25355947	MGI:1918079	RGD:1560504		CCDC93
CCNE1	protein-coding gene	CCNE1	cyclin E1	protein-coding gene	gene with protein product	Approved	19q12	19q12		cyclin Es|cyclin Et	CCNE		Cyclins	473	1991-12-10			2014-11-19	898	ENSG00000105173	OTTHUMG00000177626	uc002nsn.4	M73812	NM_001238	CCDS12419	P24864	1833066	MGI:88316	RGD:2294		CCNE1	123837
CDC42	protein-coding gene	CDC42	cell division cycle 42	protein-coding gene	gene with protein product	Approved	1p36.12	01p36.12	G25K|CDC42Hs	GTP binding protein, 25kDa		cell division cycle 42 (GTP-binding protein, 25kD)|cell division cycle 42 (GTP binding protein, 25kDa)	Rho family GTPases	390	1991-06-06		2013-01-17	2016-10-05	998	ENSG00000070831	OTTHUMG00000002753	uc057ddl.1	BC018266	NM_001791	CCDS221|CCDS222	P60953	2124704|2122236	MGI:106211	RGD:71043		CDC42	116952
CDK2	protein-coding gene	CDK2	cyclin dependent kinase 2	protein-coding gene	gene with protein product	Approved	12q13.2	12q13.2					Cyclin dependent kinases	496	1992-02-28		2016-06-08	2016-06-10	1017	ENSG00000123374	OTTHUMG00000170575	uc001sit.5	M68520	NM_001290230	CCDS8898|CCDS8899|CCDS76567	P24941	1717994|8275715	MGI:104772	RGD:70486		CDK2	116953
CIT	protein-coding gene	CIT	citron rho-interacting serine/threonine kinase	protein-coding gene	gene with protein product	Approved	12q24.23	12q24.23	KIAA0949|STK21|CRIK|CITK	serine/threonine kinase 21		citron (rho-interacting, serine/threonine kinase 21)			1999-08-05		2014-04-23	2016-10-04	11113	ENSG00000122966	OTTHUMG00000134325	uc001txi.3	AB023166	NM_007174	CCDS9192|CCDS55891	O14578	9792683	MGI:105313	RGD:70878		CIT	605629
CLINT1	protein-coding gene	CLINT1	clathrin interactor 1	protein-coding gene	gene with protein product	Approved	5q33.3	05q33.3	ENTH|KIAA0171|EPNR|CLINT						2006-06-13			2006-06-13	9685	ENSG00000113282	OTTHUMG00000163527	uc003lxj.3	AF434813	NM_014666	CCDS47330|CCDS56388|CCDS56389	Q14677	12213833|12429846	MGI:2144243	RGD:1303328		CLINT1	607265
CNTN1	protein-coding gene	CNTN1	contactin 1	protein-coding gene	gene with protein product	Approved	12q12	12q12	F3|GP135	glycoprotein gP135			Endogenous ligands|Fibronectin type III domain containing|I-set domain containing|Immunoglobulin like domain containing	542|555|593|594	1994-02-18			2016-01-15	1272	ENSG00000018236	OTTHUMG00000169362	uc001rmm.3	Z21488	NM_001843	CCDS8737|CCDS8738|CCDS58225	Q12860	7959734|8586965	MGI:105980	RGD:621300		CNTN1	600016
COL16A1	protein-coding gene	COL16A1	collagen type XVI alpha 1 chain	protein-coding gene	gene with protein product	Approved	1p35.2	01p35.2				collagen, type XVI, alpha 1	Collagens	490	1992-09-14		2016-05-26	2016-10-05	1307	ENSG00000084636	OTTHUMG00000003883	uc001btk.2	M92642	NM_001856	CCDS41297	Q07092	1631157	MGI:1095396	RGD:1310982		COL16A1	120326
COL24A1	protein-coding gene	COL24A1	collagen type XXIV alpha 1 chain	protein-coding gene	gene with protein product	Approved	1p22.3	01p22.3				collagen, type XXIV, alpha 1	Collagens	490	2003-04-10		2016-07-20	2016-10-05	255631	ENSG00000171502	OTTHUMG00000010629	uc001dlj.4	AF410793	NM_152890	CCDS41353	Q17RW2	16373341	MGI:1918605	RGD:1565539		COL24A1	610025
COL2A1	protein-coding gene	COL2A1	collagen type II alpha 1 chain	protein-coding gene	gene with protein product	Approved	12q13.11	12q13.11	STL1		SEDC|AOM	collagen, type II, alpha 1 (primary osteoarthritis, spondyloepiphyseal dysplasia, congenital)|arthroophthalmopathy, progressive (Stickler syndrome)|collagen, type II, alpha 1|collagen type II alpha 1	Collagens	490	1986-01-01		2016-05-26	2016-10-05	1280	ENSG00000139219	OTTHUMG00000149896	uc001rqu.4	X16468	NM_001844	CCDS8759|CCDS41778	P02458	1677770	MGI:88452	RGD:2375	LOVD - Center for Medical Genetics, Ghent, Belgium|http://medgen.ugent.be/LOVD2/home.php?select_db=COL2A1	COL2A1	120140
COMMD2	protein-coding gene	COMMD2	COMM domain containing 2	protein-coding gene	gene with protein product	Approved	3q25.1	03q25.1	HSPC042				COMM domain containing	979	2004-02-13			2004-02-20	51122	ENSG00000114744	OTTHUMG00000159616	uc003exj.2	AY542158	NM_016094	CCDS3145	Q86X83	15799966	MGI:1098806	RGD:1588810		COMMD2	616699
COMMD4	protein-coding gene	COMMD4	COMM domain containing 4	protein-coding gene	gene with protein product	Approved	15q24.2	15q24.2	FLJ20452				COMM domain containing	979	2004-02-13			2014-11-19	54939	ENSG00000140365	OTTHUMG00000142823	uc002azy.5	AY542160	NM_017828	CCDS10277|CCDS66834|CCDS66835|CCDS73764|CCDS81909	Q9H0A8	15799966	MGI:1913449	RGD:1306104		COMMD4	616701
COMMD5	protein-coding gene	COMMD5	COMM domain containing 5	protein-coding gene	gene with protein product	Approved	8q24.3	08q24.3	HT002|FLJ13008|HCaRG				COMM domain containing	979	2004-02-13			2014-11-19	28991	ENSG00000170619	OTTHUMG00000165251	uc003zeo.5	AK023070	NM_014066	CCDS6436	Q9GZQ3	15799966|10918053	MGI:1913648	RGD:621468		COMMD5	608216
COPA	protein-coding gene	COPA	coatomer protein complex subunit alpha	protein-coding gene	gene with protein product	Approved	1q23.2	01q23.2	HEP-COP	proxenin|xenin		coatomer protein complex, subunit alpha	WD repeat domain containing|Endogenous ligands	362|542	1996-11-15		2015-11-12	2015-11-12	1314	ENSG00000122218	OTTHUMG00000033111	uc009wti.4	U24105	NM_004371	CCDS1202|CCDS41424	P53621	8647451	MGI:1334462	RGD:1310525		COPA	601924
COPG1	protein-coding gene	COPG1	coatomer protein complex subunit gamma 1	protein-coding gene	gene with protein product	Approved	3q21.3	03q21.3		coat protein gamma-cop	COPG	coatomer protein complex, subunit gamma|coatomer protein complex, subunit gamma 1			1999-09-28	2012-02-23	2015-11-12	2015-11-12	22820	ENSG00000181789	OTTHUMG00000159451	uc003els.4	AB047846	NM_016128	CCDS33851	Q9Y678	11056392	MGI:1858696	RGD:1565292			615525
CPS1	protein-coding gene	CPS1	carbamoyl-phosphate synthase 1	protein-coding gene	gene with protein product	Approved	2q34	02q34		carbamoyl-phosphate synthase (ammonia)		carbamoyl-phosphate synthetase 1, mitochondrial|carbamoyl-phosphate synthase 1, mitochondrial			2001-06-22		2015-11-12	2016-11-17	1373	ENSG00000021826	OTTHUMG00000132994	uc002vee.5	AF154830	NM_001122633	CCDS2393|CCDS46505|CCDS46506	P31327		MGI:891996	RGD:2395	LOVD - Leiden Open Variation Database|http://chromium.liacs.nl/LOVD2/home.php?select_db=CPS1|LRG_336|http://www.lrg-sequence.org/LRG/LRG_336	CPS1	608307
CREBBP	protein-coding gene	CREBBP	CREB binding protein	protein-coding gene	gene with protein product	Approved	16p13.3	16p13.3	RTS|CBP|KAT3A		RSTS	Rubinstein-Taybi syndrome	Zinc fingers ZZ-type|Lysine acetyltransferases	91|486	1995-01-10		2008-08-01	2015-09-11	1387	ENSG00000005339	OTTHUMG00000129431	uc002cvv.4	U85962	NM_004380	CCDS10509|CCDS45399	Q92793	8413673	MGI:1098280	RGD:2401	LOVD - Leiden Open Variation Database|http://chromium.liacs.nl/LOVD2/home.php?select_db=CREBBP	CREBBP	600140
CTNNA2	protein-coding gene	CTNNA2	catenin alpha 2	protein-coding gene	gene with protein product	Approved	2p12	02p12	CAP-R|CT114	cadherin-associated protein, related|cancer/testis antigen 114		catenin (cadherin-associated protein), alpha 2			1993-07-13		2015-11-19	2016-10-05	1496	ENSG00000066032	OTTHUMG00000152903	uc010yse.3		NM_004389	CCDS42703|CCDS62944|CCDS62945|CCDS74531|CCDS54371	P26232	8432524	MGI:88275	RGD:1305060		CTNNA2	114025
CTNNB1	protein-coding gene	CTNNB1	catenin beta 1	protein-coding gene	gene with protein product	Approved	3p22.1	03p22.1	beta-catenin|armadillo		CTNNB	catenin (cadherin-associated protein), beta 1 (88kD)|catenin (cadherin-associated protein), beta 1, 88kDa|catenin (cadherin-associated protein), beta 1	Armadillo repeat containing|NineTeen complex	409|1361	1993-07-13		2015-11-19	2016-10-05	1499	ENSG00000168036	OTTHUMG00000131393	uc010hia.2	X87838	NM_001098210	CCDS2694	P35222	7829088	MGI:88276	RGD:70487		CTNNB1	116806
CYB5A	protein-coding gene	CYB5A	cytochrome b5 type A	protein-coding gene	gene with protein product	Approved	18q22.3	18q22.3			CYB5	cytochrome b-5|cytochrome b5 (microsomal)|cytochrome b5 type A (microsomal)			1990-06-22	2006-01-30	2016-04-05	2016-10-05	1528	ENSG00000166347	OTTHUMG00000132843	uc002lli.4	M22865	NM_001914|NM_148923	CCDS12004|CCDS12005|CCDS54188	P00167	1840560	MGI:1926952	RGD:620558		CYB5A	613218
DNAH11	protein-coding gene	DNAH11	dynein axonemal heavy chain 11	protein-coding gene	gene with protein product	Approved	7p15.3	07p15.3	Dnahc11|DPL11|CILD7|DNAHC11|DNAHBL|DNHBL	dynein, ciliary, heavy chain 11|dynein, heavy chain beta-like		dynein, axonemal, heavy polypeptide 11	Dyneins, axonemal	536	1999-02-15		2016-03-02	2016-10-05	8701	ENSG00000105877	OTTHUMG00000152524	uc031swp.2	U83569	NM_003777	CCDS64602	Q96DT5	9256245	MGI:1100864	RGD:621088		DNAH11	603339
DOCK3	protein-coding gene	DOCK3	dedicator of cytokinesis 3	protein-coding gene	gene with protein product	Approved	3p21.2	03p21.2	KIAA0299|MOCA|PBP			dedicator of cyto-kinesis 3			1998-05-13			2016-10-05	1795	ENSG00000088538	OTTHUMG00000156892	uc011bds.2	AB002297	NM_004947	CCDS46835	Q8IZD9	9205841	MGI:2429763	RGD:1306677		DOCK3	603123
DSCR3	protein-coding gene	DSCR3	DSCR3 arrestin fold containing	protein-coding gene	gene with protein product	Approved	21q22.13	21q22.13	DCRA			Down syndrome critical region 3			2000-03-06		2016-02-15	2016-10-05	10311	ENSG00000157538	OTTHUMG00000086659	uc002ywf.2	D87343	NM_006052	CCDS33553|CCDS82671|CCDS82672|CCDS82673	O14972	9399594|19794886	MGI:1206040	RGD:1306879		DSCR3	605298
DST	protein-coding gene	DST	dystonin	protein-coding gene	gene with protein product	Approved	6p12.1	06p12.1	BP240|KIAA0728|FLJ21489|FLJ13425|FLJ32235|FLJ30627|CATX-15|BPA|MACF2		BPAG1	bullous pemphigoid antigen 1, 230/240kDa	EF-hand domain containing|Plakins	863|939	1990-05-11	2004-07-01	2004-06-25	2014-11-19	667	ENSG00000151914	OTTHUMG00000014913	uc063peq.1	M22942|M69225	NM_001723	CCDS4959|CCDS47443|CCDS75474	Q03001	2461961|2276744	MGI:104627	RGD:1306566		DST	113810
EEA1	protein-coding gene	EEA1	early endosome antigen 1	protein-coding gene	gene with protein product	Approved	12q22	12q22	ZFYVE2			early endosome antigen 1, 162kD	Zinc fingers FYVE-type	81	1998-12-23		2007-02-23	2016-11-09	8411	ENSG00000102189	OTTHUMG00000170110	uc001tck.4	L40157	NM_003566	CCDS31874	Q15075	7768953|9697774	MGI:2442192	RGD:1310167		EEA1	605070
EPS8	protein-coding gene	EPS8	epidermal growth factor receptor pathway substrate 8	protein-coding gene	gene with protein product	Approved	12p12.3	12p12.3							1994-12-19			2016-10-24	2059	ENSG00000151491	OTTHUMG00000168787	uc001rdb.4	U12535	NM_004447	CCDS31753	Q12929	8084614	MGI:104684	RGD:1310590		EPS8	600206
ERBB4	protein-coding gene	ERBB4	erb-b2 receptor tyrosine kinase 4	protein-coding gene	gene with protein product	Approved	2q34	02q34	ALS19|HER4	human epidermal growth factor receptor 4		v-erb-a avian erythroblastic leukemia viral oncogene homolog-like 4|v-erb-b2 avian erythroblastic leukemia viral oncogene homolog 4	Erb-b2 receptor tyrosine kinases	1096	1995-09-07		2014-12-19	2016-10-05	2066	ENSG00000178568	OTTHUMG00000133012	uc002veg.2	L07868	NM_001042599	CCDS2394|CCDS42811	Q15303	7700649|17018285	MGI:104771	RGD:620486		ERBB4	600543
ERGIC1	protein-coding gene	ERGIC1	endoplasmic reticulum-golgi intermediate compartment 1	protein-coding gene	gene with protein product	Approved	5q35.1	05q35.1	ERGIC32|ERGIC-32|KIAA1181|NET24			endoplasmic reticulum-golgi intermediate compartment (ERGIC) 1			2006-01-19		2015-05-27	2015-05-27	57222	ENSG00000113719	OTTHUMG00000130520	uc003mbw.5	AF267855	NM_020462	CCDS34292	Q969X5	10574461|15308636	MGI:1914708	RGD:1585015		ERGIC1
ERGIC3	protein-coding gene	ERGIC3	ERGIC and golgi 3	protein-coding gene	gene with protein product	Approved	20q11.22	20q11.22	CGI-54|PRO0989|NY-BR-84|Erv46		SDBCAG84|C20orf47	serologically defined breast cancer antigen 84|chromosome 20 open reading frame 47			2001-07-31	2006-01-19	2006-01-19	2015-08-25	51614	ENSG00000125991	OTTHUMG00000032346	uc002xcs.4	AF077030	NM_015966	CCDS13257|CCDS13258	Q9Y282	10810093	MGI:1913616	RGD:1308144		ERGIC3	616971
FECH	protein-coding gene	FECH	ferrochelatase	protein-coding gene	gene with protein product	Approved	18q21.31	18q21.31		protoporphyria		ferrochelatase (protoporphyria)			1990-05-14		2010-05-11	2016-11-17	2235	ENSG00000066926	OTTHUMG00000132740	uc002lgq.5	D00726	NM_000140	CCDS11964|CCDS32836	P22830	1838349	MGI:95513	RGD:1307556	LRG_1080|http://www.lrg-sequence.org/LRG/LRG_1080	FECH	612386
FHOD3	protein-coding gene	FHOD3	formin homology 2 domain containing 3	protein-coding gene	gene with protein product	Approved	18q12.2	18q12.2	FHOS2|KIAA1695|FLJ22297|FLJ22717						2004-02-04			2016-10-05	80206	ENSG00000134775	OTTHUMG00000182381	uc002kzs.3	AK091899	XM_371114	CCDS32816|CCDS62418|CCDS62419	Q2V2M9	11214970	MGI:1925847	RGD:2322319		FHOD3	609691
FKBP15	protein-coding gene	FKBP15	FK506 binding protein 15	protein-coding gene	gene with protein product	Approved	9q32	09q32	PPP1R76|FKBP133|WAFL	protein phosphatase 1, regulatory subunit 76|WASP and FKBP-like protein	KIAA0674	KIAA0674|FK506 binding protein 15, 133kDa	Protein phosphatase 1 regulatory subunits|FKBP prolyl isomerases	694|910	2004-05-28	2006-10-31	2015-11-09	2016-10-05	23307	ENSG00000119321	OTTHUMG00000020518	uc004bgs.3	AB014574	NM_015258	CCDS48007	Q5T1M5	16756961|20376207	MGI:2444782	RGD:1304816		FKBP15
FMO5	protein-coding gene	FMO5	flavin containing monooxygenase 5	protein-coding gene	gene with protein product	Approved	1q21.1	01q21.1							1994-05-05			2015-09-11	2330	ENSG00000131781	OTTHUMG00000014607	uc001epi.4	Z47553	NM_001461	CCDS926|CCDS44209|CCDS44210	P49326	8786146|9119381	MGI:1310004	RGD:628602		FMO5	603957
FOXP2	protein-coding gene	FOXP2	forkhead box P2	protein-coding gene	gene with protein product	Approved	7q31.1	07q31.1	CAGH44	trinucleotide repeat containing 10|forkhead/winged-helix transcription factor|speech and language disorder 1|CAG repeat protein 44	TNRC10|SPCH1		Forkhead boxes|Trinucleotide repeat containing	508|775	2000-11-20			2016-10-05	93986	ENSG00000128573	OTTHUMG00000023131	uc064hfd.1	U80741	NM_014491	CCDS43635|CCDS55154|CCDS5760|CCDS5761	O15409	11586359|9225980	MGI:2148705	RGD:1559697		FOXP2	605317
GAS8	protein-coding gene	GAS8	growth arrest specific 8	protein-coding gene	gene with protein product	Approved	16q24.3	16q24.3	DRC4		GAS11	growth arrest-specific 11	Dynein regulatory complex	981	1998-03-23	2003-01-17	2015-11-23	2015-11-23	2622	ENSG00000141013	OTTHUMG00000138988	uc002fqi.1	AF050079	NM_001286205	CCDS10992|CCDS67101|CCDS73932	O95995	9790751	MGI:1202386	RGD:1307817		GAS8	605178
GBF1	protein-coding gene	GBF1	golgi brefeldin A resistant guanine nucleotide exchange factor 1	protein-coding gene	gene with protein product	Approved	10q24.32	10q24.32	KIAA0248|ARF1GEF			golgi-specific brefeldin A resistance factor 1			1999-01-14		2010-02-12	2016-10-05	8729	ENSG00000107862	OTTHUMG00000018955	uc001kux.3	D87435	NM_001199378	CCDS7533	Q92538	9828135	MGI:1861607	RGD:1307160		GBF1	603698
GNB4	protein-coding gene	GNB4	G protein subunit beta 4	protein-coding gene	gene with protein product	Approved	3q26.33	03q26.33		transducin beta chain 4		guanine nucleotide binding protein (G protein), beta polypeptide 4	WD repeat domain containing	362	2003-03-27		2016-03-03	2016-10-05	59345	ENSG00000114450	OTTHUMG00000157440	uc003fjv.5	AF300648	NM_021629	CCDS3230	Q9HAV0	10644457|11842130	MGI:104581	RGD:1359321		GNB4	610863
GRIN3A	protein-coding gene	GRIN3A	glutamate ionotropic receptor NMDA type subunit 3A	protein-coding gene	gene with protein product	Approved	9q31.1	09q31.1	GluN3A			glutamate receptor, ionotropic, N-methyl-D-aspartate 3A	Glutamate ionotropic receptor NMDA type subunits	1201	2001-10-05		2016-02-05	2016-02-05	116443	ENSG00000198785	OTTHUMG00000020387	uc004bbp.3		NM_133445	CCDS6758	Q8TCU5		MGI:1933206	RGD:621704		GRIN3A	606650
GULP1	protein-coding gene	GULP1	GULP, engulfment adaptor PTB domain containing 1	protein-coding gene	gene with protein product	Approved	2q32.1-q32.2	02q32.1-q32.2	CED6|CED-6|GULP						2004-01-13			2016-11-16	51454	ENSG00000144366	OTTHUMG00000132647	uc002uqf.4	AF191771	NM_016315	CCDS2295|CCDS58742|CCDS58743	Q9UBP9	11729193	MGI:1920407	RGD:1306380		GULP1	608165
HERC1	protein-coding gene	HERC1	HECT and RLD domain containing E3 ubiquitin protein ligase family member 1	protein-coding gene	gene with protein product	Approved	15q22.31	15q22.31	p532|p619			hect (homologous to the E6-AP (UBE3A) carboxyl terminus) domain and RCC1 (CHC1)-like domain (RLD) 1	WD repeat domain containing	362	1999-01-07		2012-02-23	2016-10-06	8925	ENSG00000103657	OTTHUMG00000172433	uc002amp.4	U50078	NM_003922	CCDS45277	Q15751	8861955|9233772	MGI:2384589	RGD:1306366		HERC1	605109
HIST1H1B	protein-coding gene	HIST1H1B	histone cluster 1 H1 family member b	protein-coding gene	gene with protein product	Approved	6p22.1	06p22.1	H1.5|H1b|H1s-3		H1F5	H1 histone family, member 5|histone 1, H1b|histone cluster 1, H1b	Histones	864	1997-08-29	2003-02-14	2016-08-15	2016-08-15	3009	ENSG00000184357	OTTHUMG00000016139	uc003njx.4	AF531304	NM_005322	CCDS4635	P16401	9031620|9119399|12408966	MGI:1861461	RGD:1590638		HIST1H1B	142711
HSD17B12	protein-coding gene	HSD17B12	hydroxysteroid 17-beta dehydrogenase 12	protein-coding gene	gene with protein product	Approved	11p11.2	11p11.2	KAR|SDR12C1	3-ketoacyl-CoA reductase|short chain dehydrogenase/reductase family 12C, member 1		hydroxysteroid (17-beta) dehydrogenase 12	Short chain dehydrogenase/reductase superfamily	743	2002-05-20		2016-06-03	2016-07-22	51144	ENSG00000149084	OTTHUMG00000166403	uc001mxq.5	AF078850	NM_016142	CCDS7905	Q53GQ0	12482854|19027726	MGI:1926967	RGD:708367		HSD17B12	609574
HSPA5	protein-coding gene	HSPA5	heat shock protein family A (Hsp70) member 5	protein-coding gene	gene with protein product	Approved	9q33.3	09q33.3	BiP	glucose-regulated protein, 78kDa	GRP78	heat shock 70kD protein 5 (glucose-regulated protein, 78kD)|heat shock 70kDa protein 5 (glucose-regulated protein, 78kDa)	Heat shock 70kDa proteins	583	1991-07-26		2015-11-19	2015-11-19	3309	ENSG00000044574	OTTHUMG00000020672	uc004bpn.4		NM_005347	CCDS6863	P11021		MGI:95835	RGD:2843		HSPA5	138120
HSPA8	protein-coding gene	HSPA8	heat shock protein family A (Hsp70) member 8	protein-coding gene	gene with protein product	Approved	11q24.1	11q24.1	HSC71|HSC70|HSP73		HSPA10	heat shock 70kD protein 8|heat shock 70kDa protein 8	Heat shock 70kDa proteins|NineTeen complex	583|1361	1995-05-08		2015-11-19	2015-11-19	3312	ENSG00000109971	OTTHUMG00000166030	uc001pyo.5	Y00371	NM_006597	CCDS8440|CCDS44754	P11142	8530083|3037489	MGI:105384	RGD:621725		HSPA8	600816
IGFBP7	protein-coding gene	IGFBP7	insulin like growth factor binding protein 7	protein-coding gene	gene with protein product	Approved	4q12	04q12	MAC25|IGFBP-7|PSF|FSTL2			insulin-like growth factor binding protein 7	I-set domain containing	593	1998-03-02		2015-11-12	2015-11-12	3490	ENSG00000163453	OTTHUMG00000128772	uc003hcn.4	S75725	NM_001253835	CCDS3512|CCDS58900	Q16270	7694637|7980422	MGI:1352480	RGD:1306201		IGFBP7	602867
INSR	protein-coding gene	INSR	insulin receptor	protein-coding gene	gene with protein product	Approved	19p13.2	19p13.2	CD220				Receptor Tyrosine Kinases|CD molecules|Fibronectin type III domain containing	321|471|555	1986-01-01			2016-10-05	3643	ENSG00000171105	OTTHUMG00000181992	uc002mgd.2	M10051	NM_000208	CCDS12176|CCDS42487	P06213	2983222	MGI:96575	RGD:2917		INSR	147670
ITIH2	protein-coding gene	ITIH2	inter-alpha-trypsin inhibitor heavy chain 2	protein-coding gene	gene with protein product	Approved	10p14	10p14	H2P			inter-alpha (globulin) inhibitor, H2 polypeptide	Gla domain containing	1250	1989-05-10		2011-10-26	2014-11-18	3698	ENSG00000151655	OTTHUMG00000017633	uc001ijs.4	X07173	NM_002216	CCDS31141	P19823	1385302|10100603	MGI:96619	RGD:1565426		ITIH2	146640
ITIH3	protein-coding gene	ITIH3	inter-alpha-trypsin inhibitor heavy chain 3	protein-coding gene	gene with protein product	Approved	3p21.1	03p21.1	H3P	pre-alpha (globulin) inhibitor, H3 polypeptide|inter-alpha-trypsin inhibitor heavy chain H3		inter-alpha (globulin) inhibitor, H3 polypeptide|inter-alpha (globulin) inhibitor H3			1989-05-10		2011-10-26	2014-11-19	3699	ENSG00000162267	OTTHUMG00000158956	uc003dfv.3		NM_002217	CCDS46845	Q06033	2465147|10100603	MGI:96620	RGD:620633		ITIH3	146650
ITIH4	protein-coding gene	ITIH4	inter-alpha-trypsin inhibitor heavy chain family member 4	protein-coding gene	gene with protein product	Approved	3p21.1	03p21.1	IHRP|H4P	plasma Kallikrein-sensitive glycoprotein	ITIHL1	inter-alpha (globulin) inhibitor H4 (plasma Kallikrein-sensitive glycoprotein)|inter-alpha-trypsin inhibitor heavy chain family, member 4			1995-11-30		2015-11-18	2015-11-18	3700	ENSG00000055955	OTTHUMG00000159023	uc003dfz.4	D38535	NM_002218	CCDS2865|CCDS54596	Q14624	9480842|7805892	MGI:109536	RGD:70881		ITIH4	600564
ITM2B	protein-coding gene	ITM2B	integral membrane protein 2B	protein-coding gene	gene with protein product	Approved	13q14.2	13q14.2	BRI|E25B|E3-16|BRICD2B|BRI2	BRICHOS domain containing 2B			BRICHOS domain containing	457	1999-04-15			2015-10-07	9445	ENSG00000136156	OTTHUMG00000016894	uc001vbz.4	AF092128	NM_021999	CCDS9409	Q9Y287	9795190	MGI:1309517	RGD:620727		ITM2B	603904
ITPR1	protein-coding gene	ITPR1	inositol 1,4,5-trisphosphate receptor type 1	protein-coding gene	gene with protein product	Approved	3p26.1	03p26.1	Insp3r1|IP3R1|ACV|PPP1R94	protein phosphatase 1, regulatory subunit 94	SCA15|SCA16|SCA29	spinocerebellar ataxia 15|spinocerebellar ataxia 16|spinocerebellar ataxia 29|inositol 1,4,5-trisphosphate receptor, type 1	Inositol 1,4,5-triphosphate receptors|Protein phosphatase 1 regulatory subunits	297|694	1990-03-14		2016-02-05	2016-10-24	3708	ENSG00000150995	OTTHUMG00000154996	uc021wsi.3	D26070	NM_002222	CCDS46740|CCDS54550|CCDS54551	Q14643	7945203|7500840|17590087|17932120|22986007	MGI:96623	RGD:2933		ITPR1	147265
KAT7	protein-coding gene	KAT7	lysine acetyltransferase 7	protein-coding gene	gene with protein product	Approved	17q21.33	17q21.33	HBOA|HBO1|ZC2HC7	histone acetyltransferase binding to ORC1	MYST2	MYST histone acetyltransferase 2|K(lysine) acetyltransferase 7	Zinc fingers C2HC-type|Lysine acetyltransferases	66|486	2003-06-03	2011-07-21	2016-02-12	2016-10-05	11143	ENSG00000136504	OTTHUMG00000161770	uc002ipm.4	AF074606	NM_007067	CCDS11554|CCDS56035|CCDS56036|CCDS56037|CCDS56038	O95251	10438470|10930412	MGI:2182799	RGD:727966			609880
KNG1	protein-coding gene	KNG1	kininogen 1	protein-coding gene	gene with protein product	Approved	3q27.3	03q27.3	BK	alpha-2-thiol proteinase inhibitor|bradykinin	KNG|BDK	kininogen	Endogenous ligands|Cystatins, type 3	542|967	1990-07-26	2004-05-26	2004-05-21	2014-11-19	3827	ENSG00000113889	OTTHUMG00000150348	uc003fqr.4		NM_001102416	CCDS3281|CCDS43183|CCDS54695	P01042	1733668	MGI:1097705|MGI:3027157	RGD:2980		KNG1	612358
M6PR	protein-coding gene	M6PR	mannose-6-phosphate receptor, cation dependent	protein-coding gene	gene with protein product	Approved	12p13.31	12p13.31	CD-MPR|CD-M6PR			mannose-6-phosphate receptor (cation dependent)	MRH domain containing	1233	1989-06-30		2016-03-10	2016-03-10	4074	ENSG00000003056	OTTHUMG00000168276	uc001qvf.4		NM_001207024	CCDS8598|CCDS73440	P20645		MGI:96904	RGD:1359355		M6PR	154540
MAN2A1	protein-coding gene	MAN2A1	mannosidase alpha class 2A member 1	protein-coding gene	gene with protein product	Approved	5q21.3	05q21.3	GOLIM7	golgi integral membrane protein 7	MANA2	mannosidase, alpha, class 2A, member 1	Mannosidases alpha class 2	1194	1993-11-01		2016-01-22	2016-01-22	4124	ENSG00000112893	OTTHUMG00000162834	uc003kou.3		NM_002372	CCDS34209	Q16706	1757461|15004235	MGI:104669	RGD:3038		MAN2A1	154582
MAPKBP1	protein-coding gene	MAPKBP1	mitogen-activated protein kinase binding protein 1	protein-coding gene	gene with protein product	Approved	15q15.1	15q15.1	KIAA0596			mitogen activated protein kinase binding protein 1	WD repeat domain containing	362	2005-07-21		2008-01-30	2014-11-19	23005	ENSG00000137802	OTTHUMG00000160227	uc001zoj.4	AB011168	NM_014994	CCDS32201|CCDS45239|CCDS58359	O60336	9628581|10471813	MGI:1347004	RGD:1307578		MAPKBP1	616786
MED13L	protein-coding gene	MED13L	mediator complex subunit 13 like	protein-coding gene	gene with protein product	Approved	12q24.21	12q24.21	KIAA1025|TRAP240L		THRAP2	thyroid hormone receptor associated protein 2|mediator complex subunit 13-like	Mediator complex	1061	2004-01-30	2007-07-30	2016-03-10	2016-10-05	23389	ENSG00000123066	OTTHUMG00000169404	uc001tvw.4	AB028948	NM_015335	CCDS9177	Q71F56		MGI:2670178	RGD:1305884		MED13L	608771
MICAL3	protein-coding gene	MICAL3	microtubule associated monooxygenase, calponin and LIM domain containing 3	protein-coding gene	gene with protein product	Approved	22q11.21	22q11.21	KIAA0819				LIM domain containing	1218	2005-02-16		2013-03-26	2016-10-03	57553	ENSG00000243156	OTTHUMG00000150067	uc002zng.5	AB037785	NM_001122731	CCDS46659|CCDS46660|CCDS46661	Q7RTP6	12110185	MGI:2442733	RGD:1359504		MICAL3	608882
MINA	protein-coding gene	MINA	MYC induced nuclear antigen	protein-coding gene	gene with protein product	Approved	3q11.2	03q11.2	MINA53|FLJ14393|mdig						2004-02-26			2016-10-05	84864	ENSG00000170854	OTTHUMG00000160107	uc003dsa.3	AB083189	NM_032778	CCDS2929|CCDS43114	Q8IUF8	12091391	MGI:1914264	RGD:708521		MINA	612049
MTCH2	protein-coding gene	MTCH2	mitochondrial carrier 2	protein-coding gene	gene with protein product	Approved	11p11.2	11p11.2	SLC25A50	solute carrier family 25, member 50		mitochondrial carrier homolog 2 (C. elegans)	Solute carriers	752	2003-05-20		2011-05-19	2014-11-19	23788	ENSG00000109919	OTTHUMG00000166926	uc010rho.3	AF085361	NM_014342	CCDS7943	Q9Y6C9		MGI:1929260	RGD:1308080		MTCH2	613221
NAPG	protein-coding gene	NAPG	NSF attachment protein gamma	protein-coding gene	gene with protein product	Approved	18p11.22	18p11.22		gamma SNAP		N-ethylmaleimide-sensitive factor attachment protein, gamma			1998-12-17		2016-02-01	2016-10-05	8774	ENSG00000134265	OTTHUMG00000179119	uc002kon.4	U78107	NM_003826	CCDS45827	Q99747	9269766	MGI:104561	RGD:1310109		NAPG	603216
NCK2	protein-coding gene	NCK2	NCK adaptor protein 2	protein-coding gene	gene with protein product	Approved	2q12.2	02q12.2	NCKbeta				SH2 domain containing	741	1998-10-29			2016-10-05	8440	ENSG00000071051	OTTHUMG00000153116	uc002tdg.4	AF043119	NM_003581	CCDS33266	O43639	9737977|16752908	MGI:1306821	RGD:1305965		NCK2	604930
NSF	protein-coding gene	NSF	N-ethylmaleimide sensitive factor, vesicle fusing ATPase	protein-coding gene	gene with protein product	Approved	17q21.31	17q21.31	SKD2	N-ethylmaleimide-sensitive factor-like protein		N-ethylmaleimide-sensitive factor|N-ethylmaleimide sensitive factor	AAA ATPases	413	1996-08-28		2016-07-01	2016-10-05	4905	ENSG00000073969	OTTHUMG00000134315	uc002iku.4		NM_006178	CCDS42354	P46459	1315316|8875895	MGI:104560	RGD:621594		NSF	601633
NUCB2	protein-coding gene	NUCB2	nucleobindin 2	protein-coding gene	gene with protein product	Approved	11p15.1	11p15.1	NEFA				EF-hand domain containing	863	1996-09-13			2014-11-19	4925	ENSG00000070081	OTTHUMG00000166050	uc001mmw.4	AF052642	NM_005013	CCDS41623|CCDS81556	P80303	7811391	MGI:1858179	RGD:620888		NUCB2	608020
OTUD7A	protein-coding gene	OTUD7A	OTU deubiquitinase 7A	protein-coding gene	gene with protein product	Approved	15q13.3	15q13.3	CEZANNE2		C15orf16|OTUD7	chromosome 15 open reading frame 16|OTU domain containing 7|OTU domain containing 7A	OTU domain containing	669	2003-05-12	2006-07-07	2014-02-24	2016-10-05	161725	ENSG00000169918	OTTHUMG00000129275	uc001zfq.4	AJ430383	NM_130901	CCDS10026	Q8TE49	23827681	MGI:2158505	RGD:1563721		OTUD7A	612024
PARD3	protein-coding gene	PARD3	par-3 family cell polarity regulator	protein-coding gene	gene with protein product	Approved	10p11.22-p11.21	10p11.22-p11.21	PAR3|PARD3A|Bazooka|Baz|ASIP|PPP1R118	atypical PKC isotype-specific interacting protein|par-3 family cell polarity regulator alpha|protein phosphatase 1, regulatory subunit 118		par-3 (partitioning defective 3, C.elegans) homolog|par-3 partitioning defective 3 homolog (C. elegans)	Protein phosphatase 1 regulatory subunits|PDZ domain containing	694|1220	2001-07-27		2013-08-28	2016-11-16	56288	ENSG00000148498	OTTHUMG00000017948	uc057srn.1	AF252293	NM_019619	CCDS7178|CCDS53509|CCDS53510|CCDS53511|CCDS53512|CCDS53513|CCDS53514|CCDS53515|CCDS53516	Q8TEW0	10934474	MGI:2135608	RGD:620374		PARD3	606745
PARD3B	protein-coding gene	PARD3B	par-3 family cell polarity regulator beta	protein-coding gene	gene with protein product	Approved	2q33.3	02q33.3	Par3L|PAR3beta		ALS2CR19	amyotrophic lateral sclerosis 2 (juvenile) chromosome region, candidate 19|par-3 partitioning defective 3 homolog B (C. elegans)	PDZ domain containing	1220	2001-01-26	2006-09-28	2013-08-28	2015-08-25	117583	ENSG00000116117	OTTHUMG00000154562	uc002var.2	AB053321	NM_057177	CCDS42804|CCDS42805|CCDS42806|CCDS77511	Q8TEW8	11586298|12459187	MGI:1919301	RGD:1584992		PARD3B
PEAK1	protein-coding gene	PEAK1	pseudopodium enriched atypical kinase 1	protein-coding gene	gene with protein product	Approved	15q24.3	15q24.3	KIAA2002|sgk269						2013-09-27		2016-01-13	2016-01-13	79834	ENSG00000173517	OTTHUMG00000172618			NM_024776	CCDS42062	Q9H792	16879967|20534451	MGI:2442366	RGD:1312026			614248
PI4KA	protein-coding gene	PI4KA	phosphatidylinositol 4-kinase alpha	protein-coding gene	gene with protein product	Approved	22q11.21	22q11.21	PI4K-ALPHA|pi4K230		PIK4CA	phosphatidylinositol 4-kinase, catalytic, alpha			1998-04-07	2007-08-02	2016-02-23	2016-04-25	5297	ENSG00000241973	OTTHUMG00000167440	uc002zsz.5	L36151	NM_058004	CCDS33603	P42356	7961848|8662589	MGI:2448506	RGD:621213		PI4KA	600286
PON1	protein-coding gene	PON1	paraoxonase 1	protein-coding gene	gene with protein product	Approved	7q21.3	07q21.3	ESA	esterase A|arylesterase 1	PON		Paraoxonases	463	2001-06-22			2014-11-19	5444	ENSG00000005421	OTTHUMG00000153894	uc003uns.4	AF539592	NM_000446	CCDS5638	P27169	8661009|15450851	MGI:103295	RGD:620062	ALSOD, the Amyotrophic Lateral Sclerosis Online Genetic Database|http://alsod.iop.kcl.ac.uk/	PON1	168820
PPP1R12B	protein-coding gene	PPP1R12B	protein phosphatase 1 regulatory subunit 12B	protein-coding gene	gene with protein product	Approved	1q32.1	01q32.1	MGC87886|MGC131980|PP1bp55	myosin phosphatase regulatory subunit|myosin phosphatase, target subunit 2	MYPT2	protein phosphatase 1, regulatory (inhibitor) subunit 12B|protein phosphatase 1, regulatory subunit 12B	Ankyrin repeat domain containing|Protein phosphatase 1 regulatory subunits	403|694	1998-07-13	2001-08-10	2015-11-18	2015-11-18	4660	ENSG00000077157	OTTHUMG00000041393	uc001gya.3	AB003062	NM_032105	CCDS1426|CCDS44294|CCDS44295|CCDS53458|CCDS53459|CCDS73005|CCDS81416	O60237	9570949	MGI:1916417	RGD:1309287		PPP1R12B	603768
PTPN6	protein-coding gene	PTPN6	protein tyrosine phosphatase, non-receptor type 6	protein-coding gene	gene with protein product	Approved	12p13.31	12p13.31	HCP|HCPH|PTP-1C|SHP-1|SHP1				SH2 domain containing|Protein tyrosine phosphatases, non-receptor type	741|812	1992-02-12			2014-11-19	5777	ENSG00000111679	OTTHUMG00000168518	uc001qsa.1		NM_002831	CCDS41744|CCDS44820|CCDS44821	P29350	1639416	MGI:96055	RGD:620660		PTPN6	176883
PXK	protein-coding gene	PXK	PX domain containing serine/threonine kinase like	protein-coding gene	gene with protein product	Approved	3p14.3	03p14.3	FLJ20335			PX domain containing serine/threonine kinase			2003-11-07		2016-01-27	2016-10-05	54899	ENSG00000168297	OTTHUMG00000159149	uc003djz.3	AY274811	NM_017771	CCDS2889|CCDS74952|CCDS74954|CCDS74955	Q7Z7A4	20086096	MGI:1289230	RGD:727819		PXK	611450
RAB14	protein-coding gene	RAB14	RAB14, member RAS oncogene family	protein-coding gene	gene with protein product	Approved	9q33.2	09q33.2	FBP|RAB-14	F protein-binding protein 1|bA165P4.3 (member RAS oncogene family)|small GTP binding protein RAB14			RAB, member RAS oncogene GTPases	388	2001-09-14			2015-02-02	51552	ENSG00000119396	OTTHUMG00000020582	uc004blc.4	AF152463	NM_016322	CCDS6827	P61106	9792283|15004230	MGI:1915615	RGD:620881		RAB14	612673
RAB1A	protein-coding gene	RAB1A	RAB1A, member RAS oncogene family	protein-coding gene	gene with protein product	Approved	2p14	02p14	YPT1	Rab GTPase YPT1 homolog (yeast)	RAB1		RAB, member RAS oncogene GTPases	388	1990-01-22	2002-03-17		2014-11-18	5861	ENSG00000138069	OTTHUMG00000152725	uc002sdm.4	M28209	NM_004161	CCDS46305|CCDS46306	P62820	2501306	MGI:97842	RGD:619736		RAB1A	179508
RAB8A	protein-coding gene	RAB8A	RAB8A, member RAS oncogene family	protein-coding gene	gene with protein product	Approved	19p13.11	19p13.11	RAB8		MEL	mel transforming oncogene (derived from cell line NK14)	RAB, member RAS oncogene GTPases	388	1986-01-01	2004-01-30	2004-01-30	2016-01-15	4218	ENSG00000167461	OTTHUMG00000182238	uc002ndn.5		NM_005370	CCDS12339	P61006	1886711|8408203	MGI:96960	RGD:621144		RAB8A	165040
RALGAPA1	protein-coding gene	RALGAPA1	Ral GTPase activating protein catalytic alpha subunit 1	protein-coding gene	gene with protein product	Approved	14q13.2	14q13.2	GRIPE|DKFZp667F074|KIAA0884|Tulip1|RalGAPalpha1	tuberin-like protein 1|GAP-related interacting protein to E12	GARNL1	GTPase activating RANGAP domain-like 1|GTPase activating Rap/RanGAP domain-like 1			2003-10-09	2009-09-09	2016-01-26	2016-01-26	253959	ENSG00000174373	OTTHUMG00000170619	uc001wtj.4	AK126975	XM_210022	CCDS32064|CCDS32065|CCDS61439|CCDS61440|CCDS81797	Q6GYQ0	19520869	MGI:1931050	RGD:620642		RALGAPA1	608884
RALY	protein-coding gene	RALY	RALY heterogeneous nuclear ribonucleoprotein	protein-coding gene	gene with protein product	Approved	20q11.22	20q11.22	P542|HNRPCL2			RNA-binding protein (autoantigenic, hnRNP-associated with lethal yellow)|RNA binding protein, autoantigenic (hnRNP-associated with lethal yellow homolog (mouse))	RNA binding motif containing	725	2001-06-21		2013-08-06	2016-10-05	22913	ENSG00000125970	OTTHUMG00000032283	uc002xab.4	AF148457	NM_007367	CCDS13229|CCDS13230	Q9UKM9	10500250|23614458	MGI:97850	RGD:1307228		RALY	614663
RPL13	protein-coding gene	RPL13	ribosomal protein L13	protein-coding gene	gene with protein product	Approved	16q24.3	16q24.3	D16S444E|BBC1|L13						1998-07-23			2014-11-18	6137	ENSG00000167526	OTTHUMG00000133770	uc002fnm.3	AB007172	NM_000977	CCDS10979|CCDS58492	P26373	9582194	MGI:105922	RGD:621179		RPL13	113703
RPL31	protein-coding gene	RPL31	ribosomal protein L31	protein-coding gene	gene with protein product	Approved	2q11.2	02q11.2	L31				L ribosomal proteins	729	1990-06-11			2014-11-18	6160	ENSG00000071082	OTTHUMG00000130687	uc002taq.5	X15940	NM_001098577	CCDS2049|CCDS46373|CCDS46374	P62899	2780320|11875025	MGI:2149632	RGD:621202		RPL31
RPL6	protein-coding gene	RPL6	ribosomal protein L6	protein-coding gene	gene with protein product	Approved	12q24.13	12q24.13	TAXREB107|L6		TXREB1		L ribosomal proteins	729	1993-06-15			2014-11-19	6128	ENSG00000089009	OTTHUMG00000169685	uc001ttv.4	X69391	NM_000970	CCDS9162	Q02878	8479925|8457378	MGI:108057	RGD:619826		RPL6	603703
RPL7	protein-coding gene	RPL7	ribosomal protein L7	protein-coding gene	gene with protein product	Approved	8q21.11	08q21.11	humL7-1|L7				L ribosomal proteins	729	1998-08-14			2016-10-05	6129	ENSG00000147604	OTTHUMG00000134312	uc064nrp.1	L16557	NM_000971	CCDS6212	P18124	8360149|8441630	MGI:98073	RGD:735169		RPL7	604166
RPL8	protein-coding gene	RPL8	ribosomal protein L8	protein-coding gene	gene with protein product	Approved	8q24.3	08q24.3	L8				L ribosomal proteins	729	1994-05-16			2011-04-06	6132	ENSG00000161016	OTTHUMG00000165249	uc003zec.4	Z28407	NM_000973	CCDS6433	P62917	7506540|9582194	MGI:1350927	RGD:619827		RPL8	604177
RPS13	protein-coding gene	RPS13	ribosomal protein S13	protein-coding gene	gene with protein product	Approved	11p15.1	11p15.1	S13	40S ribosomal protein S13			S ribosomal proteins	728	1993-11-05			2016-10-05	6207	ENSG00000110700	OTTHUMG00000165988	uc001mmp.4	X79239	NM_001017	CCDS7823	P62277	8332508|9582194	MGI:1915302	RGD:621027		RPS13	180476
RPS20	protein-coding gene	RPS20	ribosomal protein S20	protein-coding gene	gene with protein product	Approved	8q12.1	08q12.1	S20				S ribosomal proteins	728	1998-08-18			2016-11-01	6224	ENSG00000008988	OTTHUMG00000164297	uc003xsn.3	L06498	NM_001023	CCDS6163|CCDS55231	P60866	9582194|8479924	MGI:1914677	RGD:621037		RPS20	603682
RYR3	protein-coding gene	RYR3	ryanodine receptor 3	protein-coding gene	gene with protein product	Approved	15q13.3-q14	15q13.3-q14					Ryanodine receptors|EF-hand domain containing	287|863	1993-05-12			2016-11-16	6263	ENSG00000198838	OTTHUMG00000172253	uc284npy.1		NM_001036	CCDS45210|CCDS58351	Q15413	8276408	MGI:99684	RGD:68952		RYR3	180903
SEC24A	protein-coding gene	SEC24A	SEC24 homolog A, COPII coat complex component	protein-coding gene	gene with protein product	Approved	5q31.1	05q31.1				SEC24 (S. cerevisiae) related gene family, member A|SEC24 family, member A (S. cerevisiae)|SEC24 family member A			2000-01-07		2015-08-05	2015-09-02	10802	ENSG00000113615	OTTHUMG00000163064	uc003kzs.4	AJ131244	NM_021982	CCDS43363|CCDS58967	O95486	10075675|10329445	MGI:1924621	RGD:1309451		SEC24A	607183
SEC31A	protein-coding gene	SEC31A	SEC31 homolog A, COPII coat complex component	protein-coding gene	gene with protein product	Approved	4q21.22	04q21.22	KIAA0905|ABP125|ABP130		SEC31L1	SEC31-like 1 (S. cerevisiae)|Sec31 homolog A (S. cerevisiae)|SEC31 homolog A (S. cerevisiae)	WD repeat domain containing	362	2004-01-12	2006-09-07	2015-08-05	2016-10-05	22872	ENSG00000138674	OTTHUMG00000130297	uc003hnm.4	AB018358	NM_016211	CCDS3596|CCDS3597|CCDS43244|CCDS47088|CCDS54773|CCDS75155|CCDS75156	O94979	10788476|18692470	MGI:1916412	RGD:620233		SEC31A	610257
SLC10A1	protein-coding gene	SLC10A1	solute carrier family 10 member 1	protein-coding gene	gene with protein product	Approved	14q24.1	14q24.1	NTCP	Na+/taurocholate cotransporting polypeptide		solute carrier family 10 (sodium/bile acid cotransporter), member 1	Solute carriers	752	1994-02-16		2016-02-17	2016-10-05	6554	ENSG00000100652	OTTHUMG00000171236	uc001xlr.3	L21893	NM_003049	CCDS9797	Q14973	8132774	MGI:97379	RGD:3681		SLC10A1	182396
SLC2A2	protein-coding gene	SLC2A2	solute carrier family 2 member 2	protein-coding gene	gene with protein product	Approved	3q26.2	03q26.2			GLUT2	solute carrier family 2 (facilitated glucose transporter), member 2	Solute carriers	752	1989-01-13		2016-02-17	2016-02-17	6514	ENSG00000163581	OTTHUMG00000158997	uc003fhe.2	J03810	NM_000340	CCDS3215	P11168	1852621	MGI:1095438	RGD:3705		SLC2A2	138160
SNAP29	protein-coding gene	SNAP29	synaptosome associated protein 29	protein-coding gene	gene with protein product	Approved	22q11.21	22q11.21	SNAP-29|CEDNIK	soluble 29 kDa NSF attachment protein		synaptosomal-associated protein, 29kDa	SNAREs	1124	1998-12-17		2016-06-01	2016-06-01	9342	ENSG00000099940	OTTHUMG00000150765	uc011ahw.3	AF115436	NM_004782	CCDS13784	O95721	9852078|10591208	MGI:1914724	RGD:620225		SNAP29	604202
SND1	protein-coding gene	SND1	staphylococcal nuclease and tudor domain containing 1	protein-coding gene	gene with protein product	Approved	7q32.1	07q32.1	TDRD11|p100	p100 EBNA2 co-activator|Tudor-SN			Tudor domain containing	780	2006-12-19			2016-10-05	27044	ENSG00000197157	OTTHUMG00000157560	uc003vmi.4		NM_014390	CCDS34747	Q7KZF4	7651391|9003410|12819296	MGI:1929266	RGD:631340		SND1	602181
SNX2	protein-coding gene	SNX2	sorting nexin 2	protein-coding gene	gene with protein product	Approved	5q23.2	05q23.2					Sorting nexins|PX-BAR domain containing	754|1290	1996-07-17			2015-08-26	6643	ENSG00000205302	OTTHUMG00000163020	uc003kte.5	AF043453	NM_003100	CCDS34217|CCDS64234	O60749	9819414	MGI:1915054	RGD:1310291		SNX2	605929
SNX27	protein-coding gene	SNX27	sorting nexin family member 27	protein-coding gene	gene with protein product	Approved	1q21.3	01q21.3	MY014|KIAA0488|MGC20471				Sorting nexins|PDZ domain containing	754|1220	2003-09-05			2014-11-18	81609	ENSG00000143376	OTTHUMG00000013052	uc001eyn.2	AB007957	NM_030918	CCDS1001|CCDS81377	Q96L92	12461558	MGI:1923992	RGD:628705		SNX27	611541
STXBP3	protein-coding gene	STXBP3	syntaxin binding protein 3	protein-coding gene	gene with protein product	Approved	1p13.3	01p13.3	UNC-18C						1996-12-27			2014-11-19	6814	ENSG00000116266	OTTHUMG00000011122	uc001dvy.4	D63506	NM_007269	CCDS790	O00186	10194441	MGI:107362	RGD:619968		STXBP3	608339
TDRD12	protein-coding gene	TDRD12	tudor domain containing 12	protein-coding gene	gene with protein product	Approved	19q13.11	19q13.11	ECAT8|FLJ13072				Tudor domain containing	780	2007-11-15			2013-01-23	91646	ENSG00000173809	OTTHUMG00000177230	uc002ntq.3	AK023134	NM_001015890	CCDS46038	Q587J7	11441184	MGI:1919231	RGD:1562792		TDRD12
TECR	protein-coding gene	TECR	trans-2,3-enoyl-CoA reductase	protein-coding gene	gene with protein product	Approved	19p13.12	19p13.12	TER|MRT14		SC2|GPSN2	glycoprotein, synaptic 2			1999-07-22	2009-07-21	2009-07-21	2014-11-19	9524	ENSG00000099797	OTTHUMG00000183290	uc002mza.4	AK001416	NM_138501	CCDS12313	Q9NZ01	9653160|12482854	MGI:1915408	RGD:620376		TECR	610057
TET2	protein-coding gene	TET2	tet methylcytosine dioxygenase 2	protein-coding gene	gene with protein product	Approved	4q24	04q24	FLJ20032		KIAA1546	KIAA1546|tet oncogene family member 2			2006-06-20	2008-03-12	2011-09-30	2016-11-17	54790	ENSG00000168769	OTTHUMG00000131213	uc021xqk.1	AB046766	NM_017628	CCDS3666|CCDS47120	Q6N021	10997877|12646957	MGI:2443298	RGD:1311625	LRG_626|http://www.lrg-sequence.org/LRG/LRG_626	TET2	612839
TFRC	protein-coding gene	TFRC	transferrin receptor	protein-coding gene	gene with protein product	Approved	3q29	03q29	CD71|TFR1|p90			transferrin receptor (p90, CD71)	CD molecules	471	2001-06-22		2013-09-19	2014-11-19	7037	ENSG00000072274	OTTHUMG00000155714	uc003fwa.5	X01060	NM_001128148	CCDS3312|CCDS82891	P02786		MGI:98822	RGD:70488		TFRC	190010
[truncated: 10 more rows]
