# Supplementary material for: A type 2 diabetes disease module with a high collective influence for Cdk2 and PTPLAD1 is localized in endosomes
Source: PLoS One. 2018 Oct 9;13(10):e0205180. doi: 10.1371/journal.pone.0205180 (PMC6177195; doi:10.1371/journal.pone.0205180)
Supplement: S6 Table — (XLS) [file pone.0205180.s011.xls]

## Sheet: RNAseq-109 candidate genes
CANDIDATE GENES	Ensembl Gene ID	DAG Symbol	Mutual Rank	Pearson Correlation	BioType	Chromosome	Chromosome Start	Chromosome End	Annotation
ABCB1	ENSG00000073060	SCARB1	122.5	0.38	protein_coding	12	125261402	125367214	scavenger receptor class B, member 1
ABCB1	ENSG00000124299	PEPD	283.5	0.31	protein_coding	19	33877856	34012700	peptidase D
ABCB1	ENSG00000171105	INSR	423.2	0.26	protein_coding	19	7112266	7294045	insulin receptor
ABCB1	ENSG00000130203	APOE	105.5	0.42	protein_coding	19	45409011	45412650	apolipoprotein E
ABCB1	ENSG00000159723	AGRP	163.7	0.39	protein_coding	16	67516474	67517716	agouti related protein homolog (mouse)
ABCC2	ENSG00000148737	TCF7L2	57.2	0.46	protein_coding	10	114710009	114927437	transcription factor 7-like 2 (T-cell specific, HMG-box)
ABCC2	ENSG00000163581	SLC2A2	306.5	0.34	protein_coding	3	170714137	170744539	solute carrier family 2 (facilitated glucose transporter), member 2
ABCC2	ENSG00000116678	LEPR	316.7	0.31	protein_coding	1	65886248	66107242	leptin receptor
ABCC2	ENSG00000113889	KNG1	412.1	0.31	protein_coding	3	186435065	186461743	kininogen 1
ABCC2	ENSG00000101076	HNF4A	201.8	0.38	protein_coding	20	42984340	43061485	hepatocyte nuclear factor 4, alpha
ABCC2	ENSG00000204444	APOM	484.2	0.3	protein_coding	6	31620193	31625987	apolipoprotein M
ABCC2	ENSG00000084674	APOB	238	0.36	protein_coding	2	21224301	21266945	apolipoprotein B
ABCC2	ENSG00000143921	ABCG8	221.2	0.38	protein_coding	2	44066103	44105605	ATP-binding cassette, sub-family G (WHITE), member 8
ACO1	ENSG00000132170	PPARG	91.4	0.48	protein_coding	3	12328867	12475855	peroxisome proliferator-activated receptor gamma
ACO1	ENSG00000124299	PEPD	198.2	0.39	protein_coding	19	33877856	34012700	peptidase D
ACO1	ENSG00000175445	LPL	108	0.42	protein_coding	8	19759228	19824769	lipoprotein lipase
ACO1	ENSG00000174697	LEP	65.3	0.53	protein_coding	7	127881337	127897681	leptin
ACO1	ENSG00000169047	IRS1	152.7	0.36	protein_coding	2	227596033	227664475	insulin receptor substrate 1
ACO1	ENSG00000017427	IGF1	187.4	0.39	protein_coding	12	102789645	102874423	insulin-like growth factor 1 (somatomedin C)
ACO1	ENSG00000111275	ALDH2	156.2	0.46	protein_coding	12	112204691	112247782	aldehyde dehydrogenase 2 family (mitochondrial)
ACO1	ENSG00000151632	AKR1C2	120.9	0.45	protein_coding	10	5029967	5060223	aldo-keto reductase family 1, member C2
ACO1	ENSG00000138031	ADCY3	257	0.31	protein_coding	2	25042038	25142708	adenylate cyclase 3
ACTB	ENSG00000196230	TUBB	3.5	0.63	protein_coding	6	30687978	30693203	tubulin, beta class I
ACTB	ENSG00000196396	PTPN1	304.2	0.35	protein_coding	20	49126891	49201299	protein tyrosine phosphatase, non-receptor type 1
ACTB	ENSG00000204264	PSMB8	418	0.36	protein_coding	6	32808494	32812480	proteasome (prosome, macropain) subunit, beta type, 8
ACTB	ENSG00000226979	LTA	328.1	0.36	protein_coding	6	31539831	31542101	lymphotoxin alpha
ACTB	ENSG00000137309	HMGA1	363.5	0.34	protein_coding	6	34204650	34214008	high mobility group AT-hook 1
AHSG	ENSG00000163581	SLC2A2	238.1	0.4	protein_coding	3	170714137	170744539	solute carrier family 2 (facilitated glucose transporter), member 2
AHSG	ENSG00000117707	PROX1	284	0.33	protein_coding	1	214156524	214214595	prospero homeobox 1
AHSG	ENSG00000131910	NR0B2	4.2	0.74	protein_coding	1	27237980	27240457	nuclear receptor subfamily 0, group B, member 2
AHSG	ENSG00000113889	KNG1	186.1	0.44	protein_coding	3	186435065	186461743	kininogen 1
AHSG	ENSG00000055955	ITIH4	337.8	0.32	protein_coding	3	52846991	52865495	inter-alpha-trypsin inhibitor heavy chain family, member 4
AHSG	ENSG00000167244	IGF2	192.5	0.31	protein_coding	11	2150342	2170833	insulin-like growth factor 2 (somatomedin A)
AHSG	ENSG00000101076	HNF4A	201.5	0.41	protein_coding	20	42984340	43061485	hepatocyte nuclear factor 4, alpha
AHSG	ENSG00000135100	HNF1A	459.9	0.31	protein_coding	12	121416346	121440315	HNF1 homeobox A
AHSG	ENSG00000084734	GCKR	199.6	0.44	protein_coding	2	27719709	27746554	glucokinase (hexokinase 4) regulator
AHSG	ENSG00000166278	C2	98.1	0.5	protein_coding	6	31865562	31913449	complement component 2
AHSG	ENSG00000204444	APOM	27.2	0.69	protein_coding	6	31620193	31625987	apolipoprotein M
AHSG	ENSG00000130203	APOE	237	0.38	protein_coding	19	45409011	45412650	apolipoprotein E
AHSG	ENSG00000130208	APOC1	98.2	0.51	protein_coding	19	45417504	45422606	apolipoprotein C-I
AHSG	ENSG00000084674	APOB	299.4	0.34	protein_coding	2	21224301	21266945	apolipoprotein B
AHSG	ENSG00000110243	APOA5	213.7	0.41	protein_coding	11	116660083	116663136	apolipoprotein A-V
AHSG	ENSG00000143921	ABCG8	349.2	0.33	protein_coding	2	44066103	44105605	ATP-binding cassette, sub-family G (WHITE), member 8
ALB	ENSG00000163581	SLC2A2	17.7	0.9	protein_coding	3	170714137	170744539	solute carrier family 2 (facilitated glucose transporter), member 2
ALB	ENSG00000117707	PROX1	106.4	0.52	protein_coding	1	214156524	214214595	prospero homeobox 1
ALB	ENSG00000131910	NR0B2	233.4	0.39	protein_coding	1	27237980	27240457	nuclear receptor subfamily 0, group B, member 2
ALB	ENSG00000113889	KNG1	8.9	0.95	protein_coding	3	186435065	186461743	kininogen 1
ALB	ENSG00000055955	ITIH4	172.9	0.62	protein_coding	3	52846991	52865495	inter-alpha-trypsin inhibitor heavy chain family, member 4
ALB	ENSG00000101076	HNF4A	424.1	0.36	protein_coding	20	42984340	43061485	hepatocyte nuclear factor 4, alpha
ALB	ENSG00000084734	GCKR	98.6	0.77	protein_coding	2	27719709	27746554	glucokinase (hexokinase 4) regulator
ALB	ENSG00000243649	CFB	277.5	0.37	protein_coding	6	31895475	31919861	complement factor B
ALB	ENSG00000166278	C2	142.8	0.67	protein_coding	6	31865562	31913449	complement component 2
ALB	ENSG00000204444	APOM	81.9	0.72	protein_coding	6	31620193	31625987	apolipoprotein M
ALB	ENSG00000130203	APOE	264.4	0.43	protein_coding	19	45409011	45412650	apolipoprotein E
ALB	ENSG00000130208	APOC1	37.8	0.86	protein_coding	19	45417504	45422606	apolipoprotein C-I
ALB	ENSG00000084674	APOB	109.1	0.59	protein_coding	2	21224301	21266945	apolipoprotein B
ALB	ENSG00000110243	APOA5	136.3	0.7	protein_coding	11	116660083	116663136	apolipoprotein A-V
ALB	ENSG00000111275	ALDH2	230.9	0.51	protein_coding	12	112204691	112247782	aldehyde dehydrogenase 2 family (mitochondrial)
ALB	ENSG00000143921	ABCG8	138.3	0.63	protein_coding	2	44066103	44105605	ATP-binding cassette, sub-family G (WHITE), member 8
ANKFY1	ENSG00000141564	RPTOR	114.3	0.47	protein_coding	17	78518619	78940171	regulatory associated protein of MTOR, complex 1
ANKFY1	ENSG00000111540	RAB5B	365.1	0.36	protein_coding	12	56367697	56388490	RAB5B, member RAS oncogene family
ANKFY1	ENSG00000096433	ITPR3	455.1	0.35	protein_coding	6	33588142	33664351	inositol 1,4,5-trisphosphate receptor, type 3
ANKFY1	ENSG00000140443	IGF1R	322	0.36	protein_coding	15	99192200	99507759	insulin-like growth factor 1 receptor
AP1B1	ENSG00000204394	VARS	67.5	0.5	protein_coding	6	31745295	31763730	valyl-tRNA synthetase
AP1B1	ENSG00000204371	EHMT2	336.9	0.4	protein_coding	6	31847536	31865464	euchromatic histone-lysine N-methyltransferase 2
AP1B1	ENSG00000204463	BAG6	98.5	0.47	protein_coding	6	31606805	31620482	BCL2-associated athanogene 6
AP1B1	ENSG00000138031	ADCY3	87.1	0.44	protein_coding	2	25042038	25142708	adenylate cyclase 3
AP1G1	ENSG00000036549	ZZZ3	136.5	0.45	protein_coding	1	78028101	78149104	zinc finger, ZZ-type containing 3
AP1G1	ENSG00000029725	RABEP1	309.1	0.4	protein_coding	17	5185558	5289129	rabaptin, RAB GTPase binding effector protein 1
AP1G1	ENSG00000140443	IGF1R	345.5	0.35	protein_coding	15	99192200	99507759	insulin-like growth factor 1 receptor
AP1G1	ENSG00000162613	FUBP1	336.3	0.41	protein_coding	1	78409740	78444794	far upstream element (FUSE) binding protein 1
AP1M1	ENSG00000196230	TUBB	363.1	0.38	protein_coding	6	30687978	30693203	tubulin, beta class I
AP1M1	ENSG00000196396	PTPN1	288	0.36	protein_coding	20	49126891	49201299	protein tyrosine phosphatase, non-receptor type 1
AP1M1	ENSG00000137312	FLOT1	382.6	0.35	protein_coding	6	30695486	30710510	flotillin 1
AP1M1	ENSG00000204463	BAG6	308.7	0.38	protein_coding	6	31606805	31620482	BCL2-associated athanogene 6
AP1S1	ENSG00000148737	TCF7L2	413.4	0.43	protein_coding	10	114710009	114927437	transcription factor 7-like 2 (T-cell specific, HMG-box)
AP1S1	ENSG00000116678	LEPR	243.6	0.45	protein_coding	1	65886248	66107242	leptin receptor
AP1S1	ENSG00000204438	GPANK1	126.2	0.61	protein_coding	6	31629006	31634060	G patch domain and ankyrin repeats 1
APOA1	ENSG00000163581	SLC2A2	34.5	0.84	protein_coding	3	170714137	170744539	solute carrier family 2 (facilitated glucose transporter), member 2
APOA1	ENSG00000117707	PROX1	147.7	0.49	protein_coding	1	214156524	214214595	prospero homeobox 1
APOA1	ENSG00000131910	NR0B2	99.2	0.53	protein_coding	1	27237980	27240457	nuclear receptor subfamily 0, group B, member 2
APOA1	ENSG00000113889	KNG1	57.7	0.83	protein_coding	3	186435065	186461743	kininogen 1
APOA1	ENSG00000055955	ITIH4	131.8	0.67	protein_coding	3	52846991	52865495	inter-alpha-trypsin inhibitor heavy chain family, member 4
APOA1	ENSG00000101076	HNF4A	134.2	0.59	protein_coding	20	42984340	43061485	hepatocyte nuclear factor 4, alpha
APOA1	ENSG00000084734	GCKR	90.6	0.76	protein_coding	2	27719709	27746554	glucokinase (hexokinase 4) regulator
APOA1	ENSG00000243649	CFB	267.3	0.38	protein_coding	6	31895475	31919861	complement factor B
APOA1	ENSG00000166278	C2	113.7	0.71	protein_coding	6	31865562	31913449	complement component 2
APOA1	ENSG00000204444	APOM	48.2	0.76	protein_coding	6	31620193	31625987	apolipoprotein M
APOA1	ENSG00000130203	APOE	235	0.44	protein_coding	19	45409011	45412650	apolipoprotein E
APOA1	ENSG00000130208	APOC1	42.9	0.81	protein_coding	19	45417504	45422606	apolipoprotein C-I
APOA1	ENSG00000084674	APOB	81	0.63	protein_coding	2	21224301	21266945	apolipoprotein B
APOA1	ENSG00000110243	APOA5	70.2	0.78	protein_coding	11	116660083	116663136	apolipoprotein A-V
APOA1	ENSG00000111275	ALDH2	219.2	0.52	protein_coding	12	112204691	112247782	aldehyde dehydrogenase 2 family (mitochondrial)
APOA1	ENSG00000143921	ABCG8	24.2	0.74	protein_coding	2	44066103	44105605	ATP-binding cassette, sub-family G (WHITE), member 8
APOA4	ENSG00000163581	SLC2A2	384.6	0.29	protein_coding	3	170714137	170744539	solute carrier family 2 (facilitated glucose transporter), member 2
APOA4	ENSG00000124299	PEPD	406.1	0.28	protein_coding	19	33877856	34012700	peptidase D
APOA4	ENSG00000131910	NR0B2	161	0.38	protein_coding	1	27237980	27240457	nuclear receptor subfamily 0, group B, member 2
APOA4	ENSG00000167244	IGF2	200.5	0.3	protein_coding	11	2150342	2170833	insulin-like growth factor 2 (somatomedin A)
APOA4	ENSG00000101076	HNF4A	76.3	0.57	protein_coding	20	42984340	43061485	hepatocyte nuclear factor 4, alpha
APOA4	ENSG00000135100	HNF1A	159.3	0.41	protein_coding	12	121416346	121440315	HNF1 homeobox A
APOA4	ENSG00000065361	ERBB3	180.4	0.37	protein_coding	12	56473641	56497289	v-erb-b2 avian erythroblastic leukemia viral oncogene homolog 3
APOA4	ENSG00000173406	DAB1	22.6	0.61	protein_coding	1	57460451	59012406	Dab, reelin signal transducer, homolog 1 (Drosophila)
APOA4	ENSG00000084674	APOB	181.8	0.41	protein_coding	2	21224301	21266945	apolipoprotein B
APOA4	ENSG00000143921	ABCG8	189.4	0.45	protein_coding	2	44066103	44105605	ATP-binding cassette, sub-family G (WHITE), member 8
APOC2	ENSG00000163581	SLC2A2	92	0.78	protein_coding	3	170714137	170744539	solute carrier family 2 (facilitated glucose transporter), member 2
APOC2	ENSG00000117707	PROX1	223.8	0.44	protein_coding	1	214156524	214214595	prospero homeobox 1
APOC2	ENSG00000131910	NR0B2	324.9	0.34	protein_coding	1	27237980	27240457	nuclear receptor subfamily 0, group B, member 2
APOC2	ENSG00000113889	KNG1	81.4	0.83	protein_coding	3	186435065	186461743	kininogen 1
APOC2	ENSG00000055955	ITIH4	34	0.84	protein_coding	3	52846991	52865495	inter-alpha-trypsin inhibitor heavy chain family, member 4
APOC2	ENSG00000101076	HNF4A	406.3	0.36	protein_coding	20	42984340	43061485	hepatocyte nuclear factor 4, alpha
APOC2	ENSG00000084734	GCKR	82.9	0.78	protein_coding	2	27719709	27746554	glucokinase (hexokinase 4) regulator
APOC2	ENSG00000243649	CFB	145.6	0.45	protein_coding	6	31895475	31919861	complement factor B
APOC2	ENSG00000166278	C2	42.4	0.82	protein_coding	6	31865562	31913449	complement component 2
APOC2	ENSG00000204444	APOM	109.3	0.69	protein_coding	6	31620193	31625987	apolipoprotein M
APOC2	ENSG00000130203	APOE	360	0.37	protein_coding	19	45409011	45412650	apolipoprotein E
APOC2	ENSG00000130208	APOC1	106.8	0.74	protein_coding	19	45417504	45422606	apolipoprotein C-I
APOC2	ENSG00000084674	APOB	241.8	0.45	protein_coding	2	21224301	21266945	apolipoprotein B
APOC2	ENSG00000110243	APOA5	37.4	0.85	protein_coding	11	116660083	116663136	apolipoprotein A-V
APOC2	ENSG00000111275	ALDH2	230.2	0.51	protein_coding	12	112204691	112247782	aldehyde dehydrogenase 2 family (mitochondrial)
APOC2	ENSG00000143921	ABCG8	91.5	0.66	protein_coding	2	44066103	44105605	ATP-binding cassette, sub-family G (WHITE), member 8
APOH	ENSG00000163581	SLC2A2	37.5	0.88	protein_coding	3	170714137	170744539	solute carrier family 2 (facilitated glucose transporter), member 2
APOH	ENSG00000117707	PROX1	96.8	0.52	protein_coding	1	214156524	214214595	prospero homeobox 1
APOH	ENSG00000131910	NR0B2	266.8	0.37	protein_coding	1	27237980	27240457	nuclear receptor subfamily 0, group B, member 2
APOH	ENSG00000113889	KNG1	5.3	0.96	protein_coding	3	186435065	186461743	kininogen 1
APOH	ENSG00000055955	ITIH4	117.2	0.72	protein_coding	3	52846991	52865495	inter-alpha-trypsin inhibitor heavy chain family, member 4
APOH	ENSG00000101076	HNF4A	414.9	0.36	protein_coding	20	42984340	43061485	hepatocyte nuclear factor 4, alpha
APOH	ENSG00000084734	GCKR	57.7	0.81	protein_coding	2	27719709	27746554	glucokinase (hexokinase 4) regulator
APOH	ENSG00000243649	CFB	210.1	0.42	protein_coding	6	31895475	31919861	complement factor B
APOH	ENSG00000166278	C2	73.3	0.78	protein_coding	6	31865562	31913449	complement component 2
APOH	ENSG00000204444	APOM	95.9	0.72	protein_coding	6	31620193	31625987	apolipoprotein M
APOH	ENSG00000130203	APOE	282.2	0.42	protein_coding	19	45409011	45412650	apolipoprotein E
APOH	ENSG00000130208	APOC1	48.7	0.84	protein_coding	19	45417504	45422606	apolipoprotein C-I
APOH	ENSG00000084674	APOB	103.1	0.6	protein_coding	2	21224301	21266945	apolipoprotein B
APOH	ENSG00000110243	APOA5	78	0.8	protein_coding	11	116660083	116663136	apolipoprotein A-V
APOH	ENSG00000111275	ALDH2	218.9	0.52	protein_coding	12	112204691	112247782	aldehyde dehydrogenase 2 family (mitochondrial)
APOH	ENSG00000143921	ABCG8	121.2	0.64	protein_coding	2	44066103	44105605	ATP-binding cassette, sub-family G (WHITE), member 8
ASGR1	ENSG00000163581	SLC2A2	218.6	0.52	protein_coding	3	170714137	170744539	solute carrier family 2 (facilitated glucose transporter), member 2
ASGR1	ENSG00000117707	PROX1	212.9	0.43	protein_coding	1	214156524	214214595	prospero homeobox 1
ASGR1	ENSG00000131910	NR0B2	13.4	0.69	protein_coding	1	27237980	27240457	nuclear receptor subfamily 0, group B, member 2
ASGR1	ENSG00000090316	MAEA	478.6	0.15	protein_coding	4	1283639	1333935	macrophage erythroblast attacher
ASGR1	ENSG00000113889	KNG1	144.9	0.61	protein_coding	3	186435065	186461743	kininogen 1
ASGR1	ENSG00000055955	ITIH4	141.3	0.58	protein_coding	3	52846991	52865495	inter-alpha-trypsin inhibitor heavy chain family, member 4
ASGR1	ENSG00000167244	IGF2	444.2	0.24	protein_coding	11	2150342	2170833	insulin-like growth factor 2 (somatomedin A)
ASGR1	ENSG00000101076	HNF4A	218.8	0.46	protein_coding	20	42984340	43061485	hepatocyte nuclear factor 4, alpha
ASGR1	ENSG00000084734	GCKR	105.9	0.65	protein_coding	2	27719709	27746554	glucokinase (hexokinase 4) regulator
ASGR1	ENSG00000243649	CFB	361.3	0.32	protein_coding	6	31895475	31919861	complement factor B
ASGR1	ENSG00000166278	C2	44	0.71	protein_coding	6	31865562	31913449	complement component 2
ASGR1	ENSG00000204444	APOM	10.2	0.8	protein_coding	6	31620193	31625987	apolipoprotein M
ASGR1	ENSG00000130203	APOE	216.4	0.43	protein_coding	19	45409011	45412650	apolipoprotein E
ASGR1	ENSG00000130208	APOC1	97.1	0.65	protein_coding	19	45417504	45422606	apolipoprotein C-I
ASGR1	ENSG00000084674	APOB	229.9	0.44	protein_coding	2	21224301	21266945	apolipoprotein B
ASGR1	ENSG00000110243	APOA5	69.9	0.67	protein_coding	11	116660083	116663136	apolipoprotein A-V
ASGR1	ENSG00000111275	ALDH2	375.9	0.4	protein_coding	12	112204691	112247782	aldehyde dehydrogenase 2 family (mitochondrial)
ASGR1	ENSG00000143921	ABCG8	197.4	0.53	protein_coding	2	44066103	44105605	ATP-binding cassette, sub-family G (WHITE), member 8
ATIC	ENSG00000196230	TUBB	177.4	0.49	protein_coding	6	30687978	30693203	tubulin, beta class I
ATIC	ENSG00000214113	LYRM4	476.8	0.38	protein_coding	6	5102827	5261172	LYR motif containing 4
ATIC	ENSG00000204438	GPANK1	149.1	0.55	protein_coding	6	31629006	31634060	G patch domain and ankyrin repeats 1
ATP1A1	ENSG00000111540	RAB5B	399.9	0.31	protein_coding	12	56367697	56388490	RAB5B, member RAS oncogene family
ATP1A1	ENSG00000124299	PEPD	243.6	0.34	protein_coding	19	33877856	34012700	peptidase D
ATP1A1	ENSG00000204580	DDR1	66.7	0.42	protein_coding	6	30844198	30867933	discoidin domain receptor tyrosine kinase 1
ATP2A2	ENSG00000185345	PARK2	163.6	0.48	protein_coding	6	161768452	163148803	parkin RBR E3 ubiquitin protein ligase
ATP2A2	ENSG00000107104	KANK1	254.5	0.42	protein_coding	9	470291	746105	KN motif and ankyrin repeat domains 1
ATP2A2	ENSG00000130779	CLIP1	353.8	0.33	protein_coding	12	122755979	122907179	CAP-GLY domain containing linker protein 1
ATP2A2	ENSG00000140945	CDH13	123	0.46	protein_coding	16	82660408	83830204	cadherin 13
ATP2A2	ENSG00000196296	ATP2A1	314.5	0.38	protein_coding	16	28889726	28915830	ATPase, Ca++ transporting, cardiac muscle, fast twitch 1
ATP5B	ENSG00000204308	RNF5	262	0.37	protein_coding	6	32146131	32151930	ring finger protein 5, E3 ubiquitin protein ligase
ATP5B	ENSG00000175445	LPL	408.9	0.33	protein_coding	8	19759228	19824769	lipoprotein lipase
ATP5B	ENSG00000114480	GBE1	153.3	0.38	protein_coding	3	81538850	81811312	glucan (1,4-alpha-), branching enzyme 1
B2M	ENSG00000204267	TAP2	231.4	0.47	protein_coding	6	32789610	32806557	transporter 2, ATP-binding cassette, sub-family B (MDR/TAP)
B2M	ENSG00000168394	TAP1	35.5	0.62	protein_coding	6	32812986	32821755	transporter 1, ATP-binding cassette, sub-family B (MDR/TAP)
B2M	ENSG00000204264	PSMB8	7.7	0.69	protein_coding	6	32808494	32812480	proteasome (prosome, macropain) subunit, beta type, 8
B2M	ENSG00000146112	PPP1R18	306.7	0.46	protein_coding	6	30644166	30655672	protein phosphatase 1, regulatory subunit 18
B2M	ENSG00000089127	OAS1	168	0.46	protein_coding	12	113344582	113369990	2'-5'-oligoadenylate synthetase 1, 40/46kDa
B2M	ENSG00000204642	HLA-F	38.6	0.64	protein_coding	6	29690552	29706305	major histocompatibility complex, class I, F
B2M	ENSG00000204287	HLA-DRA	47	0.56	protein_coding	6	32407619	32412823	major histocompatibility complex, class II, DR alpha
B2M	ENSG00000232629	HLA-DQB2	425.8	0.34	protein_coding	6	32723875	32731311	major histocompatibility complex, class II, DQ beta 2
B2M	ENSG00000237541	HLA-DQA2	414.1	0.35	protein_coding	6	32709119	32714992	major histocompatibility complex, class II, DQ alpha 2
B2M	ENSG00000196735	HLA-DQA1	214.5	0.47	protein_coding	6	32595956	32614839	major histocompatibility complex, class II, DQ alpha 1
B2M	ENSG00000223865	HLA-DPB1	88.4	0.52	protein_coding	6	33043703	33054978	major histocompatibility complex, class II, DP beta 1
B2M	ENSG00000204257	HLA-DMA	84.9	0.5	protein_coding	6	32916390	32936871	major histocompatibility complex, class II, DM alpha
B2M	ENSG00000204525	HLA-C	70.5	0.61	protein_coding	6	31236526	31239907	major histocompatibility complex, class I, C
B2M	ENSG00000234745	HLA-B	5.7	0.73	protein_coding	6	31321649	31324965	major histocompatibility complex, class I, B
BCAP31	ENSG00000132170	PPARG	82.4	0.47	protein_coding	3	12328867	12475855	peroxisome proliferator-activated receptor gamma
BCAP31	ENSG00000174697	LEP	186.9	0.43	protein_coding	7	127881337	127897681	leptin
BCAP31	ENSG00000105221	AKT2	104.3	0.47	protein_coding	19	40736224	40791443	v-akt murine thymoma viral oncogene homolog 2
BCAP31	ENSG00000151632	AKR1C2	247.2	0.39	protein_coding	10	5029967	5060223	aldo-keto reductase family 1, member C2
BCL9	ENSG00000077092	RARB	437.1	0.32	protein_coding	3	25215823	25639423	retinoic acid receptor, beta
BCL9	ENSG00000140443	IGF1R	109.9	0.4	protein_coding	15	99192200	99507759	insulin-like growth factor 1 receptor
BCL9	ENSG00000127946	HIP1	90.7	0.37	protein_coding	7	75162621	75368280	huntingtin interacting protein 1
BCL9	ENSG00000204371	EHMT2	54.2	0.53	protein_coding	6	31847536	31865464	euchromatic histone-lysine N-methyltransferase 2
BCL9	ENSG00000204580	DDR1	248.1	0.39	protein_coding	6	30844198	30867933	discoidin domain receptor tyrosine kinase 1
C3	ENSG00000163581	SLC2A2	101.4	0.77	protein_coding	3	170714137	170744539	solute carrier family 2 (facilitated glucose transporter), member 2
C3	ENSG00000117707	PROX1	137.1	0.5	protein_coding	1	214156524	214214595	prospero homeobox 1
C3	ENSG00000131910	NR0B2	162.4	0.44	protein_coding	1	27237980	27240457	nuclear receptor subfamily 0, group B, member 2
C3	ENSG00000113889	KNG1	44.2	0.87	protein_coding	3	186435065	186461743	kininogen 1
C3	ENSG00000055955	ITIH4	43	0.82	protein_coding	3	52846991	52865495	inter-alpha-trypsin inhibitor heavy chain family, member 4
C3	ENSG00000101076	HNF4A	357	0.39	protein_coding	20	42984340	43061485	hepatocyte nuclear factor 4, alpha
C3	ENSG00000084734	GCKR	55	0.8	protein_coding	2	27719709	27746554	glucokinase (hexokinase 4) regulator
C3	ENSG00000243649	CFB	132.9	0.46	protein_coding	6	31895475	31919861	complement factor B
C3	ENSG00000166278	C2	25.5	0.83	protein_coding	6	31865562	31913449	complement component 2
C3	ENSG00000204444	APOM	150	0.65	protein_coding	6	31620193	31625987	apolipoprotein M
C3	ENSG00000130203	APOE	178.7	0.48	protein_coding	19	45409011	45412650	apolipoprotein E
C3	ENSG00000130208	APOC1	127.4	0.71	protein_coding	19	45417504	45422606	apolipoprotein C-I
C3	ENSG00000084674	APOB	123.2	0.57	protein_coding	2	21224301	21266945	apolipoprotein B
C3	ENSG00000110243	APOA5	48.4	0.83	protein_coding	11	116660083	116663136	apolipoprotein A-V
C3	ENSG00000111275	ALDH2	167.8	0.55	protein_coding	12	112204691	112247782	aldehyde dehydrogenase 2 family (mitochondrial)
C3	ENSG00000143921	ABCG8	70.8	0.68	protein_coding	2	44066103	44105605	ATP-binding cassette, sub-family G (WHITE), member 8
CACNA1A	ENSG00000162992	NEUROD1	128.3	0.52	protein_coding	2	182537815	182545603	neuronal differentiation 1
CACNA1A	ENSG00000135324	MRAP2	202.9	0.38	protein_coding	6	84743475	84800600	melanocortin 2 receptor accessory protein 2
CACNA1A	ENSG00000156113	KCNMA1	73	0.49	protein_coding	10	78629359	79398353	potassium large conductance calcium-activated channel, subfamily M, alpha member 1
CACNA1A	ENSG00000157017	GHRL	283	0.36	protein_coding	3	10327359	10334631	ghrelin/obestatin prepropeptide
CACNA1A	ENSG00000106633	GCK	242.5	0.48	protein_coding	7	44183872	44237769	glucokinase (hexokinase 4)
CACNA1A	ENSG00000204681	GABBR1	253.4	0.59	protein_coding	6	29523406	29601753	gamma-aminobutyric acid (GABA) B receptor, 1
CALR	ENSG00000196230	TUBB	399.6	0.33	protein_coding	6	30687978	30693203	tubulin, beta class I
CALR	ENSG00000011478	QPCTL	251.2	0.31	protein_coding	19	46195741	46207247	glutaminyl-peptide cyclotransferase-like
CALR	ENSG00000114480	GBE1	375.5	0.28	protein_coding	3	81538850	81811312	glucan (1,4-alpha-), branching enzyme 1
CAPZB	ENSG00000105397	TYK2	281.5	0.44	protein_coding	19	10461209	10491352	tyrosine kinase 2
CAPZB	ENSG00000196230	TUBB	88.7	0.49	protein_coding	6	30687978	30693203	tubulin, beta class I
CAPZB	ENSG00000168394	TAP1	443.4	0.4	protein_coding	6	32812986	32821755	transporter 1, ATP-binding cassette, sub-family B (MDR/TAP)
CAPZB	ENSG00000204308	RNF5	55.3	0.45	protein_coding	6	32146131	32151930	ring finger protein 5, E3 ubiquitin protein ligase
CAPZB	ENSG00000196396	PTPN1	107.7	0.43	protein_coding	20	49126891	49201299	protein tyrosine phosphatase, non-receptor type 1
CAPZB	ENSG00000204264	PSMB8	152.7	0.48	protein_coding	6	32808494	32812480	proteasome (prosome, macropain) subunit, beta type, 8
CAPZB	ENSG00000146112	PPP1R18	57.3	0.58	protein_coding	6	30644166	30655672	protein phosphatase 1, regulatory subunit 18
CAPZB	ENSG00000204642	HLA-F	444.6	0.41	protein_coding	6	29690552	29706305	major histocompatibility complex, class I, F
CAPZB	ENSG00000204525	HLA-C	170.4	0.49	protein_coding	6	31236526	31239907	major histocompatibility complex, class I, C
CAPZB	ENSG00000234745	HLA-B	121.6	0.52	protein_coding	6	31321649	31324965	major histocompatibility complex, class I, B
CAPZB	ENSG00000114480	GBE1	302.8	0.34	protein_coding	3	81538850	81811312	glucan (1,4-alpha-), branching enzyme 1
CAPZB	ENSG00000137312	FLOT1	499.1	0.34	protein_coding	6	30695486	30710510	flotillin 1
CAPZB	ENSG00000204463	BAG6	288.5	0.41	protein_coding	6	31606805	31620482	BCL2-associated athanogene 6
CAV1	ENSG00000169047	IRS1	462.2	0.29	protein_coding	2	227596033	227664475	insulin receptor substrate 1
CAV1	ENSG00000198873	GRK5	460.9	0.25	protein_coding	10	120967101	121215131	G protein-coupled receptor kinase 5
CAV1	ENSG00000140945	CDH13	163.7	0.41	protein_coding	16	82660408	83830204	cadherin 13
CAV1	ENSG00000176697	BDNF	456.3	0.31	protein_coding	11	27676440	27743605	brain-derived neurotrophic factor
CAV1	ENSG00000188778	ADRB3	247.4	0.28	protein_coding	8	37820516	37824483	adrenoceptor beta 3
CCDC93	ENSG00000029725	RABEP1	242.4	0.41	protein_coding	17	5185558	5289129	rabaptin, RAB GTPase binding effector protein 1
CCDC93	ENSG00000173517	PEAK1	146	0.43	protein_coding	15	77400471	77712486	pseudopodium-enriched atypical kinase 1
CCDC93	ENSG00000112763	BTN2A1	423.3	0.45	protein_coding	6	26458150	26476849	butyrophilin, subfamily 2, member A1
CD74	ENSG00000105397	TYK2	288.9	0.47	protein_coding	19	10461209	10491352	tyrosine kinase 2
CD74	ENSG00000232810	TNF	140.8	0.53	protein_coding	6	31543344	31546113	tumor necrosis factor
CD74	ENSG00000204267	TAP2	303.3	0.45	protein_coding	6	32789610	32806557	transporter 2, ATP-binding cassette, sub-family B (MDR/TAP)
CD74	ENSG00000168394	TAP1	147.9	0.54	protein_coding	6	32812986	32821755	transporter 1, ATP-binding cassette, sub-family B (MDR/TAP)
CD74	ENSG00000196396	PTPN1	390.3	0.36	protein_coding	20	49126891	49201299	protein tyrosine phosphatase, non-receptor type 1
CD74	ENSG00000204264	PSMB8	21.4	0.67	protein_coding	6	32808494	32812480	proteasome (prosome, macropain) subunit, beta type, 8
CD74	ENSG00000146112	PPP1R18	448.2	0.42	protein_coding	6	30644166	30655672	protein phosphatase 1, regulatory subunit 18
CD74	ENSG00000089127	OAS1	346.9	0.4	protein_coding	12	113344582	113369990	2'-5'-oligoadenylate synthetase 1, 40/46kDa
CD74	ENSG00000226979	LTA	114	0.55	protein_coding	6	31539831	31542101	lymphotoxin alpha
CD74	ENSG00000204642	HLA-F	96.3	0.6	protein_coding	6	29690552	29706305	major histocompatibility complex, class I, F
CD74	ENSG00000204287	HLA-DRA	2.4	0.89	protein_coding	6	32407619	32412823	major histocompatibility complex, class II, DR alpha
CD74	ENSG00000232629	HLA-DQB2	13.4	0.62	protein_coding	6	32723875	32731311	major histocompatibility complex, class II, DQ beta 2
CD74	ENSG00000237541	HLA-DQA2	10.5	0.66	protein_coding	6	32709119	32714992	major histocompatibility complex, class II, DQ alpha 2
CD74	ENSG00000196735	HLA-DQA1	5	0.82	protein_coding	6	32595956	32614839	major histocompatibility complex, class II, DQ alpha 1
CD74	ENSG00000223865	HLA-DPB1	2.4	0.9	protein_coding	6	33043703	33054978	major histocompatibility complex, class II, DP beta 1
CD74	ENSG00000241106	HLA-DOB	74.7	0.55	protein_coding	6	32780540	32784825	major histocompatibility complex, class II, DO beta
CD74	ENSG00000204252	HLA-DOA	6.6	0.73	protein_coding	6	32971955	32977389	major histocompatibility complex, class II, DO alpha
CD74	ENSG00000204257	HLA-DMA	4	0.79	protein_coding	6	32916390	32936871	major histocompatibility complex, class II, DM alpha
CD74	ENSG00000204525	HLA-C	291.8	0.49	protein_coding	6	31236526	31239907	major histocompatibility complex, class I, C
CD74	ENSG00000234745	HLA-B	50	0.65	protein_coding	6	31321649	31324965	major histocompatibility complex, class I, B
CD74	ENSG00000136573	BLK	98.5	0.56	protein_coding	8	11351510	11422113	B lymphoid tyrosine kinase
CD74	ENSG00000171791	BCL2	329	0.41	protein_coding	18	60790579	60987361	B-cell CLL/lymphoma 2
CDC42	ENSG00000204264	PSMB8	50.5	0.55	protein_coding	6	32808494	32812480	proteasome (prosome, macropain) subunit, beta type, 8
CDC42	ENSG00000204287	HLA-DRA	90.2	0.48	protein_coding	6	32407619	32412823	major histocompatibility complex, class II, DR alpha
CDC42	ENSG00000196735	HLA-DQA1	346.6	0.38	protein_coding	6	32595956	32614839	major histocompatibility complex, class II, DQ alpha 1
CDC42	ENSG00000223865	HLA-DPB1	300.6	0.39	protein_coding	6	33043703	33054978	major histocompatibility complex, class II, DP beta 1
CDC42	ENSG00000204257	HLA-DMA	73.2	0.48	protein_coding	6	32916390	32936871	major histocompatibility complex, class II, DM alpha
CDC42	ENSG00000234745	HLA-B	219.8	0.45	protein_coding	6	31321649	31324965	major histocompatibility complex, class I, B
CDK2	ENSG00000196230	TUBB	64.5	0.51	protein_coding	6	30687978	30693203	tubulin, beta class I
CDK2	ENSG00000011478	QPCTL	174.5	0.39	protein_coding	19	46195741	46207247	glutaminyl-peptide cyclotransferase-like
CDK2	ENSG00000196396	PTPN1	330.4	0.37	protein_coding	20	49126891	49201299	protein tyrosine phosphatase, non-receptor type 1
CDK2	ENSG00000138160	KIF11	34.3	0.57	protein_coding	10	94353043	94415150	kinesin family member 11
CDK2	ENSG00000112242	E2F3	156.8	0.43	protein_coding	6	20402398	20493941	E2F transcription factor 3
CDKN1B	ENSG00000162367	TAL1	101.2	0.47	protein_coding	1	47681962	47697892	T-cell acute lymphocytic leukemia 1
CDKN1B	ENSG00000111540	RAB5B	108.4	0.4	protein_coding	12	56367697	56388490	RAB5B, member RAS oncogene family
CDKN1B	ENSG00000118689	FOXO3	366.4	0.4	protein_coding	6	108881038	109005977	forkhead box O3
CDKN1B	ENSG00000029534	ANK1	82.2	0.48	protein_coding	8	41510739	41754280	ankyrin 1, erythrocytic
CLTC	ENSG00000138160	KIF11	330.6	0.4	protein_coding	10	94353043	94415150	kinesin family member 11
CLTC	ENSG00000169047	IRS1	344	0.33	protein_coding	2	227596033	227664475	insulin receptor substrate 1
CLTC	ENSG00000185104	FAF1	195.3	0.39	protein_coding	1	50905150	51425935	Fas (TNFRSF6) associated factor 1
CLU	ENSG00000163581	SLC2A2	486.5	0.32	protein_coding	3	170714137	170744539	solute carrier family 2 (facilitated glucose transporter), member 2
CLU	ENSG00000117707	PROX1	129.8	0.39	protein_coding	1	214156524	214214595	prospero homeobox 1
CLU	ENSG00000148053	NTRK2	6.8	0.5	protein_coding	9	87283466	87638505	neurotrophic tyrosine kinase, receptor, type 2
CLU	ENSG00000113889	KNG1	273.5	0.37	protein_coding	3	186435065	186461743	kininogen 1
CLU	ENSG00000084734	GCKR	316.2	0.36	protein_coding	2	27719709	27746554	glucokinase (hexokinase 4) regulator
CLU	ENSG00000204444	APOM	418.2	0.34	protein_coding	6	31620193	31625987	apolipoprotein M
CLU	ENSG00000130203	APOE	418.5	0.34	protein_coding	19	45409011	45412650	apolipoprotein E
CLU	ENSG00000130208	APOC1	213.8	0.38	protein_coding	19	45417504	45422606	apolipoprotein C-I
CLU	ENSG00000110243	APOA5	438.3	0.32	protein_coding	11	116660083	116663136	apolipoprotein A-V
CLU	ENSG00000111275	ALDH2	380.1	0.36	protein_coding	12	112204691	112247782	aldehyde dehydrogenase 2 family (mitochondrial)
COL1A1	ENSG00000173517	PEAK1	342.6	0.33	protein_coding	15	77400471	77712486	pseudopodium-enriched atypical kinase 1
COL1A1	ENSG00000140945	CDH13	261.6	0.35	protein_coding	16	82660408	83830204	cadherin 13
COL1A1	ENSG00000176697	BDNF	236.3	0.35	protein_coding	11	27676440	27743605	brain-derived neurotrophic factor
COPA	ENSG00000106638	TBL2	464.3	0.33	protein_coding	7	72983262	72993121	transducin (beta)-like 2
COPA	ENSG00000111540	RAB5B	167.8	0.38	protein_coding	12	56367697	56388490	RAB5B, member RAS oncogene family
COPA	ENSG00000114480	GBE1	402.6	0.32	protein_coding	3	81538850	81811312	glucan (1,4-alpha-), branching enzyme 1
COPA	ENSG00000185104	FAF1	245.8	0.38	protein_coding	1	50905150	51425935	Fas (TNFRSF6) associated factor 1
COPA	ENSG00000204463	BAG6	491.2	0.35	protein_coding	6	31606805	31620482	BCL2-associated athanogene 6
COPA	ENSG00000138031	ADCY3	137.6	0.39	protein_coding	2	25042038	25142708	adenylate cyclase 3
COPE	ENSG00000204308	RNF5	217.9	0.41	protein_coding	6	32146131	32151930	ring finger protein 5, E3 ubiquitin protein ligase
COPE	ENSG00000204356	NELFE	63.6	0.6	protein_coding	6	31919864	31926887	negative elongation factor complex member E
COPE	ENSG00000204463	BAG6	412.6	0.43	protein_coding	6	31606805	31620482	BCL2-associated athanogene 6
COPG1	ENSG00000106638	TBL2	212.3	0.37	protein_coding	7	72983262	72993121	transducin (beta)-like 2
COPG1	ENSG00000111540	RAB5B	318	0.34	protein_coding	12	56367697	56388490	RAB5B, member RAS oncogene family
COPG1	ENSG00000169047	IRS1	231.4	0.35	protein_coding	2	227596033	227664475	insulin receptor substrate 1
COPG1	ENSG00000204463	BAG6	230.1	0.4	protein_coding	6	31606805	31620482	BCL2-associated athanogene 6
COPG1	ENSG00000138031	ADCY3	86.8	0.41	protein_coding	2	25042038	25142708	adenylate cyclase 3
CTNNA1	ENSG00000111540	RAB5B	467	0.32	protein_coding	12	56367697	56388490	RAB5B, member RAS oncogene family
CTNNA1	ENSG00000096433	ITPR3	143.3	0.38	protein_coding	6	33588142	33664351	inositol 1,4,5-trisphosphate receptor, type 3
CTNNA1	ENSG00000169047	IRS1	128.1	0.37	protein_coding	2	227596033	227664475	insulin receptor substrate 1
CTNNA1	ENSG00000204580	DDR1	74.5	0.44	protein_coding	6	30844198	30867933	discoidin domain receptor tyrosine kinase 1
CTNNA1	ENSG00000140945	CDH13	473.9	0.32	protein_coding	16	82660408	83830204	cadherin 13
CYB5A	ENSG00000163581	SLC2A2	421	0.36	protein_coding	3	170714137	170744539	solute carrier family 2 (facilitated glucose transporter), member 2
CYB5A	ENSG00000132170	PPARG	43.8	0.68	protein_coding	3	12328867	12475855	peroxisome proliferator-activated receptor gamma
CYB5A	ENSG00000124299	PEPD	172.2	0.44	protein_coding	19	33877856	34012700	peptidase D
CYB5A	ENSG00000174697	LEP	47.1	0.69	protein_coding	7	127881337	127897681	leptin
CYB5A	ENSG00000113889	KNG1	312.2	0.41	protein_coding	3	186435065	186461743	kininogen 1
CYB5A	ENSG00000055955	ITIH4	418.9	0.35	protein_coding	3	52846991	52865495	inter-alpha-trypsin inhibitor heavy chain family, member 4
CYB5A	ENSG00000017427	IGF1	96.9	0.51	protein_coding	12	102789645	102874423	insulin-like growth factor 1 (somatomedin C)
CYB5A	ENSG00000084734	GCKR	455.9	0.36	protein_coding	2	27719709	27746554	glucokinase (hexokinase 4) regulator
CYB5A	ENSG00000243649	CFB	393	0.33	protein_coding	6	31895475	31919861	complement factor B
CYB5A	ENSG00000166278	C2	219.1	0.46	protein_coding	6	31865562	31913449	complement component 2
CYB5A	ENSG00000204444	APOM	401.2	0.37	protein_coding	6	31620193	31625987	apolipoprotein M
CYB5A	ENSG00000130208	APOC1	422.4	0.34	protein_coding	19	45417504	45422606	apolipoprotein C-I
CYB5A	ENSG00000110243	APOA5	357.5	0.38	protein_coding	11	116660083	116663136	apolipoprotein A-V
CYB5A	ENSG00000111275	ALDH2	7.2	0.73	protein_coding	12	112204691	112247782	aldehyde dehydrogenase 2 family (mitochondrial)
CYB5A	ENSG00000151632	AKR1C2	45.5	0.67	protein_coding	10	5029967	5060223	aldo-keto reductase family 1, member C2
CYB5A	ENSG00000143921	ABCG8	475.5	0.34	protein_coding	2	44066103	44105605	ATP-binding cassette, sub-family G (WHITE), member 8
CYB5R3	ENSG00000132170	PPARG	176.2	0.46	protein_coding	3	12328867	12475855	peroxisome proliferator-activated receptor gamma
CYB5R3	ENSG00000174697	LEP	87.4	0.53	protein_coding	7	127881337	127897681	leptin
CYB5R3	ENSG00000185950	IRS2	477.5	0.25	protein_coding	13	110406184	110438915	insulin receptor substrate 2
CYB5R3	ENSG00000017427	IGF1	372.9	0.35	protein_coding	12	102789645	102874423	insulin-like growth factor 1 (somatomedin C)
CYB5R3	ENSG00000198873	GRK5	357.6	0.29	protein_coding	10	120967101	121215131	G protein-coupled receptor kinase 5
CYB5R3	ENSG00000140945	CDH13	260.1	0.4	protein_coding	16	82660408	83830204	cadherin 13
CYB5R3	ENSG00000111275	ALDH2	319.4	0.43	protein_coding	12	112204691	112247782	aldehyde dehydrogenase 2 family (mitochondrial)
CYB5R3	ENSG00000151632	AKR1C2	156.9	0.47	protein_coding	10	5029967	5060223	aldo-keto reductase family 1, member C2
CYP2E1	ENSG00000163581	SLC2A2	70.3	0.83	protein_coding	3	170714137	170744539	solute carrier family 2 (facilitated glucose transporter), member 2
CYP2E1	ENSG00000117707	PROX1	171.7	0.48	protein_coding	1	214156524	214214595	prospero homeobox 1
CYP2E1	ENSG00000131910	NR0B2	348.3	0.33	protein_coding	1	27237980	27240457	nuclear receptor subfamily 0, group B, member 2
CYP2E1	ENSG00000113889	KNG1	20.9	0.93	protein_coding	3	186435065	186461743	kininogen 1
CYP2E1	ENSG00000055955	ITIH4	93	0.76	protein_coding	3	52846991	52865495	inter-alpha-trypsin inhibitor heavy chain family, member 4
CYP2E1	ENSG00000101076	HNF4A	446	0.35	protein_coding	20	42984340	43061485	hepatocyte nuclear factor 4, alpha
CYP2E1	ENSG00000084734	GCKR	42.9	0.83	protein_coding	2	27719709	27746554	glucokinase (hexokinase 4) regulator
CYP2E1	ENSG00000243649	CFB	191.9	0.43	protein_coding	6	31895475	31919861	complement factor B
CYP2E1	ENSG00000166278	C2	61.9	0.8	protein_coding	6	31865562	31913449	complement component 2
CYP2E1	ENSG00000204444	APOM	110.1	0.7	protein_coding	6	31620193	31625987	apolipoprotein M
CYP2E1	ENSG00000130203	APOE	284.7	0.41	protein_coding	19	45409011	45412650	apolipoprotein E
CYP2E1	ENSG00000130208	APOC1	41.9	0.85	protein_coding	19	45417504	45422606	apolipoprotein C-I
CYP2E1	ENSG00000084674	APOB	165.6	0.53	protein_coding	2	21224301	21266945	apolipoprotein B
CYP2E1	ENSG00000110243	APOA5	40.4	0.86	protein_coding	11	116660083	116663136	apolipoprotein A-V
CYP2E1	ENSG00000111275	ALDH2	202.1	0.53	protein_coding	12	112204691	112247782	aldehyde dehydrogenase 2 family (mitochondrial)
CYP2E1	ENSG00000143921	ABCG8	107.7	0.65	protein_coding	2	44066103	44105605	ATP-binding cassette, sub-family G (WHITE), member 8
DSP	ENSG00000232629	HLA-DQB2	260.2	0.36	protein_coding	6	32723875	32731311	major histocompatibility complex, class II, DQ beta 2
DSP	ENSG00000204580	DDR1	490.4	0.32	protein_coding	6	30844198	30867933	discoidin domain receptor tyrosine kinase 1
DSP	ENSG00000169252	ADRB2	206.9	0.32	protein_coding	5	148206156	148208196	adrenoceptor beta 2, surface
EEF1A1	ENSG00000204264	PSMB8	246.7	0.44	protein_coding	6	32808494	32812480	proteasome (prosome, macropain) subunit, beta type, 8
EEF1A1	ENSG00000204287	HLA-DRA	379.2	0.35	protein_coding	6	32407619	32412823	major histocompatibility complex, class II, DR alpha
EEF1A1	ENSG00000196735	HLA-DQA1	471.6	0.33	protein_coding	6	32595956	32614839	major histocompatibility complex, class II, DQ alpha 1
EEF1A1	ENSG00000223865	HLA-DPB1	416.3	0.34	protein_coding	6	33043703	33054978	major histocompatibility complex, class II, DP beta 1
EEF1A1	ENSG00000204252	HLA-DOA	442.8	0.34	protein_coding	6	32971955	32977389	major histocompatibility complex, class II, DO alpha
EEF1A1	ENSG00000204257	HLA-DMA	335.3	0.35	protein_coding	6	32916390	32936871	major histocompatibility complex, class II, DM alpha
EHHADH	ENSG00000163581	SLC2A2	68.7	0.74	protein_coding	3	170714137	170744539	solute carrier family 2 (facilitated glucose transporter), member 2
EHHADH	ENSG00000117707	PROX1	234.5	0.44	protein_coding	1	214156524	214214595	prospero homeobox 1
EHHADH	ENSG00000124299	PEPD	135.1	0.55	protein_coding	19	33877856	34012700	peptidase D
EHHADH	ENSG00000113889	KNG1	57.7	0.78	protein_coding	3	186435065	186461743	kininogen 1
EHHADH	ENSG00000055955	ITIH4	280.9	0.47	protein_coding	3	52846991	52865495	inter-alpha-trypsin inhibitor heavy chain family, member 4
EHHADH	ENSG00000101076	HNF4A	269.1	0.46	protein_coding	20	42984340	43061485	hepatocyte nuclear factor 4, alpha
EHHADH	ENSG00000084734	GCKR	249.7	0.55	protein_coding	2	27719709	27746554	glucokinase (hexokinase 4) regulator
EHHADH	ENSG00000243649	CFB	454	0.31	protein_coding	6	31895475	31919861	complement factor B
EHHADH	ENSG00000166278	C2	247	0.52	protein_coding	6	31865562	31913449	complement component 2
EHHADH	ENSG00000204444	APOM	66.5	0.7	protein_coding	6	31620193	31625987	apolipoprotein M
EHHADH	ENSG00000130208	APOC1	235.4	0.54	protein_coding	19	45417504	45422606	apolipoprotein C-I
EHHADH	ENSG00000084674	APOB	249.2	0.46	protein_coding	2	21224301	21266945	apolipoprotein B
EHHADH	ENSG00000110243	APOA5	292.9	0.48	protein_coding	11	116660083	116663136	apolipoprotein A-V
EHHADH	ENSG00000111275	ALDH2	243.5	0.51	protein_coding	12	112204691	112247782	aldehyde dehydrogenase 2 family (mitochondrial)
EHHADH	ENSG00000143921	ABCG8	282.8	0.49	protein_coding	2	44066103	44105605	ATP-binding cassette, sub-family G (WHITE), member 8
EP300	ENSG00000162367	TAL1	96.8	0.57	protein_coding	1	47681962	47697892	T-cell acute lymphocytic leukemia 1
EP300	ENSG00000118689	FOXO3	83.1	0.56	protein_coding	6	108881038	109005977	forkhead box O3
EP300	ENSG00000029534	ANK1	78.3	0.59	protein_coding	8	41510739	41754280	ankyrin 1, erythrocytic
EPS8	ENSG00000173517	PEAK1	213.2	0.36	protein_coding	15	77400471	77712486	pseudopodium-enriched atypical kinase 1
EPS8	ENSG00000107104	KANK1	228	0.36	protein_coding	9	470291	746105	KN motif and ankyrin repeat domains 1
EPS8	ENSG00000169047	IRS1	124.1	0.36	protein_coding	2	227596033	227664475	insulin receptor substrate 1
EPS8	ENSG00000140945	CDH13	329.9	0.33	protein_coding	16	82660408	83830204	cadherin 13
ERGIC1	ENSG00000146112	PPP1R18	159.7	0.41	protein_coding	6	30644166	30655672	protein phosphatase 1, regulatory subunit 18
ERGIC1	ENSG00000204525	HLA-C	468.9	0.34	protein_coding	6	31236526	31239907	major histocompatibility complex, class I, C
ERGIC1	ENSG00000069399	BCL3	274.5	0.35	protein_coding	19	45250962	45263301	B-cell CLL/lymphoma 3
FCGR2B	ENSG00000168394	TAP1	364.3	0.32	protein_coding	6	32812986	32821755	transporter 1, ATP-binding cassette, sub-family B (MDR/TAP)
FCGR2B	ENSG00000204287	HLA-DRA	38.6	0.53	protein_coding	6	32407619	32412823	major histocompatibility complex, class II, DR alpha
FCGR2B	ENSG00000232629	HLA-DQB2	286.7	0.29	protein_coding	6	32723875	32731311	major histocompatibility complex, class II, DQ beta 2
FCGR2B	ENSG00000237541	HLA-DQA2	59.2	0.44	protein_coding	6	32709119	32714992	major histocompatibility complex, class II, DQ alpha 2
FCGR2B	ENSG00000196735	HLA-DQA1	85.3	0.48	protein_coding	6	32595956	32614839	major histocompatibility complex, class II, DQ alpha 1
FCGR2B	ENSG00000223865	HLA-DPB1	48.5	0.51	protein_coding	6	33043703	33054978	major histocompatibility complex, class II, DP beta 1
FCGR2B	ENSG00000204252	HLA-DOA	471.2	0.26	protein_coding	6	32971955	32977389	major histocompatibility complex, class II, DO alpha
FCGR2B	ENSG00000204257	HLA-DMA	118.5	0.39	protein_coding	6	32916390	32936871	major histocompatibility complex, class II, DM alpha
FCGR2B	ENSG00000234745	HLA-B	297.3	0.35	protein_coding	6	31321649	31324965	major histocompatibility complex, class I, B
FCGRT	ENSG00000146112	PPP1R18	341.5	0.42	protein_coding	6	30644166	30655672	protein phosphatase 1, regulatory subunit 18
FCGRT	ENSG00000124299	PEPD	396	0.33	protein_coding	19	33877856	34012700	peptidase D
FCGRT	ENSG00000101076	HNF4A	452.4	0.34	protein_coding	20	42984340	43061485	hepatocyte nuclear factor 4, alpha
FCGRT	ENSG00000204525	HLA-C	69	0.55	protein_coding	6	31236526	31239907	major histocompatibility complex, class I, C
FCGRT	ENSG00000234745	HLA-B	286.2	0.44	protein_coding	6	31321649	31324965	major histocompatibility complex, class I, B
FCGRT	ENSG00000069399	BCL3	266	0.41	protein_coding	19	45250962	45263301	B-cell CLL/lymphoma 3
FCGRT	ENSG00000111275	ALDH2	345.3	0.4	protein_coding	12	112204691	112247782	aldehyde dehydrogenase 2 family (mitochondrial)
FECH	ENSG00000162367	TAL1	11.5	0.85	protein_coding	1	47681962	47697892	T-cell acute lymphocytic leukemia 1
FECH	ENSG00000118689	FOXO3	32.2	0.73	protein_coding	6	108881038	109005977	forkhead box O3
FECH	ENSG00000029534	ANK1	3.6	0.88	protein_coding	8	41510739	41754280	ankyrin 1, erythrocytic
FGA	ENSG00000163581	SLC2A2	149.1	0.62	protein_coding	3	170714137	170744539	solute carrier family 2 (facilitated glucose transporter), member 2
FGA	ENSG00000117707	PROX1	209.4	0.42	protein_coding	1	214156524	214214595	prospero homeobox 1
FGA	ENSG00000116678	LEPR	497.9	0.2	protein_coding	1	65886248	66107242	leptin receptor
FGA	ENSG00000113889	KNG1	115.4	0.72	protein_coding	3	186435065	186461743	kininogen 1
FGA	ENSG00000055955	ITIH4	76.5	0.72	protein_coding	3	52846991	52865495	inter-alpha-trypsin inhibitor heavy chain family, member 4
FGA	ENSG00000084734	GCKR	146.8	0.64	protein_coding	2	27719709	27746554	glucokinase (hexokinase 4) regulator
FGA	ENSG00000243649	CFB	210.9	0.4	protein_coding	6	31895475	31919861	complement factor B
FGA	ENSG00000166278	C2	56.4	0.76	protein_coding	6	31865562	31913449	complement component 2
FGA	ENSG00000204444	APOM	271.3	0.46	protein_coding	6	31620193	31625987	apolipoprotein M
FGA	ENSG00000130208	APOC1	227.8	0.5	protein_coding	19	45417504	45422606	apolipoprotein C-I
FGA	ENSG00000084674	APOB	149.6	0.51	protein_coding	2	21224301	21266945	apolipoprotein B
FGA	ENSG00000110243	APOA5	96.3	0.71	protein_coding	11	116660083	116663136	apolipoprotein A-V
FGA	ENSG00000111275	ALDH2	442.9	0.35	protein_coding	12	112204691	112247782	aldehyde dehydrogenase 2 family (mitochondrial)
FGA	ENSG00000143921	ABCG8	207.6	0.52	protein_coding	2	44066103	44105605	ATP-binding cassette, sub-family G (WHITE), member 8
FGB	ENSG00000163581	SLC2A2	156.1	0.62	protein_coding	3	170714137	170744539	solute carrier family 2 (facilitated glucose transporter), member 2
FGB	ENSG00000117707	PROX1	220.2	0.42	protein_coding	1	214156524	214214595	prospero homeobox 1
FGB	ENSG00000131910	NR0B2	485.4	0.26	protein_coding	1	27237980	27240457	nuclear receptor subfamily 0, group B, member 2
FGB	ENSG00000116678	LEPR	496.4	0.2	protein_coding	1	65886248	66107242	leptin receptor
FGB	ENSG00000113889	KNG1	122.3	0.72	protein_coding	3	186435065	186461743	kininogen 1
FGB	ENSG00000055955	ITIH4	56.8	0.77	protein_coding	3	52846991	52865495	inter-alpha-trypsin inhibitor heavy chain family, member 4
FGB	ENSG00000101076	HNF4A	488.4	0.31	protein_coding	20	42984340	43061485	hepatocyte nuclear factor 4, alpha
FGB	ENSG00000084734	GCKR	140.5	0.66	protein_coding	2	27719709	27746554	glucokinase (hexokinase 4) regulator
FGB	ENSG00000243649	CFB	181.2	0.42	protein_coding	6	31895475	31919861	complement factor B
FGB	ENSG00000166278	C2	47.3	0.78	protein_coding	6	31865562	31913449	complement component 2
FGB	ENSG00000204444	APOM	251.3	0.48	protein_coding	6	31620193	31625987	apolipoprotein M
FGB	ENSG00000130208	APOC1	224.1	0.51	protein_coding	19	45417504	45422606	apolipoprotein C-I
FGB	ENSG00000084674	APOB	161	0.5	protein_coding	2	21224301	21266945	apolipoprotein B
FGB	ENSG00000110243	APOA5	73.7	0.76	protein_coding	11	116660083	116663136	apolipoprotein A-V
FGB	ENSG00000111275	ALDH2	426	0.36	protein_coding	12	112204691	112247782	aldehyde dehydrogenase 2 family (mitochondrial)
FGB	ENSG00000143921	ABCG8	193.5	0.54	protein_coding	2	44066103	44105605	ATP-binding cassette, sub-family G (WHITE), member 8
GANAB	ENSG00000204394	VARS	85.5	0.5	protein_coding	6	31745295	31763730	valyl-tRNA synthetase
GANAB	ENSG00000106638	TBL2	306.5	0.37	protein_coding	7	72983262	72993121	transducin (beta)-like 2
GANAB	ENSG00000011478	QPCTL	276.5	0.35	protein_coding	19	46195741	46207247	glutaminyl-peptide cyclotransferase-like
GANAB	ENSG00000204371	EHMT2	177.1	0.46	protein_coding	6	31847536	31865464	euchromatic histone-lysine N-methyltransferase 2
GANAB	ENSG00000112242	E2F3	386.2	0.38	protein_coding	6	20402398	20493941	E2F transcription factor 3
GANAB	ENSG00000204463	BAG6	142.2	0.46	protein_coding	6	31606805	31620482	BCL2-associated athanogene 6
GAPDH	ENSG00000196230	TUBB	8.4	0.63	protein_coding	6	30687978	30693203	tubulin, beta class I
GAPDH	ENSG00000232810	TNF	332.8	0.4	protein_coding	6	31543344	31546113	tumor necrosis factor
GAPDH	ENSG00000204308	RNF5	152.7	0.4	protein_coding	6	32146131	32151930	ring finger protein 5, E3 ubiquitin protein ligase
GAPDH	ENSG00000196396	PTPN1	127.9	0.43	protein_coding	20	49126891	49201299	protein tyrosine phosphatase, non-receptor type 1
GAPDH	ENSG00000204264	PSMB8	163.8	0.48	protein_coding	6	32808494	32812480	proteasome (prosome, macropain) subunit, beta type, 8
GAPDH	ENSG00000226979	LTA	89	0.52	protein_coding	6	31539831	31542101	lymphotoxin alpha
GAPDH	ENSG00000204287	HLA-DRA	298.8	0.39	protein_coding	6	32407619	32412823	major histocompatibility complex, class II, DR alpha
GAPDH	ENSG00000237541	HLA-DQA2	402.6	0.34	protein_coding	6	32709119	32714992	major histocompatibility complex, class II, DQ alpha 2
GAPDH	ENSG00000196735	HLA-DQA1	280.3	0.41	protein_coding	6	32595956	32614839	major histocompatibility complex, class II, DQ alpha 1
GAPDH	ENSG00000114480	GBE1	5.1	0.58	protein_coding	3	81538850	81811312	glucan (1,4-alpha-), branching enzyme 1
GAS8	ENSG00000178188	SH2B1	156.7	0.55	protein_coding	16	28857921	28885526	SH2B adaptor protein 1
GAS8	ENSG00000169047	IRS1	451.7	0.33	protein_coding	2	227596033	227664475	insulin receptor substrate 1
GAS8	ENSG00000140443	IGF1R	196.3	0.39	protein_coding	15	99192200	99507759	insulin-like growth factor 1 receptor
GAS8	ENSG00000213780	GTF2H4	355.5	0.46	protein_coding	6	30875961	30881883	general transcription factor IIH, polypeptide 4, 52kDa
GAS8	ENSG00000198563	DDX39B	363.7	0.45	protein_coding	6	31497996	31510225	DEAD (Asp-Glu-Ala-Asp) box polypeptide 39B
GBF1	ENSG00000204394	VARS	254.4	0.41	protein_coding	6	31745295	31763730	valyl-tRNA synthetase
GBF1	ENSG00000141564	RPTOR	137.8	0.44	protein_coding	17	78518619	78940171	regulatory associated protein of MTOR, complex 1
GBF1	ENSG00000111540	RAB5B	49.2	0.44	protein_coding	12	56367697	56388490	RAB5B, member RAS oncogene family
GBF1	ENSG00000185104	FAF1	467.5	0.34	protein_coding	1	50905150	51425935	Fas (TNFRSF6) associated factor 1
GBF1	ENSG00000204463	BAG6	162.6	0.43	protein_coding	6	31606805	31620482	BCL2-associated athanogene 6
GBF1	ENSG00000138031	ADCY3	258.6	0.34	protein_coding	2	25042038	25142708	adenylate cyclase 3
GNAI2	ENSG00000105397	TYK2	186.5	0.54	protein_coding	19	10461209	10491352	tyrosine kinase 2
GNAI2	ENSG00000105287	PRKD2	290.8	0.41	protein_coding	19	47177532	47220384	protein kinase D2
GNAI2	ENSG00000146112	PPP1R18	1	0.85	protein_coding	6	30644166	30655672	protein phosphatase 1, regulatory subunit 18
GNAI2	ENSG00000204525	HLA-C	52	0.71	protein_coding	6	31236526	31239907	major histocompatibility complex, class I, C
GNAI2	ENSG00000234745	HLA-B	121.6	0.62	protein_coding	6	31321649	31324965	major histocompatibility complex, class I, B
GNAI2	ENSG00000069399	BCL3	208.6	0.5	protein_coding	19	45250962	45263301	B-cell CLL/lymphoma 3
GOLGA2	ENSG00000178188	SH2B1	291.6	0.41	protein_coding	16	28857921	28885526	SH2B adaptor protein 1
GOLGA2	ENSG00000111540	RAB5B	470.2	0.32	protein_coding	12	56367697	56388490	RAB5B, member RAS oncogene family
GOLGA2	ENSG00000010322	NISCH	462	0.36	protein_coding	3	52489134	52527087	nischarin
GOLGA2	ENSG00000204580	DDR1	86.8	0.43	protein_coding	6	30844198	30867933	discoidin domain receptor tyrosine kinase 1
GOLGA2	ENSG00000130779	CLIP1	447.7	0.31	protein_coding	12	122755979	122907179	CAP-GLY domain containing linker protein 1
GTPBP4	ENSG00000036549	ZZZ3	477.2	0.41	protein_coding	1	78028101	78149104	zinc finger, ZZ-type containing 3
GTPBP4	ENSG00000204356	NELFE	403.9	0.46	protein_coding	6	31919864	31926887	negative elongation factor complex member E
GTPBP4	ENSG00000204574	ABCF1	46.3	0.59	protein_coding	6	30539153	30564956	ATP-binding cassette, sub-family F (GCN20), member 1
HCLS1	ENSG00000105397	TYK2	182.1	0.58	protein_coding	19	10461209	10491352	tyrosine kinase 2
HCLS1	ENSG00000232810	TNF	475.4	0.45	protein_coding	6	31543344	31546113	tumor necrosis factor
HCLS1	ENSG00000204267	TAP2	115.3	0.59	protein_coding	6	32789610	32806557	transporter 2, ATP-binding cassette, sub-family B (MDR/TAP)
HCLS1	ENSG00000168394	TAP1	81.5	0.65	protein_coding	6	32812986	32821755	transporter 1, ATP-binding cassette, sub-family B (MDR/TAP)
HCLS1	ENSG00000204264	PSMB8	89.3	0.64	protein_coding	6	32808494	32812480	proteasome (prosome, macropain) subunit, beta type, 8
HCLS1	ENSG00000105287	PRKD2	203.7	0.47	protein_coding	19	47177532	47220384	protein kinase D2
HCLS1	ENSG00000146112	PPP1R18	148.8	0.65	protein_coding	6	30644166	30655672	protein phosphatase 1, regulatory subunit 18
HCLS1	ENSG00000089127	OAS1	423.4	0.44	protein_coding	12	113344582	113369990	2'-5'-oligoadenylate synthetase 1, 40/46kDa
HCLS1	ENSG00000204642	HLA-F	43.8	0.72	protein_coding	6	29690552	29706305	major histocompatibility complex, class I, F
HCLS1	ENSG00000204287	HLA-DRA	396.5	0.45	protein_coding	6	32407619	32412823	major histocompatibility complex, class II, DR alpha
HCLS1	ENSG00000223865	HLA-DPB1	173.6	0.53	protein_coding	6	33043703	33054978	major histocompatibility complex, class II, DP beta 1
HCLS1	ENSG00000241106	HLA-DOB	332	0.45	protein_coding	6	32780540	32784825	major histocompatibility complex, class II, DO beta
HCLS1	ENSG00000204257	HLA-DMA	383.8	0.43	protein_coding	6	32916390	32936871	major histocompatibility complex, class II, DM alpha
HCLS1	ENSG00000204525	HLA-C	105.9	0.69	protein_coding	6	31236526	31239907	major histocompatibility complex, class I, C
HCLS1	ENSG00000234745	HLA-B	29.9	0.75	protein_coding	6	31321649	31324965	major histocompatibility complex, class I, B
HCLS1	ENSG00000112763	BTN2A1	418.9	0.54	protein_coding	6	26458150	26476849	butyrophilin, subfamily 2, member A1
HCLS1	ENSG00000136573	BLK	457.3	0.45	protein_coding	8	11351510	11422113	B lymphoid tyrosine kinase
HPX	ENSG00000163581	SLC2A2	135.9	0.71	protein_coding	3	170714137	170744539	solute carrier family 2 (facilitated glucose transporter), member 2
HPX	ENSG00000117707	PROX1	237.5	0.42	protein_coding	1	214156524	214214595	prospero homeobox 1
HPX	ENSG00000131910	NR0B2	349.9	0.33	protein_coding	1	27237980	27240457	nuclear receptor subfamily 0, group B, member 2
HPX	ENSG00000113889	KNG1	73.2	0.85	protein_coding	3	186435065	186461743	kininogen 1
HPX	ENSG00000055955	ITIH4	19.4	0.87	protein_coding	3	52846991	52865495	inter-alpha-trypsin inhibitor heavy chain family, member 4
HPX	ENSG00000101076	HNF4A	427.6	0.36	protein_coding	20	42984340	43061485	hepatocyte nuclear factor 4, alpha
HPX	ENSG00000084734	GCKR	37.9	0.83	protein_coding	2	27719709	27746554	glucokinase (hexokinase 4) regulator
HPX	ENSG00000243649	CFB	133	0.46	protein_coding	6	31895475	31919861	complement factor B
HPX	ENSG00000166278	C2	16.9	0.85	protein_coding	6	31865562	31913449	complement component 2
HPX	ENSG00000204444	APOM	134.6	0.67	protein_coding	6	31620193	31625987	apolipoprotein M
HPX	ENSG00000130203	APOE	305	0.4	protein_coding	19	45409011	45412650	apolipoprotein E
HPX	ENSG00000130208	APOC1	91.2	0.77	protein_coding	19	45417504	45422606	apolipoprotein C-I
HPX	ENSG00000084674	APOB	238.7	0.45	protein_coding	2	21224301	21266945	apolipoprotein B
HPX	ENSG00000110243	APOA5	6.2	0.94	protein_coding	11	116660083	116663136	apolipoprotein A-V
HPX	ENSG00000111275	ALDH2	218.8	0.51	protein_coding	12	112204691	112247782	aldehyde dehydrogenase 2 family (mitochondrial)
HPX	ENSG00000143921	ABCG8	82	0.67	protein_coding	2	44066103	44105605	ATP-binding cassette, sub-family G (WHITE), member 8
JUP	ENSG00000096433	ITPR3	388.6	0.32	protein_coding	6	33588142	33664351	inositol 1,4,5-trisphosphate receptor, type 3
JUP	ENSG00000204580	DDR1	143.8	0.45	protein_coding	6	30844198	30867933	discoidin domain receptor tyrosine kinase 1
JUP	ENSG00000169252	ADRB2	385.8	0.26	protein_coding	5	148206156	148208196	adrenoceptor beta 2, surface
KIAA0430	ENSG00000118689	FOXO3	70	0.69	protein_coding	6	108881038	109005977	forkhead box O3
KIAA0430	ENSG00000104093	DMXL2	357.6	0.61	protein_coding	15	51739908	51915030	Dmx-like 2
KIAA0430	ENSG00000112763	BTN2A1	50.2	0.67	protein_coding	6	26458150	26476849	butyrophilin, subfamily 2, member A1
LRP1	ENSG00000100979	PLTP	270.4	0.3	protein_coding	20	44527399	44540794	phospholipid transfer protein
LRP1	ENSG00000173517	PEAK1	21.4	0.53	protein_coding	15	77400471	77712486	pseudopodium-enriched atypical kinase 1
LRP1	ENSG00000169047	IRS1	229.6	0.34	protein_coding	2	227596033	227664475	insulin receptor substrate 1
MECP2	ENSG00000111540	RAB5B	11	0.5	protein_coding	12	56367697	56388490	RAB5B, member RAS oncogene family
MECP2	ENSG00000185950	IRS2	379.7	0.28	protein_coding	13	110406184	110438915	insulin receptor substrate 2
MECP2	ENSG00000140443	IGF1R	371.9	0.34	protein_coding	15	99192200	99507759	insulin-like growth factor 1 receptor
MECP2	ENSG00000204463	BAG6	430.8	0.38	protein_coding	6	31606805	31620482	BCL2-associated athanogene 6
MSR1	ENSG00000204287	HLA-DRA	472.7	0.23	protein_coding	6	32407619	32412823	major histocompatibility complex, class II, DR alpha
MSR1	ENSG00000237541	HLA-DQA2	474.7	0.21	protein_coding	6	32709119	32714992	major histocompatibility complex, class II, DQ alpha 2
MSR1	ENSG00000223865	HLA-DPB1	343.2	0.28	protein_coding	6	33043703	33054978	major histocompatibility complex, class II, DP beta 1
MSR1	ENSG00000166278	C2	332.3	0.23	protein_coding	6	31865562	31913449	complement component 2
MTHFD1	ENSG00000196230	TUBB	22.4	0.59	protein_coding	6	30687978	30693203	tubulin, beta class I
MTHFD1	ENSG00000214113	LYRM4	490.9	0.38	protein_coding	6	5102827	5261172	LYR motif containing 4
MTHFD1	ENSG00000226979	LTA	500.2	0.38	protein_coding	6	31539831	31542101	lymphotoxin alpha
MTHFD1	ENSG00000138160	KIF11	102	0.54	protein_coding	10	94353043	94415150	kinesin family member 11
MTHFD1	ENSG00000114480	GBE1	428.3	0.33	protein_coding	3	81538850	81811312	glucan (1,4-alpha-), branching enzyme 1
MTHFD1	ENSG00000185104	FAF1	174.3	0.44	protein_coding	1	50905150	51425935	Fas (TNFRSF6) associated factor 1
NCL	ENSG00000148737	TCF7L2	148.1	0.55	protein_coding	10	114710009	114927437	transcription factor 7-like 2 (T-cell specific, HMG-box)
NCL	ENSG00000204438	GPANK1	269.2	0.44	protein_coding	6	31629006	31634060	G patch domain and ankyrin repeats 1
NCL	ENSG00000162613	FUBP1	362.9	0.39	protein_coding	1	78409740	78444794	far upstream element (FUSE) binding protein 1
NPY5R	ENSG00000132170	PPARG	74	0.54	protein_coding	3	12328867	12475855	peroxisome proliferator-activated receptor gamma
NPY5R	ENSG00000174697	LEP	31.8	0.61	protein_coding	7	127881337	127897681	leptin
NPY5R	ENSG00000017427	IGF1	140	0.43	protein_coding	12	102789645	102874423	insulin-like growth factor 1 (somatomedin C)
NPY5R	ENSG00000111275	ALDH2	247.5	0.42	protein_coding	12	112204691	112247782	aldehyde dehydrogenase 2 family (mitochondrial)
NPY5R	ENSG00000151632	AKR1C2	99.3	0.49	protein_coding	10	5029967	5060223	aldo-keto reductase family 1, member C2
P4HB	ENSG00000204308	RNF5	315.5	0.31	protein_coding	6	32146131	32151930	ring finger protein 5, E3 ubiquitin protein ligase
P4HB	ENSG00000011478	QPCTL	130	0.35	protein_coding	19	46195741	46207247	glutaminyl-peptide cyclotransferase-like
P4HB	ENSG00000114480	GBE1	256.5	0.3	protein_coding	3	81538850	81811312	glucan (1,4-alpha-), branching enzyme 1
PA2G4	ENSG00000196230	TUBB	59	0.51	protein_coding	6	30687978	30693203	tubulin, beta class I
PA2G4	ENSG00000196230	TUBB	59	0.51	protein_coding	6	30687978	30693203	tubulin, beta class I
PA2G4	ENSG00000204574	ABCF1	174.6	0.46	protein_coding	6	30539153	30564956	ATP-binding cassette, sub-family F (GCN20), member 1
PA2G4	ENSG00000204574	ABCF1	174.6	0.46	protein_coding	6	30539153	30564956	ATP-binding cassette, sub-family F (GCN20), member 1
PHB2	ENSG00000196230	TUBB	425.6	0.42	protein_coding	6	30687978	30693203	tubulin, beta class I
PHB2	ENSG00000204356	NELFE	273.9	0.48	protein_coding	6	31919864	31926887	negative elongation factor complex member E
PHB2	ENSG00000214113	LYRM4	374.7	0.41	protein_coding	6	5102827	5261172	LYR motif containing 4
PI4KA	ENSG00000111540	RAB5B	233.1	0.4	protein_coding	12	56367697	56388490	RAB5B, member RAS oncogene family
PI4KA	ENSG00000010322	NISCH	497.3	0.42	protein_coding	3	52489134	52527087	nischarin
PI4KA	ENSG00000110514	MADD	142	0.57	protein_coding	11	47290712	47351582	MAP-kinase activating death domain
PI4KA	ENSG00000150995	ITPR1	144.2	0.41	protein_coding	3	4535032	4889524	inositol 1,4,5-trisphosphate receptor, type 1
PI4KA	ENSG00000185950	IRS2	468.5	0.27	protein_coding	13	110406184	110438915	insulin receptor substrate 2
PI4KA	ENSG00000204681	GABBR1	199.5	0.64	protein_coding	6	29523406	29601753	gamma-aminobutyric acid (GABA) B receptor, 1
PLG	ENSG00000163581	SLC2A2	29.2	0.89	protein_coding	3	170714137	170744539	solute carrier family 2 (facilitated glucose transporter), member 2
PLG	ENSG00000117707	PROX1	128.7	0.51	protein_coding	1	214156524	214214595	prospero homeobox 1
PLG	ENSG00000131910	NR0B2	333.9	0.34	protein_coding	1	27237980	27240457	nuclear receptor subfamily 0, group B, member 2
PLG	ENSG00000113889	KNG1	1.4	0.97	protein_coding	3	186435065	186461743	kininogen 1
PLG	ENSG00000055955	ITIH4	91.5	0.76	protein_coding	3	52846991	52865495	inter-alpha-trypsin inhibitor heavy chain family, member 4
PLG	ENSG00000101076	HNF4A	359.9	0.39	protein_coding	20	42984340	43061485	hepatocyte nuclear factor 4, alpha
PLG	ENSG00000084734	GCKR	73.2	0.8	protein_coding	2	27719709	27746554	glucokinase (hexokinase 4) regulator
PLG	ENSG00000243649	CFB	191.2	0.43	protein_coding	6	31895475	31919861	complement factor B
PLG	ENSG00000166278	C2	114.9	0.73	protein_coding	6	31865562	31913449	complement component 2
PLG	ENSG00000204444	APOM	91.9	0.72	protein_coding	6	31620193	31625987	apolipoprotein M
PLG	ENSG00000130203	APOE	268	0.43	protein_coding	19	45409011	45412650	apolipoprotein E
PLG	ENSG00000130208	APOC1	88.7	0.78	protein_coding	19	45417504	45422606	apolipoprotein C-I
PLG	ENSG00000084674	APOB	110.7	0.59	protein_coding	2	21224301	21266945	apolipoprotein B
PLG	ENSG00000110243	APOA5	93.3	0.78	protein_coding	11	116660083	116663136	apolipoprotein A-V
PLG	ENSG00000111275	ALDH2	201.2	0.53	protein_coding	12	112204691	112247782	aldehyde dehydrogenase 2 family (mitochondrial)
PLG	ENSG00000143921	ABCG8	86.7	0.68	protein_coding	2	44066103	44105605	ATP-binding cassette, sub-family G (WHITE), member 8
PON1	ENSG00000163581	SLC2A2	46.3	0.86	protein_coding	3	170714137	170744539	solute carrier family 2 (facilitated glucose transporter), member 2
PON1	ENSG00000117707	PROX1	169	0.48	protein_coding	1	214156524	214214595	prospero homeobox 1
PON1	ENSG00000131910	NR0B2	329.3	0.34	protein_coding	1	27237980	27240457	nuclear receptor subfamily 0, group B, member 2
PON1	ENSG00000113889	KNG1	25.7	0.92	protein_coding	3	186435065	186461743	kininogen 1
PON1	ENSG00000055955	ITIH4	143.5	0.66	protein_coding	3	52846991	52865495	inter-alpha-trypsin inhibitor heavy chain family, member 4
PON1	ENSG00000101076	HNF4A	455.8	0.34	protein_coding	20	42984340	43061485	hepatocyte nuclear factor 4, alpha
PON1	ENSG00000084734	GCKR	78.1	0.79	protein_coding	2	27719709	27746554	glucokinase (hexokinase 4) regulator
PON1	ENSG00000243649	CFB	268.3	0.38	protein_coding	6	31895475	31919861	complement factor B
PON1	ENSG00000166278	C2	113.1	0.72	protein_coding	6	31865562	31913449	complement component 2
PON1	ENSG00000204444	APOM	96.1	0.71	protein_coding	6	31620193	31625987	apolipoprotein M
PON1	ENSG00000130203	APOE	303.6	0.4	protein_coding	19	45409011	45412650	apolipoprotein E
PON1	ENSG00000130208	APOC1	34.3	0.87	protein_coding	19	45417504	45422606	apolipoprotein C-I
PON1	ENSG00000084674	APOB	176.8	0.52	protein_coding	2	21224301	21266945	apolipoprotein B
PON1	ENSG00000110243	APOA5	103.5	0.75	protein_coding	11	116660083	116663136	apolipoprotein A-V
PON1	ENSG00000111275	ALDH2	233.1	0.51	protein_coding	12	112204691	112247782	aldehyde dehydrogenase 2 family (mitochondrial)
PON1	ENSG00000143921	ABCG8	123.6	0.64	protein_coding	2	44066103	44105605	ATP-binding cassette, sub-family G (WHITE), member 8
POR	ENSG00000073060	SCARB1	9.1	0.6	protein_coding	12	125261402	125367214	scavenger receptor class B, member 1
POR	ENSG00000100979	PLTP	374.8	0.29	protein_coding	20	44527399	44540794	phospholipid transfer protein
POR	ENSG00000130164	LDLR	105.1	0.4	protein_coding	19	11200038	11244492	low density lipoprotein receptor
POR	ENSG00000055955	ITIH4	152.1	0.45	protein_coding	3	52846991	52865495	inter-alpha-trypsin inhibitor heavy chain family, member 4
POR	ENSG00000213780	GTF2H4	481.5	0.36	protein_coding	6	30875961	30881883	general transcription factor IIH, polypeptide 4, 52kDa
POR	ENSG00000084734	GCKR	194.6	0.44	protein_coding	2	27719709	27746554	glucokinase (hexokinase 4) regulator
POR	ENSG00000137312	FLOT1	106	0.43	protein_coding	6	30695486	30710510	flotillin 1
POR	ENSG00000166278	C2	156.5	0.45	protein_coding	6	31865562	31913449	complement component 2
POR	ENSG00000204444	APOM	431.6	0.33	protein_coding	6	31620193	31625987	apolipoprotein M
POR	ENSG00000130203	APOE	11.2	0.59	protein_coding	19	45409011	45412650	apolipoprotein E
POR	ENSG00000130208	APOC1	367.4	0.34	protein_coding	19	45417504	45422606	apolipoprotein C-I
POR	ENSG00000110243	APOA5	173.4	0.43	protein_coding	11	116660083	116663136	apolipoprotein A-V
POR	ENSG00000111275	ALDH2	232.3	0.42	protein_coding	12	112204691	112247782	aldehyde dehydrogenase 2 family (mitochondrial)
POR	ENSG00000159723	AGRP	79.6	0.48	protein_coding	16	67516474	67517716	agouti related protein homolog (mouse)
POR	ENSG00000143921	ABCG8	378	0.35	protein_coding	2	44066103	44105605	ATP-binding cassette, sub-family G (WHITE), member 8
PPIB	ENSG00000196230	TUBB	265.1	0.37	protein_coding	6	30687978	30693203	tubulin, beta class I
PPIB	ENSG00000204308	RNF5	153.3	0.37	protein_coding	6	32146131	32151930	ring finger protein 5, E3 ubiquitin protein ligase
PPIB	ENSG00000011478	QPCTL	226	0.33	protein_coding	19	46195741	46207247	glutaminyl-peptide cyclotransferase-like
PPIB	ENSG00000114480	GBE1	225.6	0.33	protein_coding	3	81538850	81811312	glucan (1,4-alpha-), branching enzyme 1
PRLR	ENSG00000111540	RAB5B	473.8	0.25	protein_coding	12	56367697	56388490	RAB5B, member RAS oncogene family
PRLR	ENSG00000091831	ESR1	140.9	0.26	protein_coding	6	151977826	152450754	estrogen receptor 1
PRLR	ENSG00000065361	ERBB3	157.9	0.31	protein_coding	12	56473641	56497289	v-erb-b2 avian erythroblastic leukemia viral oncogene homolog 3
PRLR	ENSG00000204580	DDR1	256.1	0.3	protein_coding	6	30844198	30867933	discoidin domain receptor tyrosine kinase 1
PRLR	ENSG00000243649	CFB	464.2	0.2	protein_coding	6	31895475	31919861	complement factor B
PTPN6	ENSG00000105397	TYK2	28.9	0.69	protein_coding	19	10461209	10491352	tyrosine kinase 2
PTPN6	ENSG00000232810	TNF	65.2	0.65	protein_coding	6	31543344	31546113	tumor necrosis factor
PTPN6	ENSG00000204267	TAP2	192.6	0.53	protein_coding	6	32789610	32806557	transporter 2, ATP-binding cassette, sub-family B (MDR/TAP)
PTPN6	ENSG00000168394	TAP1	76.5	0.63	protein_coding	6	32812986	32821755	transporter 1, ATP-binding cassette, sub-family B (MDR/TAP)
PTPN6	ENSG00000196396	PTPN1	346.8	0.4	protein_coding	20	49126891	49201299	protein tyrosine phosphatase, non-receptor type 1
PTPN6	ENSG00000204264	PSMB8	37.5	0.69	protein_coding	6	32808494	32812480	proteasome (prosome, macropain) subunit, beta type, 8
PTPN6	ENSG00000105287	PRKD2	126.6	0.49	protein_coding	19	47177532	47220384	protein kinase D2
PTPN6	ENSG00000146112	PPP1R18	138.4	0.64	protein_coding	6	30644166	30655672	protein phosphatase 1, regulatory subunit 18
PTPN6	ENSG00000089127	OAS1	239.7	0.47	protein_coding	12	113344582	113369990	2'-5'-oligoadenylate synthetase 1, 40/46kDa
PTPN6	ENSG00000226979	LTA	229.7	0.52	protein_coding	6	31539831	31542101	lymphotoxin alpha
PTPN6	ENSG00000204642	HLA-F	40.6	0.71	protein_coding	6	29690552	29706305	major histocompatibility complex, class I, F
PTPN6	ENSG00000204287	HLA-DRA	131.7	0.54	protein_coding	6	32407619	32412823	major histocompatibility complex, class II, DR alpha
PTPN6	ENSG00000232629	HLA-DQB2	390.9	0.38	protein_coding	6	32723875	32731311	major histocompatibility complex, class II, DQ beta 2
PTPN6	ENSG00000237541	HLA-DQA2	287.3	0.42	protein_coding	6	32709119	32714992	major histocompatibility complex, class II, DQ alpha 2
PTPN6	ENSG00000196735	HLA-DQA1	166.4	0.56	protein_coding	6	32595956	32614839	major histocompatibility complex, class II, DQ alpha 1
PTPN6	ENSG00000223865	HLA-DPB1	61.8	0.6	protein_coding	6	33043703	33054978	major histocompatibility complex, class II, DP beta 1
PTPN6	ENSG00000241106	HLA-DOB	217.3	0.47	protein_coding	6	32780540	32784825	major histocompatibility complex, class II, DO beta
PTPN6	ENSG00000204252	HLA-DOA	151.5	0.55	protein_coding	6	32971955	32977389	major histocompatibility complex, class II, DO alpha
PTPN6	ENSG00000204257	HLA-DMA	101.6	0.53	protein_coding	6	32916390	32936871	major histocompatibility complex, class II, DM alpha
PTPN6	ENSG00000204525	HLA-C	126.3	0.66	protein_coding	6	31236526	31239907	major histocompatibility complex, class I, C
PTPN6	ENSG00000234745	HLA-B	23.6	0.76	protein_coding	6	31321649	31324965	major histocompatibility complex, class I, B
PTPN6	ENSG00000136573	BLK	175.3	0.55	protein_coding	8	11351510	11422113	B lymphoid tyrosine kinase
PTPN6	ENSG00000171791	BCL2	284.3	0.47	protein_coding	18	60790579	60987361	B-cell CLL/lymphoma 2
PTPRF	ENSG00000096433	ITPR3	33.9	0.46	protein_coding	6	33588142	33664351	inositol 1,4,5-trisphosphate receptor, type 3
PTPRF	ENSG00000169047	IRS1	197.5	0.36	protein_coding	2	227596033	227664475	insulin receptor substrate 1
PTPRF	ENSG00000065361	ERBB3	16.2	0.49	protein_coding	12	56473641	56497289	v-erb-b2 avian erythroblastic leukemia viral oncogene homolog 3
PTPRF	ENSG00000204580	DDR1	2.4	0.62	protein_coding	6	30844198	30867933	discoidin domain receptor tyrosine kinase 1
RAB11B	ENSG00000204308	RNF5	71.4	0.44	protein_coding	6	32146131	32151930	ring finger protein 5, E3 ubiquitin protein ligase
RAB11B	ENSG00000010322	NISCH	364.6	0.4	protein_coding	3	52489134	52527087	nischarin
RAB11B	ENSG00000185950	IRS2	500.3	0.26	protein_coding	13	110406184	110438915	insulin receptor substrate 2
RAB11B	ENSG00000137312	FLOT1	136.8	0.44	protein_coding	6	30695486	30710510	flotillin 1
RAB11B	ENSG00000204371	EHMT2	358.1	0.41	protein_coding	6	31847536	31865464	euchromatic histone-lysine N-methyltransferase 2
RAB11B	ENSG00000204580	DDR1	320.2	0.38	protein_coding	6	30844198	30867933	discoidin domain receptor tyrosine kinase 1
RAB11B	ENSG00000204463	BAG6	35.3	0.54	protein_coding	6	31606805	31620482	BCL2-associated athanogene 6
RAB17	ENSG00000131910	NR0B2	292.3	0.33	protein_coding	1	27237980	27240457	nuclear receptor subfamily 0, group B, member 2
RAB17	ENSG00000254647	INS	487.2	0.29	protein_coding	11	2181009	2182571	insulin
RAB17	ENSG00000101076	HNF4A	285	0.36	protein_coding	20	42984340	43061485	hepatocyte nuclear factor 4, alpha
RAB17	ENSG00000065361	ERBB3	217.2	0.35	protein_coding	12	56473641	56497289	v-erb-b2 avian erythroblastic leukemia viral oncogene homolog 3
RAB17	ENSG00000204580	DDR1	51.2	0.46	protein_coding	6	30844198	30867933	discoidin domain receptor tyrosine kinase 1
RAB17	ENSG00000243649	CFB	111.3	0.41	protein_coding	6	31895475	31919861	complement factor B
RAB1B	ENSG00000105397	TYK2	473.9	0.4	protein_coding	19	10461209	10491352	tyrosine kinase 2
RAB1B	ENSG00000204308	RNF5	30.6	0.47	protein_coding	6	32146131	32151930	ring finger protein 5, E3 ubiquitin protein ligase
RAB1B	ENSG00000196396	PTPN1	446.5	0.35	protein_coding	20	49126891	49201299	protein tyrosine phosphatase, non-receptor type 1
RAB1B	ENSG00000137312	FLOT1	103.8	0.45	protein_coding	6	30695486	30710510	flotillin 1
RAB1B	ENSG00000204463	BAG6	94.5	0.48	protein_coding	6	31606805	31620482	BCL2-associated athanogene 6
RAB2A	ENSG00000148737	TCF7L2	457.1	0.37	protein_coding	10	114710009	114927437	transcription factor 7-like 2 (T-cell specific, HMG-box)
RAB2A	ENSG00000198873	GRK5	331.1	0.27	protein_coding	10	120967101	121215131	G protein-coupled receptor kinase 5
RAB2A	ENSG00000204438	GPANK1	131.9	0.56	protein_coding	6	31629006	31634060	G patch domain and ankyrin repeats 1
RAB5C	ENSG00000204356	NELFE	476.5	0.4	protein_coding	6	31919864	31926887	negative elongation factor complex member E
RAB5C	ENSG00000137309	HMGA1	183.1	0.4	protein_coding	6	34204650	34214008	high mobility group AT-hook 1
RAB5C	ENSG00000204463	BAG6	351	0.39	protein_coding	6	31606805	31620482	BCL2-associated athanogene 6
RAB8A	ENSG00000196230	TUBB	270.8	0.41	protein_coding	6	30687978	30693203	tubulin, beta class I
RAB8A	ENSG00000232810	TNF	324.8	0.4	protein_coding	6	31543344	31546113	tumor necrosis factor
RAB8A	ENSG00000204267	TAP2	149.7	0.46	protein_coding	6	32789610	32806557	transporter 2, ATP-binding cassette, sub-family B (MDR/TAP)
RAB8A	ENSG00000168394	TAP1	206.9	0.45	protein_coding	6	32812986	32821755	transporter 1, ATP-binding cassette, sub-family B (MDR/TAP)
RAB8A	ENSG00000196396	PTPN1	217	0.4	protein_coding	20	49126891	49201299	protein tyrosine phosphatase, non-receptor type 1
RAB8A	ENSG00000204264	PSMB8	23.8	0.56	protein_coding	6	32808494	32812480	proteasome (prosome, macropain) subunit, beta type, 8
RAB8A	ENSG00000089127	OAS1	290.3	0.4	protein_coding	12	113344582	113369990	2'-5'-oligoadenylate synthetase 1, 40/46kDa
RAB8A	ENSG00000226979	LTA	345.1	0.39	protein_coding	6	31539831	31542101	lymphotoxin alpha
RAB8A	ENSG00000204287	HLA-DRA	232.1	0.41	protein_coding	6	32407619	32412823	major histocompatibility complex, class II, DR alpha
RAB8A	ENSG00000196735	HLA-DQA1	343.4	0.39	protein_coding	6	32595956	32614839	major histocompatibility complex, class II, DQ alpha 1
RAB8A	ENSG00000223865	HLA-DPB1	402.9	0.38	protein_coding	6	33043703	33054978	major histocompatibility complex, class II, DP beta 1
RAB8A	ENSG00000204257	HLA-DMA	370.2	0.37	protein_coding	6	32916390	32936871	major histocompatibility complex, class II, DM alpha
RAB8A	ENSG00000234745	HLA-B	417.7	0.4	protein_coding	6	31321649	31324965	major histocompatibility complex, class I, B
RAB8A	ENSG00000162613	FUBP1	331.6	0.4	protein_coding	1	78409740	78444794	far upstream element (FUSE) binding protein 1
RAB8A	ENSG00000112242	E2F3	464.1	0.36	protein_coding	6	20402398	20493941	E2F transcription factor 3
RAB8A	ENSG00000171791	BCL2	474	0.36	protein_coding	18	60790579	60987361	B-cell CLL/lymphoma 2
RAP1A	ENSG00000204264	PSMB8	398.4	0.41	protein_coding	6	32808494	32812480	proteasome (prosome, macropain) subunit, beta type, 8
RAP1A	ENSG00000204642	HLA-F	490.3	0.41	protein_coding	6	29690552	29706305	major histocompatibility complex, class I, F
RAP1A	ENSG00000204287	HLA-DRA	457.2	0.36	protein_coding	6	32407619	32412823	major histocompatibility complex, class II, DR alpha
RAP1A	ENSG00000196735	HLA-DQA1	394.3	0.38	protein_coding	6	32595956	32614839	major histocompatibility complex, class II, DQ alpha 1
RBPMS	ENSG00000100979	PLTP	88.9	0.36	protein_coding	20	44527399	44540794	phospholipid transfer protein
RBPMS	ENSG00000107104	KANK1	36.4	0.47	protein_coding	9	470291	746105	KN motif and ankyrin repeat domains 1
RBPMS	ENSG00000169047	IRS1	409	0.3	protein_coding	2	227596033	227664475	insulin receptor substrate 1
SCAMP3	ENSG00000204394	VARS	290.4	0.47	protein_coding	6	31745295	31763730	valyl-tRNA synthetase
SCAMP3	ENSG00000204356	NELFE	161.9	0.55	protein_coding	6	31919864	31926887	negative elongation factor complex member E
SCAMP3	ENSG00000204574	ABCF1	462.9	0.44	protein_coding	6	30539153	30564956	ATP-binding cassette, sub-family F (GCN20), member 1
SDC1	ENSG00000096433	ITPR3	314.8	0.33	protein_coding	6	33588142	33664351	inositol 1,4,5-trisphosphate receptor, type 3
SDC1	ENSG00000204580	DDR1	294.7	0.36	protein_coding	6	30844198	30867933	discoidin domain receptor tyrosine kinase 1
SDC1	ENSG00000169252	ADRB2	299.6	0.28	protein_coding	5	148206156	148208196	adrenoceptor beta 2, surface
SEC23A	ENSG00000173517	PEAK1	146.6	0.4	protein_coding	15	77400471	77712486	pseudopodium-enriched atypical kinase 1
SEC23A	ENSG00000169047	IRS1	268.2	0.33	protein_coding	2	227596033	227664475	insulin receptor substrate 1
SEC23A	ENSG00000114480	GBE1	465.2	0.29	protein_coding	3	81538850	81811312	glucan (1,4-alpha-), branching enzyme 1
SEC23A	ENSG00000176697	BDNF	410.2	0.32	protein_coding	11	27676440	27743605	brain-derived neurotrophic factor
SEC24C	ENSG00000204394	VARS	446.5	0.36	protein_coding	6	31745295	31763730	valyl-tRNA synthetase
SEC24C	ENSG00000105397	TYK2	477.5	0.38	protein_coding	19	10461209	10491352	tyrosine kinase 2
SEC24C	ENSG00000106638	TBL2	484.8	0.32	protein_coding	7	72983262	72993121	transducin (beta)-like 2
SEC24C	ENSG00000111540	RAB5B	402.7	0.33	protein_coding	12	56367697	56388490	RAB5B, member RAS oncogene family
SEC24C	ENSG00000196396	PTPN1	22.6	0.48	protein_coding	20	49126891	49201299	protein tyrosine phosphatase, non-receptor type 1
SEC24C	ENSG00000204463	BAG6	261.2	0.4	protein_coding	6	31606805	31620482	BCL2-associated athanogene 6
SEC24C	ENSG00000138031	ADCY3	438.1	0.29	protein_coding	2	25042038	25142708	adenylate cyclase 3
SLC4A1	ENSG00000162367	TAL1	3.5	0.95	protein_coding	1	47681962	47697892	T-cell acute lymphocytic leukemia 1
SLC4A1	ENSG00000118689	FOXO3	176.5	0.51	protein_coding	6	108881038	109005977	forkhead box O3
SLC4A1	ENSG00000029534	ANK1	2	0.96	protein_coding	8	41510739	41754280	ankyrin 1, erythrocytic
SMC1A	ENSG00000138160	KIF11	32.2	0.54	protein_coding	10	94353043	94415150	kinesin family member 11
SMC1A	ENSG00000162613	FUBP1	193.4	0.42	protein_coding	1	78409740	78444794	far upstream element (FUSE) binding protein 1
SMC1A	ENSG00000112242	E2F3	419.6	0.35	protein_coding	6	20402398	20493941	E2F transcription factor 3
SMURF2	ENSG00000148737	TCF7L2	472.8	0.34	protein_coding	10	114710009	114927437	transcription factor 7-like 2 (T-cell specific, HMG-box)
SMURF2	ENSG00000198873	GRK5	355.9	0.26	protein_coding	10	120967101	121215131	G protein-coupled receptor kinase 5
SMURF2	ENSG00000204438	GPANK1	197.1	0.43	protein_coding	6	31629006	31634060	G patch domain and ankyrin repeats 1
SMURF2	ENSG00000176697	BDNF	32.8	0.5	protein_coding	11	27676440	27743605	brain-derived neurotrophic factor
SND1	ENSG00000204394	VARS	74.5	0.49	protein_coding	6	31745295	31763730	valyl-tRNA synthetase
SND1	ENSG00000196230	TUBB	58	0.5	protein_coding	6	30687978	30693203	tubulin, beta class I
SND1	ENSG00000106638	TBL2	145.5	0.41	protein_coding	7	72983262	72993121	transducin (beta)-like 2
SND1	ENSG00000196396	PTPN1	154.3	0.41	protein_coding	20	49126891	49201299	protein tyrosine phosphatase, non-receptor type 1
SND1	ENSG00000096433	ITPR3	354.2	0.34	protein_coding	6	33588142	33664351	inositol 1,4,5-trisphosphate receptor, type 3
SND1	ENSG00000185104	FAF1	159.8	0.41	protein_coding	1	50905150	51425935	Fas (TNFRSF6) associated factor 1
SND1	ENSG00000204463	BAG6	417.5	0.37	protein_coding	6	31606805	31620482	BCL2-associated athanogene 6
SND1	ENSG00000138031	ADCY3	60.9	0.46	protein_coding	2	25042038	25142708	adenylate cyclase 3
SPTAN1	ENSG00000111540	RAB5B	256.5	0.37	protein_coding	12	56367697	56388490	RAB5B, member RAS oncogene family
SPTAN1	ENSG00000150995	ITPR1	7.5	0.51	protein_coding	3	4535032	4889524	inositol 1,4,5-trisphosphate receptor, type 1
SPTAN1	ENSG00000204681	GABBR1	374.3	0.45	protein_coding	6	29523406	29601753	gamma-aminobutyric acid (GABA) B receptor, 1
STAT1	ENSG00000232810	TNF	114.4	0.55	protein_coding	6	31543344	31546113	tumor necrosis factor
STAT1	ENSG00000204267	TAP2	10.6	0.66	protein_coding	6	32789610	32806557	transporter 2, ATP-binding cassette, sub-family B (MDR/TAP)
STAT1	ENSG00000168394	TAP1	2.8	0.78	protein_coding	6	32812986	32821755	transporter 1, ATP-binding cassette, sub-family B (MDR/TAP)
STAT1	ENSG00000196396	PTPN1	216.5	0.41	protein_coding	20	49126891	49201299	protein tyrosine phosphatase, non-receptor type 1
STAT1	ENSG00000204264	PSMB8	58.7	0.6	protein_coding	6	32808494	32812480	proteasome (prosome, macropain) subunit, beta type, 8
STAT1	ENSG00000089127	OAS1	4.9	0.74	protein_coding	12	113344582	113369990	2'-5'-oligoadenylate synthetase 1, 40/46kDa
STAT1	ENSG00000226979	LTA	103.9	0.55	protein_coding	6	31539831	31542101	lymphotoxin alpha
STAT1	ENSG00000115267	IFIH1	31	0.6	protein_coding	2	163123589	163175213	interferon induced with helicase C domain 1
STAT1	ENSG00000108753	HNF1B	376	0.33		17	36046435	36105237	HNF1 homeobox B
STAT1	ENSG00000204642	HLA-F	129.4	0.56	protein_coding	6	29690552	29706305	major histocompatibility complex, class I, F
STAT1	ENSG00000204287	HLA-DRA	162.9	0.48	protein_coding	6	32407619	32412823	major histocompatibility complex, class II, DR alpha
STAT1	ENSG00000232629	HLA-DQB2	384.2	0.35	protein_coding	6	32723875	32731311	major histocompatibility complex, class II, DQ beta 2
STAT1	ENSG00000237541	HLA-DQA2	121	0.46	protein_coding	6	32709119	32714992	major histocompatibility complex, class II, DQ alpha 2
STAT1	ENSG00000196735	HLA-DQA1	51.8	0.6	protein_coding	6	32595956	32614839	major histocompatibility complex, class II, DQ alpha 1
STAT1	ENSG00000223865	HLA-DPB1	200	0.46	protein_coding	6	33043703	33054978	major histocompatibility complex, class II, DP beta 1
STAT1	ENSG00000204252	HLA-DOA	173.5	0.49	protein_coding	6	32971955	32977389	major histocompatibility complex, class II, DO alpha
STAT1	ENSG00000204257	HLA-DMA	463.5	0.35	protein_coding	6	32916390	32936871	major histocompatibility complex, class II, DM alpha
STAT1	ENSG00000234745	HLA-B	269.5	0.49	protein_coding	6	31321649	31324965	major histocompatibility complex, class I, B
STAT1	ENSG00000114480	GBE1	223.1	0.36	protein_coding	3	81538850	81811312	glucan (1,4-alpha-), branching enzyme 1
STAT1	ENSG00000136573	BLK	464.8	0.38	protein_coding	8	11351510	11422113	B lymphoid tyrosine kinase
STAT1	ENSG00000171791	BCL2	120.4	0.52	protein_coding	18	60790579	60987361	B-cell CLL/lymphoma 2
STIP1	ENSG00000204394	VARS	260.7	0.44	protein_coding	6	31745295	31763730	valyl-tRNA synthetase
STIP1	ENSG00000196230	TUBB	252.5	0.45	protein_coding	6	30687978	30693203	tubulin, beta class I
STIP1	ENSG00000138160	KIF11	222	0.47	protein_coding	10	94353043	94415150	kinesin family member 11
STIP1	ENSG00000185104	FAF1	472.3	0.37	protein_coding	1	50905150	51425935	Fas (TNFRSF6) associated factor 1
STIP1	ENSG00000105221	AKT2	400.6	0.41	protein_coding	19	40736224	40791443	v-akt murine thymoma viral oncogene homolog 2
TF	ENSG00000163581	SLC2A2	73.7	0.77	protein_coding	3	170714137	170744539	solute carrier family 2 (facilitated glucose transporter), member 2
TF	ENSG00000117707	PROX1	41.2	0.57	protein_coding	1	214156524	214214595	prospero homeobox 1
TF	ENSG00000131910	NR0B2	131.9	0.47	protein_coding	1	27237980	27240457	nuclear receptor subfamily 0, group B, member 2
TF	ENSG00000113889	KNG1	52.7	0.82	protein_coding	3	186435065	186461743	kininogen 1
TF	ENSG00000055955	ITIH4	167.7	0.61	protein_coding	3	52846991	52865495	inter-alpha-trypsin inhibitor heavy chain family, member 4
TF	ENSG00000101076	HNF4A	334.9	0.39	protein_coding	20	42984340	43061485	hepatocyte nuclear factor 4, alpha
TF	ENSG00000084734	GCKR	129.8	0.7	protein_coding	2	27719709	27746554	glucokinase (hexokinase 4) regulator
TF	ENSG00000243649	CFB	319.8	0.34	protein_coding	6	31895475	31919861	complement factor B
TF	ENSG00000166278	C2	137.6	0.66	protein_coding	6	31865562	31913449	complement component 2
TF	ENSG00000204444	APOM	40.9	0.76	protein_coding	6	31620193	31625987	apolipoprotein M
TF	ENSG00000130203	APOE	223.2	0.44	protein_coding	19	45409011	45412650	apolipoprotein E
TF	ENSG00000130208	APOC1	86.9	0.75	protein_coding	19	45417504	45422606	apolipoprotein C-I
TF	ENSG00000084674	APOB	126.7	0.56	protein_coding	2	21224301	21266945	apolipoprotein B
TF	ENSG00000110243	APOA5	153.5	0.65	protein_coding	11	116660083	116663136	apolipoprotein A-V
TF	ENSG00000111275	ALDH2	246.9	0.49	protein_coding	12	112204691	112247782	aldehyde dehydrogenase 2 family (mitochondrial)
TF	ENSG00000143921	ABCG8	163.3	0.59	protein_coding	2	44066103	44105605	ATP-binding cassette, sub-family G (WHITE), member 8
TFR2	ENSG00000162367	TAL1	288	0.41	protein_coding	1	47681962	47697892	T-cell acute lymphocytic leukemia 1
TFR2	ENSG00000163581	SLC2A2	172.8	0.62	protein_coding	3	170714137	170744539	solute carrier family 2 (facilitated glucose transporter), member 2
TFR2	ENSG00000117707	PROX1	340.7	0.35	protein_coding	1	214156524	214214595	prospero homeobox 1
TFR2	ENSG00000131910	NR0B2	421.5	0.3	protein_coding	1	27237980	27240457	nuclear receptor subfamily 0, group B, member 2
TFR2	ENSG00000113889	KNG1	101.7	0.73	protein_coding	3	186435065	186461743	kininogen 1
TFR2	ENSG00000055955	ITIH4	38.2	0.78	protein_coding	3	52846991	52865495	inter-alpha-trypsin inhibitor heavy chain family, member 4
TFR2	ENSG00000084734	GCKR	81.7	0.74	protein_coding	2	27719709	27746554	glucokinase (hexokinase 4) regulator
TFR2	ENSG00000243649	CFB	231.2	0.4	protein_coding	6	31895475	31919861	complement factor B
TFR2	ENSG00000166278	C2	81.9	0.71	protein_coding	6	31865562	31913449	complement component 2
TFR2	ENSG00000204444	APOM	147	0.63	protein_coding	6	31620193	31625987	apolipoprotein M
TFR2	ENSG00000130203	APOE	380	0.36	protein_coding	19	45409011	45412650	apolipoprotein E
TFR2	ENSG00000130208	APOC1	112.1	0.68	protein_coding	19	45417504	45422606	apolipoprotein C-I
TFR2	ENSG00000084674	APOB	305.1	0.39	protein_coding	2	21224301	21266945	apolipoprotein B
TFR2	ENSG00000110243	APOA5	17.1	0.83	protein_coding	11	116660083	116663136	apolipoprotein A-V
TFR2	ENSG00000029534	ANK1	308.3	0.4	protein_coding	8	41510739	41754280	ankyrin 1, erythrocytic
TFR2	ENSG00000111275	ALDH2	329.6	0.43	protein_coding	12	112204691	112247782	aldehyde dehydrogenase 2 family (mitochondrial)
TFR2	ENSG00000143921	ABCG8	135.1	0.61	protein_coding	2	44066103	44105605	ATP-binding cassette, sub-family G (WHITE), member 8
TNS3	ENSG00000100979	PLTP	178.3	0.32	protein_coding	20	44527399	44540794	phospholipid transfer protein
TNS3	ENSG00000124299	PEPD	336	0.32	protein_coding	19	33877856	34012700	peptidase D
TNS3	ENSG00000173517	PEAK1	160.8	0.37	protein_coding	15	77400471	77712486	pseudopodium-enriched atypical kinase 1
TNS3	ENSG00000107104	KANK1	336.9	0.33	protein_coding	9	470291	746105	KN motif and ankyrin repeat domains 1
TNS3	ENSG00000169047	IRS1	46.5	0.4	protein_coding	2	227596033	227664475	insulin receptor substrate 1
TOM1L1	ENSG00000172059	KLF11	385.3	0.53	protein_coding	2	10182976	10194963	Kruppel-like factor 11
TOM1L1	ENSG00000119912	IDE	337	0.43	protein_coding	10	94211441	94333833	insulin-degrading enzyme
TOM1L1	ENSG00000134183	GNAT2	417.8	0.54	protein_coding	1	110145889	110155679	guanine nucleotide binding protein (G protein), alpha transducing activity polypeptide 2
TP53BP2	ENSG00000036549	ZZZ3	473	0.33	protein_coding	1	78028101	78149104	zinc finger, ZZ-type containing 3
TP53BP2	ENSG00000185104	FAF1	394.9	0.33	protein_coding	1	50905150	51425935	Fas (TNFRSF6) associated factor 1
TP53BP2	ENSG00000112242	E2F3	14.4	0.46	protein_coding	6	20402398	20493941	E2F transcription factor 3
VPS26B	ENSG00000111540	RAB5B	84.5	0.43	protein_coding	12	56367697	56388490	RAB5B, member RAS oncogene family
VPS26B	ENSG00000010322	NISCH	334.7	0.41	protein_coding	3	52489134	52527087	nischarin
VPS26B	ENSG00000204681	GABBR1	405.7	0.44	protein_coding	6	29523406	29601753	gamma-aminobutyric acid (GABA) B receptor, 1
VPS26B	ENSG00000204371	EHMT2	303.3	0.42	protein_coding	6	31847536	31865464	euchromatic histone-lysine N-methyltransferase 2
VPS26B	ENSG00000204580	DDR1	301.6	0.39	protein_coding	6	30844198	30867933	discoidin domain receptor tyrosine kinase 1
VPS26B	ENSG00000204463	BAG6	280.2	0.41	protein_coding	6	31606805	31620482	BCL2-associated athanogene 6
VTN	ENSG00000163581	SLC2A2	126.1	0.75	protein_coding	3	170714137	170744539	solute carrier family 2 (facilitated glucose transporter), member 2
VTN	ENSG00000117707	PROX1	135.4	0.5	protein_coding	1	214156524	214214595	prospero homeobox 1
VTN	ENSG00000131910	NR0B2	178.2	0.43	protein_coding	1	27237980	27240457	nuclear receptor subfamily 0, group B, member 2
VTN	ENSG00000113889	KNG1	55.3	0.87	protein_coding	3	186435065	186461743	kininogen 1
VTN	ENSG00000055955	ITIH4	24.1	0.86	protein_coding	3	52846991	52865495	inter-alpha-trypsin inhibitor heavy chain family, member 4
VTN	ENSG00000101076	HNF4A	291.2	0.43	protein_coding	20	42984340	43061485	hepatocyte nuclear factor 4, alpha
VTN	ENSG00000084734	GCKR	21.9	0.85	protein_coding	2	27719709	27746554	glucokinase (hexokinase 4) regulator
VTN	ENSG00000243649	CFB	128.6	0.47	protein_coding	6	31895475	31919861	complement factor B
VTN	ENSG00000166278	C2	37.1	0.82	protein_coding	6	31865562	31913449	complement component 2
VTN	ENSG00000204444	APOM	63.9	0.74	protein_coding	6	31620193	31625987	apolipoprotein M
VTN	ENSG00000130203	APOE	167.4	0.49	protein_coding	19	45409011	45412650	apolipoprotein E
VTN	ENSG00000130208	APOC1	62.2	0.81	protein_coding	19	45417504	45422606	apolipoprotein C-I
VTN	ENSG00000084674	APOB	198.5	0.5	protein_coding	2	21224301	21266945	apolipoprotein B
VTN	ENSG00000110243	APOA5	8.5	0.92	protein_coding	11	116660083	116663136	apolipoprotein A-V
VTN	ENSG00000111275	ALDH2	179.5	0.54	protein_coding	12	112204691	112247782	aldehyde dehydrogenase 2 family (mitochondrial)
VTN	ENSG00000143921	ABCG8	48.8	0.71	protein_coding	2	44066103	44105605	ATP-binding cassette, sub-family G (WHITE), member 8
WHSC1L1	ENSG00000029725	RABEP1	131.5	0.5	protein_coding	17	5185558	5289129	rabaptin, RAB GTPase binding effector protein 1
WHSC1L1	ENSG00000162613	FUBP1	409.4	0.47	protein_coding	1	78409740	78444794	far upstream element (FUSE) binding protein 1
WHSC1L1	ENSG00000104093	DMXL2	231.1	0.6	protein_coding	15	51739908	51915030	Dmx-like 2
WHSC1L1	ENSG00000112763	BTN2A1	304.7	0.56	protein_coding	6	26458150	26476849	butyrophilin, subfamily 2, member A1

## Sheet: MiRNA motif-112 candidate genes
	Overlap Results
	Collection(s):	MIR
	# overlaps shown:	10
	# genesets in collections:	221
	# genes in comparison (n):	699
	# genes in universe (N):	45956
k/K	Gene Set Name	# Genes in Gene Set (K)	Description	# Genes in Overlap (k)	k/K	p-value	FDR q-value
0.0587	TGTTTAC_MIR30A5P_MIR30C_MIR30D_MIR30B_MIR30E5P	579	Genes having at least one occurence of the motif TGTTTAC in their 3' untranslated region. The motif represents putative target (that is, seed match) of human mature miRNAs hsa-miR-30a-5p, hsa-miR-30c, hsa-miR-30d, hsa-miR-30b and hsa-miR-30e-5p (v7.1 miRBase).	34	0.0587	3.28e-11	5.2e-09
0.0938	AAAGGGA_MIR204_MIR211	224	Genes having at least one occurence of the motif AAAGGGA in their 3' untranslated region. The motif represents putative target (that is, seed match) of human mature miRNAs hsa-miR-204 and hsa-miR-211 (v7.1 miRBase).	21	0.0938	4.7e-11	5.2e-09
0.0645	TTGCACT_MIR130A_MIR301_MIR130B	403	Genes having at least one occurence of the motif TTGCACT in their 3' untranslated region. The motif represents putative target (that is, seed match) of human mature miRNAs hsa-miR-130a, hsa-miR-301 and hsa-miR-130b (v7.1 miRBase).	26	0.0645	9.61e-10	7.08e-08
0.0733	ACATTCC_MIR1_MIR206	300	Genes having at least one occurence of the motif ACATTCC in their 3' untranslated region. The motif represents putative target (that is, seed match) of human mature miRNAs hsa-miR-1 and hsa-miR-206 (v7.1 miRBase).	22	0.0733	1.8e-09	9.95e-08
0.071	CAGTGTT_MIR141_MIR200A	310	Genes having at least one occurence of the motif CAGTGTT in their 3' untranslated region. The motif represents putative target (that is, seed match) of human mature miRNAs hsa-miR-141 and hsa-miR-200a (v7.1 miRBase).	22	0.071	3.3e-09	1.46e-07
0.0576	CAGTATT_MIR200B_MIR200C_MIR429	469	Genes having at least one occurence of the motif CAGTATT in their 3' untranslated region. The motif represents putative target (that is, seed match) of human mature miRNAs hsa-miR-200b, hsa-miR-200c and hsa-miR-429 (v7.1 miRBase).	27	0.0576	5.32e-09	1.69e-07
0.0516	TGCTGCT_MIR15A_MIR16_MIR15B_MIR195_MIR424_MIR497	601	Genes having at least one occurence of the motif TGCTGCT in their 3' untranslated region. The motif represents putative target (that is, seed match) of human mature miRNAs hsa-miR-15a, hsa-miR-16, hsa-miR-15b, hsa-miR-195, hsa-miR-424 and hsa-miR-497 (v7.1 miRBase).	31	0.0516	5.35e-09	1.69e-07
0.0846	ACTGAAA_MIR30A3P_MIR30E3P	201	Genes having at least one occurence of the motif ACTGAAA in their 3' untranslated region. The motif represents putative target (that is, seed match) of human mature miRNAs hsa-miR-30a-3p and hsa-miR-30e-3p (v7.1 miRBase).	17	0.0846	1.54e-08	4.26e-07
0.0955	ACACTGG_MIR199A_MIR199B	157	Genes having at least one occurence of the motif ACACTGG in their 3' untranslated region. The motif represents putative target (that is, seed match) of human mature miRNAs hsa-miR-199a and hsa-miR-199b (v7.1 miRBase).	15	0.0955	2.11e-08	5.19e-07
0.0504	TTTGCAC_MIR19A_MIR19B	516	Genes having at least one occurence of the motif TTTGCAC in their 3' untranslated region. The motif represents putative target (that is, seed match) of human mature miRNAs hsa-miR-19a and hsa-miR-19b (v7.1 miRBase).	26	0.0504	1.44e-07	2.88e-06
Gene/Gene Set Overlap Matrix
NOTE: The validated DAGs are in bold black coloured and the candidates are simply writen
Entrez Gene Id	Gene Symbol	Gene Description	Gene Set Name
1871	E2F3	E2F transcription factor 3	TGTTTAC_MIR30A5P_MIR30C_MIR30D_MIR30B_MIR30E5P
10144	FAM13A	family with sequence similarity 13, member A	TGTTTAC_MIR30A5P_MIR30C_MIR30D_MIR30B_MIR30E5P
3667	IRS1	insulin receptor substrate 1	TGTTTAC_MIR30A5P_MIR30C_MIR30D_MIR30B_MIR30E5P
4760	NEUROD1	neurogenic differentiation 1	TGTTTAC_MIR30A5P_MIR30C_MIR30D_MIR30B_MIR30E5P
133522	PPARGC1B	peroxisome proliferator-activated receptor gamma, coactivator 1 beta	TGTTTAC_MIR30A5P_MIR30C_MIR30D_MIR30B_MIR30E5P
5915	RARB	retinoic acid receptor, beta	TGTTTAC_MIR30A5P_MIR30C_MIR30D_MIR30B_MIR30E5P
7148	TNXB	tenascin XB	TGTTTAC_MIR30A5P_MIR30C_MIR30D_MIR30B_MIR30E5P
79026	AHNAK	AHNAK nucleoprotein	TGTTTAC_MIR30A5P_MIR30C_MIR30D_MIR30B_MIR30E5P
55207	ARL8B	ADP-ribosylation factor-like 8B	TGTTTAC_MIR30A5P_MIR30C_MIR30D_MIR30B_MIR30E5P
488	ATP2A2	ATPase, Ca++ transporting, cardiac muscle, slow twitch 2	TGTTTAC_MIR30A5P_MIR30C_MIR30D_MIR30B_MIR30E5P
607	BCL9	B-cell CLL/lymphoma 9	TGTTTAC_MIR30A5P_MIR30C_MIR30D_MIR30B_MIR30E5P
8618	CADPS	Ca++-dependent secretion activator	TGTTTAC_MIR30A5P_MIR30C_MIR30D_MIR30B_MIR30E5P
10645	CAMKK2	calcium/calmodulin-dependent protein kinase kinase 2, beta	TGTTTAC_MIR30A5P_MIR30C_MIR30D_MIR30B_MIR30E5P
55636	CHD7	chromodomain helicase DNA binding protein 7	TGTTTAC_MIR30A5P_MIR30C_MIR30D_MIR30B_MIR30E5P
25978	CHMP2B	charged multivesicular body protein 2B	TGTTTAC_MIR30A5P_MIR30C_MIR30D_MIR30B_MIR30E5P
11113	CIT	citron (rho-interacting, serine/threonine kinase 21)	TGTTTAC_MIR30A5P_MIR30C_MIR30D_MIR30B_MIR30E5P
23317	DNAJC13	DnaJ (Hsp40) homolog, subfamily C, member 13	TGTTTAC_MIR30A5P_MIR30C_MIR30D_MIR30B_MIR30E5P
80206	FHOD3	formin homology 2 domain containing 3	TGTTTAC_MIR30A5P_MIR30C_MIR30D_MIR30B_MIR30E5P
2287	FKBP3	FK506 binding protein 3, 25kDa	TGTTTAC_MIR30A5P_MIR30C_MIR30D_MIR30B_MIR30E5P
2771	GNAI2	guanine nucleotide binding protein (G protein), alpha inhibiting activity polypeptide 2	TGTTTAC_MIR30A5P_MIR30C_MIR30D_MIR30B_MIR30E5P
3309	HSPA5	heat shock 70kDa protein 5 (glucose-regulated protein, 78kDa)	TGTTTAC_MIR30A5P_MIR30C_MIR30D_MIR30B_MIR30E5P
10905	MAN1A2	mannosidase, alpha, class 1A, member 2	TGTTTAC_MIR30A5P_MIR30C_MIR30D_MIR30B_MIR30E5P
4204	MECP2	methyl CpG binding protein 2 (Rett syndrome)	TGTTTAC_MIR30A5P_MIR30C_MIR30D_MIR30B_MIR30E5P
5082	PDCL	phosducin-like	TGTTTAC_MIR30A5P_MIR30C_MIR30D_MIR30B_MIR30E5P
5618	PRLR	prolactin receptor	TGTTTAC_MIR30A5P_MIR30C_MIR30D_MIR30B_MIR30E5P
10890	RAB10	RAB10, member RAS oncogene family	TGTTTAC_MIR30A5P_MIR30C_MIR30D_MIR30B_MIR30E5P
8766	RAB11A	RAB11A, member RAS oncogene family	TGTTTAC_MIR30A5P_MIR30C_MIR30D_MIR30B_MIR30E5P
4218	RAB8A	RAB8A, member RAS oncogene family	TGTTTAC_MIR30A5P_MIR30C_MIR30D_MIR30B_MIR30E5P
5908	RAP1B	RAP1B, member of RAS oncogene family	TGTTTAC_MIR30A5P_MIR30C_MIR30D_MIR30B_MIR30E5P
9522	SCAMP1	secretory carrier membrane protein 1	TGTTTAC_MIR30A5P_MIR30C_MIR30D_MIR30B_MIR30E5P
10484	SEC23A	Sec23 homolog A (S. cerevisiae)	TGTTTAC_MIR30A5P_MIR30C_MIR30D_MIR30B_MIR30E5P
9016	SLC25A14	solute carrier family 25 (mitochondrial carrier, brain), member 14	TGTTTAC_MIR30A5P_MIR30C_MIR30D_MIR30B_MIR30E5P
10959	TMED2	transmembrane emp24 domain trafficking protein 2	TGTTTAC_MIR30A5P_MIR30C_MIR30D_MIR30B_MIR30E5P
84196	USP48	ubiquitin specific peptidase 48	TGTTTAC_MIR30A5P_MIR30C_MIR30D_MIR30B_MIR30E5P
55207	ARL8B	ADP-ribosylation factor-like 8B	AAAGGGA_MIR204_MIR211
607	BCL9	B-cell CLL/lymphoma 9	AAAGGGA_MIR204_MIR211
23317	DNAJC13	DnaJ (Hsp40) homolog, subfamily C, member 13	AAAGGGA_MIR204_MIR211
10890	RAB10	RAB10, member RAS oncogene family	AAAGGGA_MIR204_MIR211
596	BCL2	B-cell CLL/lymphoma 2	AAAGGGA_MIR204_MIR211
6249	CLIP1	CAP-GLY domain containing linker protein 1	AAAGGGA_MIR204_MIR211
2099	ESR1	estrogen receptor 1	AAAGGGA_MIR204_MIR211
8091	HMGA2	high mobility group AT-hook 2	AAAGGGA_MIR204_MIR211
3708	ITPR1	inositol 1,4,5-trisphosphate receptor, type 1	AAAGGGA_MIR204_MIR211
4915	NTRK2	neurotrophic tyrosine kinase, receptor, type 2	AAAGGGA_MIR204_MIR211
1174	AP1S1	adaptor-related protein complex 1, sigma 1 subunit	AAAGGGA_MIR204_MIR211
372	ARCN1	archain 1	AAAGGGA_MIR204_MIR211
998	CDC42	cell division cycle 42 (GTP binding protein, 25kDa)	AAAGGGA_MIR204_MIR211
3482	IGF2R	insulin-like growth factor 2 receptor	AAAGGGA_MIR204_MIR211
23389	MED13L	mediator complex subunit 13-like	AAAGGGA_MIR204_MIR211
29982	NRBF2	nuclear receptor binding factor 2	AAAGGGA_MIR204_MIR211
5034	P4HB	prolyl 4-hydroxylase, beta polypeptide	AAAGGGA_MIR204_MIR211
51552	RAB14	RAB14, member RAS oncogene family	AAAGGGA_MIR204_MIR211
5861	RAB1A	RAB1A, member RAS oncogene family	AAAGGGA_MIR204_MIR211
57213	SPRYD7	SPRY domain containing 7	AAAGGGA_MIR204_MIR211
9320	TRIP12	thyroid hormone receptor interactor 12	AAAGGGA_MIR204_MIR211
6249	CLIP1	CAP-GLY domain containing linker protein 1	TTGCACT_MIR130A_MIR301_MIR130B
2099	ESR1	estrogen receptor 1	TTGCACT_MIR130A_MIR301_MIR130B
3708	ITPR1	inositol 1,4,5-trisphosphate receptor, type 1	TTGCACT_MIR130A_MIR301_MIR130B
29982	NRBF2	nuclear receptor binding factor 2	TTGCACT_MIR130A_MIR301_MIR130B
4760	NEUROD1	neurogenic differentiation 1	TTGCACT_MIR130A_MIR301_MIR130B
4204	MECP2	methyl CpG binding protein 2 (Rett syndrome)	TTGCACT_MIR130A_MIR301_MIR130B
84196	USP48	ubiquitin specific peptidase 48	TTGCACT_MIR130A_MIR301_MIR130B
2180	ACSL1	acyl-CoA synthetase long-chain family member 1	TTGCACT_MIR130A_MIR301_MIR130B
3949	LDLR	low density lipoprotein receptor	TTGCACT_MIR130A_MIR301_MIR130B
26018	LRIG1	leucine-rich repeats and immunoglobulin-like domains 1	TTGCACT_MIR130A_MIR301_MIR130B
5468	PPARG	peroxisome proliferator-activated receptor gamma	TTGCACT_MIR130A_MIR301_MIR130B
5869	RAB5B	RAB5B, member RAS oncogene family	TTGCACT_MIR130A_MIR301_MIR130B
2182	ACSL4	acyl-CoA synthetase long-chain family member 4	TTGCACT_MIR130A_MIR301_MIR130B
164	AP1G1	adaptor-related protein complex 1, gamma 1 subunit	TTGCACT_MIR130A_MIR301_MIR130B
526	ATP6V1B2	ATPase, H+ transporting, lysosomal 56/58kDa, V1 subunit B2	TTGCACT_MIR130A_MIR301_MIR130B
80205	CHD9	chromodomain helicase DNA binding protein 9	TTGCACT_MIR130A_MIR301_MIR130B
1213	CLTC	clathrin, heavy chain (Hc)	TTGCACT_MIR130A_MIR301_MIR130B
8452	CUL3	cullin 3	TTGCACT_MIR130A_MIR301_MIR130B
1795	DOCK3	dedicator of cytokinesis 3	TTGCACT_MIR130A_MIR301_MIR130B
2066	ERBB4	v-erb-a erythroblastic leukemia viral oncogene homolog 4 (avian)	TTGCACT_MIR130A_MIR301_MIR130B
404636	FAM45A	family with sequence similarity 45, member A	TTGCACT_MIR130A_MIR301_MIR130B
4074	M6PR	mannose-6-phosphate receptor (cation dependent)	TTGCACT_MIR130A_MIR301_MIR130B
5562	PRKAA1	protein kinase, AMP-activated, alpha 1 catalytic subunit	TTGCACT_MIR130A_MIR301_MIR130B
6643	SNX2	sorting nexin 2	TTGCACT_MIR130A_MIR301_MIR130B
81609	SNX27	sorting nexin family member 27	TTGCACT_MIR130A_MIR301_MIR130B
54904	WHSC1L1	Wolf-Hirschhorn syndrome candidate 1-like 1	TTGCACT_MIR130A_MIR301_MIR130B
164	AP1G1	adaptor-related protein complex 1, gamma 1 subunit	ACATTCC_MIR1_MIR206
1213	CLTC	clathrin, heavy chain (Hc)	ACATTCC_MIR1_MIR206
6643	SNX2	sorting nexin 2	ACATTCC_MIR1_MIR206
23317	DNAJC13	DnaJ (Hsp40) homolog, subfamily C, member 13	ACATTCC_MIR1_MIR206
372	ARCN1	archain 1	ACATTCC_MIR1_MIR206
998	CDC42	cell division cycle 42 (GTP binding protein, 25kDa)	ACATTCC_MIR1_MIR206
5915	RARB	retinoic acid receptor, beta	ACATTCC_MIR1_MIR206
627	BDNF	brain-derived neurotrophic factor	ACATTCC_MIR1_MIR206
2820	GPD2	glycerol-3-phosphate dehydrogenase 2 (mitochondrial)	ACATTCC_MIR1_MIR206
3479	IGF1	insulin-like growth factor 1 (somatomedin C)	ACATTCC_MIR1_MIR206
302	ANXA2	annexin A2	ACATTCC_MIR1_MIR206
523	ATP6V1A	ATPase, H+ transporting, lysosomal 70kDa, V1 subunit A	ACATTCC_MIR1_MIR206
2335	FN1	fibronectin 1	ACATTCC_MIR1_MIR206
23005	MAPKBP1	mitogen-activated protein kinase binding protein 1	ACATTCC_MIR1_MIR206
8440	NCK2	NCK adaptor protein 2	ACATTCC_MIR1_MIR206
4691	NCL	nucleolin	ACATTCC_MIR1_MIR206
5479	PPIB	peptidylprolyl isomerase B (cyclophilin B)	ACATTCC_MIR1_MIR206
51495	PTPLAD1	protein tyrosine phosphatase-like A domain containing 1	ACATTCC_MIR1_MIR206
6238	RRBP1	ribosome binding protein 1 homolog 180kDa (dog)	ACATTCC_MIR1_MIR206
9554	SEC22B	SEC22 vesicle trafficking protein homolog B (S. cerevisiae) (gene/pseudogene)	ACATTCC_MIR1_MIR206
6844	VAMP2	vesicle-associated membrane protein 2 (synaptobrevin 2)	ACATTCC_MIR1_MIR206
57599	WDR48	WD repeat domain 48	ACATTCC_MIR1_MIR206
23317	DNAJC13	DnaJ (Hsp40) homolog, subfamily C, member 13	CAGTGTT_MIR141_MIR200A
5915	RARB	retinoic acid receptor, beta	CAGTGTT_MIR141_MIR200A
523	ATP6V1A	ATPase, H+ transporting, lysosomal 70kDa, V1 subunit A	CAGTGTT_MIR141_MIR200A
4204	MECP2	methyl CpG binding protein 2 (Rett syndrome)	CAGTGTT_MIR141_MIR200A
526	ATP6V1B2	ATPase, H+ transporting, lysosomal 56/58kDa, V1 subunit B2	CAGTGTT_MIR141_MIR200A
80205	CHD9	chromodomain helicase DNA binding protein 9	CAGTGTT_MIR141_MIR200A
8452	CUL3	cullin 3	CAGTGTT_MIR141_MIR200A
81609	SNX27	sorting nexin family member 27	CAGTGTT_MIR141_MIR200A
23389	MED13L	mediator complex subunit 13-like	CAGTGTT_MIR141_MIR200A
1871	E2F3	E2F transcription factor 3	CAGTGTT_MIR141_MIR200A
488	ATP2A2	ATPase, Ca++ transporting, cardiac muscle, slow twitch 2	CAGTGTT_MIR141_MIR200A
8660	IRS2	insulin receptor substrate 2	CAGTGTT_MIR141_MIR200A
221895	JAZF1	JAZF zinc finger 1	CAGTGTT_MIR141_MIR200A
51479	ANKFY1	ankyrin repeat and FYVE domain containing 1	CAGTGTT_MIR141_MIR200A
1495	CTNNA1	catenin (cadherin-associated protein), alpha 1, 102kDa	CAGTGTT_MIR141_MIR200A
116443	GRIN3A	glutamate receptor, ionotropic, N-methyl-D-aspartate 3A	CAGTGTT_MIR141_MIR200A
7037	TFRC	transferrin receptor (p90, CD71)	CAGTGTT_MIR141_MIR200A
7042	TGFB2	transforming growth factor, beta 2	CAGTGTT_MIR141_MIR200A
9777	TM9SF4	transmembrane 9 superfamily protein member 4	CAGTGTT_MIR141_MIR200A
64759	TNS3	tensin 3	CAGTGTT_MIR141_MIR200A
29953	TRHDE	thyrotropin-releasing hormone degrading enzyme	CAGTGTT_MIR141_MIR200A
112936	VPS26B	vacuolar protein sorting 26 homolog B (S. pombe)	CAGTGTT_MIR141_MIR200A
80205	CHD9	chromodomain helicase DNA binding protein 9	CAGTATT_MIR200B_MIR200C_MIR429
1871	E2F3	E2F transcription factor 3	CAGTATT_MIR200B_MIR200C_MIR429
488	ATP2A2	ATPase, Ca++ transporting, cardiac muscle, slow twitch 2	CAGTATT_MIR200B_MIR200C_MIR429
221895	JAZF1	JAZF zinc finger 1	CAGTATT_MIR200B_MIR200C_MIR429
2335	FN1	fibronectin 1	CAGTATT_MIR200B_MIR200C_MIR429
6249	CLIP1	CAP-GLY domain containing linker protein 1	CAGTATT_MIR200B_MIR200C_MIR429
3708	ITPR1	inositol 1,4,5-trisphosphate receptor, type 1	CAGTATT_MIR200B_MIR200C_MIR429
55207	ARL8B	ADP-ribosylation factor-like 8B	CAGTATT_MIR200B_MIR200C_MIR429
5908	RAP1B	RAP1B, member of RAS oncogene family	CAGTATT_MIR200B_MIR200C_MIR429
9522	SCAMP1	secretory carrier membrane protein 1	CAGTATT_MIR200B_MIR200C_MIR429
10484	SEC23A	Sec23 homolog A (S. cerevisiae)	CAGTATT_MIR200B_MIR200C_MIR429
7917	BAG6	BCL2-associated athanogene 6	CAGTATT_MIR200B_MIR200C_MIR429
6928	HNF1B	HNF1 homeobox B	CAGTATT_MIR200B_MIR200C_MIR429
23189	KANK1	KN motif and ankyrin repeat domains 1	CAGTATT_MIR200B_MIR200C_MIR429
3953	LEPR	leptin receptor	CAGTATT_MIR200B_MIR200C_MIR429
6048	RNF5	ring finger protein 5	CAGTATT_MIR200B_MIR200C_MIR429
203068	TUBB	tubulin, beta class I	CAGTATT_MIR200B_MIR200C_MIR429
2059	EPS8	epidermal growth factor receptor pathway substrate 8	CAGTATT_MIR200B_MIR200C_MIR429
2773	GNAI3	guanine nucleotide binding protein (G protein), alpha inhibiting activity polypeptide 3	CAGTATT_MIR200B_MIR200C_MIR429
9570	GOSR2	golgi SNAP receptor complex member 2	CAGTATT_MIR200B_MIR200C_MIR429
4035	LRP1	low density lipoprotein receptor-related protein 1	CAGTATT_MIR200B_MIR200C_MIR429
4247	MGAT2	mannosyl (alpha-1,6-)-glycoprotein beta-1,2-N-acetylglucosaminyltransferase	CAGTATT_MIR200B_MIR200C_MIR429
25791	NGEF	neuronal guanine nucleotide exchange factor	CAGTATT_MIR200B_MIR200C_MIR429
7879	RAB7A	RAB7A, member RAS oncogene family	CAGTATT_MIR200B_MIR200C_MIR429
5879	RAC1	ras-related C3 botulinum toxin substrate 1 (rho family, small GTP binding protein Rac1)	CAGTATT_MIR200B_MIR200C_MIR429
387	RHOA	ras homolog gene family, member A	CAGTATT_MIR200B_MIR200C_MIR429
64750	SMURF2	SMAD specific E3 ubiquitin protein ligase 2	CAGTATT_MIR200B_MIR200C_MIR429
1871	E2F3	E2F transcription factor 3	TGCTGCT_MIR15A_MIR16_MIR15B_MIR195_MIR424_MIR497
3708	ITPR1	inositol 1,4,5-trisphosphate receptor, type 1	TGCTGCT_MIR15A_MIR16_MIR15B_MIR195_MIR424_MIR497
55207	ARL8B	ADP-ribosylation factor-like 8B	TGCTGCT_MIR15A_MIR16_MIR15B_MIR195_MIR424_MIR497
2773	GNAI3	guanine nucleotide binding protein (G protein), alpha inhibiting activity polypeptide 3	TGCTGCT_MIR15A_MIR16_MIR15B_MIR195_MIR424_MIR497
5915	RARB	retinoic acid receptor, beta	TGCTGCT_MIR15A_MIR16_MIR15B_MIR195_MIR424_MIR497
372	ARCN1	archain 1	TGCTGCT_MIR15A_MIR16_MIR15B_MIR195_MIR424_MIR497
998	CDC42	cell division cycle 42 (GTP binding protein, 25kDa)	TGCTGCT_MIR15A_MIR16_MIR15B_MIR195_MIR424_MIR497
627	BDNF	brain-derived neurotrophic factor	TGCTGCT_MIR15A_MIR16_MIR15B_MIR195_MIR424_MIR497
2180	ACSL1	acyl-CoA synthetase long-chain family member 1	TGCTGCT_MIR15A_MIR16_MIR15B_MIR195_MIR424_MIR497
26018	LRIG1	leucine-rich repeats and immunoglobulin-like domains 1	TGCTGCT_MIR15A_MIR16_MIR15B_MIR195_MIR424_MIR497
2182	ACSL4	acyl-CoA synthetase long-chain family member 4	TGCTGCT_MIR15A_MIR16_MIR15B_MIR195_MIR424_MIR497
10890	RAB10	RAB10, member RAS oncogene family	TGCTGCT_MIR15A_MIR16_MIR15B_MIR195_MIR424_MIR497
596	BCL2	B-cell CLL/lymphoma 2	TGCTGCT_MIR15A_MIR16_MIR15B_MIR195_MIR424_MIR497
3482	IGF2R	insulin-like growth factor 2 receptor	TGCTGCT_MIR15A_MIR16_MIR15B_MIR195_MIR424_MIR497
154	ADRB2	adrenergic, beta-2-, receptor, surface	TGCTGCT_MIR15A_MIR16_MIR15B_MIR195_MIR424_MIR497
2550	GABBR1	gamma-aminobutyric acid (GABA) B receptor, 1	TGCTGCT_MIR15A_MIR16_MIR15B_MIR195_MIR424_MIR497
3159	HMGA1	high mobility group AT-hook 1	TGCTGCT_MIR15A_MIR16_MIR15B_MIR195_MIR424_MIR497
11096	ADAMTS5	ADAM metallopeptidase with thrombospondin type 1 motif, 5	TGCTGCT_MIR15A_MIR16_MIR15B_MIR195_MIR424_MIR497
57188	ADAMTSL3	ADAMTS-like 3	TGCTGCT_MIR15A_MIR16_MIR15B_MIR195_MIR424_MIR497
6311	ATXN2	ataxin 2	TGCTGCT_MIR15A_MIR16_MIR15B_MIR195_MIR424_MIR497
898	CCNE1	cyclin E1	TGCTGCT_MIR15A_MIR16_MIR15B_MIR195_MIR424_MIR497
1303	COL12A1	collagen, type XII, alpha 1	TGCTGCT_MIR15A_MIR16_MIR15B_MIR195_MIR424_MIR497
255631	COL24A1	collagen, type XXIV, alpha 1	TGCTGCT_MIR15A_MIR16_MIR15B_MIR195_MIR424_MIR497
79187	FSD1	fibronectin type III and SPRY domain containing 1	TGCTGCT_MIR15A_MIR16_MIR15B_MIR195_MIR424_MIR497
2746	GLUD1	glutamate dehydrogenase 1	TGCTGCT_MIR15A_MIR16_MIR15B_MIR195_MIR424_MIR497
3798	KIF5A	kinesin family member 5A	TGCTGCT_MIR15A_MIR16_MIR15B_MIR195_MIR424_MIR497
10130	PDIA6	protein disulfide isomerase family A, member 6	TGCTGCT_MIR15A_MIR16_MIR15B_MIR195_MIR424_MIR497
6814	STXBP3	syntaxin binding protein 3	TGCTGCT_MIR15A_MIR16_MIR15B_MIR195_MIR424_MIR497
7846	TUBA1A	tubulin, alpha 1a	TGCTGCT_MIR15A_MIR16_MIR15B_MIR195_MIR424_MIR497
6845	VAMP7	vesicle-associated membrane protein 7	TGCTGCT_MIR15A_MIR16_MIR15B_MIR195_MIR424_MIR497
8673	VAMP8	vesicle-associated membrane protein 8 (endobrevin)	TGCTGCT_MIR15A_MIR16_MIR15B_MIR195_MIR424_MIR497
5915	RARB	retinoic acid receptor, beta	ACTGAAA_MIR30A3P_MIR30E3P
10890	RAB10	RAB10, member RAS oncogene family	ACTGAAA_MIR30A3P_MIR30E3P
11096	ADAMTS5	ADAM metallopeptidase with thrombospondin type 1 motif, 5	ACTGAAA_MIR30A3P_MIR30E3P
1303	COL12A1	collagen, type XII, alpha 1	ACTGAAA_MIR30A3P_MIR30E3P
9522	SCAMP1	secretory carrier membrane protein 1	ACTGAAA_MIR30A3P_MIR30E3P
6928	HNF1B	HNF1 homeobox B	ACTGAAA_MIR30A3P_MIR30E3P
4204	MECP2	methyl CpG binding protein 2 (Rett syndrome)	ACTGAAA_MIR30A3P_MIR30E3P
164	AP1G1	adaptor-related protein complex 1, gamma 1 subunit	ACTGAAA_MIR30A3P_MIR30E3P
6844	VAMP2	vesicle-associated membrane protein 2 (synaptobrevin 2)	ACTGAAA_MIR30A3P_MIR30E3P
2066	ERBB4	v-erb-a erythroblastic leukemia viral oncogene homolog 4 (avian)	ACTGAAA_MIR30A3P_MIR30E3P
5562	PRKAA1	protein kinase, AMP-activated, alpha 1 catalytic subunit	ACTGAAA_MIR30A3P_MIR30E3P
8091	HMGA2	high mobility group AT-hook 2	ACTGAAA_MIR30A3P_MIR30E3P
476	ATP1A1	ATPase, Na+/K+ transporting, alpha 1 polypeptide	ACTGAAA_MIR30A3P_MIR30E3P
857	CAV1	caveolin 1, caveolae protein, 22kDa	ACTGAAA_MIR30A3P_MIR30E3P
1387	CREBBP	CREB binding protein	ACTGAAA_MIR30A3P_MIR30E3P
2033	EP300	E1A binding protein p300	ACTGAAA_MIR30A3P_MIR30E3P
6263	RYR3	ryanodine receptor 3	ACTGAAA_MIR30A3P_MIR30E3P
10890	RAB10	RAB10, member RAS oncogene family	ACACTGG_MIR199A_MIR199B
164	AP1G1	adaptor-related protein complex 1, gamma 1 subunit	ACACTGG_MIR199A_MIR199B
2066	ERBB4	v-erb-a erythroblastic leukemia viral oncogene homolog 4 (avian)	ACACTGG_MIR199A_MIR199B
857	CAV1	caveolin 1, caveolae protein, 22kDa	ACACTGG_MIR199A_MIR199B
57188	ADAMTSL3	ADAMTS-like 3	ACACTGG_MIR199A_MIR199B
6249	CLIP1	CAP-GLY domain containing linker protein 1	ACACTGG_MIR199A_MIR199B
4074	M6PR	mannose-6-phosphate receptor (cation dependent)	ACACTGG_MIR199A_MIR199B
3309	HSPA5	heat shock 70kDa protein 5 (glucose-regulated protein, 78kDa)	ACACTGG_MIR199A_MIR199B
780	DDR1	discoidin domain receptor tyrosine kinase 1	ACACTGG_MIR199A_MIR199B
8880	FUBP1	far upstream element (FUSE) binding protein 1	ACACTGG_MIR199A_MIR199B
23193	GANAB	glucosidase, alpha; neutral AB	ACACTGG_MIR199A_MIR199B
57716	PRX	periaxin	ACACTGG_MIR199A_MIR199B
253959	RALGAPA1	Ral GTPase activating protein, alpha subunit 1 (catalytic)	ACACTGG_MIR199A_MIR199B
6480	ST6GAL1	ST6 beta-galactosamide alpha-2,6-sialyltranferase 1	ACACTGG_MIR199A_MIR199B
9559	VPS26A	vacuolar protein sorting 26 homolog A (S. pombe)	ACACTGG_MIR199A_MIR199B
164	AP1G1	adaptor-related protein complex 1, gamma 1 subunit	TTTGCAC_MIR19A_MIR19B
2066	ERBB4	v-erb-a erythroblastic leukemia viral oncogene homolog 4 (avian)	TTTGCAC_MIR19A_MIR19B
6249	CLIP1	CAP-GLY domain containing linker protein 1	TTTGCAC_MIR19A_MIR19B
4204	MECP2	methyl CpG binding protein 2 (Rett syndrome)	TTTGCAC_MIR19A_MIR19B
3708	ITPR1	inositol 1,4,5-trisphosphate receptor, type 1	TTTGCAC_MIR19A_MIR19B
26018	LRIG1	leucine-rich repeats and immunoglobulin-like domains 1	TTTGCAC_MIR19A_MIR19B
2182	ACSL4	acyl-CoA synthetase long-chain family member 4	TTTGCAC_MIR19A_MIR19B
3482	IGF2R	insulin-like growth factor 2 receptor	TTTGCAC_MIR19A_MIR19B
5908	RAP1B	RAP1B, member of RAS oncogene family	TTTGCAC_MIR19A_MIR19B
526	ATP6V1B2	ATPase, H+ transporting, lysosomal 56/58kDa, V1 subunit B2	TTTGCAC_MIR19A_MIR19B
81609	SNX27	sorting nexin family member 27	TTTGCAC_MIR19A_MIR19B
23389	MED13L	mediator complex subunit 13-like	TTTGCAC_MIR19A_MIR19B
1213	CLTC	clathrin, heavy chain (Hc)	TTTGCAC_MIR19A_MIR19B
3479	IGF1	insulin-like growth factor 1 (somatomedin C)	TTTGCAC_MIR19A_MIR19B
2099	ESR1	estrogen receptor 1	TTTGCAC_MIR19A_MIR19B
29982	NRBF2	nuclear receptor binding factor 2	TTTGCAC_MIR19A_MIR19B
4760	NEUROD1	neurogenic differentiation 1	TTTGCAC_MIR19A_MIR19B
5869	RAB5B	RAB5B, member RAS oncogene family	TTTGCAC_MIR19A_MIR19B
1795	DOCK3	dedicator of cytokinesis 3	TTTGCAC_MIR19A_MIR19B
54904	WHSC1L1	Wolf-Hirschhorn syndrome candidate 1-like 1	TTTGCAC_MIR19A_MIR19B
602	BCL3	B-cell CLL/lymphoma 3	TTTGCAC_MIR19A_MIR19B
64225	ATL2	atlastin GTPase 2	TTTGCAC_MIR19A_MIR19B
128866	CHMP4B	charged multivesicular body protein 4B	TTTGCAC_MIR19A_MIR19B
51454	GULP1	GULP, engulfment adaptor PTB domain containing 1	TTTGCAC_MIR19A_MIR19B
5906	RAP1A	RAP1A, member of RAS oncogene family	TTTGCAC_MIR19A_MIR19B
6382	SDC1	syndecan 1	TTTGCAC_MIR19A_MIR19B

## Sheet: TFs motif-298 candidate genes
Overlap Results
Collection(s):	TFT
# overlaps shown:	10
# genesets in collections:	615
# genes in comparison (n):	705
# genes in universe (N):	45956
Gene Set Name	# Genes in Gene Set (K)	Description	# Genes in Overlap (k)	k/K	p-value	FDR q-value
GGGCGGR_SP1_Q6	2940	Genes having at least one occurence of the highly conserved motif M6 GGGCGGR sites. The motif matches transcription factor binding site V$SP1_Q6 (v7.4 TRANSFAC).	156	0.0531	3.02e-43	1.85e-40
GGGAGGRR_MAZ_Q6	2274	Genes having at least one occurence of the highly conserved motif M24 GGGAGGRR sites. The motif matches transcription factor binding site V$MAZ_Q6 (v7.4 TRANSFAC).	107	0.0471	5.31e-25	1.63e-22
CAGGTG_E12_Q6	2485	Genes having at least one occurence of the highly conserved motif M12 CAGGTG sites. The motif matches transcription factor binding site V$E12_Q6 (v7.4 TRANSFAC).	111	0.0447	4.03e-24	8.27e-22
TGGAAA_NFAT_Q4_01	1896	Genes having at least one occurence of the highly conserved motif M55 TGGAAA sites. The motif matches transcription factor binding site V$NFAT_Q4_01 (v7.4 TRANSFAC).	94	0.0496	1.51e-23	2.31e-21
TTGTTT_FOXO4_01	2061	Genes having at least one occurence of the highly conserved motif M60 TTGTTT sites. The motif matches transcription factor binding site V$FOXO4_01 (v7.4 TRANSFAC).	95	0.0461	1.39e-21	1.71e-19
HNF4_01	269	Genes having at least one occurence of the transcription factor binding site V$HNF4_01 (v7.4 TRANSFAC) in the regions spanning up to 4 kb around their transcription starting sites.	33	0.1227	4.95e-20	5.07e-18
CACGTG_MYC_Q2	1032	Genes having at least one occurence of the highly conserved motif M2 CACGTG sites. The motif matches transcription factor binding site V$MYC_Q2 (v7.4 TRANSFAC).	60	0.0581	1.82e-18	1.6e-16
CTTTGT_LEF1_Q2	1972	Genes having at least one occurence of the highly conserved motif M13 CTTTGT sites. The motif matches transcription factor binding site V$LEF1_Q2 (v7.4 TRANSFAC).	86	0.0436	4.21e-18	3.24e-16
GGGTGGRR_PAX4_03	1294	Genes having at least one occurence of the highly conserved motif M56 GGGTGGRR sites. The motif matches transcription factor binding site V$PAX4_03 (v7.4 TRANSFAC).	67	0.0518	6.55e-18	4.35e-16
TATAAA_TATA_01	1296	Genes having at least one occurence of the highly conserved motif M51 TATAAA sites. The motif matches transcription factor binding site V$TATA_01 (v7.4 TRANSFAC).	67	0.0517	7.08e-18	4.35e-16
Gene/Gene Set Overlap Matrix
Entrez Gene Id	Gene Symbol	Gene Description	GGGCGGR_SP1_Q6
7920	ABHD16A	abhydrolase domain containing 16A	GGGCGGR_SP1_Q6
10554	AGPAT1	1-acylglycerol-3-phosphate O-acyltransferase 1 (lysophosphatidic acid acyltransferase, alpha)	GGGCGGR_SP1_Q6
208	AKT2	v-akt murine thymoma viral oncogene homolog 2	GGGCGGR_SP1_Q6
217	ALDH2	aldehyde dehydrogenase 2 family (mitochondrial)	GGGCGGR_SP1_Q6
348	APOE	apolipoprotein E	GGGCGGR_SP1_Q6
7917	BAG6	BCL2-associated athanogene 6	GGGCGGR_SP1_Q6
627	BDNF	brain-derived neurotrophic factor	GGGCGGR_SP1_Q6
6249	CLIP1	CAP-GLY domain containing linker protein 1	GGGCGGR_SP1_Q6
1871	E2F3	E2F transcription factor 3	GGGCGGR_SP1_Q6
2065	ERBB3	v-erb-b2 erythroblastic leukemia viral oncogene homolog 3 (avian)	GGGCGGR_SP1_Q6
11124	FAF1	Fas (TNFRSF6) associated factor 1	GGGCGGR_SP1_Q6
2272	FHIT	fragile histidine triad gene	GGGCGGR_SP1_Q6
10211	FLOT1	flotillin 1	GGGCGGR_SP1_Q6
3170	FOXA2	forkhead box A2	GGGCGGR_SP1_Q6
2309	FOXO3	forkhead box O3	GGGCGGR_SP1_Q6
3092	HIP1	huntingtin interacting protein 1	GGGCGGR_SP1_Q6
3159	HMGA1	high mobility group AT-hook 1	GGGCGGR_SP1_Q6
3172	HNF4A	hepatocyte nuclear factor 4, alpha	GGGCGGR_SP1_Q6
3480	IGF1R	insulin-like growth factor 1 receptor	GGGCGGR_SP1_Q6
3481	IGF2	insulin-like growth factor 2 (somatomedin A)	GGGCGGR_SP1_Q6
3643	INSR	insulin receptor	GGGCGGR_SP1_Q6
8660	IRS2	insulin receptor substrate 2	GGGCGGR_SP1_Q6
3778	KCNMA1	potassium large conductance calcium-activated channel, subfamily M, alpha member 1	GGGCGGR_SP1_Q6
8462	KLF11	Kruppel-like factor 11	GGGCGGR_SP1_Q6
3952	LEP	leptin	GGGCGGR_SP1_Q6
3953	LEPR	leptin receptor	GGGCGGR_SP1_Q6
4049	LTA	lymphotoxin alpha (TNF superfamily, member 1)	GGGCGGR_SP1_Q6
28992	MACROD1	MACRO domain containing 1	GGGCGGR_SP1_Q6
23788	MTCH2	mitochondrial carrier 2	GGGCGGR_SP1_Q6
4760	NEUROD1	neurogenic differentiation 1	GGGCGGR_SP1_Q6
5071	PARK2	parkinson protein 2, E3 ubiquitin protein ligase (parkin)	GGGCGGR_SP1_Q6
5184	PEPD	peptidase D	GGGCGGR_SP1_Q6
5360	PLTP	phospholipid transfer protein	GGGCGGR_SP1_Q6
5460	POU5F1	POU class 5 homeobox 1	GGGCGGR_SP1_Q6
133522	PPARGC1B	peroxisome proliferator-activated receptor gamma, coactivator 1 beta	GGGCGGR_SP1_Q6
25865	PRKD2	protein kinase D2	GGGCGGR_SP1_Q6
5770	PTPN1	protein tyrosine phosphatase, non-receptor type 1	GGGCGGR_SP1_Q6
79874	RABEP2	rabaptin, RAB GTPase binding effector protein 2	GGGCGGR_SP1_Q6
5915	RARB	retinoic acid receptor, beta	GGGCGGR_SP1_Q6
5937	RBMS1	RNA binding motif, single stranded interacting protein 1	GGGCGGR_SP1_Q6
6048	RNF5	ring finger protein 5	GGGCGGR_SP1_Q6
6925	TCF4	transcription factor 4	GGGCGGR_SP1_Q6
6934	TCF7L2	transcription factor 7-like 2 (T-cell specific, HMG-box)	GGGCGGR_SP1_Q6
7124	TNF	tumor necrosis factor	GGGCGGR_SP1_Q6
10452	TOMM40	translocase of outer mitochondrial membrane 40 homolog (yeast)	GGGCGGR_SP1_Q6
11096	ADAMTS5	ADAM metallopeptidase with thrombospondin type 1 motif, 5	GGGCGGR_SP1_Q6
57188	ADAMTSL3	ADAMTS-like 3	GGGCGGR_SP1_Q6
79026	AHNAK	AHNAK nucleoprotein	GGGCGGR_SP1_Q6
162	AP1B1	adaptor-related protein complex 1, beta 1 subunit	GGGCGGR_SP1_Q6
164	AP1G1	adaptor-related protein complex 1, gamma 1 subunit	GGGCGGR_SP1_Q6
1174	AP1S1	adaptor-related protein complex 1, sigma 1 subunit	GGGCGGR_SP1_Q6
1173	AP2M1	adaptor-related protein complex 2, mu 1 subunit	GGGCGGR_SP1_Q6
334	APLP2	amyloid beta (A4) precursor-like protein 2	GGGCGGR_SP1_Q6
115703	ARHGAP33	Rho GTPase activating protein 33	GGGCGGR_SP1_Q6
64225	ATL2	atlastin GTPase 2	GGGCGGR_SP1_Q6
498	ATP5A1	ATP synthase, H+ transporting, mitochondrial F1 complex, alpha subunit 1, cardiac muscle	GGGCGGR_SP1_Q6
10134	BCAP31	B-cell receptor-associated protein 31	GGGCGGR_SP1_Q6
622	BDH1	3-hydroxybutyrate dehydrogenase, type 1	GGGCGGR_SP1_Q6
8618	CADPS	Ca++-dependent secretion activator	GGGCGGR_SP1_Q6
811	CALR	calreticulin	GGGCGGR_SP1_Q6
819	CAMLG	calcium modulating ligand	GGGCGGR_SP1_Q6
23473	CAPN7	calpain 7	GGGCGGR_SP1_Q6
898	CCNE1	cyclin E1	GGGCGGR_SP1_Q6
972	CD74	CD74 molecule, major histocompatibility complex, class II invariant chain	GGGCGGR_SP1_Q6
1017	CDK2	cyclin-dependent kinase 2	GGGCGGR_SP1_Q6
1027	CDKN1B	cyclin-dependent kinase inhibitor 1B (p27, Kip1)	GGGCGGR_SP1_Q6
11113	CIT	citron (rho-interacting, serine/threonine kinase 21)	GGGCGGR_SP1_Q6
1181	CLCN2	chloride channel 2	GGGCGGR_SP1_Q6
1213	CLTC	clathrin, heavy chain (Hc)	GGGCGGR_SP1_Q6
1272	CNTN1	contactin 1	GGGCGGR_SP1_Q6
1303	COL12A1	collagen, type XII, alpha 1	GGGCGGR_SP1_Q6
1277	COL1A1	collagen, type I, alpha 1	GGGCGGR_SP1_Q6
1280	COL2A1	collagen, type II, alpha 1	GGGCGGR_SP1_Q6
54939	COMMD4	COMM domain containing 4	GGGCGGR_SP1_Q6
22818	COPZ1	coatomer protein complex, subunit zeta 1	GGGCGGR_SP1_Q6
1374	CPT1A	carnitine palmitoyltransferase 1A (liver)	GGGCGGR_SP1_Q6
1595	CYP51A1	cytochrome P450, family 51, subfamily A, polypeptide 1	GGGCGGR_SP1_Q6
1832	DSP	desmoplakin	GGGCGGR_SP1_Q6
1915	EEF1A1	eukaryotic translation elongation factor 1 alpha 1	GGGCGGR_SP1_Q6
2033	EP300	E1A binding protein p300	GGGCGGR_SP1_Q6
2066	ERBB4	v-erb-a erythroblastic leukemia viral oncogene homolog 4 (avian)	GGGCGGR_SP1_Q6
51614	ERGIC3	ERGIC and golgi 3	GGGCGGR_SP1_Q6
2287	FKBP3	FK506 binding protein 3, 25kDa	GGGCGGR_SP1_Q6
2316	FLNA	filamin A, alpha	GGGCGGR_SP1_Q6
23193	GANAB	glucosidase, alpha; neutral AB	GGGCGGR_SP1_Q6
2597	GAPDH	glyceraldehyde-3-phosphate dehydrogenase	GGGCGGR_SP1_Q6
8729	GBF1	golgi brefeldin A resistant guanine nucleotide exchange factor 1	GGGCGGR_SP1_Q6
2771	GNAI2	guanine nucleotide binding protein (G protein), alpha inhibiting activity polypeptide 2	GGGCGGR_SP1_Q6
2801	GOLGA2	golgin A2	GGGCGGR_SP1_Q6
8925	HERC1	hect (homologous to the E6-AP (UBE3A) carboxyl terminus) domain and RCC1 (CHC1)-like domain (RLD) 1	GGGCGGR_SP1_Q6
3249	HPN	hepsin	GGGCGGR_SP1_Q6
3309	HSPA5	heat shock 70kDa protein 5 (glucose-regulated protein, 78kDa)	GGGCGGR_SP1_Q6
3312	HSPA8	heat shock 70kDa protein 8	GGGCGGR_SP1_Q6
3490	IGFBP7	insulin-like growth factor binding protein 7	GGGCGGR_SP1_Q6
10207	INADL	InaD-like (Drosophila)	GGGCGGR_SP1_Q6
3728	JUP	junction plakoglobin	GGGCGGR_SP1_Q6
3998	LMAN1	lectin, mannose-binding, 1	GGGCGGR_SP1_Q6
10960	LMAN2	lectin, mannose-binding 2	GGGCGGR_SP1_Q6
4035	LRP1	low density lipoprotein receptor-related protein 1	GGGCGGR_SP1_Q6
10905	MAN1A2	mannosidase, alpha, class 1A, member 2	GGGCGGR_SP1_Q6
4204	MECP2	methyl CpG binding protein 2 (Rett syndrome)	GGGCGGR_SP1_Q6
4247	MGAT2	mannosyl (alpha-1,6-)-glycoprotein beta-1,2-N-acetylglucosaminyltransferase	GGGCGGR_SP1_Q6
4355	MPP2	membrane protein, palmitoylated 2 (MAGUK p55 subfamily member 2)	GGGCGGR_SP1_Q6
91663	MYADM	myeloid-associated differentiation marker	GGGCGGR_SP1_Q6
399687	MYO18A	myosin XVIIIA	GGGCGGR_SP1_Q6
4925	NUCB2	nucleobindin 2	GGGCGGR_SP1_Q6
5036	PA2G4	proliferation-associated 2G4, 38kDa	GGGCGGR_SP1_Q6
2923	PDIA3	protein disulfide isomerase family A, member 3	GGGCGGR_SP1_Q6
10130	PDIA6	protein disulfide isomerase family A, member 6	GGGCGGR_SP1_Q6
10857	PGRMC1	progesterone receptor membrane component 1	GGGCGGR_SP1_Q6
50640	PNPLA8	patatin-like phospholipase domain containing 8	GGGCGGR_SP1_Q6
5430	POLR2A	polymerase (RNA) II (DNA directed) polypeptide A, 220kDa	GGGCGGR_SP1_Q6
147699	PPM1N	protein phosphatase, Mg2+/Mn2+ dependent, 1N (putative)	GGGCGGR_SP1_Q6
5777	PTPN6	protein tyrosine phosphatase, non-receptor type 6	GGGCGGR_SP1_Q6
10890	RAB10	RAB10, member RAS oncogene family	GGGCGGR_SP1_Q6
8766	RAB11A	RAB11A, member RAS oncogene family	GGGCGGR_SP1_Q6
9230	RAB11B	RAB11B, member RAS oncogene family	GGGCGGR_SP1_Q6
5861	RAB1A	RAB1A, member RAS oncogene family	GGGCGGR_SP1_Q6
81876	RAB1B	RAB1B, member RAS oncogene family	GGGCGGR_SP1_Q6
57403	RAB22A	RAB22A, member RAS oncogene family	GGGCGGR_SP1_Q6
5862	RAB2A	RAB2A, member RAS oncogene family	GGGCGGR_SP1_Q6
5870	RAB6A	RAB6A, member RAS oncogene family	GGGCGGR_SP1_Q6
4218	RAB8A	RAB8A, member RAS oncogene family	GGGCGGR_SP1_Q6
22913	RALY	RNA binding protein, autoantigenic (hnRNP-associated with lethal yellow homolog (mouse))	GGGCGGR_SP1_Q6
92840	REEP6	receptor accessory protein 6	GGGCGGR_SP1_Q6
387	RHOA	ras homolog gene family, member A	GGGCGGR_SP1_Q6
6136	RPL12	ribosomal protein L12	GGGCGGR_SP1_Q6
6141	RPL18	ribosomal protein L18	GGGCGGR_SP1_Q6
6146	RPL22	ribosomal protein L22	GGGCGGR_SP1_Q6
6122	RPL3	ribosomal protein L3	GGGCGGR_SP1_Q6
6132	RPL8	ribosomal protein L8	GGGCGGR_SP1_Q6
6188	RPS3	ribosomal protein S3	GGGCGGR_SP1_Q6
6189	RPS3A	ribosomal protein S3A	GGGCGGR_SP1_Q6
6191	RPS4X	ribosomal protein S4, X-linked	GGGCGGR_SP1_Q6
6238	RRBP1	ribosome binding protein 1 homolog 180kDa (dog)	GGGCGGR_SP1_Q6
6382	SDC1	syndecan 1	GGGCGGR_SP1_Q6
9632	SEC24C	SEC24 family, member C (S. cerevisiae)	GGGCGGR_SP1_Q6
59307	SIGIRR	single immunoglobulin and toll-interleukin 1 receptor (TIR) domain	GGGCGGR_SP1_Q6
292	SLC25A5	solute carrier family 25 (mitochondrial carrier; adenine nucleotide translocator), member 5	GGGCGGR_SP1_Q6
11001	SLC27A2	solute carrier family 27 (fatty acid transporter), member 2	GGGCGGR_SP1_Q6
81609	SNX27	sorting nexin family member 27	GGGCGGR_SP1_Q6
6709	SPTAN1	spectrin, alpha, non-erythrocytic 1 (alpha-fodrin)	GGGCGGR_SP1_Q6
23673	STX12	syntaxin 12	GGGCGGR_SP1_Q6
54790	TET2	tet methylcytosine dioxygenase 2	GGGCGGR_SP1_Q6
56889	TM9SF3	transmembrane 9 superfamily member 3	GGGCGGR_SP1_Q6
10972	TMED10	transmembrane emp24-like trafficking protein 10 (yeast)	GGGCGGR_SP1_Q6
10959	TMED2	transmembrane emp24 domain trafficking protein 2	GGGCGGR_SP1_Q6
54732	TMED9	transmembrane emp24 protein transport domain containing 9	GGGCGGR_SP1_Q6
22878	TRAPPC8	trafficking protein particle complex 8	GGGCGGR_SP1_Q6
9830	TRIM14	tripartite motif containing 14	GGGCGGR_SP1_Q6
7846	TUBA1A	tubulin, alpha 1a	GGGCGGR_SP1_Q6
84790	TUBA1C	tubulin, alpha 1c	GGGCGGR_SP1_Q6
112936	VPS26B	vacuolar protein sorting 26 homolog B (S. pombe)	GGGCGGR_SP1_Q6
51699	VPS29	vacuolar protein sorting 29 homolog (S. cerevisiae)	GGGCGGR_SP1_Q6
55737	VPS35	vacuolar protein sorting 35 homolog (S. cerevisiae)	GGGCGGR_SP1_Q6
57599	WDR48	WD repeat domain 48	GGGCGGR_SP1_Q6
10554	AGPAT1	1-acylglycerol-3-phosphate O-acyltransferase 1 (lysophosphatidic acid acyltransferase, alpha)	GGGAGGRR_MAZ_Q6
7917	BAG6	BCL2-associated athanogene 6	GGGAGGRR_MAZ_Q6
627	BDNF	brain-derived neurotrophic factor	GGGAGGRR_MAZ_Q6
6249	CLIP1	CAP-GLY domain containing linker protein 1	GGGAGGRR_MAZ_Q6
1871	E2F3	E2F transcription factor 3	GGGAGGRR_MAZ_Q6
2065	ERBB3	v-erb-b2 erythroblastic leukemia viral oncogene homolog 3 (avian)	GGGAGGRR_MAZ_Q6
3170	FOXA2	forkhead box A2	GGGAGGRR_MAZ_Q6
2309	FOXO3	forkhead box O3	GGGAGGRR_MAZ_Q6
3159	HMGA1	high mobility group AT-hook 1	GGGAGGRR_MAZ_Q6
3172	HNF4A	hepatocyte nuclear factor 4, alpha	GGGAGGRR_MAZ_Q6
3480	IGF1R	insulin-like growth factor 1 receptor	GGGAGGRR_MAZ_Q6
3481	IGF2	insulin-like growth factor 2 (somatomedin A)	GGGAGGRR_MAZ_Q6
3778	KCNMA1	potassium large conductance calcium-activated channel, subfamily M, alpha member 1	GGGAGGRR_MAZ_Q6
5184	PEPD	peptidase D	GGGAGGRR_MAZ_Q6
5460	POU5F1	POU class 5 homeobox 1	GGGAGGRR_MAZ_Q6
25865	PRKD2	protein kinase D2	GGGAGGRR_MAZ_Q6
5915	RARB	retinoic acid receptor, beta	GGGAGGRR_MAZ_Q6
5937	RBMS1	RNA binding motif, single stranded interacting protein 1	GGGAGGRR_MAZ_Q6
6048	RNF5	ring finger protein 5	GGGAGGRR_MAZ_Q6
6925	TCF4	transcription factor 4	GGGAGGRR_MAZ_Q6
6934	TCF7L2	transcription factor 7-like 2 (T-cell specific, HMG-box)	GGGAGGRR_MAZ_Q6
11096	ADAMTS5	ADAM metallopeptidase with thrombospondin type 1 motif, 5	GGGAGGRR_MAZ_Q6
79026	AHNAK	AHNAK nucleoprotein	GGGAGGRR_MAZ_Q6
1174	AP1S1	adaptor-related protein complex 1, sigma 1 subunit	GGGAGGRR_MAZ_Q6
8618	CADPS	Ca++-dependent secretion activator	GGGAGGRR_MAZ_Q6
898	CCNE1	cyclin E1	GGGAGGRR_MAZ_Q6
1213	CLTC	clathrin, heavy chain (Hc)	GGGAGGRR_MAZ_Q6
1303	COL12A1	collagen, type XII, alpha 1	GGGAGGRR_MAZ_Q6
1277	COL1A1	collagen, type I, alpha 1	GGGAGGRR_MAZ_Q6
1915	EEF1A1	eukaryotic translation elongation factor 1 alpha 1	GGGAGGRR_MAZ_Q6
2033	EP300	E1A binding protein p300	GGGAGGRR_MAZ_Q6
51614	ERGIC3	ERGIC and golgi 3	GGGAGGRR_MAZ_Q6
2597	GAPDH	glyceraldehyde-3-phosphate dehydrogenase	GGGAGGRR_MAZ_Q6
2801	GOLGA2	golgin A2	GGGAGGRR_MAZ_Q6
3312	HSPA8	heat shock 70kDa protein 8	GGGAGGRR_MAZ_Q6
3728	JUP	junction plakoglobin	GGGAGGRR_MAZ_Q6
3998	LMAN1	lectin, mannose-binding, 1	GGGAGGRR_MAZ_Q6
4035	LRP1	low density lipoprotein receptor-related protein 1	GGGAGGRR_MAZ_Q6
91663	MYADM	myeloid-associated differentiation marker	GGGAGGRR_MAZ_Q6
5430	POLR2A	polymerase (RNA) II (DNA directed) polypeptide A, 220kDa	GGGAGGRR_MAZ_Q6
147699	PPM1N	protein phosphatase, Mg2+/Mn2+ dependent, 1N (putative)	GGGAGGRR_MAZ_Q6
10890	RAB10	RAB10, member RAS oncogene family	GGGAGGRR_MAZ_Q6
5862	RAB2A	RAB2A, member RAS oncogene family	GGGAGGRR_MAZ_Q6
22913	RALY	RNA binding protein, autoantigenic (hnRNP-associated with lethal yellow homolog (mouse))	GGGAGGRR_MAZ_Q6
387	RHOA	ras homolog gene family, member A	GGGAGGRR_MAZ_Q6
6136	RPL12	ribosomal protein L12	GGGAGGRR_MAZ_Q6
6382	SDC1	syndecan 1	GGGAGGRR_MAZ_Q6
9632	SEC24C	SEC24 family, member C (S. cerevisiae)	GGGAGGRR_MAZ_Q6
10919	EHMT2	euchromatic histone-lysine N-methyltransferase 2	GGGAGGRR_MAZ_Q6
2099	ESR1	estrogen receptor 1	GGGAGGRR_MAZ_Q6
2550	GABBR1	gamma-aminobutyric acid (GABA) B receptor, 1	GGGAGGRR_MAZ_Q6
7918	GPANK1	G patch domain and ankyrin repeats 1	GGGAGGRR_MAZ_Q6
2869	GRK5	G protein-coupled receptor kinase 5	GGGAGGRR_MAZ_Q6
3108	HLA-DMA	major histocompatibility complex, class II, DM alpha	GGGAGGRR_MAZ_Q6
8091	HMGA2	high mobility group AT-hook 2	GGGAGGRR_MAZ_Q6
6927	HNF1A	HNF1 homeobox A	GGGAGGRR_MAZ_Q6
6928	HNF1B	HNF1 homeobox B	GGGAGGRR_MAZ_Q6
3667	IRS1	insulin receptor substrate 1	GGGAGGRR_MAZ_Q6
3708	ITPR1	inositol 1,4,5-trisphosphate receptor, type 1	GGGAGGRR_MAZ_Q6
221895	JAZF1	JAZF zinc finger 1	GGGAGGRR_MAZ_Q6
3949	LDLR	low density lipoprotein receptor	GGGAGGRR_MAZ_Q6
4544	MTNR1B	melatonin receptor 1B	GGGAGGRR_MAZ_Q6
4685	NCAM2	neural cell adhesion molecule 2	GGGAGGRR_MAZ_Q6
8431	NR0B2	nuclear receptor subfamily 0, group B, member 2	GGGAGGRR_MAZ_Q6
4915	NTRK2	neurotrophic tyrosine kinase, receptor, type 2	GGGAGGRR_MAZ_Q6
11165	NUDT3	nudix (nucleoside diphosphate linked moiety X)-type motif 3	GGGAGGRR_MAZ_Q6
5468	PPARG	peroxisome proliferator-activated receptor gamma	GGGAGGRR_MAZ_Q6
5629	PROX1	prospero homeobox 1	GGGAGGRR_MAZ_Q6
5869	RAB5B	RAB5B, member RAS oncogene family	GGGAGGRR_MAZ_Q6
10019	SH2B3	SH2B adaptor protein 3	GGGAGGRR_MAZ_Q6
7148	TNXB	tenascin XB	GGGAGGRR_MAZ_Q6
30834	ZNRD1	zinc ribbon domain containing 1	GGGAGGRR_MAZ_Q6
26009	ZZZ3	zinc finger, ZZ-type containing 3	GGGAGGRR_MAZ_Q6
60	ACTB	actin, beta	GGGAGGRR_MAZ_Q6
432	ASGR1	asialoglycoprotein receptor 1	GGGAGGRR_MAZ_Q6
476	ATP1A1	ATPase, Na+/K+ transporting, alpha 1 polypeptide	GGGAGGRR_MAZ_Q6
488	ATP2A2	ATPase, Ca++ transporting, cardiac muscle, slow twitch 2	GGGAGGRR_MAZ_Q6
607	BCL9	B-cell CLL/lymphoma 9	GGGAGGRR_MAZ_Q6
714	C1QC	complement component 1, q subcomponent, C chain	GGGAGGRR_MAZ_Q6
720	C4A	complement component 4A (Rodgers blood group)	GGGAGGRR_MAZ_Q6
667	DST	dystonin	GGGAGGRR_MAZ_Q6
2213	FCGR2B	Fc fragment of IgG, low affinity IIb, receptor (CD32)	GGGAGGRR_MAZ_Q6
2328	FMO3	flavin containing monooxygenase 3	GGGAGGRR_MAZ_Q6
3290	HSD11B1	hydroxysteroid (11-beta) dehydrogenase 1	GGGAGGRR_MAZ_Q6
3294	HSD17B2	hydroxysteroid (17-beta) dehydrogenase 2	GGGAGGRR_MAZ_Q6
10945	KDELR1	KDEL (Lys-Asp-Glu-Leu) endoplasmic reticulum protein retention receptor 1	GGGAGGRR_MAZ_Q6
4074	M6PR	mannose-6-phosphate receptor (cation dependent)	GGGAGGRR_MAZ_Q6
7873	MANF	mesencephalic astrocyte-derived neurotrophic factor	GGGAGGRR_MAZ_Q6
84720	PIGO	phosphatidylinositol glycan anchor biosynthesis, class O	GGGAGGRR_MAZ_Q6
4660	PPP1R12B	protein phosphatase 1, regulatory subunit 12B	GGGAGGRR_MAZ_Q6
5792	PTPRF	protein tyrosine phosphatase, receptor type, F	GGGAGGRR_MAZ_Q6
5878	RAB5C	RAB5C, member RAS oncogene family	GGGAGGRR_MAZ_Q6
7879	RAB7A	RAB7A, member RAS oncogene family	GGGAGGRR_MAZ_Q6
5900	RALGDS	ral guanine nucleotide dissociation stimulator	GGGAGGRR_MAZ_Q6
5950	RBP4	retinol binding protein 4, plasma	GGGAGGRR_MAZ_Q6
11030	RBPMS	RNA binding protein with multiple splicing	GGGAGGRR_MAZ_Q6
389	RHOC	ras homolog gene family, member C	GGGAGGRR_MAZ_Q6
158787	RIBC1	RIB43A domain with coiled-coils 1	GGGAGGRR_MAZ_Q6
6093	ROCK1	Rho-associated, coiled-coil containing protein kinase 1	GGGAGGRR_MAZ_Q6
6138	RPL15	ribosomal protein L15	GGGAGGRR_MAZ_Q6
6152	RPL24	ribosomal protein L24	GGGAGGRR_MAZ_Q6
10723	SLC12A7	solute carrier family 12 (potassium/chloride transporters), member 7	GGGAGGRR_MAZ_Q6
8243	SMC1A	structural maintenance of chromosomes 1A	GGGAGGRR_MAZ_Q6
10290	SPEG	SPEG complex locus	GGGAGGRR_MAZ_Q6
10963	STIP1	stress-induced-phosphoprotein 1	GGGAGGRR_MAZ_Q6
7042	TGFB2	transforming growth factor, beta 2	GGGAGGRR_MAZ_Q6
8673	VAMP8	vesicle-associated membrane protein 8 (endobrevin)	GGGAGGRR_MAZ_Q6
627	BDNF	brain-derived neurotrophic factor	CAGGTG_E12_Q6
1871	E2F3	E2F transcription factor 3	CAGGTG_E12_Q6
2065	ERBB3	v-erb-b2 erythroblastic leukemia viral oncogene homolog 3 (avian)	CAGGTG_E12_Q6
3159	HMGA1	high mobility group AT-hook 1	CAGGTG_E12_Q6
3172	HNF4A	hepatocyte nuclear factor 4, alpha	CAGGTG_E12_Q6
3480	IGF1R	insulin-like growth factor 1 receptor	CAGGTG_E12_Q6
3481	IGF2	insulin-like growth factor 2 (somatomedin A)	CAGGTG_E12_Q6
3778	KCNMA1	potassium large conductance calcium-activated channel, subfamily M, alpha member 1	CAGGTG_E12_Q6
25865	PRKD2	protein kinase D2	CAGGTG_E12_Q6
5937	RBMS1	RNA binding motif, single stranded interacting protein 1	CAGGTG_E12_Q6
1174	AP1S1	adaptor-related protein complex 1, sigma 1 subunit	CAGGTG_E12_Q6
1303	COL12A1	collagen, type XII, alpha 1	CAGGTG_E12_Q6
1277	COL1A1	collagen, type I, alpha 1	CAGGTG_E12_Q6
2033	EP300	E1A binding protein p300	CAGGTG_E12_Q6
2597	GAPDH	glyceraldehyde-3-phosphate dehydrogenase	CAGGTG_E12_Q6
3728	JUP	junction plakoglobin	CAGGTG_E12_Q6
6382	SDC1	syndecan 1	CAGGTG_E12_Q6
2099	ESR1	estrogen receptor 1	CAGGTG_E12_Q6
6928	HNF1B	HNF1 homeobox B	CAGGTG_E12_Q6
221895	JAZF1	JAZF zinc finger 1	CAGGTG_E12_Q6
4685	NCAM2	neural cell adhesion molecule 2	CAGGTG_E12_Q6
4915	NTRK2	neurotrophic tyrosine kinase, receptor, type 2	CAGGTG_E12_Q6
5629	PROX1	prospero homeobox 1	CAGGTG_E12_Q6
5869	RAB5B	RAB5B, member RAS oncogene family	CAGGTG_E12_Q6
607	BCL9	B-cell CLL/lymphoma 9	CAGGTG_E12_Q6
714	C1QC	complement component 1, q subcomponent, C chain	CAGGTG_E12_Q6
667	DST	dystonin	CAGGTG_E12_Q6
3290	HSD11B1	hydroxysteroid (11-beta) dehydrogenase 1	CAGGTG_E12_Q6
6093	ROCK1	Rho-associated, coiled-coil containing protein kinase 1	CAGGTG_E12_Q6
10290	SPEG	SPEG complex locus	CAGGTG_E12_Q6
11124	FAF1	Fas (TNFRSF6) associated factor 1	CAGGTG_E12_Q6
4049	LTA	lymphotoxin alpha (TNF superfamily, member 1)	CAGGTG_E12_Q6
4760	NEUROD1	neurogenic differentiation 1	CAGGTG_E12_Q6
133522	PPARGC1B	peroxisome proliferator-activated receptor gamma, coactivator 1 beta	CAGGTG_E12_Q6
162	AP1B1	adaptor-related protein complex 1, beta 1 subunit	CAGGTG_E12_Q6
64225	ATL2	atlastin GTPase 2	CAGGTG_E12_Q6
1017	CDK2	cyclin-dependent kinase 2	CAGGTG_E12_Q6
1280	COL2A1	collagen, type II, alpha 1	CAGGTG_E12_Q6
1832	DSP	desmoplakin	CAGGTG_E12_Q6
2066	ERBB4	v-erb-a erythroblastic leukemia viral oncogene homolog 4 (avian)	CAGGTG_E12_Q6
2316	FLNA	filamin A, alpha	CAGGTG_E12_Q6
3249	HPN	hepsin	CAGGTG_E12_Q6
399687	MYO18A	myosin XVIIIA	CAGGTG_E12_Q6
5861	RAB1A	RAB1A, member RAS oncogene family	CAGGTG_E12_Q6
57403	RAB22A	RAB22A, member RAS oncogene family	CAGGTG_E12_Q6
59307	SIGIRR	single immunoglobulin and toll-interleukin 1 receptor (TIR) domain	CAGGTG_E12_Q6
292	SLC25A5	solute carrier family 25 (mitochondrial carrier; adenine nucleotide translocator), member 5	CAGGTG_E12_Q6
11001	SLC27A2	solute carrier family 27 (fatty acid transporter), member 2	CAGGTG_E12_Q6
6709	SPTAN1	spectrin, alpha, non-erythrocytic 1 (alpha-fodrin)	CAGGTG_E12_Q6
54732	TMED9	transmembrane emp24 protein transport domain containing 9	CAGGTG_E12_Q6
84790	TUBA1C	tubulin, alpha 1c	CAGGTG_E12_Q6
112936	VPS26B	vacuolar protein sorting 26 homolog B (S. pombe)	CAGGTG_E12_Q6
154	ADRB2	adrenergic, beta-2-, receptor, surface	CAGGTG_E12_Q6
286	ANK1	ankyrin 1, erythrocytic	CAGGTG_E12_Q6
116519	APOA5	apolipoprotein A-V	CAGGTG_E12_Q6
596	BCL2	B-cell CLL/lymphoma 2	CAGGTG_E12_Q6
1012	CDH13	cadherin 13, H-cadherin (heart)	CAGGTG_E12_Q6
780	DDR1	discoidin domain receptor tyrosine kinase 1	CAGGTG_E12_Q6
2645	GCK	glucokinase (hexokinase 4)	CAGGTG_E12_Q6
3416	IDE	insulin-degrading enzyme	CAGGTG_E12_Q6
3710	ITPR3	inositol 1,4,5-trisphosphate receptor, type 3	CAGGTG_E12_Q6
4023	LPL	lipoprotein lipase	CAGGTG_E12_Q6
26018	LRIG1	leucine-rich repeats and immunoglobulin-like domains 1	CAGGTG_E12_Q6
8567	MADD	MAP-kinase activating death domain	CAGGTG_E12_Q6
260425	MAGI3	membrane associated guanylate kinase, WW and PDZ domain containing 3	CAGGTG_E12_Q6
5443	POMC	proopiomelanocortin	CAGGTG_E12_Q6
5800	PTPRO	protein tyrosine phosphatase, receptor type, O	CAGGTG_E12_Q6
9135	RABEP1	rabaptin, RAB GTPase binding effector protein 1	CAGGTG_E12_Q6
6886	TAL1	T-cell acute lymphocytic leukemia 1	CAGGTG_E12_Q6
2182	ACSL4	acyl-CoA synthetase long-chain family member 4	CAGGTG_E12_Q6
55207	ARL8B	ADP-ribosylation factor-like 8B	CAGGTG_E12_Q6
540	ATP7B	ATPase, Cu++ transporting, beta polypeptide	CAGGTG_E12_Q6
55971	BAIAP2L1	BAI1-associated protein 2-like 1	CAGGTG_E12_Q6
25978	CHMP2B	charged multivesicular body protein 2B	CAGGTG_E12_Q6
1314	COPA	coatomer protein complex, subunit alpha	CAGGTG_E12_Q6
1387	CREBBP	CREB binding protein	CAGGTG_E12_Q6
1795	DOCK3	dedicator of cytokinesis 3	CAGGTG_E12_Q6
2059	EPS8	epidermal growth factor receptor pathway substrate 8	CAGGTG_E12_Q6
57222	ERGIC1	endoplasmic reticulum-golgi intermediate compartment (ERGIC) 1	CAGGTG_E12_Q6
2137	EXTL3	exostoses (multiple)-like 3	CAGGTG_E12_Q6
2161	F12	coagulation factor XII (Hageman factor)	CAGGTG_E12_Q6
3797	KIF3C	kinesin family member 3C	CAGGTG_E12_Q6
4121	MAN1A1	mannosidase, alpha, class 1A, member 1	CAGGTG_E12_Q6
4245	MGAT1	mannosyl (alpha-1,3-)-glycoprotein beta-1,2-N-acetylglucosaminyltransferase	CAGGTG_E12_Q6
8440	NCK2	NCK adaptor protein 2	CAGGTG_E12_Q6
5034	P4HB	prolyl 4-hydroxylase, beta polypeptide	CAGGTG_E12_Q6
117583	PARD3B	par-3 partitioning defective 3 homolog B (C. elegans)	CAGGTG_E12_Q6
5284	PIGR	polymeric immunoglobulin receptor	CAGGTG_E12_Q6
5355	PLP2	proteolipid protein 2 (colonic epithelium-enriched)	CAGGTG_E12_Q6
5644	PRSS1	protease, serine, 1 (trypsin 1)	CAGGTG_E12_Q6
5880	RAC2	ras-related C3 botulinum toxin substrate 2 (rho family, small GTP binding protein Rac2)	CAGGTG_E12_Q6
6158	RPL28	ribosomal protein L28	CAGGTG_E12_Q6
6233	RPS27A	ribosomal protein S27a	CAGGTG_E12_Q6
6202	RPS8	ribosomal protein S8	CAGGTG_E12_Q6
6263	RYR3	ryanodine receptor 3	CAGGTG_E12_Q6
10066	SCAMP2	secretory carrier membrane protein 2	CAGGTG_E12_Q6
10067	SCAMP3	secretory carrier membrane protein 3	CAGGTG_E12_Q6
9016	SLC25A14	solute carrier family 25 (mitochondrial carrier, brain), member 14	CAGGTG_E12_Q6
2542	SLC37A4	solute carrier family 37 (glucose-6-phosphate transporter), member 4	CAGGTG_E12_Q6
6521	SLC4A1	solute carrier family 4, anion exchanger, member 1 (erythrocyte membrane protein band 3, Diego blood group)	CAGGTG_E12_Q6
64750	SMURF2	SMAD specific E3 ubiquitin protein ligase 2	CAGGTG_E12_Q6
10653	SPINT2	serine peptidase inhibitor, Kunitz type, 2	CAGGTG_E12_Q6
6836	SURF4	surfeit 4	CAGGTG_E12_Q6
84958	SYTL1	synaptotagmin-like 1	CAGGTG_E12_Q6
7037	TFRC	transferrin receptor (p90, CD71)	CAGGTG_E12_Q6
28959	TMEM176B	transmembrane protein 176B	CAGGTG_E12_Q6
10040	TOM1L1	target of myb1 (chicken)-like 1	CAGGTG_E12_Q6
7273	TTN	titin	CAGGTG_E12_Q6
7277	TUBA4A	tubulin, alpha 4a	CAGGTG_E12_Q6
84196	USP48	ubiquitin specific peptidase 48	CAGGTG_E12_Q6
6844	VAMP2	vesicle-associated membrane protein 2 (synaptobrevin 2)	CAGGTG_E12_Q6
627	BDNF	brain-derived neurotrophic factor	TGGAAA_NFAT_Q4_01
1871	E2F3	E2F transcription factor 3	TGGAAA_NFAT_Q4_01
2065	ERBB3	v-erb-b2 erythroblastic leukemia viral oncogene homolog 3 (avian)	TGGAAA_NFAT_Q4_01
3778	KCNMA1	potassium large conductance calcium-activated channel, subfamily M, alpha member 1	TGGAAA_NFAT_Q4_01
25865	PRKD2	protein kinase D2	TGGAAA_NFAT_Q4_01
1303	COL12A1	collagen, type XII, alpha 1	TGGAAA_NFAT_Q4_01
2099	ESR1	estrogen receptor 1	TGGAAA_NFAT_Q4_01
6928	HNF1B	HNF1 homeobox B	TGGAAA_NFAT_Q4_01
607	BCL9	B-cell CLL/lymphoma 9	TGGAAA_NFAT_Q4_01
3290	HSD11B1	hydroxysteroid (11-beta) dehydrogenase 1	TGGAAA_NFAT_Q4_01
1280	COL2A1	collagen, type II, alpha 1	TGGAAA_NFAT_Q4_01
2066	ERBB4	v-erb-a erythroblastic leukemia viral oncogene homolog 4 (avian)	TGGAAA_NFAT_Q4_01
4023	LPL	lipoprotein lipase	TGGAAA_NFAT_Q4_01
5443	POMC	proopiomelanocortin	TGGAAA_NFAT_Q4_01
5800	PTPRO	protein tyrosine phosphatase, receptor type, O	TGGAAA_NFAT_Q4_01
6886	TAL1	T-cell acute lymphocytic leukemia 1	TGGAAA_NFAT_Q4_01
1795	DOCK3	dedicator of cytokinesis 3	TGGAAA_NFAT_Q4_01
4121	MAN1A1	mannosidase, alpha, class 1A, member 1	TGGAAA_NFAT_Q4_01
64750	SMURF2	SMAD specific E3 ubiquitin protein ligase 2	TGGAAA_NFAT_Q4_01
5915	RARB	retinoic acid receptor, beta	TGGAAA_NFAT_Q4_01
6925	TCF4	transcription factor 4	TGGAAA_NFAT_Q4_01
22913	RALY	RNA binding protein, autoantigenic (hnRNP-associated with lethal yellow homolog (mouse))	TGGAAA_NFAT_Q4_01
387	RHOA	ras homolog gene family, member A	TGGAAA_NFAT_Q4_01
10919	EHMT2	euchromatic histone-lysine N-methyltransferase 2	TGGAAA_NFAT_Q4_01
7918	GPANK1	G patch domain and ankyrin repeats 1	TGGAAA_NFAT_Q4_01
2869	GRK5	G protein-coupled receptor kinase 5	TGGAAA_NFAT_Q4_01
8091	HMGA2	high mobility group AT-hook 2	TGGAAA_NFAT_Q4_01
3708	ITPR1	inositol 1,4,5-trisphosphate receptor, type 1	TGGAAA_NFAT_Q4_01
11165	NUDT3	nudix (nucleoside diphosphate linked moiety X)-type motif 3	TGGAAA_NFAT_Q4_01
10019	SH2B3	SH2B adaptor protein 3	TGGAAA_NFAT_Q4_01
7148	TNXB	tenascin XB	TGGAAA_NFAT_Q4_01
488	ATP2A2	ATPase, Ca++ transporting, cardiac muscle, slow twitch 2	TGGAAA_NFAT_Q4_01
7873	MANF	mesencephalic astrocyte-derived neurotrophic factor	TGGAAA_NFAT_Q4_01
7879	RAB7A	RAB7A, member RAS oncogene family	TGGAAA_NFAT_Q4_01
158787	RIBC1	RIB43A domain with coiled-coils 1	TGGAAA_NFAT_Q4_01
8243	SMC1A	structural maintenance of chromosomes 1A	TGGAAA_NFAT_Q4_01
10963	STIP1	stress-induced-phosphoprotein 1	TGGAAA_NFAT_Q4_01
7042	TGFB2	transforming growth factor, beta 2	TGGAAA_NFAT_Q4_01
8673	VAMP8	vesicle-associated membrane protein 8 (endobrevin)	TGGAAA_NFAT_Q4_01
10211	FLOT1	flotillin 1	TGGAAA_NFAT_Q4_01
8660	IRS2	insulin receptor substrate 2	TGGAAA_NFAT_Q4_01
8462	KLF11	Kruppel-like factor 11	TGGAAA_NFAT_Q4_01
3952	LEP	leptin	TGGAAA_NFAT_Q4_01
7124	TNF	tumor necrosis factor	TGGAAA_NFAT_Q4_01
57188	ADAMTSL3	ADAMTS-like 3	TGGAAA_NFAT_Q4_01
164	AP1G1	adaptor-related protein complex 1, gamma 1 subunit	TGGAAA_NFAT_Q4_01
334	APLP2	amyloid beta (A4) precursor-like protein 2	TGGAAA_NFAT_Q4_01
10134	BCAP31	B-cell receptor-associated protein 31	TGGAAA_NFAT_Q4_01
972	CD74	CD74 molecule, major histocompatibility complex, class II invariant chain	TGGAAA_NFAT_Q4_01
1181	CLCN2	chloride channel 2	TGGAAA_NFAT_Q4_01
22818	COPZ1	coatomer protein complex, subunit zeta 1	TGGAAA_NFAT_Q4_01
3490	IGFBP7	insulin-like growth factor binding protein 7	TGGAAA_NFAT_Q4_01
10905	MAN1A2	mannosidase, alpha, class 1A, member 2	TGGAAA_NFAT_Q4_01
4204	MECP2	methyl CpG binding protein 2 (Rett syndrome)	TGGAAA_NFAT_Q4_01
8766	RAB11A	RAB11A, member RAS oncogene family	TGGAAA_NFAT_Q4_01
5870	RAB6A	RAB6A, member RAS oncogene family	TGGAAA_NFAT_Q4_01
92840	REEP6	receptor accessory protein 6	TGGAAA_NFAT_Q4_01
6238	RRBP1	ribosome binding protein 1 homolog 180kDa (dog)	TGGAAA_NFAT_Q4_01
7846	TUBA1A	tubulin, alpha 1a	TGGAAA_NFAT_Q4_01
55937	APOM	apolipoprotein M	TGGAAA_NFAT_Q4_01
1600	DAB1	disabled homolog 1 (Drosophila)	TGGAAA_NFAT_Q4_01
5167	ENPP1	ectonucleotide pyrophosphatase/phosphodiesterase 1	TGGAAA_NFAT_Q4_01
3106	HLA-B	major histocompatibility complex, class I, B	TGGAAA_NFAT_Q4_01
51144	HSD17B12	hydroxysteroid (17-beta) dehydrogenase 12	TGGAAA_NFAT_Q4_01
3479	IGF1	insulin-like growth factor 1 (somatomedin C)	TGGAAA_NFAT_Q4_01
3630	INS	insulin	TGGAAA_NFAT_Q4_01
48	ACO1	aconitase 1, soluble	TGGAAA_NFAT_Q4_01
84168	ANTXR1	anthrax toxin receptor 1	TGGAAA_NFAT_Q4_01
372	ARCN1	archain 1	TGGAAA_NFAT_Q4_01
523	ATP6V1A	ATPase, H+ transporting, lysosomal 70kDa, V1 subunit A	TGGAAA_NFAT_Q4_01
9296	ATP6V1F	ATPase, H+ transporting, lysosomal 14kDa, V1 subunit F	TGGAAA_NFAT_Q4_01
9550	ATP6V1G1	ATPase, H+ transporting, lysosomal 13kDa, V1 subunit G1	TGGAAA_NFAT_Q4_01
160419	C12orf50	chromosome 12 open reading frame 50	TGGAAA_NFAT_Q4_01
343099	CCDC18	coiled-coil domain containing 18	TGGAAA_NFAT_Q4_01
1307	COL16A1	collagen, type XVI, alpha 1	TGGAAA_NFAT_Q4_01
8452	CUL3	cullin 3	TGGAAA_NFAT_Q4_01
23317	DNAJC13	DnaJ (Hsp40) homolog, subfamily C, member 13	TGGAAA_NFAT_Q4_01
2335	FN1	fibronectin 1	TGGAAA_NFAT_Q4_01
93986	FOXP2	forkhead box P2	TGGAAA_NFAT_Q4_01
342035	GLDN	gliomedin	TGGAAA_NFAT_Q4_01
3263	HPX	hemopexin	TGGAAA_NFAT_Q4_01
3699	ITIH3	inter-alpha-trypsin inhibitor heavy chain 3	TGGAAA_NFAT_Q4_01
8774	NAPG	N-ethylmaleimide-sensitive factor attachment protein, gamma	TGGAAA_NFAT_Q4_01
4691	NCL	nucleolin	TGGAAA_NFAT_Q4_01
221078	NSUN6	NOP2/Sun domain family, member 6	TGGAAA_NFAT_Q4_01
6137	RPL13	ribosomal protein L13	TGGAAA_NFAT_Q4_01
6147	RPL23A	ribosomal protein L23a	TGGAAA_NFAT_Q4_01
9522	SCAMP1	secretory carrier membrane protein 1	TGGAAA_NFAT_Q4_01
27044	SND1	staphylococcal nuclease and tudor domain containing 1	TGGAAA_NFAT_Q4_01
6643	SNX2	sorting nexin 2	TGGAAA_NFAT_Q4_01
8417	STX7	syntaxin 7	TGGAAA_NFAT_Q4_01
9524	TECR	trans-2,3-enoyl-CoA reductase	TGGAAA_NFAT_Q4_01
9341	VAMP3	vesicle-associated membrane protein 3 (cellubrevin)	TGGAAA_NFAT_Q4_01
11311	VPS45	vacuolar protein sorting 45 homolog (S. cerevisiae)	TGGAAA_NFAT_Q4_01
627	BDNF	brain-derived neurotrophic factor	TTGTTT_FOXO4_01
2065	ERBB3	v-erb-b2 erythroblastic leukemia viral oncogene homolog 3 (avian)	TTGTTT_FOXO4_01
25865	PRKD2	protein kinase D2	TTGTTT_FOXO4_01
607	BCL9	B-cell CLL/lymphoma 9	TTGTTT_FOXO4_01
2066	ERBB4	v-erb-a erythroblastic leukemia viral oncogene homolog 4 (avian)	TTGTTT_FOXO4_01
6886	TAL1	T-cell acute lymphocytic leukemia 1	TTGTTT_FOXO4_01
4121	MAN1A1	mannosidase, alpha, class 1A, member 1	TTGTTT_FOXO4_01
5915	RARB	retinoic acid receptor, beta	TTGTTT_FOXO4_01
6925	TCF4	transcription factor 4	TTGTTT_FOXO4_01
10919	EHMT2	euchromatic histone-lysine N-methyltransferase 2	TTGTTT_FOXO4_01
2869	GRK5	G protein-coupled receptor kinase 5	TTGTTT_FOXO4_01
8091	HMGA2	high mobility group AT-hook 2	TTGTTT_FOXO4_01
3708	ITPR1	inositol 1,4,5-trisphosphate receptor, type 1	TTGTTT_FOXO4_01
11165	NUDT3	nudix (nucleoside diphosphate linked moiety X)-type motif 3	TTGTTT_FOXO4_01
7148	TNXB	tenascin XB	TTGTTT_FOXO4_01
488	ATP2A2	ATPase, Ca++ transporting, cardiac muscle, slow twitch 2	TTGTTT_FOXO4_01
7873	MANF	mesencephalic astrocyte-derived neurotrophic factor	TTGTTT_FOXO4_01
7042	TGFB2	transforming growth factor, beta 2	TTGTTT_FOXO4_01
334	APLP2	amyloid beta (A4) precursor-like protein 2	TTGTTT_FOXO4_01
972	CD74	CD74 molecule, major histocompatibility complex, class II invariant chain	TTGTTT_FOXO4_01
22818	COPZ1	coatomer protein complex, subunit zeta 1	TTGTTT_FOXO4_01
5870	RAB6A	RAB6A, member RAS oncogene family	TTGTTT_FOXO4_01
7846	TUBA1A	tubulin, alpha 1a	TTGTTT_FOXO4_01
55937	APOM	apolipoprotein M	TTGTTT_FOXO4_01
1600	DAB1	disabled homolog 1 (Drosophila)	TTGTTT_FOXO4_01
3479	IGF1	insulin-like growth factor 1 (somatomedin C)	TTGTTT_FOXO4_01
523	ATP6V1A	ATPase, H+ transporting, lysosomal 70kDa, V1 subunit A	TTGTTT_FOXO4_01
2335	FN1	fibronectin 1	TTGTTT_FOXO4_01
93986	FOXP2	forkhead box P2	TTGTTT_FOXO4_01
3480	IGF1R	insulin-like growth factor 1 receptor	TTGTTT_FOXO4_01
5937	RBMS1	RNA binding motif, single stranded interacting protein 1	TTGTTT_FOXO4_01
1277	COL1A1	collagen, type I, alpha 1	TTGTTT_FOXO4_01
2033	EP300	E1A binding protein p300	TTGTTT_FOXO4_01
3728	JUP	junction plakoglobin	TTGTTT_FOXO4_01
4915	NTRK2	neurotrophic tyrosine kinase, receptor, type 2	TTGTTT_FOXO4_01
5629	PROX1	prospero homeobox 1	TTGTTT_FOXO4_01
714	C1QC	complement component 1, q subcomponent, C chain	TTGTTT_FOXO4_01
667	DST	dystonin	TTGTTT_FOXO4_01
6093	ROCK1	Rho-associated, coiled-coil containing protein kinase 1	TTGTTT_FOXO4_01
1017	CDK2	cyclin-dependent kinase 2	TTGTTT_FOXO4_01
1832	DSP	desmoplakin	TTGTTT_FOXO4_01
399687	MYO18A	myosin XVIIIA	TTGTTT_FOXO4_01
596	BCL2	B-cell CLL/lymphoma 2	TTGTTT_FOXO4_01
3710	ITPR3	inositol 1,4,5-trisphosphate receptor, type 3	TTGTTT_FOXO4_01
260425	MAGI3	membrane associated guanylate kinase, WW and PDZ domain containing 3	TTGTTT_FOXO4_01
2182	ACSL4	acyl-CoA synthetase long-chain family member 4	TTGTTT_FOXO4_01
25978	CHMP2B	charged multivesicular body protein 2B	TTGTTT_FOXO4_01
2137	EXTL3	exostoses (multiple)-like 3	TTGTTT_FOXO4_01
6521	SLC4A1	solute carrier family 4, anion exchanger, member 1 (erythrocyte membrane protein band 3, Diego blood group)	TTGTTT_FOXO4_01
7273	TTN	titin	TTGTTT_FOXO4_01
3170	FOXA2	forkhead box A2	TTGTTT_FOXO4_01
6934	TCF7L2	transcription factor 7-like 2 (T-cell specific, HMG-box)	TTGTTT_FOXO4_01
10890	RAB10	RAB10, member RAS oncogene family	TTGTTT_FOXO4_01
6927	HNF1A	HNF1 homeobox A	TTGTTT_FOXO4_01
3667	IRS1	insulin receptor substrate 1	TTGTTT_FOXO4_01
26009	ZZZ3	zinc finger, ZZ-type containing 3	TTGTTT_FOXO4_01
3643	INSR	insulin receptor	TTGTTT_FOXO4_01
622	BDH1	3-hydroxybutyrate dehydrogenase, type 1	TTGTTT_FOXO4_01
1027	CDKN1B	cyclin-dependent kinase inhibitor 1B (p27, Kip1)	TTGTTT_FOXO4_01
10207	INADL	InaD-like (Drosophila)	TTGTTT_FOXO4_01
10857	PGRMC1	progesterone receptor membrane component 1	TTGTTT_FOXO4_01
81876	RAB1B	RAB1B, member RAS oncogene family	TTGTTT_FOXO4_01
56889	TM9SF3	transmembrane 9 superfamily member 3	TTGTTT_FOXO4_01
10972	TMED10	transmembrane emp24-like trafficking protein 10 (yeast)	TTGTTT_FOXO4_01
9830	TRIM14	tripartite motif containing 14	TTGTTT_FOXO4_01
64135	IFIH1	interferon induced with helicase C domain 1	TTGTTT_FOXO4_01
23189	KANK1	KN motif and ankyrin repeat domains 1	TTGTTT_FOXO4_01
5789	PTPRD	protein tyrosine phosphatase, receptor type, D	TTGTTT_FOXO4_01
23460	ABCA6	ATP-binding cassette, sub-family A (ABC1), member 6	TTGTTT_FOXO4_01
5243	ABCB1	ATP-binding cassette, sub-family B (MDR/TAP), member 1	TTGTTT_FOXO4_01
213	ALB	albumin	TTGTTT_FOXO4_01
535	ATP6V0A1	ATPase, H+ transporting, lysosomal V0 subunit a1	TTGTTT_FOXO4_01
9685	CLINT1	clathrin interactor 1	TTGTTT_FOXO4_01
23412	COMMD3	COMM domain containing 3	TTGTTT_FOXO4_01
1373	CPS1	carbamoyl-phosphate synthase 1, mitochondrial	TTGTTT_FOXO4_01
1499	CTNNB1	catenin (cadherin-associated protein), beta 1, 88kDa	TTGTTT_FOXO4_01
8701	DNAH11	dynein, axonemal, heavy chain 11	TTGTTT_FOXO4_01
139818	DOCK11	dedicator of cytokinesis 11	TTGTTT_FOXO4_01
2243	FGA	fibrinogen alpha chain	TTGTTT_FOXO4_01
59345	GNB4	guanine nucleotide binding protein (G protein), beta polypeptide 4	TTGTTT_FOXO4_01
29982	NRBF2	nuclear receptor binding factor 2	TTGTTT_FOXO4_01
4905	NSF	N-ethylmaleimide-sensitive factor	TTGTTT_FOXO4_01
5052	PRDX1	peroxiredoxin 1	TTGTTT_FOXO4_01
10549	PRDX4	peroxiredoxin 4	TTGTTT_FOXO4_01
57716	PRX	periaxin	TTGTTT_FOXO4_01
54899	PXK	PX domain containing serine/threonine kinase	TTGTTT_FOXO4_01
5908	RAP1B	RAP1B, member of RAS oncogene family	TTGTTT_FOXO4_01
9349	RPL23	ribosomal protein L23	TTGTTT_FOXO4_01
22872	SEC31A	SEC31 homolog A (S. cerevisiae)	TTGTTT_FOXO4_01
6480	ST6GAL1	ST6 beta-galactosamide alpha-2,6-sialyltranferase 1	TTGTTT_FOXO4_01
6814	STXBP3	syntaxin binding protein 3	TTGTTT_FOXO4_01
7036	TFR2	transferrin receptor 2	TTGTTT_FOXO4_01
54904	WHSC1L1	Wolf-Hirschhorn syndrome candidate 1-like 1	TTGTTT_FOXO4_01
84272	YIPF4	Yip1 domain family, member 4	TTGTTT_FOXO4_01
55778	ZNF839	zinc finger protein 839	TTGTTT_FOXO4_01
2065	ERBB3	v-erb-b2 erythroblastic leukemia viral oncogene homolog 3 (avian)	HNF4_01
5915	RARB	retinoic acid receptor, beta	HNF4_01
55937	APOM	apolipoprotein M	HNF4_01
3480	IGF1R	insulin-like growth factor 1 receptor	HNF4_01
5937	RBMS1	RNA binding motif, single stranded interacting protein 1	HNF4_01
6927	HNF1A	HNF1 homeobox A	HNF4_01
3643	INSR	insulin receptor	HNF4_01
6928	HNF1B	HNF1 homeobox B	HNF4_01
4023	LPL	lipoprotein lipase	HNF4_01
1181	CLCN2	chloride channel 2	HNF4_01
372	ARCN1	archain 1	HNF4_01
2597	GAPDH	glyceraldehyde-3-phosphate dehydrogenase	HNF4_01
162	AP1B1	adaptor-related protein complex 1, beta 1 subunit	HNF4_01
292	SLC25A5	solute carrier family 25 (mitochondrial carrier; adenine nucleotide translocator), member 5	HNF4_01
154	ADRB2	adrenergic, beta-2-, receptor, surface	HNF4_01
10554	AGPAT1	1-acylglycerol-3-phosphate O-acyltransferase 1 (lysophosphatidic acid acyltransferase, alpha)	HNF4_01
5460	POU5F1	POU class 5 homeobox 1	HNF4_01
6048	RNF5	ring finger protein 5	HNF4_01
4035	LRP1	low density lipoprotein receptor-related protein 1	HNF4_01
9632	SEC24C	SEC24 family, member C (S. cerevisiae)	HNF4_01
5468	PPARG	peroxisome proliferator-activated receptor gamma	HNF4_01
720	C4A	complement component 4A (Rodgers blood group)	HNF4_01
208	AKT2	v-akt murine thymoma viral oncogene homolog 2	HNF4_01
8729	GBF1	golgi brefeldin A resistant guanine nucleotide exchange factor 1	HNF4_01
10960	LMAN2	lectin, mannose-binding 2	HNF4_01
6189	RPS3A	ribosomal protein S3A	HNF4_01
2632	GBE1	glucan (1,4-alpha-), branching enzyme 1	HNF4_01
119467	CLRN3	clarin 3	HNF4_01
25791	NGEF	neuronal guanine nucleotide exchange factor	HNF4_01
9601	PDIA4	protein disulfide isomerase family A, member 4	HNF4_01
9554	SEC22B	SEC22 vesicle trafficking protein homolog B (S. cerevisiae) (gene/pseudogene)	HNF4_01
5176	SERPINF1	serpin peptidase inhibitor, clade F (alpha-2 antiplasmin, pigment epithelium derived factor), member 1	HNF4_01
222068	TMED4	transmembrane emp24 protein transport domain containing 4	HNF4_01
3480	IGF1R	insulin-like growth factor 1 receptor	CACGTG_MYC_Q2
1181	CLCN2	chloride channel 2	CACGTG_MYC_Q2
2597	GAPDH	glyceraldehyde-3-phosphate dehydrogenase	CACGTG_MYC_Q2
9601	PDIA4	protein disulfide isomerase family A, member 4	CACGTG_MYC_Q2
627	BDNF	brain-derived neurotrophic factor	CACGTG_MYC_Q2
607	BCL9	B-cell CLL/lymphoma 9	CACGTG_MYC_Q2
6925	TCF4	transcription factor 4	CACGTG_MYC_Q2
7148	TNXB	tenascin XB	CACGTG_MYC_Q2
7873	MANF	mesencephalic astrocyte-derived neurotrophic factor	CACGTG_MYC_Q2
7042	TGFB2	transforming growth factor, beta 2	CACGTG_MYC_Q2
22818	COPZ1	coatomer protein complex, subunit zeta 1	CACGTG_MYC_Q2
523	ATP6V1A	ATPase, H+ transporting, lysosomal 70kDa, V1 subunit A	CACGTG_MYC_Q2
26009	ZZZ3	zinc finger, ZZ-type containing 3	CACGTG_MYC_Q2
10972	TMED10	transmembrane emp24-like trafficking protein 10 (yeast)	CACGTG_MYC_Q2
23412	COMMD3	COMM domain containing 3	CACGTG_MYC_Q2
6480	ST6GAL1	ST6 beta-galactosamide alpha-2,6-sialyltranferase 1	CACGTG_MYC_Q2
54904	WHSC1L1	Wolf-Hirschhorn syndrome candidate 1-like 1	CACGTG_MYC_Q2
1871	E2F3	E2F transcription factor 3	CACGTG_MYC_Q2
1280	COL2A1	collagen, type II, alpha 1	CACGTG_MYC_Q2
8462	KLF11	Kruppel-like factor 11	CACGTG_MYC_Q2
4691	NCL	nucleolin	CACGTG_MYC_Q2
6643	SNX2	sorting nexin 2	CACGTG_MYC_Q2
3159	HMGA1	high mobility group AT-hook 1	CACGTG_MYC_Q2
6382	SDC1	syndecan 1	CACGTG_MYC_Q2
11124	FAF1	Fas (TNFRSF6) associated factor 1	CACGTG_MYC_Q2
4760	NEUROD1	neurogenic differentiation 1	CACGTG_MYC_Q2
133522	PPARGC1B	peroxisome proliferator-activated receptor gamma, coactivator 1 beta	CACGTG_MYC_Q2
64225	ATL2	atlastin GTPase 2	CACGTG_MYC_Q2
116519	APOA5	apolipoprotein A-V	CACGTG_MYC_Q2
10067	SCAMP3	secretory carrier membrane protein 3	CACGTG_MYC_Q2
7037	TFRC	transferrin receptor (p90, CD71)	CACGTG_MYC_Q2
7277	TUBA4A	tubulin, alpha 4a	CACGTG_MYC_Q2
2309	FOXO3	forkhead box O3	CACGTG_MYC_Q2
5184	PEPD	peptidase D	CACGTG_MYC_Q2
1213	CLTC	clathrin, heavy chain (Hc)	CACGTG_MYC_Q2
5862	RAB2A	RAB2A, member RAS oncogene family	CACGTG_MYC_Q2
8431	NR0B2	nuclear receptor subfamily 0, group B, member 2	CACGTG_MYC_Q2
28992	MACROD1	MACRO domain containing 1	CACGTG_MYC_Q2
23788	MTCH2	mitochondrial carrier 2	CACGTG_MYC_Q2
1374	CPT1A	carnitine palmitoyltransferase 1A (liver)	CACGTG_MYC_Q2
5036	PA2G4	proliferation-associated 2G4, 38kDa	CACGTG_MYC_Q2
6146	RPL22	ribosomal protein L22	CACGTG_MYC_Q2
54790	TET2	tet methylcytosine dioxygenase 2	CACGTG_MYC_Q2
22878	TRAPPC8	trafficking protein particle complex 8	CACGTG_MYC_Q2
109	ADCY3	adenylate cyclase 3	CACGTG_MYC_Q2
181	AGRP	agouti related protein homolog (mouse)	CACGTG_MYC_Q2
551	AVP	arginine vasopressin	CACGTG_MYC_Q2
471	ATIC	5-aminoimidazole-4-carboxamide ribonucleotide formyltransferase/IMP cyclohydrolase	CACGTG_MYC_Q2
10645	CAMKK2	calcium/calmodulin-dependent protein kinase kinase 2, beta	CACGTG_MYC_Q2
3482	IGF2R	insulin-like growth factor 2 receptor	CACGTG_MYC_Q2
3916	LAMP1	lysosomal-associated membrane protein 1	CACGTG_MYC_Q2
9361	LONP1	lon peptidase 1, mitochondrial	CACGTG_MYC_Q2
4522	MTHFD1	methylenetetrahydrofolate dehydrogenase (NADP+ dependent) 1, methenyltetrahydrofolate cyclohydrolase, formyltetrahydrofolate synthetase	CACGTG_MYC_Q2
8775	NAPA	N-ethylmaleimide-sensitive factor attachment protein, alpha	CACGTG_MYC_Q2
23521	RPL13A	ribosomal protein L13a	CACGTG_MYC_Q2
6143	RPL19	ribosomal protein L19	CACGTG_MYC_Q2
6187	RPS2	ribosomal protein S2	CACGTG_MYC_Q2
6234	RPS28	ribosomal protein S28	CACGTG_MYC_Q2
9559	VPS26A	vacuolar protein sorting 26 homolog A (S. pombe)	CACGTG_MYC_Q2
65082	VPS33A	vacuolar protein sorting 33 homolog A (S. cerevisiae)	CACGTG_MYC_Q2
3480	IGF1R	insulin-like growth factor 1 receptor	CTTTGT_LEF1_Q2
1181	CLCN2	chloride channel 2	CTTTGT_LEF1_Q2
627	BDNF	brain-derived neurotrophic factor	CTTTGT_LEF1_Q2
607	BCL9	B-cell CLL/lymphoma 9	CTTTGT_LEF1_Q2
7042	TGFB2	transforming growth factor, beta 2	CTTTGT_LEF1_Q2
23412	COMMD3	COMM domain containing 3	CTTTGT_LEF1_Q2
6480	ST6GAL1	ST6 beta-galactosamide alpha-2,6-sialyltranferase 1	CTTTGT_LEF1_Q2
54904	WHSC1L1	Wolf-Hirschhorn syndrome candidate 1-like 1	CTTTGT_LEF1_Q2
1280	COL2A1	collagen, type II, alpha 1	CTTTGT_LEF1_Q2
3159	HMGA1	high mobility group AT-hook 1	CTTTGT_LEF1_Q2
6382	SDC1	syndecan 1	CTTTGT_LEF1_Q2
4760	NEUROD1	neurogenic differentiation 1	CTTTGT_LEF1_Q2
10067	SCAMP3	secretory carrier membrane protein 3	CTTTGT_LEF1_Q2
2309	FOXO3	forkhead box O3	CTTTGT_LEF1_Q2
54790	TET2	tet methylcytosine dioxygenase 2	CTTTGT_LEF1_Q2
3482	IGF2R	insulin-like growth factor 2 receptor	CTTTGT_LEF1_Q2
2065	ERBB3	v-erb-b2 erythroblastic leukemia viral oncogene homolog 3 (avian)	CTTTGT_LEF1_Q2
5915	RARB	retinoic acid receptor, beta	CTTTGT_LEF1_Q2
5937	RBMS1	RNA binding motif, single stranded interacting protein 1	CTTTGT_LEF1_Q2
154	ADRB2	adrenergic, beta-2-, receptor, surface	CTTTGT_LEF1_Q2
4035	LRP1	low density lipoprotein receptor-related protein 1	CTTTGT_LEF1_Q2
2632	GBE1	glucan (1,4-alpha-), branching enzyme 1	CTTTGT_LEF1_Q2
6886	TAL1	T-cell acute lymphocytic leukemia 1	CTTTGT_LEF1_Q2
2869	GRK5	G protein-coupled receptor kinase 5	CTTTGT_LEF1_Q2
8091	HMGA2	high mobility group AT-hook 2	CTTTGT_LEF1_Q2
11165	NUDT3	nudix (nucleoside diphosphate linked moiety X)-type motif 3	CTTTGT_LEF1_Q2
972	CD74	CD74 molecule, major histocompatibility complex, class II invariant chain	CTTTGT_LEF1_Q2
5870	RAB6A	RAB6A, member RAS oncogene family	CTTTGT_LEF1_Q2
7846	TUBA1A	tubulin, alpha 1a	CTTTGT_LEF1_Q2
93986	FOXP2	forkhead box P2	CTTTGT_LEF1_Q2
1277	COL1A1	collagen, type I, alpha 1	CTTTGT_LEF1_Q2
5629	PROX1	prospero homeobox 1	CTTTGT_LEF1_Q2
667	DST	dystonin	CTTTGT_LEF1_Q2
3710	ITPR3	inositol 1,4,5-trisphosphate receptor, type 3	CTTTGT_LEF1_Q2
25978	CHMP2B	charged multivesicular body protein 2B	CTTTGT_LEF1_Q2
6521	SLC4A1	solute carrier family 4, anion exchanger, member 1 (erythrocyte membrane protein band 3, Diego blood group)	CTTTGT_LEF1_Q2
3170	FOXA2	forkhead box A2	CTTTGT_LEF1_Q2
10890	RAB10	RAB10, member RAS oncogene family	CTTTGT_LEF1_Q2
535	ATP6V0A1	ATPase, H+ transporting, lysosomal V0 subunit a1	CTTTGT_LEF1_Q2
1499	CTNNB1	catenin (cadherin-associated protein), beta 1, 88kDa	CTTTGT_LEF1_Q2
5908	RAP1B	RAP1B, member of RAS oncogene family	CTTTGT_LEF1_Q2
22872	SEC31A	SEC31 homolog A (S. cerevisiae)	CTTTGT_LEF1_Q2
1303	COL12A1	collagen, type XII, alpha 1	CTTTGT_LEF1_Q2
5800	PTPRO	protein tyrosine phosphatase, receptor type, O	CTTTGT_LEF1_Q2
8766	RAB11A	RAB11A, member RAS oncogene family	CTTTGT_LEF1_Q2
92840	REEP6	receptor accessory protein 6	CTTTGT_LEF1_Q2
343099	CCDC18	coiled-coil domain containing 18	CTTTGT_LEF1_Q2
57403	RAB22A	RAB22A, member RAS oncogene family	CTTTGT_LEF1_Q2
780	DDR1	discoidin domain receptor tyrosine kinase 1	CTTTGT_LEF1_Q2
2059	EPS8	epidermal growth factor receptor pathway substrate 8	CTTTGT_LEF1_Q2
3797	KIF3C	kinesin family member 3C	CTTTGT_LEF1_Q2
5880	RAC2	ras-related C3 botulinum toxin substrate 2 (rho family, small GTP binding protein Rac2)	CTTTGT_LEF1_Q2
6263	RYR3	ryanodine receptor 3	CTTTGT_LEF1_Q2
6844	VAMP2	vesicle-associated membrane protein 2 (synaptobrevin 2)	CTTTGT_LEF1_Q2
7917	BAG6	BCL2-associated athanogene 6	CTTTGT_LEF1_Q2
11096	ADAMTS5	ADAM metallopeptidase with thrombospondin type 1 motif, 5	CTTTGT_LEF1_Q2
1915	EEF1A1	eukaryotic translation elongation factor 1 alpha 1	CTTTGT_LEF1_Q2
5430	POLR2A	polymerase (RNA) II (DNA directed) polypeptide A, 220kDa	CTTTGT_LEF1_Q2
147699	PPM1N	protein phosphatase, Mg2+/Mn2+ dependent, 1N (putative)	CTTTGT_LEF1_Q2
60	ACTB	actin, beta	CTTTGT_LEF1_Q2
5900	RALGDS	ral guanine nucleotide dissociation stimulator	CTTTGT_LEF1_Q2
11030	RBPMS	RNA binding protein with multiple splicing	CTTTGT_LEF1_Q2
5770	PTPN1	protein tyrosine phosphatase, non-receptor type 1	CTTTGT_LEF1_Q2
23193	GANAB	glucosidase, alpha; neutral AB	CTTTGT_LEF1_Q2
8925	HERC1	hect (homologous to the E6-AP (UBE3A) carboxyl terminus) domain and RCC1 (CHC1)-like domain (RLD) 1	CTTTGT_LEF1_Q2
4355	MPP2	membrane protein, palmitoylated 2 (MAGUK p55 subfamily member 2)	CTTTGT_LEF1_Q2
10959	TMED2	transmembrane emp24 domain trafficking protein 2	CTTTGT_LEF1_Q2
10717	AP4B1	adaptor-related protein complex 4, beta 1 subunit	CTTTGT_LEF1_Q2
11120	BTN2A1	butyrophilin, subfamily 2, member A1	CTTTGT_LEF1_Q2
11188	NISCH	nischarin	CTTTGT_LEF1_Q2
203068	TUBB	tubulin, beta class I	CTTTGT_LEF1_Q2
567	B2M	beta-2-microglobulin	CTTTGT_LEF1_Q2
998	CDC42	cell division cycle 42 (GTP binding protein, 25kDa)	CTTTGT_LEF1_Q2
51122	COMMD2	COMM domain containing 2	CTTTGT_LEF1_Q2
1496	CTNNA2	catenin (cadherin-associated protein), alpha 2	CTTTGT_LEF1_Q2
2235	FECH	ferrochelatase	CTTTGT_LEF1_Q2
2746	GLUD1	glutamate dehydrogenase 1	CTTTGT_LEF1_Q2
164045	HFM1	HFM1, ATP-dependent DNA helicase homolog (S. cerevisiae)	CTTTGT_LEF1_Q2
3798	KIF5A	kinesin family member 5A	CTTTGT_LEF1_Q2
6157	RPL27A	ribosomal protein L27a	CTTTGT_LEF1_Q2
6164	RPL34	ribosomal protein L34	CTTTGT_LEF1_Q2
6175	RPLP0	ribosomal protein, large, P0	CTTTGT_LEF1_Q2
29927	SEC61A1	Sec61 alpha 1 subunit (S. cerevisiae)	CTTTGT_LEF1_Q2
7018	TF	transferrin	CTTTGT_LEF1_Q2
100287932	TIMM23	translocase of inner mitochondrial membrane 23 homolog (yeast)	CTTTGT_LEF1_Q2
59341	TRPV4	transient receptor potential cation channel, subfamily V, member 4	CTTTGT_LEF1_Q2
3159	HMGA1	high mobility group AT-hook 1	GGGTGGRR_PAX4_03
4035	LRP1	low density lipoprotein receptor-related protein 1	GGGTGGRR_PAX4_03
6886	TAL1	T-cell acute lymphocytic leukemia 1	GGGTGGRR_PAX4_03
5870	RAB6A	RAB6A, member RAS oncogene family	GGGTGGRR_PAX4_03
1277	COL1A1	collagen, type I, alpha 1	GGGTGGRR_PAX4_03
6521	SLC4A1	solute carrier family 4, anion exchanger, member 1 (erythrocyte membrane protein band 3, Diego blood group)	GGGTGGRR_PAX4_03
3170	FOXA2	forkhead box A2	GGGTGGRR_PAX4_03
10890	RAB10	RAB10, member RAS oncogene family	GGGTGGRR_PAX4_03
8766	RAB11A	RAB11A, member RAS oncogene family	GGGTGGRR_PAX4_03
3797	KIF3C	kinesin family member 3C	GGGTGGRR_PAX4_03
11096	ADAMTS5	ADAM metallopeptidase with thrombospondin type 1 motif, 5	GGGTGGRR_PAX4_03
1915	EEF1A1	eukaryotic translation elongation factor 1 alpha 1	GGGTGGRR_PAX4_03
4355	MPP2	membrane protein, palmitoylated 2 (MAGUK p55 subfamily member 2)	GGGTGGRR_PAX4_03
6925	TCF4	transcription factor 4	GGGTGGRR_PAX4_03
7148	TNXB	tenascin XB	GGGTGGRR_PAX4_03
523	ATP6V1A	ATPase, H+ transporting, lysosomal 70kDa, V1 subunit A	GGGTGGRR_PAX4_03
133522	PPARGC1B	peroxisome proliferator-activated receptor gamma, coactivator 1 beta	GGGTGGRR_PAX4_03
116519	APOA5	apolipoprotein A-V	GGGTGGRR_PAX4_03
7277	TUBA4A	tubulin, alpha 4a	GGGTGGRR_PAX4_03
1374	CPT1A	carnitine palmitoyltransferase 1A (liver)	GGGTGGRR_PAX4_03
5036	PA2G4	proliferation-associated 2G4, 38kDa	GGGTGGRR_PAX4_03
6927	HNF1A	HNF1 homeobox A	GGGTGGRR_PAX4_03
6928	HNF1B	HNF1 homeobox B	GGGTGGRR_PAX4_03
5460	POU5F1	POU class 5 homeobox 1	GGGTGGRR_PAX4_03
25865	PRKD2	protein kinase D2	GGGTGGRR_PAX4_03
10919	EHMT2	euchromatic histone-lysine N-methyltransferase 2	GGGTGGRR_PAX4_03
3479	IGF1	insulin-like growth factor 1 (somatomedin C)	GGGTGGRR_PAX4_03
2033	EP300	E1A binding protein p300	GGGTGGRR_PAX4_03
3728	JUP	junction plakoglobin	GGGTGGRR_PAX4_03
6093	ROCK1	Rho-associated, coiled-coil containing protein kinase 1	GGGTGGRR_PAX4_03
399687	MYO18A	myosin XVIIIA	GGGTGGRR_PAX4_03
7273	TTN	titin	GGGTGGRR_PAX4_03
3667	IRS1	insulin receptor substrate 1	GGGTGGRR_PAX4_03
1027	CDKN1B	cyclin-dependent kinase inhibitor 1B (p27, Kip1)	GGGTGGRR_PAX4_03
139818	DOCK11	dedicator of cytokinesis 11	GGGTGGRR_PAX4_03
59345	GNB4	guanine nucleotide binding protein (G protein), beta polypeptide 4	GGGTGGRR_PAX4_03
7036	TFR2	transferrin receptor 2	GGGTGGRR_PAX4_03
3290	HSD11B1	hydroxysteroid (11-beta) dehydrogenase 1	GGGTGGRR_PAX4_03
387	RHOA	ras homolog gene family, member A	GGGTGGRR_PAX4_03
164	AP1G1	adaptor-related protein complex 1, gamma 1 subunit	GGGTGGRR_PAX4_03
10134	BCAP31	B-cell receptor-associated protein 31	GGGTGGRR_PAX4_03
3699	ITIH3	inter-alpha-trypsin inhibitor heavy chain 3	GGGTGGRR_PAX4_03
3172	HNF4A	hepatocyte nuclear factor 4, alpha	GGGTGGRR_PAX4_03
3481	IGF2	insulin-like growth factor 2 (somatomedin A)	GGGTGGRR_PAX4_03
4685	NCAM2	neural cell adhesion molecule 2	GGGTGGRR_PAX4_03
10290	SPEG	SPEG complex locus	GGGTGGRR_PAX4_03
5861	RAB1A	RAB1A, member RAS oncogene family	GGGTGGRR_PAX4_03
6709	SPTAN1	spectrin, alpha, non-erythrocytic 1 (alpha-fodrin)	GGGTGGRR_PAX4_03
5034	P4HB	prolyl 4-hydroxylase, beta polypeptide	GGGTGGRR_PAX4_03
5355	PLP2	proteolipid protein 2 (colonic epithelium-enriched)	GGGTGGRR_PAX4_03
2542	SLC37A4	solute carrier family 37 (glucose-6-phosphate transporter), member 4	GGGTGGRR_PAX4_03
10040	TOM1L1	target of myb1 (chicken)-like 1	GGGTGGRR_PAX4_03
79026	AHNAK	AHNAK nucleoprotein	GGGTGGRR_PAX4_03
5792	PTPRF	protein tyrosine phosphatase, receptor type, F	GGGTGGRR_PAX4_03
5878	RAB5C	RAB5C, member RAS oncogene family	GGGTGGRR_PAX4_03
2771	GNAI2	guanine nucleotide binding protein (G protein), alpha inhibiting activity polypeptide 2	GGGTGGRR_PAX4_03
5777	PTPN6	protein tyrosine phosphatase, non-receptor type 6	GGGTGGRR_PAX4_03
9230	RAB11B	RAB11B, member RAS oncogene family	GGGTGGRR_PAX4_03
23673	STX12	syntaxin 12	GGGTGGRR_PAX4_03
8907	AP1M1	adaptor-related protein complex 1, mu 1 subunit	GGGTGGRR_PAX4_03
506	ATP5B	ATP synthase, H+ transporting, mitochondrial F1 complex, beta polypeptide	GGGTGGRR_PAX4_03
773	CACNA1A	calcium channel, voltage-dependent, P/Q type, alpha 1A subunit	GGGTGGRR_PAX4_03
54520	CCDC93	coiled-coil domain containing 93	GGGTGGRR_PAX4_03
55825	PECR	peroxisomal trans-2-enoyl-CoA reductase	GGGTGGRR_PAX4_03
5879	RAC1	ras-related C3 botulinum toxin substrate 1 (rho family, small GTP binding protein Rac1)	GGGTGGRR_PAX4_03
4736	RPL10A	ribosomal protein L10a	GGGTGGRR_PAX4_03
29953	TRHDE	thyrotropin-releasing hormone degrading enzyme	GGGTGGRR_PAX4_03
1277	COL1A1	collagen, type I, alpha 1	TATAAA_TATA_01
11096	ADAMTS5	ADAM metallopeptidase with thrombospondin type 1 motif, 5	TATAAA_TATA_01
6925	TCF4	transcription factor 4	TATAAA_TATA_01
116519	APOA5	apolipoprotein A-V	TATAAA_TATA_01
7277	TUBA4A	tubulin, alpha 4a	TATAAA_TATA_01
5036	PA2G4	proliferation-associated 2G4, 38kDa	TATAAA_TATA_01
6927	HNF1A	HNF1 homeobox A	TATAAA_TATA_01
3479	IGF1	insulin-like growth factor 1 (somatomedin C)	TATAAA_TATA_01
3667	IRS1	insulin receptor substrate 1	TATAAA_TATA_01
139818	DOCK11	dedicator of cytokinesis 11	TATAAA_TATA_01
387	RHOA	ras homolog gene family, member A	TATAAA_TATA_01
6709	SPTAN1	spectrin, alpha, non-erythrocytic 1 (alpha-fodrin)	TATAAA_TATA_01
2542	SLC37A4	solute carrier family 37 (glucose-6-phosphate transporter), member 4	TATAAA_TATA_01
627	BDNF	brain-derived neurotrophic factor	TATAAA_TATA_01
7042	TGFB2	transforming growth factor, beta 2	TATAAA_TATA_01
23412	COMMD3	COMM domain containing 3	TATAAA_TATA_01
10067	SCAMP3	secretory carrier membrane protein 3	TATAAA_TATA_01
5937	RBMS1	RNA binding motif, single stranded interacting protein 1	TATAAA_TATA_01
2632	GBE1	glucan (1,4-alpha-), branching enzyme 1	TATAAA_TATA_01
93986	FOXP2	forkhead box P2	TATAAA_TATA_01
60	ACTB	actin, beta	TATAAA_TATA_01
8925	HERC1	hect (homologous to the E6-AP (UBE3A) carboxyl terminus) domain and RCC1 (CHC1)-like domain (RLD) 1	TATAAA_TATA_01
1496	CTNNA2	catenin (cadherin-associated protein), alpha 2	TATAAA_TATA_01
2746	GLUD1	glutamate dehydrogenase 1	TATAAA_TATA_01
164045	HFM1	HFM1, ATP-dependent DNA helicase homolog (S. cerevisiae)	TATAAA_TATA_01
6175	RPLP0	ribosomal protein, large, P0	TATAAA_TATA_01
2597	GAPDH	glyceraldehyde-3-phosphate dehydrogenase	TATAAA_TATA_01
9601	PDIA4	protein disulfide isomerase family A, member 4	TATAAA_TATA_01
7873	MANF	mesencephalic astrocyte-derived neurotrophic factor	TATAAA_TATA_01
26009	ZZZ3	zinc finger, ZZ-type containing 3	TATAAA_TATA_01
8431	NR0B2	nuclear receptor subfamily 0, group B, member 2	TATAAA_TATA_01
23788	MTCH2	mitochondrial carrier 2	TATAAA_TATA_01
6234	RPS28	ribosomal protein S28	TATAAA_TATA_01
4023	LPL	lipoprotein lipase	TATAAA_TATA_01
5468	PPARG	peroxisome proliferator-activated receptor gamma	TATAAA_TATA_01
119467	CLRN3	clarin 3	TATAAA_TATA_01
2335	FN1	fibronectin 1	TATAAA_TATA_01
5789	PTPRD	protein tyrosine phosphatase, receptor type, D	TATAAA_TATA_01
5243	ABCB1	ATP-binding cassette, sub-family B (MDR/TAP), member 1	TATAAA_TATA_01
5052	PRDX1	peroxiredoxin 1	TATAAA_TATA_01
7124	TNF	tumor necrosis factor	TATAAA_TATA_01
3630	INS	insulin	TATAAA_TATA_01
8452	CUL3	cullin 3	TATAAA_TATA_01
9524	TECR	trans-2,3-enoyl-CoA reductase	TATAAA_TATA_01
5869	RAB5B	RAB5B, member RAS oncogene family	TATAAA_TATA_01
4049	LTA	lymphotoxin alpha (TNF superfamily, member 1)	TATAAA_TATA_01
11001	SLC27A2	solute carrier family 27 (fatty acid transporter), member 2	TATAAA_TATA_01
5644	PRSS1	protease, serine, 1 (trypsin 1)	TATAAA_TATA_01
5950	RBP4	retinol binding protein 4, plasma	TATAAA_TATA_01
5360	PLTP	phospholipid transfer protein	TATAAA_TATA_01
811	CALR	calreticulin	TATAAA_TATA_01
1272	CNTN1	contactin 1	TATAAA_TATA_01
10130	PDIA6	protein disulfide isomerase family A, member 6	TATAAA_TATA_01
640	BLK	B lymphoid tyrosine kinase	TATAAA_TATA_01
5607	MAP2K5	mitogen-activated protein kinase kinase 5	TATAAA_TATA_01
229	ALDOB	aldolase B, fructose-bisphosphate	TATAAA_TATA_01
344	APOC2	apolipoprotein C-II	TATAAA_TATA_01
526	ATP6V1B2	ATPase, H+ transporting, lysosomal 56/58kDa, V1 subunit B2	TATAAA_TATA_01
1347	COX7A2	cytochrome c oxidase subunit VIIa polypeptide 2 (liver)	TATAAA_TATA_01
54205	CYCS	cytochrome c, somatic	TATAAA_TATA_01
1544	CYP1A2	cytochrome P450, family 1, subfamily A, polypeptide 2	TATAAA_TATA_01
1571	CYP2E1	cytochrome P450, family 2, subfamily E, polypeptide 1	TATAAA_TATA_01
3868	KRT16	keratin 16	TATAAA_TATA_01
51350	KRT76	keratin 76	TATAAA_TATA_01
84864	MINA	MYC induced nuclear antigen	TATAAA_TATA_01
4889	NPY5R	neuropeptide Y receptor Y5	TATAAA_TATA_01
7402	UTRN	utrophin	TATAAA_TATA_01

## Sheet: Functional SNPs- 15 candidates 
RegulomeDB scores	Candidates SNPs at LD	Candidate genes	Cytogenetic band		Diabetes SNPs						Candidates SNPs at LD	Distance	RSquared	DPrime	Arrays	Chromosome	Coordinate_HG18
					P-Value	Phenotype 1	Phenotype 2	Pubmed ID	Data sources	Diabetes SNPs Ids
1f	rs12635366	PXK	58293657	58385918	6.7e-05	Type II Diabetes Mellitus	-	-	Diagram GWAS Trans-ethnic data	rs12490706	rs12635366	9781	1	1	AS,A6,AxM	chr3	58373506
1f	rs12635366	PXK	58293657	58385918	0.00011	Type II Diabetes Mellitus	-	-	Diagram GWAS Trans-ethnic data	rs12492472	rs12635366	11506	1	1	AS,A6,AxM	chr3	58373506
1f	rs12635366	PXK	58293657	58385918	0.00012	Type II Diabetes Mellitus	-	-	Diagram GWAS Trans-ethnic data	rs12486031	rs12635366	11213	1	1	AS,A6,AxM	chr3	58373506
1f	rs12635366	PXK	58293657	58385918	0.00012	Type II Diabetes Mellitus	-	-	Diagram GWAS Trans-ethnic data	rs12634132	rs12635366	10616	1	1	AS,A6,AxM	chr3	58373506
1f	rs12635366	PXK	58293657	58385918	0.00016	Type II Diabetes Mellitus	-	-	Diagram GWAS Trans-ethnic data	rs12497256	rs12635366	9887	1	1	AS,A6,AxM	chr3	58373506
1f	rs12635366	PXK	58293657	58385918	0.00029	Type II Diabetes Mellitus	-	-	Diagram GWAS Trans-ethnic data	rs4553990	rs12635366	17286	0.832	1	AS,A6,AxM	chr3	58373506
1f	rs12635366	PXK	58293657	58385918	0.00053	Type II Diabetes Mellitus	-	-	Diagram GWAS Trans-ethnic data	rs4273385	rs12635366	54401	0.938	1	AS,A6,AxM	chr3	58373506
1f	rs12635366	PXK	58293657	58385918	0.00073	Type II Diabetes Mellitus	-	-	Diagram GWAS Trans-ethnic data	rs12631656	rs12635366	10597	1	1	AS,A6,AxM	chr3	58373506
1f	rs12635366	PXK	58293657	58385918	0.00091	Type II Diabetes Mellitus	-	-	Diagram GWAS Trans-ethnic data	rs12633937	rs12635366	64829	1	1	AS,A6,AxM	chr3	58373506
1f	rs1277308	IGFBP7	57592001	57671296	4.92e-05	-	Type I Diabetes, combined control dataset	17554300	WTCCC	rs10023088	rs1277308	13429	0.924	1	A6,OQ,OE,O24,O28,O54,O5E,OEE,AAH	chr4	57592621
1f	rs1277308	IGFBP7	57592001	57671296	6.12e-05	-	Type I Diabetes	17554300	WTCCC	rs1403233	rs1277308	12811	1	1	A6,OQ,OE,O24,O28,O54,O5E,OEE,AAH	chr4	57592621
1f	rs1277308	IGFBP7	57592001	57671296	6.12e-05	-	Type I Diabetes	17554300	WTCCC	rs1403233	rs1277308	12811	1	1	A6,OQ,OE,O24,O28,O54,O5E,OEE,AAH	chr4	57592621
1f	rs1277308	IGFBP7	57592001	57671296	8.24e-05	-	Type I Diabetes	17554300	WTCCC	rs1718886	rs1277308	48613	0.964	1	A6,OQ,OE,O24,O28,O54,O5E,OEE,AAH	chr4	57592621
1f	rs1277308	IGFBP7	57592001	57671296	0.000386478	-	Type I Diabetes	17554300	WTCCC	rs781668	rs1277308	72724	0.856	0.925	A6,OQ,OE,O24,O28,O54,O5E,OEE,AAH	chr4	57592621
1f	rs1337684	GRIN3A	103371456	103540683	0.00026	Type II Diabetes Mellitus	-	-	Diagram GWAS Trans-ethnic data	rs10989615	rs1337684	43640	0.866	1	I3,I5,I6,I6Q,IM,IMD,IC,ICQ,IWQ,O54,O5E	chr9	103530155
1f	rs1337684	GRIN3A	103371456	103540683	0.00036	Type II Diabetes Mellitus	-	-	Diagram GWAS Trans-ethnic data	rs10819985	rs1337684	24888	0.866	1	I3,I5,I6,I6Q,IM,IMD,IC,ICQ,IWQ,O54,O5E	chr9	103530155
1f	rs1337684	GRIN3A	103371456	103540683	0.00043	Type II Diabetes Mellitus	-	-	Diagram GWAS Trans-ethnic data	rs4743485	rs1337684	4265	0.929	1	I3,I5,I6,I6Q,IM,IMD,IC,ICQ,IWQ,O54,O5E	chr9	103530155
1f	rs1337684	GRIN3A	103371456	103540683	0.00065	Type II Diabetes Mellitus	-	-	Diagram GWAS Trans-ethnic data	rs4403471	rs1337684	45200	0.866	1	I3,I5,I6,I6Q,IM,IMD,IC,ICQ,IWQ,O54,O5E	chr9	103530155
1f	rs1337684	GRIN3A	103371456	103540683	0.00099	Type II Diabetes Mellitus	-	-	Diagram GWAS Trans-ethnic data	rs4743484	rs1337684	10854	1	1	I3,I5,I6,I6Q,IM,IMD,IC,ICQ,IWQ,O54,O5E	chr9	103530155
1f	rs1337684	GRIN3A	103371456	103540683	0.0013	Type II Diabetes Mellitus	-	-	Diagram GWAS Trans-ethnic data	rs1337684	rs1337684	0	1	1	I3,I5,I6,I6Q,IM,IMD,IC,ICQ,IWQ,O54,O5E	chr9	103530155
1f	rs1337684	GRIN3A	103371456	103540683	0.0013	Type II Diabetes Mellitus	-	-	Diagram GWAS Trans-ethnic data	rs1337684	rs1337684	0	1	1	I3,I5,I6,I6Q,IM,IMD,IC,ICQ,IWQ,O54,O5E	chr9	103530155
1f	rs1653586	CAMKK2	120159878	120220494	0.00087	Type II Diabetes Mellitus	-	-	Diagram GWAS Trans-ethnic data	rs2071273	rs1653586	4582	1	1	AS,A5,A6,IM,IMD,OQ,OE,O24,O28,O54,O5E,OEE,AAH	chr12	120159958
1f	rs1653586	CAMKK2	120159878	120220494	0.00087	Type II Diabetes Mellitus	-	-	Diagram GWAS Trans-ethnic data	rs2071273	rs1653586	4582	0.932	1	AS,A5,A6,IM,IMD,OQ,OE,O24,O28,O54,O5E,OEE,AAH	chr12	120159958
1f	rs1653586	CAMKK2	120159878	120220494	0.001	Type II Diabetes Mellitus	-	-	Diagram GWAS Trans-ethnic data	rs1653587	rs1653586	657	0.929	1	AS,A5,A6,IM,IMD,OQ,OE,O24,O28,O54,O5E,OEE,AAH	chr12	120159958
1f	rs1653586	CAMKK2	120159878	120220494	0.0011	Type II Diabetes Mellitus	-	-	Diagram GWAS Trans-ethnic data	rs1653588	rs1653586	1091	1	1	AS,A5,A6,IM,IMD,OQ,OE,O24,O28,O54,O5E,OEE,AAH	chr12	120159958
1f	rs1653586	CAMKK2	120159878	120220494	0.0011	Type II Diabetes Mellitus	-	-	Diagram GWAS Trans-ethnic data	rs1653588	rs1653586	1091	1	1	AS,A5,A6,IM,IMD,OQ,OE,O24,O28,O54,O5E,OEE,AAH	chr12	120159958
1f	rs1653586	CAMKK2	120159878	120220494	0.0011	Type II Diabetes Mellitus	-	-	Diagram GWAS Trans-ethnic data	rs1653589	rs1653586	1963	1	1	AS,A5,A6,IM,IMD,OQ,OE,O24,O28,O54,O5E,OEE,AAH	chr12	120159958
1f	rs1653586	CAMKK2	120159878	120220494	0.0011	Type II Diabetes Mellitus	-	-	Diagram GWAS Trans-ethnic data	rs1653590	rs1653586	2197	1	1	AS,A5,A6,IM,IMD,OQ,OE,O24,O28,O54,O5E,OEE,AAH	chr12	120159958
1f	rs1653586	CAMKK2	120159878	120220494	0.0013	Type II Diabetes Mellitus	-	-	Diagram GWAS Trans-ethnic data	rs1653593	rs1653586	7144	1	1	AS,A5,A6,IM,IMD,OQ,OE,O24,O28,O54,O5E,OEE,AAH	chr12	120159958
1f	rs1653586	CAMKK2	120159878	120220494	0.0013	Type II Diabetes Mellitus	-	-	Diagram GWAS Trans-ethnic data	rs1653593	rs1653586	7144	1	1	AS,A5,A6,IM,IMD,OQ,OE,O24,O28,O54,O5E,OEE,AAH	chr12	120159958
1f	rs165764	PI4KA	19391979	19543070	5.4e-06	Type II Diabetes Mellitus	Type II Diabetes Mellitus	17463248	Scott	rs520698	rs165764	94038	0.837	0.93	AS,A5,A6	chr22	19448918
1f	rs165764	PI4KA	19391979	19543070	7e-05	Type II Diabetes Mellitus	Type II Diabetes Mellitus	17463248	Scott	rs565979	rs165764	89972	0.866	0.963	AS,A5,A6	chr22	19448918
1f	rs165764	PI4KA	19391979	19543070	7.5e-05	Type II Diabetes Mellitus	Type II Diabetes Mellitus	17463248	Scott	rs491228	rs165764	85547	0.866	0.963	AS,A5,A6	chr22	19448918
1f	rs165764	PI4KA	19391979	19543070	7.5e-05	Type II Diabetes Mellitus	Type II Diabetes Mellitus	17463248	Scott	rs491228	rs165764	85547	0.811	0.963	AS,A5,A6	chr22	19448918
1f	rs165866	PI4KA	19391979	19543070	9.5e-05	Type II Diabetes Mellitus	Type II Diabetes Mellitus	17463248	Scott	rs479275	rs165866	101326	0.869	0.964	AS,A6	chr22	19460549
1f	rs165924	PI4KA	19391979	19543070	9.5e-05	Type II Diabetes Mellitus	Type II Diabetes Mellitus	17463248	Scott	rs479275	rs165924	121117	0.869	0.964	AS,A5,A6,I2,I5,I6,I6Q,IM,IMD,OQ,IWQ,OE,O24,O28,O54,O5E,OEE,AAH	chr22	19480340
1f	rs16968730	PEAK1	75187553	75499501	0.00081	Type II Diabetes Mellitus	-	-	Diagram GWAS Trans-ethnic data	rs12912084	rs16968730	161918	0.965	1	AN,A6,IM,IMD,AxM,CM,O54,O5E,AAH	chr15	75322840
1f	rs16968730	PEAK1	75187553	75499501	0.00081	Type II Diabetes Mellitus	-	-	Diagram GWAS Trans-ethnic data	rs12912084	rs16968730	161918	0.953	1	AN,A6,IM,IMD,AxM,CM,O54,O5E,AAH	chr15	75322840
1f	rs16968730	PEAK1	75187553	75499501	0.00081	Type II Diabetes Mellitus	-	-	Diagram GWAS Trans-ethnic data	rs12912084	rs16968730	161918	0.859	0.961	AN,A6,IM,IMD,AxM,CM,O54,O5E,AAH	chr15	75322840
1f	rs16968730	PEAK1	75187553	75499501	0.00096	Type II Diabetes Mellitus	-	-	Diagram GWAS Trans-ethnic data	rs12902446	rs16968730	96641	1	1	AN,A6,IM,IMD,AxM,CM,O54,O5E,AAH	chr15	75322840
1f	rs16968730	PEAK1	75187553	75499501	0.00096	Type II Diabetes Mellitus	-	-	Diagram GWAS Trans-ethnic data	rs12902446	rs16968730	96641	0.953	1	AN,A6,IM,IMD,AxM,CM,O54,O5E,AAH	chr15	75322840
1f	rs16968730	PEAK1	75187553	75499501	0.00096	Type II Diabetes Mellitus	-	-	Diagram GWAS Trans-ethnic data	rs12902446	rs16968730	96641	0.928	0.963	AN,A6,IM,IMD,AxM,CM,O54,O5E,AAH	chr15	75322840
1f	rs16968730	PEAK1	75187553	75499501	0.000989	Type II Diabetes Mellitus	-	-	Diagram GWAS and Metabochip	rs17466480	rs16968730	144915	0.965	1	AN,A6,IM,IMD,AxM,CM,O54,O5E,AAH	chr15	75322840
1f	rs16968730	PEAK1	75187553	75499501	0.000989	Type II Diabetes Mellitus	-	-	Diagram GWAS and Metabochip	rs17466480	rs16968730	144915	0.965	1	AN,A6,IM,IMD,AxM,CM,O54,O5E,AAH	chr15	75322840
1f	rs16968730	PEAK1	75187553	75499501	0.000989	Type II Diabetes Mellitus	-	-	Diagram GWAS and Metabochip	rs17466480	rs16968730	144915	0.81	0.9	AN,A6,IM,IMD,AxM,CM,O54,O5E,AAH	chr15	75322840
1f	rs16968730	PEAK1	75187553	75499501	0.000989	Type II Diabetes Mellitus	-	-	Diagram GWAS and Metabochip	rs17466480	rs16968730	144915	0.81	0.9	AN,A6,IM,IMD,AxM,CM,O54,O5E,AAH	chr15	75322840
1f	rs16968730	PEAK1	75187553	75499501	0.001	Type II Diabetes Mellitus	-	-	Diagram GWAS Trans-ethnic data	rs883627	rs16968730	261938	0.931	1	AN,A6,IM,IMD,AxM,CM,O54,O5E,AAH	chr15	75322840
1f	rs17187412	ATP2A2	109203415	109273280	0.0014	Type II Diabetes Mellitus	-	-	Diagram GWAS Trans-ethnic data	rs970228	rs17187412	303402	0.908	1	AN,A6,IM,IMD,O54,O5E	chr12	109251150
1f	rs178068	PI4KA	19391979	19543070	9.5e-05	Type II Diabetes Mellitus	Type II Diabetes Mellitus	17463248	Scott	rs479275	rs178068	182985	0.869	0.964	AS,A5,A6,I1,IM,IMD,CYT,AxM	chr22	19542208
1f	rs214076	NUCB2	17254862	17309646	0.000159	Type II Diabetes Mellitus	-	-	Diagram GWAS and Metabochip	rs214071	rs214076	5037	1	1	IM,IMD,O54,O5E	chr11	17256833
1f	rs214076	NUCB2	17254862	17309646	0.000159	Type II Diabetes Mellitus	-	-	Diagram GWAS and Metabochip	rs214071	rs214076	5037	0.967	1	IM,IMD,O54,O5E	chr11	17256833
1f	rs214076	NUCB2	17254862	17309646	0.000159	Type II Diabetes Mellitus	-	-	Diagram GWAS and Metabochip	rs214071	rs214076	5037	0.896	0.963	IM,IMD,O54,O5E	chr11	17256833
1f	rs214076	NUCB2	17254862	17309646	0.000457	Type II Diabetes Mellitus	-	-	Diagram GWAS and Metabochip	rs214076	rs214076	0	1	1	IM,IMD,O54,O5E	chr11	17256833
1f	rs214076	NUCB2	17254862	17309646	0.000457	Type II Diabetes Mellitus	-	-	Diagram GWAS and Metabochip	rs214076	rs214076	0	1	1	IM,IMD,O54,O5E	chr11	17256833
1f	rs214076	NUCB2	17254862	17309646	0.000457	Type II Diabetes Mellitus	-	-	Diagram GWAS and Metabochip	rs214076	rs214076	0	1	1	IM,IMD,O54,O5E	chr11	17256833
1f	rs214076	NUCB2	17254862	17309646	0.000472	Type II Diabetes Mellitus	-	-	Diagram GWAS and Metabochip	rs214101	rs214076	10903	1	1	IM,IMD,O54,O5E	chr11	17256833
1f	rs214076	NUCB2	17254862	17309646	0.000472	Type II Diabetes Mellitus	-	-	Diagram GWAS and Metabochip	rs214101	rs214076	10903	1	1	IM,IMD,O54,O5E	chr11	17256833
1f	rs214076	NUCB2	17254862	17309646	0.000472	Type II Diabetes Mellitus	-	-	Diagram GWAS and Metabochip	rs214101	rs214076	10903	0.965	1	IM,IMD,O54,O5E	chr11	17256833
1f	rs214076	NUCB2	17254862	17309646	0.000882	Type II Diabetes Mellitus	-	-	Diagram GWAS and Metabochip	rs214075	rs214076	160	1	1	IM,IMD,O54,O5E	chr11	17256833
1f	rs214076	NUCB2	17254862	17309646	0.000882	Type II Diabetes Mellitus	-	-	Diagram GWAS and Metabochip	rs214075	rs214076	160	1	1	IM,IMD,O54,O5E	chr11	17256833
1f	rs214076	NUCB2	17254862	17309646	0.000882	Type II Diabetes Mellitus	-	-	Diagram GWAS and Metabochip	rs214075	rs214076	160	0.901	1	IM,IMD,O54,O5E	chr11	17256833
1f	rs214076	NUCB2	17254862	17309646	0.001387	Type II Diabetes Mellitus	-	-	Diagram GWAS and Metabochip	rs10832752	rs214076	14770	0.948	1	IM,IMD,O54,O5E	chr11	17256833
1f	rs214076	NUCB2	17254862	17309646	0.001387	Type II Diabetes Mellitus	-	-	Diagram GWAS and Metabochip	rs10832752	rs214076	14770	0.868	0.964	IM,IMD,O54,O5E	chr11	17256833
1f	rs214106	NUCB2	17254862	17309646	9.42e-05	Type II Diabetes Mellitus	-	-	Diagram GWAS and Metabochip	rs214106	rs214106	0	1	1	IBC	chr11	17268387
1f	rs214106	NUCB2	17254862	17309646	9.42e-05	Type II Diabetes Mellitus	-	-	Diagram GWAS and Metabochip	rs214106	rs214106	0	1	1	IBC	chr11	17268387
1f	rs214106	NUCB2	17254862	17309646	9.42e-05	Type II Diabetes Mellitus	-	-	Diagram GWAS and Metabochip	rs214106	rs214106	0	1	1	IBC	chr11	17268387
1f	rs214106	NUCB2	17254862	17309646	0.00018	Type II Diabetes Mellitus	-	-	Diagram GWAS and Metabochip	rs10741725	rs214106	8986	0.964	1	IBC	chr11	17268387
1f	rs214106	NUCB2	17254862	17309646	0.00018	Type II Diabetes Mellitus	-	-	Diagram GWAS and Metabochip	rs10741725	rs214106	8986	0.935	1	IBC	chr11	17268387
1f	rs214106	NUCB2	17254862	17309646	0.00018	Type II Diabetes Mellitus	-	-	Diagram GWAS and Metabochip	rs10741725	rs214106	8986	0.83	0.938	IBC	chr11	17268387
1f	rs2228510	HERC1	61687870	61913200	0.000276	Type II Diabetes Mellitus	-	-	Diagram GWAS and Metabochip	rs982077	rs2228510	147155	0.965	1	I3,I5,I6,I6Q,IM,IMD,IC,ICQ,OQ,AxM,IWQ,OE,O24,O28,O54,O5E,OEE,AAE,AAH	chr15	61757509
1f	rs2228510	HERC1	61687870	61913200	0.000276	Type II Diabetes Mellitus	-	-	Diagram GWAS and Metabochip	rs982077	rs2228510	147155	0.965	1	I3,I5,I6,I6Q,IM,IMD,IC,ICQ,OQ,AxM,IWQ,OE,O24,O28,O54,O5E,OEE,AAE,AAH	chr15	61757509
1f	rs2228510	HERC1	61687870	61913200	0.0014	Type II Diabetes Mellitus	-	-	Diagram GWAS Trans-ethnic data	rs7171858	rs2228510	84757	0.965	1	I3,I5,I6,I6Q,IM,IMD,IC,ICQ,OQ,AxM,IWQ,OE,O24,O28,O54,O5E,OEE,AAE,AAH	chr15	61757509
1f	rs2241138	PI4KA	19391979	19543070	9.5e-05	Type II Diabetes Mellitus	Type II Diabetes Mellitus	17463248	Scott	rs479275	rs2241138	73267	0.869	0.964	AS,A5,A6	chr22	19432490
1f	rs2276817	ITIH4	52822046	52839734	2e-10	Body mass index	-	24861553	Hum Mol Genet	rs2535633	rs2276817	1306	0.87	1	AS,I1,IM,IMD,OQ,OE,O24,O28,O54,O5E,OEE,ICA,ICB,AAH	chr3	52835976
1f	rs2276817	ITIH4	52822046	52839734	2e-10	Body mass index	-	24861553	Hum Mol Genet	rs2535633	rs2276817	1306	0.87	1	AS,I1,IM,IMD,OQ,OE,O24,O28,O54,O5E,OEE,ICA,ICB,AAH	chr3	52835976
1f	rs4755745	HSD17B12	43658719	43834745	3e-08	Body mass index	-	25673413	Nature	rs2176598	rs4755745	43274	1	1	AX	chr11	43777580
1f	rs4755745	HSD17B12	43658719	43834745	3e-08	Body mass index	-	25673413	Nature	rs2176598	rs4755745	43274	1	1	AX	chr11	43777580
1f	rs4755745	HSD17B12	43658719	43834745	0.000143	Type II Diabetes Mellitus	-	-	Diagram GWAS and Metabochip	rs10768983	rs4755745	18931	1	1	AX	chr11	43777580
1f	rs4755745	HSD17B12	43658719	43834745	0.000143	Type II Diabetes Mellitus	-	-	Diagram GWAS and Metabochip	rs10768983	rs4755745	18931	0.961	1	AX	chr11	43777580
1f	rs4755745	HSD17B12	43658719	43834745	0.000143	Type II Diabetes Mellitus	-	-	Diagram GWAS and Metabochip	rs10768983	rs4755745	18931	0.951	1	AX	chr11	43777580
1f	rs4755745	HSD17B12	43658719	43834745	0.000232	Type II Diabetes Mellitus	-	-	Diagram GWAS and Metabochip	rs3736505	rs4755745	55431	0.961	1	AX	chr11	43777580
1f	rs4755745	HSD17B12	43658719	43834745	0.000232	Type II Diabetes Mellitus	-	-	Diagram GWAS and Metabochip	rs3736505	rs4755745	55431	0.951	1	AX	chr11	43777580
1f	rs4755745	HSD17B12	43658719	43834745	0.000232	Type II Diabetes Mellitus	-	-	Diagram GWAS and Metabochip	rs3736505	rs4755745	55431	0.933	1	AX	chr11	43777580
1f	rs4755745	HSD17B12	43658719	43834745	0.000449	Type II Diabetes Mellitus	-	-	Diagram GWAS and Metabochip	rs10838158	rs4755745	68482	1	1	AX	chr11	43777580
1f	rs4755745	HSD17B12	43658719	43834745	0.000449	Type II Diabetes Mellitus	-	-	Diagram GWAS and Metabochip	rs10838158	rs4755745	68482	1	1	AX	chr11	43777580
1f	rs4755745	HSD17B12	43658719	43834745	0.000449	Type II Diabetes Mellitus	-	-	Diagram GWAS and Metabochip	rs10838158	rs4755745	68482	0.922	0.96	AX	chr11	43777580
1f	rs4968599	CCDC47	59176342	59204820	0.000729903	-	Type I Diabetes, combined control dataset	17554300	WTCCC	rs2665831	rs4968599	76400	1	1	IM,IMD,O54,O5E	chr17	59189724
1f	rs4968599	CCDC47	59176342	59204820	0.000729903	-	Type I Diabetes, combined control dataset	17554300	WTCCC	rs2665831	rs4968599	76400	0.935	1	IM,IMD,O54,O5E	chr17	59189724
1f	rs4968599	CCDC47	59176342	59204820	0.000731986	-	Type I Diabetes, combined control dataset, gender differentiated	17554300	WTCCC	rs968719	rs4968599	72279	1	1	IM,IMD,O54,O5E	chr17	59189724
1f	rs4968599	CCDC47	59176342	59204820	0.000731986	-	Type I Diabetes, combined control dataset, gender differentiated	17554300	WTCCC	rs968719	rs4968599	72279	1	1	IM,IMD,O54,O5E	chr17	59189724
1f	rs4968599	CCDC47	59176342	59204820	0.000731986	-	Type I Diabetes, combined control dataset, gender differentiated	17554300	WTCCC	rs968719	rs4968599	72279	0.935	1	IM,IMD,O54,O5E	chr17	59189724
1f	rs4968599	CCDC47	59176342	59204820	0.000731986	-	Type I Diabetes, combined control dataset, gender differentiated	17554300	WTCCC	rs968719	rs4968599	72279	0.935	1	IM,IMD,O54,O5E	chr17	59189724
1f	rs4968599	CCDC47	59176342	59204820	0.000830547	-	Type I Diabetes, combined control dataset, gender differentiated	17554300	WTCCC	rs2044125	rs4968599	27192	1	1	IM,IMD,O54,O5E	chr17	59189724
1f	rs4968599	CCDC47	59176342	59204820	0.000830547	-	Type I Diabetes, combined control dataset, gender differentiated	17554300	WTCCC	rs2044125	rs4968599	27192	0.935	1	IM,IMD,O54,O5E	chr17	59189724
1f	rs4968599	CCDC47	59176342	59204820	0.000865173	-	Type I Diabetes, combined control dataset, gender differentiated	17554300	WTCCC	rs6504177	rs4968599	23337	1	1	IM,IMD,O54,O5E	chr17	59189724
1f	rs4968599	CCDC47	59176342	59204820	0.000865173	-	Type I Diabetes, combined control dataset, gender differentiated	17554300	WTCCC	rs6504177	rs4968599	23337	1	1	IM,IMD,O54,O5E	chr17	59189724
1f	rs4968599	CCDC47	59176342	59204820	0.00088753	-	Type I Diabetes, combined control dataset, gender differentiated	17554300	WTCCC	rs2665797	rs4968599	86493	1	1	IM,IMD,O54,O5E	chr17	59189724
1f	rs4968599	CCDC47	59176342	59204820	0.00088753	-	Type I Diabetes, combined control dataset, gender differentiated	17554300	WTCCC	rs2665797	rs4968599	86493	0.935	1	IM,IMD,O54,O5E	chr17	59189724
1f	rs4968599	CCDC47	59176342	59204820	0.000899068	-	Type I Diabetes, combined control dataset, gender differentiated	17554300	WTCCC	rs11654841	rs4968599	2267	1	1	IM,IMD,O54,O5E	chr17	59189724
1f	rs4968599	CCDC47	59176342	59204820	0.000899068	-	Type I Diabetes, combined control dataset, gender differentiated	17554300	WTCCC	rs11654841	rs4968599	2267	1	1	IM,IMD,O54,O5E	chr17	59189724
1f	rs4968599	CCDC47	59176342	59204820	0.000910846	-	Type I Diabetes, combined control dataset, gender differentiated	17554300	WTCCC	rs2584608	rs4968599	100718	1	1	IM,IMD,O54,O5E	chr17	59189724
1f	rs4968599	CCDC47	59176342	59204820	0.000910846	-	Type I Diabetes, combined control dataset, gender differentiated	17554300	WTCCC	rs2584608	rs4968599	100718	0.901	0.965	IM,IMD,O54,O5E	chr17	59189724
1f	rs6459161	DST	56430744	56816422	0.00035	Type II Diabetes Mellitus	FPG	17848626	Florez	rs6927258	rs6459161	6365	0.917	1	A6,I1,IM,IMD,OQ,OE,O24,O28,O54,O5E,OEE	chr6	56434724
1f	rs6459161	DST	56430744	56816422	0.00035	Type II Diabetes Mellitus	FPG	17848626	Florez	rs6927258	rs6459161	6365	0.909	1	A6,I1,IM,IMD,OQ,OE,O24,O28,O54,O5E,OEE	chr6	56434724
1f	rs6459161	DST	56430744	56816422	0.00035	Type II Diabetes Mellitus	FPG	17848626	Florez	rs6927258	rs6459161	6365	0.873	1	A6,I1,IM,IMD,OQ,OE,O24,O28,O54,O5E,OEE	chr6	56434724
1f	rs7074678	ARHGAP19	98971920	99042403	0.000114477	-	Type II Diabetes Mellitus, combined control dataset	17554300	WTCCC	rs2861875	rs7074678	25225	0.837	1	A6,I1,I3,I5,I6,I6Q,IM,IMD,IC,ICQ,OQ,AxM,IWQ,OE,O24,O28,O54,O5E,OEE,ICA,ICB	chr10	99005354
1f	rs7074678	ARHGAP19	98971920	99042403	0.000114477	-	Type II Diabetes Mellitus, combined control dataset	17554300	WTCCC	rs2861875	rs7074678	25225	0.837	1	A6,I1,I3,I5,I6,I6Q,IM,IMD,IC,ICQ,OQ,AxM,IWQ,OE,O24,O28,O54,O5E,OEE,ICA,ICB	chr10	99005354
1f	rs7074678	ARHGAP19	98971920	99042403	0.000114477	-	Type II Diabetes Mellitus, combined control dataset	17554300	WTCCC	rs2861875	rs7074678	25225	0.837	1	A6,I1,I3,I5,I6,I6Q,IM,IMD,IC,ICQ,OQ,AxM,IWQ,OE,O24,O28,O54,O5E,OEE,ICA,ICB	chr10	99005354
1f	rs7074678	ARHGAP19	98971920	99042403	0.000114477	-	Type II Diabetes Mellitus, combined control dataset	17554300	WTCCC	rs2861875	rs7074678	25225	0.837	1	A6,I1,I3,I5,I6,I6Q,IM,IMD,IC,ICQ,OQ,AxM,IWQ,OE,O24,O28,O54,O5E,OEE,ICA,ICB	chr10	99005354
1f	rs7110437	HSD17B12	43658719	43834745	3e-08	Body mass index	-	25673413	Nature	rs2176598	rs7110437	83725	1	1	A6,I2,I5,I6,I6Q,IM,IMD,IWQ,O54,O5E,AAH	chr11	43737129
1f	rs7110437	HSD17B12	43658719	43834745	3e-08	Body mass index	-	25673413	Nature	rs2176598	rs7110437	83725	1	1	A6,I2,I5,I6,I6Q,IM,IMD,IWQ,O54,O5E,AAH	chr11	43737129
1f	rs7110437	HSD17B12	43658719	43834745	3e-08	Body mass index	-	25673413	Nature	rs2176598	rs7110437	83725	0.806	1	A6,I2,I5,I6,I6Q,IM,IMD,IWQ,O54,O5E,AAH	chr11	43737129
1f	rs7110437	HSD17B12	43658719	43834745	3e-08	Body mass index	-	25673413	Nature	rs2176598	rs7110437	83725	0.806	1	A6,I2,I5,I6,I6Q,IM,IMD,IWQ,O54,O5E,AAH	chr11	43737129
1f	rs7110437	HSD17B12	43658719	43834745	0.000143	Type II Diabetes Mellitus	-	-	Diagram GWAS and Metabochip	rs10768983	rs7110437	59382	1	1	A6,I2,I5,I6,I6Q,IM,IMD,IWQ,O54,O5E,AAH	chr11	43737129
1f	rs7110437	HSD17B12	43658719	43834745	0.000143	Type II Diabetes Mellitus	-	-	Diagram GWAS and Metabochip	rs10768983	rs7110437	59382	0.96	1	A6,I2,I5,I6,I6Q,IM,IMD,IWQ,O54,O5E,AAH	chr11	43737129
1f	rs7110437	HSD17B12	43658719	43834745	0.000143	Type II Diabetes Mellitus	-	-	Diagram GWAS and Metabochip	rs10768983	rs7110437	59382	0.901	0.949	A6,I2,I5,I6,I6Q,IM,IMD,IWQ,O54,O5E,AAH	chr11	43737129
1f	rs7110437	HSD17B12	43658719	43834745	0.000232	Type II Diabetes Mellitus	-	-	Diagram GWAS and Metabochip	rs3736505	rs7110437	95882	0.96	1	A6,I2,I5,I6,I6Q,IM,IMD,IWQ,O54,O5E,AAH	chr11	43737129
1f	rs7110437	HSD17B12	43658719	43834745	0.000232	Type II Diabetes Mellitus	-	-	Diagram GWAS and Metabochip	rs3736505	rs7110437	95882	0.933	1	A6,I2,I5,I6,I6Q,IM,IMD,IWQ,O54,O5E,AAH	chr11	43737129
1f	rs7110437	HSD17B12	43658719	43834745	0.000232	Type II Diabetes Mellitus	-	-	Diagram GWAS and Metabochip	rs3736505	rs7110437	95882	0.901	0.949	A6,I2,I5,I6,I6Q,IM,IMD,IWQ,O54,O5E,AAH	chr11	43737129
1f	rs7110437	HSD17B12	43658719	43834745	0.000449	Type II Diabetes Mellitus	-	-	Diagram GWAS and Metabochip	rs10838158	rs7110437	28031	1	1	A6,I2,I5,I6,I6Q,IM,IMD,IWQ,O54,O5E,AAH	chr11	43737129
1f	rs7110437	HSD17B12	43658719	43834745	0.000449	Type II Diabetes Mellitus	-	-	Diagram GWAS and Metabochip	rs10838158	rs7110437	28031	0.951	1	A6,I2,I5,I6,I6Q,IM,IMD,IWQ,O54,O5E,AAH	chr11	43737129
1f	rs7110437	HSD17B12	43658719	43834745	0.000449	Type II Diabetes Mellitus	-	-	Diagram GWAS and Metabochip	rs10838158	rs7110437	28031	0.922	1	A6,I2,I5,I6,I6Q,IM,IMD,IWQ,O54,O5E,AAH	chr11	43737129
1f	rs7120548	MTCH2	47595444	47620640	0.000736137	-	Type I Diabetes, Rheumatoid Arthritis, combined case analysis	17554300	WTCCC	rs7114011	rs7120548	148377	0.843	0.918	AS,A5,A6,I3,I5,I6,I6Q,IM,IMD,IC,ICQ,IWQ,AAH	chr11	47619508
1f	rs7120548	MTCH2	47595444	47620640	0.000736137	-	Type I Diabetes, Rheumatoid Arthritis, combined case analysis	17554300	WTCCC	rs7114011	rs7120548	148377	0.812	0.919	AS,A5,A6,I3,I5,I6,I6Q,IM,IMD,IC,ICQ,IWQ,AAH	chr11	47619508
1f	rs9822328	PXK	58293657	58385918	6.7e-05	Type II Diabetes Mellitus	-	-	Diagram GWAS Trans-ethnic data	rs12490706	rs9822328	410	1	1	OQ,AxM	chr3	58382877
1f	rs9822328	PXK	58293657	58385918	0.00011	Type II Diabetes Mellitus	-	-	Diagram GWAS Trans-ethnic data	rs12492472	rs9822328	2135	1	1	OQ,AxM	chr3	58382877
1f	rs9822328	PXK	58293657	58385918	0.00012	Type II Diabetes Mellitus	-	-	Diagram GWAS Trans-ethnic data	rs12486031	rs9822328	1842	1	1	OQ,AxM	chr3	58382877
1f	rs9822328	PXK	58293657	58385918	0.00012	Type II Diabetes Mellitus	-	-	Diagram GWAS Trans-ethnic data	rs12634132	rs9822328	1245	1	1	OQ,AxM	chr3	58382877
1f	rs9822328	PXK	58293657	58385918	0.00016	Type II Diabetes Mellitus	-	-	Diagram GWAS Trans-ethnic data	rs12497256	rs9822328	516	1	1	OQ,AxM	chr3	58382877
1f	rs9822328	PXK	58293657	58385918	0.00029	Type II Diabetes Mellitus	-	-	Diagram GWAS Trans-ethnic data	rs4553990	rs9822328	26657	0.832	1	OQ,AxM	chr3	58382877
1f	rs9822328	PXK	58293657	58385918	0.00053	Type II Diabetes Mellitus	-	-	Diagram GWAS Trans-ethnic data	rs4273385	rs9822328	45030	0.938	1	OQ,AxM	chr3	58382877
1f	rs9822328	PXK	58293657	58385918	0.00073	Type II Diabetes Mellitus	-	-	Diagram GWAS Trans-ethnic data	rs12631656	rs9822328	1226	1	1	OQ,AxM	chr3	58382877
1f	rs9822328	PXK	58293657	58385918	0.00091	Type II Diabetes Mellitus	-	-	Diagram GWAS Trans-ethnic data	rs12633937	rs9822328	74200	1	1	OQ,AxM	chr3	58382877

## Sheet: Compiled Coexpression list-GSEA
Coexpression approaches	symbol	name	locus_group	locus_type	status	location	location_sortable	alias_symbol	alias_name	prev_symbol	prev_name	gene_family	gene_family_id	date_approved_reserved	date_symbol_changed	date_name_changed	date_modified	entrez_id	ensembl_gene_id	vega_id	ucsc_id	ena	refseq_accession	ccds_id	uniprot_ids	pubmed_id	mgd_id	rgd_id	lsdb	cosmic	omim_id
RNASeq-TFT-miRNA	AP1G1	adaptor related protein complex 1 gamma 1 subunit	protein-coding gene	gene with protein product	Approved	16q22.2	16q22.2		gamma1-adaptin	CLAPG1|ADTG	adaptor-related protein complex 1, gamma 1 subunit|adaptor-related protein complex 1 gamma 1 subunit			2000-09-01		2015-12-17	2016-10-04	164	ENSG00000166747	OTTHUMG00000176871	uc010cgg.4	Y12226	NM_001030007	CCDS32480|CCDS45522	O43747	9653655|9733768	MGI:101919	RGD:619785		AP1G1	603533
RNASeq-TFT-miRNA	AP1S1	adaptor related protein complex 1 sigma 1 subunit	protein-coding gene	gene with protein product	Approved	7q22.1	07q22.1	AP19|SIGMA1A|WUGSC:H_DJ0747G18.2	clathrin-associated/assembly/adaptor protein, small 1 (19kD)|clathrin coat assembly protein AP19|sigma1A subunit of AP-1 clathrin adaptor complex|AP-1 complex subunit sigma-1A|sigma1A-adaptin|golgi adaptor HA1/AP1 adaptin sigma-1A subunit|clathrin assembly protein complex 1 sigma-1A small chain|HA1 19 kDa subunit	CLAPS1|EKV3	erythrokeratodermia variabilis 3 (Kamouraska type)|adaptor-related protein complex 1, sigma 1 subunit|adaptor-related protein complex 1 sigma 1 subunit			2000-09-01		2015-12-17	2015-12-17	1174	ENSG00000106367	OTTHUMG00000157103	uc003uxv.5	AB015319	NM_001283	CCDS47669	P61966	9653655|9733768|19057675	MGI:1098244	RGD:1305911		AP1S1	603531
RNASeq-TFT-miRNA	ATP1A1	ATPase Na+/K+ transporting subunit alpha 1	protein-coding gene	gene with protein product	Approved	1p13.1	01p13.1		sodium/potassium-transporting ATPase subunit alpha-1|sodium pump subunit alpha-1|sodium-potassium ATPase catalytic subunit alpha-1		ATPase, Na+/K+ transporting, alpha 1 polypeptide	ATPase Na+/K+ transporting subunits	1208	1988-05-11		2016-02-10	2016-10-05	476	ENSG00000163399	OTTHUMG00000012109	uc001ege.5	D00099	NM_001160233	CCDS887|CCDS53351|CCDS53352	P05023		MGI:88105	RGD:2167		ATP1A1	182310
RNASeq-TFT-miRNA-Functional SNPs	ATP2A2	ATPase sarcoplasmic/endoplasmic reticulum Ca2+ transporting 2	protein-coding gene	gene with protein product	Approved	12q24.11	12q24.11	SERCA2	sarcoplasmic/endoplasmic reticulum calcium ATPase 2|calcium pump 2	ATP2B|DAR	ATPase, Ca++ transporting, cardiac muscle, slow twitch 2	ATPases Ca2+ transporting	1209	1990-09-10		2016-02-10	2016-02-10	488	ENSG00000174437	OTTHUMG00000169327	uc001tqk.5		NM_001681	CCDS9143|CCDS9144	P16615	10080178	MGI:88110	RGD:2174		ATP2A2	108740
RNASeq-TFT-miRNA	BCL9	B-cell CLL/lymphoma 9	protein-coding gene	gene with protein product	Approved	1q21.2	01q21.2							1997-07-01			2016-10-05	607	ENSG00000116128	OTTHUMG00000014031	uc031uul.2	Y13620	NM_004326	CCDS30833	O00512	9490669	MGI:1924828	RGD:1306934		BCL9	602597
RNASeq-TFT-miRNA	CDC42	cell division cycle 42	protein-coding gene	gene with protein product	Approved	1p36.12	01p36.12	G25K|CDC42Hs	GTP binding protein, 25kDa		cell division cycle 42 (GTP-binding protein, 25kD)|cell division cycle 42 (GTP binding protein, 25kDa)	Rho family GTPases	390	1991-06-06		2013-01-17	2016-10-05	998	ENSG00000070831	OTTHUMG00000002753	uc057ddl.1	BC018266	NM_001791	CCDS221|CCDS222	P60953	2124704|2122236	MGI:106211	RGD:71043		CDC42	116952
RNASeq-TFT-miRNA	CLTC	clathrin heavy chain	protein-coding gene	gene with protein product	Approved	17q23.1	17q23.1	Hc		CLTCL2	clathrin, heavy polypeptide (Hc)|clathrin, heavy chain|clathrin, heavy polypeptide-like 2|clathrin, heavy chain (Hc)			1990-10-16		2016-01-18	2016-01-18	1213	ENSG00000141367	OTTHUMG00000134279	uc002ixq.2	X55878	NM_004859	CCDS32696|CCDS74115	Q00610	1765375|7584026	MGI:2388633	RGD:2364		CLTC	118955
RNASeq-TFT-miRNA	EP300	E1A binding protein p300	protein-coding gene	gene with protein product	Approved	22q13.2	22q13.2	p300|KAT3B	histone acetyltransferase p300			Zinc fingers ZZ-type|Lysine acetyltransferases	91|486	1998-07-31			2015-09-11	2033	ENSG00000100393	OTTHUMG00000150937	uc003azl.6	U01877	NM_001429	CCDS14010	Q09472	7523245	MGI:1276116	RGD:620036	LOVD - Leiden Open Variation Database|http://chromium.liacs.nl/LOVD2/home.php?select_db=EP300	EP300	602700
RNASeq-TFT-miRNA	EPS8	epidermal growth factor receptor pathway substrate 8	protein-coding gene	gene with protein product	Approved	12p12.3	12p12.3							1994-12-19			2016-10-24	2059	ENSG00000151491	OTTHUMG00000168787	uc001rdb.4	U12535	NM_004447	CCDS31753	Q12929	8084614	MGI:104684	RGD:1310590		EPS8	600206
RNASeq-TFT-miRNA	GANAB	glucosidase II alpha subunit	protein-coding gene	gene with protein product	Approved	11q12.3	11q12.3	GluII|G2AN|KIAA0088|GIIA	neutral alpha-glucosidase AB		glucosidase, alpha; neutral AB			2001-06-22		2016-03-10	2016-03-10	23193	ENSG00000089597	OTTHUMG00000167696	uc001nub.5	AF144074	NM_198334	CCDS8026|CCDS41656|CCDS60817|CCDS60818	Q14697	6342981|3881423|10764838	MGI:1097667	RGD:1309775		GANAB	104160
RNASeq-TFT-miRNA	GNAI2	G protein subunit alpha i2	protein-coding gene	gene with protein product	Approved	3p21.31	03p21.31	GIP	GTP-binding regulatory protein Gi alpha-2 chain	GNAI2B	guanine nucleotide binding protein (G protein), alpha inhibiting activity polypeptide 2			1986-01-01		2016-03-03	2016-03-03	2771	ENSG00000114353	OTTHUMG00000156940	uc003cyq.3	X04828	NM_002070	CCDS2813|CCDS54587|CCDS63642|CCDS63644	P04899	3100330|1733849	MGI:95772	RGD:620243		GNAI2	139360
RNASeq-TFT-miRNA	LRP1	LDL receptor related protein 1	protein-coding gene	gene with protein product	Approved	12q13.3	12q13.3	LRP|CD91|LRP1A|APOER		APR|A2MR	alpha-2-macroglobulin receptor|low density lipoprotein receptor-related protein 1	CD molecules|Low density lipoprotein receptors	471|634	1991-08-21		2015-11-13	2015-11-13	4035	ENSG00000123384	OTTHUMG00000044412	uc001snd.4	X13916	NM_002332	CCDS8932	Q07954	2548950	MGI:96828	RGD:1307535		LRP1	107770
RNASeq-TFT-miRNA	MECP2	methyl-CpG binding protein 2	protein-coding gene	gene with protein product	Approved	Xq28	Xq28			RTT|MRX16|MRX79	mental retardation, X-linked 16|mental retardation, X-linked 79|Rett syndrome|methyl CpG binding protein 2 (Rett syndrome)|methyl CpG binding protein 2	X-linked mental retardation|Methyl-CpG binding domain containing	103|1025	1996-09-03		2015-11-13	2016-11-17	4204	ENSG00000169057	OTTHUMG00000024229	uc004fjv.3	AF158180	NM_004992	CCDS14741|CCDS48193	P51608	1606614|10508514	MGI:99918	RGD:3075	RettBASE|http://mecp2.chw.edu.au/|Mental Retardation database|http://grenada.lumc.nl/LOVD2/MR/home.php?select_db=MECP2|LRG_764|http://www.lrg-sequence.org/LRG/LRG_764	MECP2	300005
RNASeq-TFT-miRNA	NCL	nucleolin	protein-coding gene	gene with protein product	Approved	2q37.1	02q37.1	C23				RNA binding motif containing|DNA helicases	725|1167	1991-01-15			2014-11-19	4691	ENSG00000115053	OTTHUMG00000153866	uc002vru.4		NM_005381	CCDS33397	P19338	2394707|3409881	MGI:97286	RGD:3153		NCL	164035
RNASeq-TFT-miRNA	P4HB	prolyl 4-hydroxylase subunit beta	protein-coding gene	gene with protein product	Approved	17q25.3	17q25.3	PDIA1|PROHB|DSI|GIT|PDI|PO4HB|P4Hbeta	protein disulfide isomerase-associated 1|protein disulfide isomerase family A, member 1|collagen prolyl 4-hydroxylase beta	PO4DB|ERBA2L	procollagen-proline, 2-oxoglutarate 4-dioxygenase (proline 4-hydroxylase), beta polypeptide (protein disulfide isomerase; thyroid hormone binding protein p55)|procollagen-proline, 2-oxoglutarate 4-dioxygenase (proline 4-hydroxylase), beta polypeptide (protein disulfide isomerase-associated 1)|procollagen-proline, 2-oxoglutarate 4-dioxygenase (proline 4-hydroxylase), beta polypeptide|prolyl 4-hydr…	Protein disulfide isomerases	692	1986-01-01		2016-01-27	2016-10-05	5034	ENSG00000185624	OTTHUMG00000150269	uc002kbn.2	J02783	NM_000918	CCDS11787	P07237	8111381	MGI:97464	RGD:3244		P4HB	176790
RNASeq-TFT-miRNA	RAB8A	RAB8A, member RAS oncogene family	protein-coding gene	gene with protein product	Approved	19p13.11	19p13.11	RAB8		MEL	mel transforming oncogene (derived from cell line NK14)	RAB, member RAS oncogene GTPases	388	1986-01-01	2004-01-30	2004-01-30	2016-01-15	4218	ENSG00000167461	OTTHUMG00000182238	uc002ndn.5		NM_005370	CCDS12339	P61006	1886711|8408203	MGI:96960	RGD:621144		RAB8A	165040
RNASeq-TFT-miRNA	SDC1	syndecan 1	protein-coding gene	gene with protein product	Approved	2p24.1	02p24.1	CD138|syndecan|SYND1	syndecan proteoglycan 1	SDC		CD molecules|Syndecans	471|571	1991-03-18			2014-11-19	6382	ENSG00000115884	OTTHUMG00000090751	uc002rdp.2	AJ551176	NM_001006946	CCDS1697	P18827		MGI:1349162	RGD:3648		SDC1	186355
RNASeq-TFT-miRNA	SMURF2	SMAD specific E3 ubiquitin protein ligase 2	protein-coding gene	gene with protein product	Approved	17q23.3-q24.1	17q23.3-q24.1					C2 domain containing	823	2004-07-29			2016-11-16	64750	ENSG00000108854	OTTHUMG00000179189	uc002jep.2	AF301463	NM_022739	CCDS32707	Q9HAU4	11016919	MGI:1913563	RGD:1310067		SMURF2	605532
RNASeq-TFT-miRNA	VPS26B	VPS26, retromer complex component B	protein-coding gene	gene with protein product	Approved	11q25	11q25	MGC10485|Pep8b			vacuolar protein sorting 26 homolog B (S. pombe)			2005-10-11		2016-06-06	2016-06-06	112936	ENSG00000151502	OTTHUMG00000167175	uc001qhe.4		NM_052875	CCDS8495	Q4G0F5	16190980|21920005	MGI:1917656	RGD:1597170		VPS26B	610027
RNASeq-miRNA	WHSC1L1	Wolf-Hirschhorn syndrome candidate 1-like 1	protein-coding gene	gene with protein product	Approved	8p11.23	08p11.23	FLJ20353|NSD3|WHISTLE|KMT3F	nuclear receptor binding SET domain protein 3			PHD finger proteins|Lysine methyltransferases|PWWP domain containing	88|487|1147	2000-05-02			2016-11-03	54904	ENSG00000147548	OTTHUMG00000165115	uc003xli.4	AF332469	NM_023034	CCDS6105|CCDS43729	Q9BZ95	10802047|23269674	MGI:2142581	RGD:1308980		WHSC1L1	607083
RNASeq-miRNA	ANKFY1	ankyrin repeat and FYVE domain containing 1	protein-coding gene	gene with protein product	Approved	17p13.2	17p13.2	ANKHZN|KIAA1255|ZFYVE14|BTBD23|RANK-5	rabankyrin-5			Zinc fingers FYVE-type|Ankyrin repeat domain containing|BTB domain containing	81|403|861	2003-04-29			2016-10-05	51479	ENSG00000185722	OTTHUMG00000177727	uc059zsj.1	AB033081	NM_016376	CCDS42236|CCDS58502|CCDS82038	Q9P2R3	10940552|17273843	MGI:1337008	RGD:1309598		ANKFY1	607927
RNASeq-miRNA	CAV1	caveolin 1	protein-coding gene	gene with protein product	Approved	7q31.2	07q31.2			CAV	caveolin 1, caveolae protein, 22kD|caveolin 1, caveolae protein, 22kDa			1993-11-02		2015-11-09	2016-10-05	857	ENSG00000105974	OTTHUMG00000023413	uc003vif.3	AF125348	NM_001753	CCDS5767|CCDS55156	Q03135	10087206	MGI:102709	RGD:2280		CAV1	601047
RNASeq-miRNA	CTNNA1	catenin alpha 1	protein-coding gene	gene with protein product	Approved	5q31.2	05q31.2	CAP102			catenin (cadherin-associated protein), alpha 1 (102kD)|catenin (cadherin-associated protein), alpha 1, 102kDa|catenin (cadherin-associated protein), alpha 1			1993-07-13		2015-11-19	2016-10-25	1495	ENSG00000044115	OTTHUMG00000163502	uc003ldh.4	D13866	NM_001903	CCDS34243|CCDS75315|CCDS78064	P35221	1924379	MGI:88274	RGD:1359485		CTNNA1	116805
RNASeq-miRNA	PPIB	peptidylprolyl isomerase B	protein-coding gene	gene with protein product	Approved	15q22.31	15q22.31	CYPB|OI9	cyclophilin B			Cyclophilin peptidylprolyl isomerases	909	1991-11-25		2016-01-14	2016-11-17	5479	ENSG00000166794	OTTHUMG00000133018	uc002and.4		NM_000942	CCDS10191	P23284	2000394|20089953	MGI:97750	RGD:620312	Osteogenesis Imperfecta Variant Database|https://oi.gene.le.ac.uk/home.php?select_db=PPIB|LRG_10|http://www.lrg-sequence.org/LRG/LRG_10	PPIB	123841
RNASeq-miRNA	PRLR	prolactin receptor	protein-coding gene	gene with protein product	Approved	5p13.2	05p13.2							1989-12-01			2016-10-05	5618	ENSG00000113494	OTTHUMG00000090789	uc032uqm.2		NM_000949	CCDS3909|CCDS56358|CCDS56359|CCDS56360|CCDS56361|CCDS56362	P16471		MGI:97763	RGD:3407		PRLR	176761
RNASeq-miRNA	RAP1A	RAP1A, member of RAS oncogene family	protein-coding gene	gene with protein product	Approved	1p13.2	01p13.2	KREV-1|SMGP21				RAS type GTPase family	389	1989-06-30			2016-10-05	5906	ENSG00000116473	OTTHUMG00000011959	uc001ebi.4	BC014086	NM_002884	CCDS840	P62834	3143720	MGI:97852	RGD:1359694		RAP1A	179520
RNASeq-miRNA	SEC23A	Sec23 homolog A, coat complex II component	protein-coding gene	gene with protein product	Approved	14q21.1	14q21.1				Sec23 (S. cerevisiae) homolog A|Sec23 homolog A (S. cerevisiae)|Sec23 homolog A, COPII coat complex component			2000-01-07		2016-04-06	2016-04-06	10484	ENSG00000100934	OTTHUMG00000028812	uc001wup.2	X97064	NM_006364	CCDS9668	Q15436	8898360|10329445	MGI:1349635	RGD:1309103		SEC23A	610511
RNASeq-miRNA	TNS3	tensin 3	protein-coding gene	gene with protein product	Approved	7p12.3	07p12.3	TEM6|H_NH0549I23.2|FLJ13732	tumor endothelial marker 6	TENS1	tensin-like SH2 domain-containing 1	SH2 domain containing|C2 tensin-type domain containing	741|837	2003-08-27	2005-05-13	2005-05-13	2014-11-19	64759	ENSG00000136205	OTTHUMG00000074075	uc003tnw.3	AF378756	NM_022748	CCDS5506	Q68CZ2	11559528	MGI:2443012	RGD:1564174		TNS3	606825
RNASeq-TFT	ABCB1	ATP binding cassette subfamily B member 1	protein-coding gene	gene with protein product	Approved	7q21.12	07q21.12	P-gp|CD243|GP170|ABC20	multidrug resistance protein 1	PGY1|MDR1|CLCS	colchicin sensitivity|ATP-binding cassette, sub-family B (MDR/TAP), member 1	CD molecules|ATP binding cassette subfamily B	471|806	1986-01-01		2015-11-13	2015-11-13	5243	ENSG00000085563	OTTHUMG00000023393	uc003uiz.3	M14758	NM_000927	CCDS5608	P08183	3027054	MGI:97570	RGD:619951		ABCB1	171050
RNASeq-TFT	ACO1	aconitase 1	protein-coding gene	gene with protein product	Approved	9p21.1	09p21.1	IRP1|IREBP	aconitate hydratase, cytoplasmic|soluble aconitase|cytosplasmic aconitase	IREB1	aconitase 1, soluble			1989-01-01		2015-12-01	2015-12-01	48	ENSG00000122729	OTTHUMG00000019740	uc003zqw.5	M58510	NM_002197	CCDS6525	P21399	2172968|2771641	MGI:87879	RGD:2019		ACO1	100880
RNASeq-TFT	ACTB	actin beta	protein-coding gene	gene with protein product	Approved	7p22.1	07p22.1					Actins	929	1986-01-01		2016-06-09	2016-11-17	60	ENSG00000075624	OTTHUMG00000023268	uc003sot.5	M28424	NM_001101	CCDS5341	P60709	1505215	MGI:87904	RGD:628837	LRG_132|http://www.lrg-sequence.org/LRG/LRG_132	ACTB	102630
RNASeq-TFT	ALB	albumin	protein-coding gene	gene with protein product	Approved	4q13.3	04q13.3							1986-01-01	2006-06-30	2006-06-30	2014-11-18	213	ENSG00000163631	OTTHUMG00000129919	uc003hgs.5	V00494	NM_000477	CCDS3555	P02768	6292049|6192711	MGI:87991	RGD:2085	Albumin mutation database|http://www.albumin.org/	ALB	103600
RNASeq-TFT	AP1B1	adaptor related protein complex 1 beta 1 subunit	protein-coding gene	gene with protein product	Approved	22q12.2	22q12.2	BAM22|AP105A		ADTB1|CLAPB2	adaptor-related protein complex 1, beta 1 subunit|adaptor related protein complex 1 beta 1 subunit|adaptor-related protein complex 1 beta 1 subunit			2000-09-01		2015-12-17	2016-04-25	162	ENSG00000100280	OTTHUMG00000151109	uc062cxt.1	L13939	NM_001127	CCDS13855|CCDS13856|CCDS54515	Q10567	7987321|8812422	MGI:1096368	RGD:2064		AP1B1	600157
RNASeq-TFT	AP1M1	adaptor related protein complex 1 mu 1 subunit	protein-coding gene	gene with protein product	Approved	19p13.11	19p13.11	AP47|CLAPM2			adaptor-related protein complex 1, mu 1 subunit|adaptor-related protein complex 1 mu 1 subunit			2000-09-28		2015-12-17	2015-12-17	8907	ENSG00000072958	OTTHUMG00000182323	uc002ndu.3		NM_032493	CCDS12342|CCDS46008	Q9BXS5	9653655|17988225	MGI:102776	RGD:1307653		AP1M1	603535
RNASeq-TFT	APOC2	apolipoprotein C2	protein-coding gene	gene with protein product	Approved	19q13.32	19q13.32				apolipoprotein C-II	Apolipoproteins	405	2001-06-22		2016-04-26	2016-10-05	344	ENSG00000234906	OTTHUMG00000180847	uc060zux.1	X00568	NM_000483	CCDS12650	P02655		MGI:88054	RGD:2135		APOC2	608083
RNASeq-TFT	ASGR1	asialoglycoprotein receptor 1	protein-coding gene	gene with protein product	Approved	17p13.1	17p13.1	CLEC4H1				C-type lectin domain family	494	1988-05-24			2016-10-05	432	ENSG00000141505	OTTHUMG00000102159	uc002ges.5		NM_001671	CCDS11089|CCDS56017	P07306		MGI:88081	RGD:2160		ASGR1	108360
RNASeq-TFT	ATIC	5-aminoimidazole-4-carboxamide ribonucleotide formyltransferase/IMP cyclohydrolase	protein-coding gene	gene with protein product	Approved	2q35	02q35	PURH|AICARFT|IMPCHASE	phosphoribosylaminoimidazolecarboxamide formyltransferase/IMP cyclohydrolase					1997-05-15			2014-11-19	471	ENSG00000138363	OTTHUMG00000133023	uc002vex.5		NM_004044	CCDS2398	P31939	8567683|9378707	MGI:1351352	RGD:70879		ATIC	601731
RNASeq-TFT	ATP5B	ATP synthase, H+ transporting, mitochondrial F1 complex, beta polypeptide	protein-coding gene	gene with protein product	Approved	12q13.3	12q13.3			ATPSB		F-type ATPases|Mitochondrial complex V: ATP synthase subunits	416|644	1989-06-30			2016-10-05	506	ENSG00000110955	OTTHUMG00000170291	uc001slr.4	M27132	NM_001686	CCDS8924	P06576	2687158	MGI:107801	RGD:621368		ATP5B	102910
RNASeq-TFT	B2M	beta-2-microglobulin	protein-coding gene	gene with protein product	Approved	15q21.1	15q21.1					C1-set domain containing	591	2001-06-22			2015-01-28	567	ENSG00000166710	OTTHUMG00000131247	uc001zuc.4	AB021288	NM_004048	CCDS10113	P61769		MGI:88127	RGD:2189		B2M	109700
RNASeq-TFT	BCAP31	B-cell receptor-associated protein 31	protein-coding gene	gene with protein product	Approved	Xq28	Xq28	DXS1357E|BAP31|6C6-Ag|CDM						2003-12-22			2014-11-18	10134	ENSG00000185825	OTTHUMG00000024218	uc004fie.3	X81109	NM_005745	CCDS14727|CCDS48191	P51572		MGI:1350933	RGD:1302944		BCAP31	300398
RNASeq-TFT	CACNA1A	calcium voltage-gated channel subunit alpha1 A	protein-coding gene	gene with protein product	Approved	19p13.13	19p13.13	Cav2.1|EA2|APCA|HPCA|FHM		CACNL1A4|SCA6|MHP1|MHP	calcium channel, voltage-dependent, P/Q type, alpha 1A subunit	Calcium voltage-gated channel subunits	253	1996-06-18		2016-02-04	2016-11-17	773	ENSG00000141837	OTTHUMG00000044590	uc002mwy.5	U79666	NM_000068	CCDS45998|CCDS45999|CCDS82300|CCDS82301|CCDS82302	O00555	8825650|16382099|23827678	MGI:109482	RGD:2244	LOVD - Leiden Open Variation Database|http://chromium.liacs.nl/LOVD2/home.php?select_db=CACNA1A|Familial Hemiplegic Migraine (FHM) Variation Database|http://grenada.lumc.nl/LOVD2/FHM/home.php?select_db=CACNA1A|LRG_7|http://www.lrg-sequence.org/LRG/LRG_7	CACNA1A	601011
RNASeq-TFT	CALR	calreticulin	protein-coding gene	gene with protein product	Approved	19p13.13	19p13.13	RO|SSA|cC1qR|CRT|FLJ26680	Sicca syndrome antigen A (autoantigen Ro; calreticulin)|autoantigen Ro					1990-09-10			2016-11-17	811	ENSG00000179218	OTTHUMG00000180574	uc002mvu.3	M84739	NM_004343	CCDS12288	P27797	2365822	MGI:88252	RGD:620288	LRG_828|http://www.lrg-sequence.org/LRG/LRG_828	CALR	109091
RNASeq-TFT	CCDC93	coiled-coil domain containing 93	protein-coding gene	gene with protein product	Approved	2q14.1	02q14.1	FLJ10996						2006-03-24			2016-01-07	54520	ENSG00000125633	OTTHUMG00000058517	uc002tlj.4	BC028609	NM_019044	CCDS2121	Q567U6	25355947	MGI:1918079	RGD:1560504		CCDC93
RNASeq-TFT	CD74	CD74 molecule	protein-coding gene	gene with protein product	Approved	5q33.1	05q33.1		HLA-DR-gamma|Ia-associated invariant chain|gamma chain of class II antigens|MHC HLA-DR gamma chain	DHLAG	CD74 antigen (invariant polypeptide of major histocompatibility complex, class II antigen-associated)|CD74 molecule, major histocompatibility complex, class II invariant chain	CD molecules	471	1986-01-01		2016-01-06	2016-10-05	972	ENSG00000019582	OTTHUMG00000163559	uc003lse.4		NM_004355	CCDS34276|CCDS47308|CCDS47309	P04233	6324166|3001652	MGI:96534	RGD:2313		CD74	142790
RNASeq-TFT	CDK2	cyclin dependent kinase 2	protein-coding gene	gene with protein product	Approved	12q13.2	12q13.2					Cyclin dependent kinases	496	1992-02-28		2016-06-08	2016-06-10	1017	ENSG00000123374	OTTHUMG00000170575	uc001sit.5	M68520	NM_001290230	CCDS8898|CCDS8899|CCDS76567	P24941	1717994|8275715	MGI:104772	RGD:70486		CDK2	116953
RNASeq-TFT	CDKN1B	cyclin dependent kinase inhibitor 1B	protein-coding gene	gene with protein product	Approved	12p13.1	12p13.1	KIP1|P27KIP1			cyclin-dependent kinase inhibitor 1B (p27, Kip1)			1995-09-14		2016-06-08	2016-10-05	1027	ENSG00000111276	OTTHUMG00000149914	uc001rat.3	AF480891	NM_004064	CCDS8653	P46527	8033212	MGI:104565	RGD:69062		CDKN1B	600778
RNASeq-TFT	COL1A1	collagen type I alpha 1 chain	protein-coding gene	gene with protein product	Approved	17q21.33	17q21.33	OI4			collagen, type I, alpha 1	Collagens	490	2001-06-22		2016-07-20	2016-11-17	1277	ENSG00000108821	OTTHUMG00000148674	uc002iqm.4	Z74615	NM_000088	CCDS11561	P02452	3178743|2857713	MGI:88467	RGD:61817	Osteogenesis Imperfecta Variant Database|https://oi.gene.le.ac.uk/home.php?select_db=COL1A1|LRG_1|http://www.lrg-sequence.org/LRG/LRG_1	COL1A1	120150
RNASeq-TFT	COPA	coatomer protein complex subunit alpha	protein-coding gene	gene with protein product	Approved	1q23.2	01q23.2	HEP-COP	proxenin|xenin		coatomer protein complex, subunit alpha	WD repeat domain containing|Endogenous ligands	362|542	1996-11-15		2015-11-12	2015-11-12	1314	ENSG00000122218	OTTHUMG00000033111	uc009wti.4	U24105	NM_004371	CCDS1202|CCDS41424	P53621	8647451	MGI:1334462	RGD:1310525		COPA	601924
RNASeq-TFT	CYP2E1	cytochrome P450 family 2 subfamily E member 1	protein-coding gene	gene with protein product	Approved	10q26.3	10q26.3			CYP2E	cytochrome P450, subfamily IIE (ethanol-inducible), polypeptide 1|cytochrome P450, family 2, subfamily E, polypeptide 1	Cytochrome P450 family 2	1001	1988-03-03	2002-09-13	2015-12-09	2015-12-09	1571	ENSG00000130649	OTTHUMG00000019322	uc057xaa.1	J02843	NM_000773	CCDS7686	P05181		MGI:88607	RGD:2475	Human Cytochrome P450 (CYP) Allele Nomenclature Committee|http://www.cypalleles.ki.se/	CYP2E1	124040
RNASeq-TFT	DSP	desmoplakin	protein-coding gene	gene with protein product	Approved	6p24.3	06p24.3	KPPS2|PPKS2|DPI|DPII			desmoplakin (DPI, DPII)	Plakins	939	1991-03-04		2003-05-20	2016-11-17	1832	ENSG00000096696	OTTHUMG00000014212	uc003mxp.2	J05211	NM_004415	CCDS4501|CCDS47368	P15924	1889810	MGI:109611	RGD:1305794	ARVD/C Genetic Variants Database|http://grenada.lumc.nl/LOVD2/ARVC/home.php?select_db=DSP|LRG_423|http://www.lrg-sequence.org/LRG/LRG_423	DSP	125647
RNASeq-TFT	EEF1A1	eukaryotic translation elongation factor 1 alpha 1	protein-coding gene	gene with protein product	Approved	6q13	06q13	EE1A1		EF1A|EEF1A|LENG7	leukocyte receptor cluster (LRC) member 7			1991-03-11		2004-11-19	2016-10-05	1915	ENSG00000156508	OTTHUMG00000015031	uc063pot.1	BC019669	NM_001402	CCDS4980	P68104	8812466|10941842	MGI:1096881	RGD:67387		EEF1A1	130590
RNASeq-TFT	ERGIC1	endoplasmic reticulum-golgi intermediate compartment 1	protein-coding gene	gene with protein product	Approved	5q35.1	05q35.1	ERGIC32|ERGIC-32|KIAA1181|NET24			endoplasmic reticulum-golgi intermediate compartment (ERGIC) 1			2006-01-19		2015-05-27	2015-05-27	57222	ENSG00000113719	OTTHUMG00000130520	uc003mbw.5	AF267855	NM_020462	CCDS34292	Q969X5	10574461|15308636	MGI:1914708	RGD:1585015		ERGIC1
RNASeq-TFT	FCGR2B	Fc fragment of IgG receptor IIb	protein-coding gene	gene with protein product	Approved	1q23.3	01q23.3	CD32|CD32B	Fc gamma receptor IIb	FCG2|FCGR2	Fc fragment of IgG, low affinity IIb, receptor for (CD32)|Fc fragment of IgG, low affinity IIb, receptor (CD32)	CD molecules|Immunoglobulin like domain containing	471|594	1991-08-21		2016-01-13	2016-10-05	2213	ENSG00000072694	OTTHUMG00000034470	uc001gaz.3	BC031992	NM_004001	CCDS30924|CCDS30925|CCDS53414	P31994	2139735	MGI:95499	RGD:631331		FCGR2B	604590
RNASeq-TFT	FECH	ferrochelatase	protein-coding gene	gene with protein product	Approved	18q21.31	18q21.31		protoporphyria		ferrochelatase (protoporphyria)			1990-05-14		2010-05-11	2016-11-17	2235	ENSG00000066926	OTTHUMG00000132740	uc002lgq.5	D00726	NM_000140	CCDS11964|CCDS32836	P22830	1838349	MGI:95513	RGD:1307556	LRG_1080|http://www.lrg-sequence.org/LRG/LRG_1080	FECH	612386
RNASeq-TFT	FGA	fibrinogen alpha chain	protein-coding gene	gene with protein product	Approved	4q31.3	04q31.3				fibrinogen, A alpha polypeptide	Endogenous ligands|Fibrinogen C domain containing	542|554	2001-06-22			2016-11-17	2243	ENSG00000171560	OTTHUMG00000150330	uc003iod.2		NM_000508	CCDS3787|CCDS47152	P02671		MGI:1316726	RGD:2603	A Database For Human Fibrinogen Variants|http://www.geht.org/databaseang/fibrinogen/|LRG_557|http://www.lrg-sequence.org/LRG/LRG_557	FGA	134820
RNASeq-TFT	GAPDH	glyceraldehyde-3-phosphate dehydrogenase	protein-coding gene	gene with protein product	Approved	12p13.31	12p13.31			GAPD				2001-06-22	2005-05-06		2015-09-11	2597	ENSG00000111640	OTTHUMG00000137379	uc001qop.4	AF261085	NM_002046	CCDS8549|CCDS58201	P04406	3170585	MGI:95640	RGD:2661		GAPDH	138400
RNASeq-TFT	GBF1	golgi brefeldin A resistant guanine nucleotide exchange factor 1	protein-coding gene	gene with protein product	Approved	10q24.32	10q24.32	KIAA0248|ARF1GEF			golgi-specific brefeldin A resistance factor 1			1999-01-14		2010-02-12	2016-10-05	8729	ENSG00000107862	OTTHUMG00000018955	uc001kux.3	D87435	NM_001199378	CCDS7533	Q92538	9828135	MGI:1861607	RGD:1307160		GBF1	603698
RNASeq-TFT	GOLGA2	golgin A2	protein-coding gene	gene with protein product	Approved	9q34.11	09q34.11	GM130|golgin-95	Golgi matrix protein GM130|SY11 protein		golgi autoantigen, golgin subfamily a, 2			1997-11-05		2010-02-12	2016-10-05	2801	ENSG00000167110	OTTHUMG00000020732	uc011maw.2	L06147	NM_004486	CCDS6896	Q08379	8315394	MGI:2139395	RGD:620282		GOLGA2	602580
RNASeq-TFT	HPX	hemopexin	protein-coding gene	gene with protein product	Approved	11p15.4	11p15.4							2001-06-22			2016-10-05	3263	ENSG00000110169	OTTHUMG00000133399	uc001mdg.3	J03048	NM_000613	CCDS7763	P02790	2989777|2842511	MGI:105112	RGD:62040		HPX	142290
RNASeq-TFT	JUP	junction plakoglobin	protein-coding gene	gene with protein product	Approved	17q21.2	17q21.2	DP3|PDGB|PKGB|DPIII		CTNNG	catenin (cadherin-associated protein), gamma 80kDa	Armadillo repeat containing	409	1991-03-04		2004-08-09	2016-11-17	3728	ENSG00000173801	OTTHUMG00000133494	uc002hxs.3	AF233882	NM_002230	CCDS11407	P14923	1889810|7604000	MGI:96650	RGD:620412	Gene Connection for the Heart; Naxos disease database|http://www.fsm.it/cardmoc/|ARVD/C Genetic Variants Database|http://grenada.lumc.nl/LOVD2/ARVC/home.php?select_db=JUP|LRG_401|http://www.lrg-sequence.org/LRG/LRG_401	JUP	173325
RNASeq-TFT	MTHFD1	methylenetetrahydrofolate dehydrogenase, cyclohydrolase and formyltetrahydrofolate synthetase 1	protein-coding gene	gene with protein product	Approved	14q23.3	14q23.3			MTHFC|MTHFD	methylenetetrahydrofolate dehydrogenase (NADP+ dependent) 1, methenyltetrahydrofolate cyclohydrolase, formyltetrahydrofolate synthetase	Minor histocompatibility antigens	870	1999-07-23		2016-05-03	2016-10-05	4522	ENSG00000100714	OTTHUMG00000141309	uc001xhb.4	J04031	NM_005956	CCDS9763	P11586	3053686|2786332	MGI:1342005	RGD:708531		MTHFD1	172460
RNASeq-TFT	NPY5R	neuropeptide Y receptor Y5	protein-coding gene	gene with protein product	Approved	4q32.2	04q32.2	NPYR5				Neuropeptide receptors	854	1997-03-27			2015-07-22	4889	ENSG00000164129	OTTHUMG00000161353	uc003iqn.3	BC042416	NM_006174	CCDS3804	Q15761	8700207|9417917	MGI:108082	RGD:3199		NPY5R	602001
RNASeq-TFT	PA2G4	proliferation-associated 2G4	protein-coding gene	gene with protein product	Approved	12q13.2	12q13.2				proliferation-associated 2G4, 38kD|proliferation-associated 2G4, 38kDa			1996-10-26		2015-11-09	2015-11-09	5036	ENSG00000170515	OTTHUMG00000170173	uc001sjm.4	U59435|BC007561	NM_006191	CCDS8902	Q9UQ80	9345902	MGI:894684	RGD:1302994		PA2G4	602145
RNASeq-TFT	PTPN6	protein tyrosine phosphatase, non-receptor type 6	protein-coding gene	gene with protein product	Approved	12p13.31	12p13.31	HCP|HCPH|PTP-1C|SHP-1|SHP1				SH2 domain containing|Protein tyrosine phosphatases, non-receptor type	741|812	1992-02-12			2014-11-19	5777	ENSG00000111679	OTTHUMG00000168518	uc001qsa.1		NM_002831	CCDS41744|CCDS44820|CCDS44821	P29350	1639416	MGI:96055	RGD:620660		PTPN6	176883
RNASeq-TFT	PTPRF	protein tyrosine phosphatase, receptor type F	protein-coding gene	gene with protein product	Approved	1p34.2	01p34.2			LAR		Fibronectin type III domain containing|I-set domain containing|Protein tyrosine phosphatases, receptor type	555|593|813	1989-06-30		2016-01-06	2016-10-05	5792	ENSG00000142949	OTTHUMG00000007501	uc001cjs.4	Y00815	NM_002840	CCDS489|CCDS490	P10586	7558042	MGI:102695	RGD:3453		PTPRF	179590
RNASeq-TFT	RAB11B	RAB11B, member RAS oncogene family	protein-coding gene	gene with protein product	Approved	19p13.2	19p13.2	H-YPT3				RAB, member RAS oncogene GTPases	388	1999-02-23			2015-08-25	9230	ENSG00000185236	OTTHUMG00000182278	uc002mju.5	X79780	NM_004218	CCDS12201	Q15907	7811277	MGI:99425	RGD:68369		RAB11B	604198
RNASeq-TFT	RAB1B	RAB1B, member RAS oncogene family	protein-coding gene	gene with protein product	Approved	11q13.2	11q13.2					RAB, member RAS oncogene GTPases	388	2002-03-14			2016-10-05	81876	ENSG00000174903	OTTHUMG00000166916	uc001ohf.4	AJ245875	NM_030981	CCDS31613	Q9H0U4	9030196	MGI:1923558	RGD:1642882		RAB1B	612565
RNASeq-TFT	RAB2A	RAB2A, member RAS oncogene family	protein-coding gene	gene with protein product	Approved	8q12.1-q12.2	08q12.1-q12.2			RAB2	RAB2, member RAS oncogene family	RAB, member RAS oncogene GTPases	388	1990-01-22	2007-01-15	2007-01-15	2016-11-16	5862	ENSG00000104388	OTTHUMG00000134298	uc003xud.3		NM_001242644	CCDS6175|CCDS56537	P61019		MGI:1928750	RGD:68323		RAB2A	179509
RNASeq-TFT	RAB5C	RAB5C, member RAS oncogene family	protein-coding gene	gene with protein product	Approved	17q21.2	17q21.2	RAB5CL	RAB, member of RAS oncogene family-like|RAB5C, member of RAS oncogene family	RABL		RAB, member RAS oncogene GTPases	388	1999-10-04			2013-02-15	5878	ENSG00000108774	OTTHUMG00000169703	uc060fhb.1	U18420	NM_004583	CCDS11419|CCDS58551	P51148	8646882	MGI:105306	RGD:1307095		RAB5C	604037
RNASeq-TFT	RBPMS	RNA binding protein with multiple splicing	protein-coding gene	gene with protein product	Approved	8p12	08p12	HERMES				RNA binding motif containing	725	2003-02-25			2013-06-07	11030	ENSG00000157110	OTTHUMG00000163845	uc003xie.3	D84110	NM_001008710	CCDS6077|CCDS34875|CCDS34876	Q93062	8855282	MGI:1334446	RGD:1561067		RBPMS	601558
RNASeq-TFT	SCAMP3	secretory carrier membrane protein 3	protein-coding gene	gene with protein product	Approved	1q22	01q22		Propin 1	C1orf3		Secretory carrier membrane proteins	735	1999-05-21			2016-10-05	10067	ENSG00000116521	OTTHUMG00000035874	uc001fjs.4	AF005039	NM_005698	CCDS1105|CCDS1106	O14828	9331372|9658162	MGI:1346346	RGD:68351		SCAMP3	606913
RNASeq-TFT	SEC24C	SEC24 homolog C, COPII coat complex component	protein-coding gene	gene with protein product	Approved	10q22.2	10q22.2	KIAA0079			SEC24 (S. cerevisiae) related gene family, member C|SEC24 family, member C (S. cerevisiae)|SEC24 family member C			2000-01-07		2015-08-05	2016-10-05	9632	ENSG00000176986	OTTHUMG00000018476	uc001jux.4	D38555	NM_004922	CCDS7332	P53992	10214955|7584044	MGI:1919746	RGD:1597739		SEC24C	607185
RNASeq-TFT	SLC4A1	solute carrier family 4 member 1 (Diego blood group)	protein-coding gene	gene with protein product	Approved	17q21.31	17q21.31	RTA1A|CD233|FR|SW|WR	Froese blood group|Swann blood group|Wright blood group	EPB3|AE1|DI|WD	Waldner blood group|erythrocyte membrane protein band 3|Diego blood group|solute carrier family 4, anion exchanger, member 1 (erythrocyte membrane protein band 3, Diego blood group)|solute carrier family 4 (anion exchanger), member 1|solute carrier family 4 (anion exchanger), member 1 (Diego blood group)	Blood group antigens|CD molecules|Solute carriers	454|471|752	1988-04-20		2016-02-17	2016-11-17	6521	ENSG00000004939	OTTHUMG00000156843	uc002igf.5		NM_000342	CCDS11481	P02730	8434259	MGI:109393	RGD:3710	Blood Group Antigen Mutation Database|http://www.ncbi.nlm.nih.gov/gv/mhc/xslcgi.fcgi?cmd=bgmut/home|LRG_803|http://www.lrg-sequence.org/LRG/LRG_803	SLC4A1	109270
RNASeq-TFT	SMC1A	structural maintenance of chromosomes 1A	protein-coding gene	gene with protein product	Approved	Xp11.22	Xp11.22	DXS423E|KIAA0178|SB1.8|Smcb		SMC1L1	SMC1 (structural maintenance of chromosomes 1, yeast)-like 1|SMC1 structural maintenance of chromosomes 1-like 1 (yeast)	Structural maintenance of chromosomes proteins|Cohesin complex	761|1060	2000-08-11	2006-07-06	2006-07-06	2016-11-17	8243	ENSG00000072501	OTTHUMG00000021614	uc004dsg.4	S78271	NM_006306	CCDS14352|CCDS75985	Q14683	7757074|17273969	MGI:1344345	RGD:61991	Mental Retardation database|http://grenada.lumc.nl/LOVD2/MR/home.php?select_db=SMC1A|LOVD|http://lsdb.hgu.mrc.ac.uk/home.php?select_db=SMC1A|LOVD - Leiden Open Variation Database|http://grenada.lumc.nl/LOVD2/CDLS/home.php?select_db=SMC1A|LRG_773|http://www.lrg-sequence.org/LRG/LRG_773	SMC1A	300040
RNASeq-TFT	SND1	staphylococcal nuclease and tudor domain containing 1	protein-coding gene	gene with protein product	Approved	7q32.1	07q32.1	TDRD11|p100	p100 EBNA2 co-activator|Tudor-SN			Tudor domain containing	780	2006-12-19			2016-10-05	27044	ENSG00000197157	OTTHUMG00000157560	uc003vmi.4		NM_014390	CCDS34747	Q7KZF4	7651391|9003410|12819296	MGI:1929266	RGD:631340		SND1	602181
RNASeq-TFT	SPTAN1	spectrin alpha, non-erythrocytic 1	protein-coding gene	gene with protein product	Approved	9q34.11	09q34.11		alpha-fodrin			EF-hand domain containing|Spectrins	863|1113	2001-06-22		2016-01-12	2016-01-12	6709	ENSG00000197694	OTTHUMG00000020754	uc004bvl.5	M19725	NM_003127	CCDS6905|CCDS48036|CCDS75914	Q13813	3336352	MGI:98386	RGD:621714		SPTAN1	182810
RNASeq-TFT	STIP1	stress induced phosphoprotein 1	protein-coding gene	gene with protein product	Approved	11q13.1	11q13.1	HOP|STI1	Hsp70/Hsp90-organizing protein		stress-induced-phosphoprotein 1	Tetratricopeptide repeat domain containing	769	1999-08-25		2015-11-20	2016-10-05	10963	ENSG00000168439	OTTHUMG00000167789	uc001nyk.2	BC039299	NM_006819	CCDS8058|CCDS60827|CCDS60828	P31948	1569099	MGI:109130	RGD:621599		STIP1	605063
RNASeq-TFT	TF	transferrin	protein-coding gene	gene with protein product	Approved	3q22.1	03q22.1	PRO1557|PRO2086				Transferrins	908	2001-06-22			2016-10-05	7018	ENSG00000091513	OTTHUMG00000150356	uc003epv.2		NM_001063	CCDS3080	P02787	6585826	MGI:98821	RGD:3845		TF	190000
RNASeq-TFT	TFR2	transferrin receptor 2	protein-coding gene	gene with protein product	Approved	7q22.1	07q22.1	HFE3|TFRC2						1998-06-03			2016-10-05	7036	ENSG00000106327	OTTHUMG00000159598	uc064ggh.1	AF053356	NM_003227	CCDS34707	Q9UP52	9799793|12130528	MGI:1354956	RGD:1310152		TFR2	604720
RNASeq-TFT	TOM1L1	target of myb1 like 1 membrane trafficking protein	protein-coding gene	gene with protein product	Approved	17q23.2	17q23.2	SRCASM			target of myb1 (chicken) homolog-like 1|target of myb1 (chicken)-like 1			1998-10-14		2015-06-18	2015-08-26	10040	ENSG00000141198	OTTHUMG00000177816	uc002iud.3	AJ010071	NM_005486	CCDS11582|CCDS82160|CCDS82161	O75674	10329004|15611048|17977829	MGI:1919193	RGD:1562626		TOM1L1	604701
Functional SNPs	ARHGAP19	Rho GTPase activating protein 19	protein-coding gene	gene with protein product	Approved	10q24.1	10q24.1	FLJ00194|MGC14258				Rho GTPase activating proteins	721	2003-12-05			2016-10-05	84986	ENSG00000213390	OTTHUMG00000018845	uc001knb.4	AK074122	NM_032900	CCDS7454|CCDS58092|CCDS73175	Q14CB8		MGI:1918335	RGD:1593044		ARHGAP19	611587
Functional SNPs	ATP2A2	ATPase sarcoplasmic/endoplasmic reticulum Ca2+ transporting 2	protein-coding gene	gene with protein product	Approved	12q24.11	12q24.11	SERCA2	sarcoplasmic/endoplasmic reticulum calcium ATPase 2|calcium pump 2	ATP2B|DAR	ATPase, Ca++ transporting, cardiac muscle, slow twitch 2	ATPases Ca2+ transporting	1209	1990-09-10		2016-02-10	2016-02-10	488	ENSG00000174437	OTTHUMG00000169327	uc001tqk.5		NM_001681	CCDS9143|CCDS9144	P16615	10080178	MGI:88110	RGD:2174		ATP2A2	108740
Functional SNPs	CAMKK2	calcium/calmodulin dependent protein kinase kinase 2	protein-coding gene	gene with protein product	Approved	12q24.31	12q24.31	CAMKK|KIAA0787|CAMKKB|MGC15254	calcium/calmodulin-dependent protein kinase kinase beta		calcium/calmodulin-dependent protein kinase kinase 2, beta			1999-08-27		2016-06-08	2016-06-08	10645	ENSG00000110931	OTTHUMG00000169156	uc001tzv.4	AF101264	NM_172226	CCDS9216|CCDS9217|CCDS9218|CCDS9219|CCDS44999|CCDS53837|CCDS58283	Q96RR4	9662074	MGI:2444812	RGD:620092		CAMKK2	615002
Functional SNPs	CCDC47	coiled-coil domain containing 47	protein-coding gene	gene with protein product	Approved	17q23.3	17q23.3	GK001	Calumin					2005-12-19			2016-09-30	57003	ENSG00000108588	OTTHUMG00000178933	uc002jbs.5	AF226054	NM_020198	CCDS11643	Q96A33	17204322|25009997	MGI:1914413	RGD:1308813		CCDC47
Functional SNPs	DST	dystonin	protein-coding gene	gene with protein product	Approved	6p12.1	06p12.1	BP240|KIAA0728|FLJ21489|FLJ13425|FLJ32235|FLJ30627|CATX-15|BPA|MACF2		BPAG1	bullous pemphigoid antigen 1, 230/240kDa	EF-hand domain containing|Plakins	863|939	1990-05-11	2004-07-01	2004-06-25	2014-11-19	667	ENSG00000151914	OTTHUMG00000014913	uc063peq.1	M22942|M69225	NM_001723	CCDS4959|CCDS47443|CCDS75474	Q03001	2461961|2276744	MGI:104627	RGD:1306566		DST	113810
Functional SNPs	GRIN3A	glutamate ionotropic receptor NMDA type subunit 3A	protein-coding gene	gene with protein product	Approved	9q31.1	09q31.1	GluN3A			glutamate receptor, ionotropic, N-methyl-D-aspartate 3A	Glutamate ionotropic receptor NMDA type subunits	1201	2001-10-05		2016-02-05	2016-02-05	116443	ENSG00000198785	OTTHUMG00000020387	uc004bbp.3		NM_133445	CCDS6758	Q8TCU5		MGI:1933206	RGD:621704		GRIN3A	606650
Functional SNPs	HERC1	HECT and RLD domain containing E3 ubiquitin protein ligase family member 1	protein-coding gene	gene with protein product	Approved	15q22.31	15q22.31	p532|p619			hect (homologous to the E6-AP (UBE3A) carboxyl terminus) domain and RCC1 (CHC1)-like domain (RLD) 1	WD repeat domain containing	362	1999-01-07		2012-02-23	2016-10-06	8925	ENSG00000103657	OTTHUMG00000172433	uc002amp.4	U50078	NM_003922	CCDS45277	Q15751	8861955|9233772	MGI:2384589	RGD:1306366		HERC1	605109
Functional SNPs	ITIH4	inter-alpha-trypsin inhibitor heavy chain family member 4	protein-coding gene	gene with protein product	Approved	3p21.1	03p21.1	IHRP|H4P	plasma Kallikrein-sensitive glycoprotein	ITIHL1	inter-alpha (globulin) inhibitor H4 (plasma Kallikrein-sensitive glycoprotein)|inter-alpha-trypsin inhibitor heavy chain family, member 4			1995-11-30		2015-11-18	2015-11-18	3700	ENSG00000055955	OTTHUMG00000159023	uc003dfz.4	D38535	NM_002218	CCDS2865|CCDS54596	Q14624	9480842|7805892	MGI:109536	RGD:70881		ITIH4	600564
Functional SNPs	MTCH2	mitochondrial carrier 2	protein-coding gene	gene with protein product	Approved	11p11.2	11p11.2	SLC25A50	solute carrier family 25, member 50		mitochondrial carrier homolog 2 (C. elegans)	Solute carriers	752	2003-05-20		2011-05-19	2014-11-19	23788	ENSG00000109919	OTTHUMG00000166926	uc010rho.3	AF085361	NM_014342	CCDS7943	Q9Y6C9		MGI:1929260	RGD:1308080		MTCH2	613221
Functional SNPs	NUCB2	nucleobindin 2	protein-coding gene	gene with protein product	Approved	11p15.1	11p15.1	NEFA				EF-hand domain containing	863	1996-09-13			2014-11-19	4925	ENSG00000070081	OTTHUMG00000166050	uc001mmw.4	AF052642	NM_005013	CCDS41623|CCDS81556	P80303	7811391	MGI:1858179	RGD:620888		NUCB2	608020
Functional SNPs	PEAK1	pseudopodium enriched atypical kinase 1	protein-coding gene	gene with protein product	Approved	15q24.3	15q24.3	KIAA2002|sgk269						2013-09-27		2016-01-13	2016-01-13	79834	ENSG00000173517	OTTHUMG00000172618			NM_024776	CCDS42062	Q9H792	16879967|20534451	MGI:2442366	RGD:1312026			614248
Functional SNPs	PI4KA	phosphatidylinositol 4-kinase alpha	protein-coding gene	gene with protein product	Approved	22q11.21	22q11.21	PI4K-ALPHA|pi4K230		PIK4CA	phosphatidylinositol 4-kinase, catalytic, alpha			1998-04-07	2007-08-02	2016-02-23	2016-04-25	5297	ENSG00000241973	OTTHUMG00000167440	uc002zsz.5	L36151	NM_058004	CCDS33603	P42356	7961848|8662589	MGI:2448506	RGD:621213		PI4KA	600286
Functional SNPs	PXK	PX domain containing serine/threonine kinase like	protein-coding gene	gene with protein product	Approved	3p14.3	03p14.3	FLJ20335			PX domain containing serine/threonine kinase			2003-11-07		2016-01-27	2016-10-05	54899	ENSG00000168297	OTTHUMG00000159149	uc003djz.3	AY274811	NM_017771	CCDS2889|CCDS74952|CCDS74954|CCDS74955	Q7Z7A4	20086096	MGI:1289230	RGD:727819		PXK	611450
