# Supplementary material for: A type 2 diabetes disease module with a high collective influence for Cdk2 and PTPLAD1 is localized in endosomes
Source: PLoS One. 2018 Oct 9;13(10):e0205180. doi: 10.1371/journal.pone.0205180 (PMC6177195; doi:10.1371/journal.pone.0205180)
Supplement: S7 Table — (XLSX) [file pone.0205180.s012.xlsx]

## Sheet: Diabetes SNPs NHGRI-EBI
SNPS	P-VALUE	REPLICATION SAMPLE SIZE	DISEASE/TRAIT	DATE ADDED TO CATALOG	PUBMEDID	FIRST AUTHOR	DATE	JOURNAL	LINK	STUDY	DISEASE/TRAIT	INITIAL SAMPLE SIZE	REPLICATION SAMPLE SIZE	REGION	CHR_ID	CHR_POS	REPORTED GENE(S)	MAPPED_GENE	UPSTREAM_GENE_ID	DOWNSTREAM_GENE_ID	SNP_GENE_IDS	UPSTREAM_GENE_DISTANCE	DOWNSTREAM_GENE_DISTANCE	STRONGEST SNP-RISK ALLELE	SNPS	MERGED	SNP_ID_CURRENT	CONTEXT	INTERGENIC	RISK ALLELE FREQUENCY	P-VALUE	PVALUE_MLOG	P-VALUE (TEXT)	OR or BETA	95% CI (TEXT)	PLATFORM [SNPS PASSING QC]	CNV
rs560887	9e-218	up to 76,558 European ancestry individuals	Fasting glucose-related traits	2010-02-28	20081858	Dupuis J	2010-01-17	Nat Genet	www.ncbi.nlm.nih.gov/pubmed/20081858	New genetic loci implicated in fasting glucose homeostasis and their impact on type 2 diabetes risk.	Fasting glucose-related traits	up to 46,186 European ancestry individuals	up to 76,558 European ancestry individuals	2q31.1	2	168906638	G6PC2	G6PC2			57818			rs560887-C	rs560887		560887	intron_variant	0	0.70	9e-218	217.04575749056067	(FPG)			Affymetrix, Illumina [~ 2500000] (imputed)	N
rs689	5e-196	3,598 sibling cases	Type 1 diabetes autoantibodies	2011-09-21	21829393	Plagnol V	2011-08-04	PLoS Genet	www.ncbi.nlm.nih.gov/pubmed/21829393	Genome-wide association analysis of autoantibody positivity in type 1 diabetes cases.	Type 1 diabetes autoantibodies	12,501 European ancestry cases	3,598 sibling cases	11p15.5	11	2160994	INS	INS-IGF2, INS			723961, 3630			rs689-?	rs689		689	splice_region_variant	0	NR	5e-196	195.30102999566398	(T1D)		[2.04-2.63]	Affymetrix, Illumina [NR]	N
rs10830963	6e-175	up to 76,558 European ancestry individuals	Fasting glucose-related traits	2010-02-28	20081858	Dupuis J	2010-01-17	Nat Genet	www.ncbi.nlm.nih.gov/pubmed/20081858	New genetic loci implicated in fasting glucose homeostasis and their impact on type 2 diabetes risk.	Fasting glucose-related traits	up to 46,186 European ancestry individuals	up to 76,558 European ancestry individuals	11q14.3	11	92975544	MTNR1B	MTNR1B			4544			rs10830963-G	rs10830963		10830963	intron_variant	0	0.30	6e-175	174.22184874961636	(FPG)			Affymetrix, Illumina [~ 2500000] (imputed)	N
rs4783244	7e-165	10,252 East Asian ancestry individuals	Adiponectin levels	2014-04-26	24105470	Wu Y	2013-10-14	Hum Mol Genet	www.ncbi.nlm.nih.gov/pubmed/24105470	A meta-analysis of genome-wide association studies for adiponectin levels in East Asians identifies a novel locus near WDR11-FGFR2.	Adiponectin levels	7,827 East Asian ancestry individuals	10,252 East Asian ancestry individuals	16q23.3	16	82628663	CDH13	CDH13			1012			rs4783244-T	rs4783244		4783244	intron_variant	0	0.360	7e-165	164.15490195998575		0.33	[0.31-0.35] unit decrease	Affymetrix, Illumina [~ 2500000] (imputed)	N
rs1558902	1e-156	up to 48,274 European ancestry male individuals, up to 39,864 European ancestry female individuals, 2,441 African American or Afro-Caribbean male individuals, 6,314 African American or Afro-Caribbean female individuals, 919 Filipino male individuals, 828 Filipino female individuals, 205 Seychelles male individuals, 287 Seychelles female individuals, 2,964 South Asian ancestry male individuals, 65…	Body mass index	2016-01-27	25673413	Locke AE	2015-02-12	Nature	www.ncbi.nlm.nih.gov/pubmed/25673413	Genetic studies of body mass index yield new insights for obesity biology.	Body mass index	up to 104,666 European ancestry male individuals, up to 132,115 European ancestry female individuals, 370 African American male individuals, 517 African American female individuals, 512 Hispanic male individuals, 764 Hispanic female individuals	up to 48,274 European ancestry male individuals, up to 39,864 European ancestry female individuals, 2,441 African American or Afro-Caribbean male individuals, 6,314 African American or Afro-Caribbean female individuals, 919 Filipino male individuals, 828 Filipino female individuals, 205 Seychelles male individuals, 287 Seychelles female individuals, 2,964 South Asian ancestry male individuals, 65…	16q12.2	16	53769662	FTO	FTO			79068			rs1558902-A	rs1558902		1558902	intron_variant	0	0.409	1e-156	156.0		0.081	[0.075-0.087] kg/m2 increase	Affymetrix, Illumina [2550021]	N
rs1558902	8e-153	up to 48,274 European ancestry male individuals, up to 39,864 European ancestry female individuals, 2,441 African American or Afro-Caribbean male individuals, 6,314 African American or Afro-Caribbean female individuals, 919 Filipino male individuals, 828 Filipino female individuals, 205 Seychelles male individuals, 287 Seychelles female individuals, 2,964 South Asian ancestry male individuals, 65…	Body mass index	2016-01-27	25673413	Locke AE	2015-02-12	Nature	www.ncbi.nlm.nih.gov/pubmed/25673413	Genetic studies of body mass index yield new insights for obesity biology.	Body mass index	up to 104,666 European ancestry male individuals, up to 132,115 European ancestry female individuals, 370 African American male individuals, 517 African American female individuals, 512 Hispanic male individuals, 764 Hispanic female individuals	up to 48,274 European ancestry male individuals, up to 39,864 European ancestry female individuals, 2,441 African American or Afro-Caribbean male individuals, 6,314 African American or Afro-Caribbean female individuals, 919 Filipino male individuals, 828 Filipino female individuals, 205 Seychelles male individuals, 287 Seychelles female individuals, 2,964 South Asian ancestry male individuals, 65…	16q12.2	16	53769662	FTO	FTO			79068			rs1558902-A	rs1558902		1558902	intron_variant	0	0.415	8e-153	152.09691001300806	(EA)	0.082	[0.076-0.088] kg/m2 increase	Affymetrix, Illumina [2550021]	N
rs9272346	5e-134	(see Todd 2007)	Type 1 diabetes	2008-06-16	17554300	WTCCC	2007-06-07	Nature	www.ncbi.nlm.nih.gov/pubmed/17554300	Genome-wide association study of 14,000 cases of seven common diseases and 3,000 shared controls.	Type 1 diabetes	1,963 European ancestry cases, 2,938 European ancestry controls	(see Todd 2007)	6p21.32	6	32636595	MHC	HLA-DRB1 - HLA-DQA1	3123	3117		46759	801	rs9272346-G	rs9272346		9272346	intron_variant	1	0.61	5e-134	133.30102999566398		5.49	[4.83-6.24]	Affymetrix [469557]	N
rs9272346	6e-129	6,225 European ancestry cases, 6,946 European ancestry controls, 3,064 European ancestry trios from 2,828 families	Type 1 diabetes	2008-11-26	18978792	Cooper JD	2008-11-02	Nat Genet	www.ncbi.nlm.nih.gov/pubmed/18978792	Meta-analysis of genome-wide association study data identifies additional type 1 diabetes risk loci.	Type 1 diabetes	3,561 European ancestry cases, 4,646 European ancestry controls	6,225 European ancestry cases, 6,946 European ancestry controls, 3,064 European ancestry trios from 2,828 families	6p21.32	6	32636595	HLA	HLA-DRB1 - HLA-DQA1	3123	3117		46759	801	rs9272346-G	rs9272346		9272346	intron_variant	1	NR	6e-129	128.22184874961636				Affymetrix [up to 335565]	N
rs1558902	5e-120	Up to 125,931 European ancestry individuals	Body mass index	2010-11-17	20935630	Speliotes EK	2010-10-10	Nat Genet	www.ncbi.nlm.nih.gov/pubmed/20935630	Association analyses of 249,796 individuals reveal 18 new loci associated with body mass index.	Body mass index	Up to 123,865 European ancestry individuals	Up to 125,931 European ancestry individuals	16q12.2	16	53769662	FTO	FTO			79068			rs1558902-A	rs1558902		1558902	intron_variant	0	0.42	5e-120	119.30102999566398		0.39	[0.35-0.43] kg/m2 increase	Affymetrix, Illumina, Perlegen [~ 2800000] (imputed)	N
rs560887	2e-113	Up tp 38,422 European ancestry individuals	Fasting glucose-related traits (interaction with BMI)	2012-08-15	22581228	Manning AK	2012-05-13	Nat Genet	www.ncbi.nlm.nih.gov/pubmed/22581228	A genome-wide approach accounting for body mass index identifies genetic variants influencing fasting glycemic traits and insulin resistance.	Fasting glucose-related traits (interaction with BMI)	Up to 58,074 European ancestry individuals	Up tp 38,422 European ancestry individuals	2q31.1	2	168906638	G6PC2	G6PC2			57818			rs560887-?	rs560887		560887	intron_variant	0	NR	2e-113	112.69897000433602				Affymetrix, Illumina [~ 2400000] (imputed)	N
rs2476601	2e-111	3,598 sibling cases	Type 1 diabetes autoantibodies	2011-09-21	21829393	Plagnol V	2011-08-04	PLoS Genet	www.ncbi.nlm.nih.gov/pubmed/21829393	Genome-wide association analysis of autoantibody positivity in type 1 diabetes cases.	Type 1 diabetes autoantibodies	12,501 European ancestry cases	3,598 sibling cases	1p13.2	1	113834946	PTPN22	PTPN22, AP4B1-AS1			26191, 100287722			rs2476601-A	rs2476601		2476601	missense_variant	0	NR	2e-111	110.69897000433602	(T1D)	2.0	[NR]	Affymetrix, Illumina [NR]	N
rs8043757	5e-110	65,332 European ancestry overweight individuals, 22,373 European ancestry class I obese individuals, 5,476 European ancestry class II obese individuals, 1,162 European ancestry class III obese individuals, up to 39,294 European ancestry controls	Obesity	2013-09-12	23563607	Berndt SI	2013-04-07	Nat Genet	www.ncbi.nlm.nih.gov/pubmed/23563607	Genome-wide meta-analysis identifies 11 new loci for anthropometric traits and provides insights into genetic architecture.	Obesity	93,015 European ancestry overweight individuals, 32,858 European ancestry class I obese individuals, 9,889 European ancestry class II obese individuals, 2,896 European ancestry class III obese individuals, up to 65,840 European ancestry controls	65,332 European ancestry overweight individuals, 22,373 European ancestry class I obese individuals, 5,476 European ancestry class II obese individuals, 1,162 European ancestry class III obese individuals, up to 39,294 European ancestry controls	16q12.2	16	53779538	FTO	FTO			79068			rs8043757-T	rs8043757		8043757	intron_variant	0	0.4	5e-110	109.30102999566398	(Obesity class I)	1.23	[NR]	Affymetrix, Illumina [~ 2800000] (imputed)	N
rs10830963	4e-105	Up tp 38,422 European ancestry individuals	Fasting glucose-related traits (interaction with BMI)	2012-08-15	22581228	Manning AK	2012-05-13	Nat Genet	www.ncbi.nlm.nih.gov/pubmed/22581228	A genome-wide approach accounting for body mass index identifies genetic variants influencing fasting glycemic traits and insulin resistance.	Fasting glucose-related traits (interaction with BMI)	Up to 58,074 European ancestry individuals	Up tp 38,422 European ancestry individuals	11q14.3	11	92975544	MTNR1B	MTNR1B			4544			rs10830963-?	rs10830963		10830963	intron_variant	0	NR	4e-105	104.39794000867204				Affymetrix, Illumina [~ 2400000] (imputed)	N
rs11603334	3e-102	16,378 European ancestry individuals	Proinsulin levels	2011-09-27	21873549	Strawbridge RJ	2011-08-26	Diabetes	www.ncbi.nlm.nih.gov/pubmed/21873549	Genome-wide association identifies nine common variants associated with fasting proinsulin levels and provides new insights into the pathophysiology of type 2 diabetes.	Proinsulin levels	10,701 European ancestry individuals	16,378 European ancestry individuals	11q13.4	11	72721940	ARAP1	ARAP1			116985			rs11603334-A	rs11603334		11603334	5_prime_UTR_variant	0	0.15	3e-102	101.52287874528034				Affymetrix, Illumina [~ 2500000] (imputed)	N
rs9268645	1e-100	4,267 cases, 4,670 controls, 4,342 trios from 2,319 families	Type 1 diabetes	2009-06-01	19430480	Barrett JC	2009-05-10	Nat Genet	www.ncbi.nlm.nih.gov/pubmed/19430480	Genome-wide association study and meta-analysis find that over 40 loci affect risk of type 1 diabetes.	Type 1 diabetes	7,514 cases, 9,045 controls	4,267 cases, 4,670 controls, 4,342 trios from 2,319 families	6p21.32	6	32440750	MHC	HLA-DRA			3122			rs9268645-?	rs9268645		9268645	intron_variant	0	NR	1e-100	100.0				Affymetrix, Illumina [841622] (imputed)	N
rs7903146	4e-94	6,061 African American cases, 5,483 African American controls, 8,130 European ancestry cases, 38,987 European ancestry controls	Type 2 diabetes	2015-06-02	25102180	Ng MC	2014-08-07	PLoS Genet	www.ncbi.nlm.nih.gov/pubmed/25102180	Meta-analysis of genome-wide association studies in african americans provides insights into the genetic architecture of type 2 diabetes.	Type 2 diabetes	8,284 African American cases, 15,543 African American controls	6,061 African American cases, 5,483 African American controls, 8,130 European ancestry cases, 38,987 European ancestry controls	10q25.2	10	112998590	TCF7L2	TCF7L2			6934			rs7903146-T	rs7903146		7903146	intron_variant	0	0.3	4e-94	93.39794000867204		1.36	[1.32-1.40]	Affymetrix, Illumina [2579389] (imputed)	N
rs1558902	1e-93	up to 48,274 European ancestry male individuals, up to 39,864 European ancestry female individuals, 2,441 African American or Afro-Caribbean male individuals, 6,314 African American or Afro-Caribbean female individuals, 919 Filipino male individuals, 828 Filipino female individuals, 205 Seychelles male individuals, 287 Seychelles female individuals, 2,964 South Asian ancestry male individuals, 65…	Body mass index	2016-01-27	25673413	Locke AE	2015-02-12	Nature	www.ncbi.nlm.nih.gov/pubmed/25673413	Genetic studies of body mass index yield new insights for obesity biology.	Body mass index	up to 104,666 European ancestry male individuals, up to 132,115 European ancestry female individuals, 370 African American male individuals, 517 African American female individuals, 512 Hispanic male individuals, 764 Hispanic female individuals	up to 48,274 European ancestry male individuals, up to 39,864 European ancestry female individuals, 2,441 African American or Afro-Caribbean male individuals, 6,314 African American or Afro-Caribbean female individuals, 919 Filipino male individuals, 828 Filipino female individuals, 205 Seychelles male individuals, 287 Seychelles female individuals, 2,964 South Asian ancestry male individuals, 65…	16q12.2	16	53769662	FTO	FTO			79068			rs1558902-A	rs1558902		1558902	intron_variant	0	0.418	1e-93	93.0	(EA, men)	0.084	[0.076-0.092] kg/m2 increase	Affymetrix, Illumina [2550021]	N
rs1800775	3e-93	Up to 2,700 individuals, Up to 2,000 European ancestry cardiovascular heart disease cases and controls	Lipid metabolism phenotypes	2013-09-24	19936222	Chasman DI	2009-11-20	PLoS Genet	www.ncbi.nlm.nih.gov/pubmed/19936222	Forty-three loci associated with plasma lipoprotein size, concentration, and cholesterol content in genome-wide analysis.	Lipid metabolism phenotypes	Up to 17,296 European ancestry female individuals	Up to 2,700 individuals, Up to 2,000 European ancestry cardiovascular heart disease cases and controls	16q13	16	56961324	CETP	HERPUD1 - CETP	9709	1071		17443	599	rs1800775-?	rs1800775		1800775	upstream_gene_variant	1	NR	3e-93	92.52287874528034	(HDL-C.assay, whole)	3.096	[NR] unit increase	Illumina [335603]	N
rs4607517	7e-92	up to 76,558 European ancestry individuals	Fasting glucose-related traits	2010-02-28	20081858	Dupuis J	2010-01-17	Nat Genet	www.ncbi.nlm.nih.gov/pubmed/20081858	New genetic loci implicated in fasting glucose homeostasis and their impact on type 2 diabetes risk.	Fasting glucose-related traits	up to 46,186 European ancestry individuals	up to 76,558 European ancestry individuals	7p13	7	44196069	GCK	GCK - YKT6	2645	10652		6646	4899	rs4607517-A	rs4607517		4607517	intron_variant	1	0.16	7e-92	91.15490195998575	(FPG)			Affymetrix, Illumina [~ 2500000] (imputed)	N
rs10501320	1e-88	16,378 European ancestry individuals	Proinsulin levels	2011-09-27	21873549	Strawbridge RJ	2011-08-26	Diabetes	www.ncbi.nlm.nih.gov/pubmed/21873549	Genome-wide association identifies nine common variants associated with fasting proinsulin levels and provides new insights into the pathophysiology of type 2 diabetes.	Proinsulin levels	10,701 European ancestry individuals	16,378 European ancestry individuals	11p11.2	11	47272248	MADD	MADD			8567			rs10501320-G	rs10501320		10501320	5_prime_UTR_variant	0	0.72	1e-88	88.0				Affymetrix, Illumina [~ 2500000] (imputed)	N
rs1800775	5e-87	Up to 2,700 individuals, Up to 2,000 European ancestry cardiovascular heart disease cases and controls	Lipid metabolism phenotypes	2013-09-24	19936222	Chasman DI	2009-11-20	PLoS Genet	www.ncbi.nlm.nih.gov/pubmed/19936222	Forty-three loci associated with plasma lipoprotein size, concentration, and cholesterol content in genome-wide analysis.	Lipid metabolism phenotypes	Up to 17,296 European ancestry female individuals	Up to 2,700 individuals, Up to 2,000 European ancestry cardiovascular heart disease cases and controls	16q13	16	56961324	CETP	HERPUD1 - CETP	9709	1071		17443	599	rs1800775-?	rs1800775		1800775	upstream_gene_variant	1	NR	5e-87	86.30102999566398	(HDL.large, whole)	0.729	[NR] unit increase	Illumina [335603]	N
rs2476601	9e-85	4,267 cases, 4,670 controls, 4,342 trios from 2,319 families	Type 1 diabetes	2009-06-01	19430480	Barrett JC	2009-05-10	Nat Genet	www.ncbi.nlm.nih.gov/pubmed/19430480	Genome-wide association study and meta-analysis find that over 40 loci affect risk of type 1 diabetes.	Type 1 diabetes	7,514 cases, 9,045 controls	4,267 cases, 4,670 controls, 4,342 trios from 2,319 families	1p13.2	1	113834946	PTPN22	PTPN22, AP4B1-AS1			26191, 100287722			rs2476601-?	rs2476601		2476601	missense_variant	0	NR	9e-85	84.04575749056067				Affymetrix, Illumina [841622] (imputed)	N
rs1558902	4e-84	up to 48,274 European ancestry male individuals, up to 39,864 European ancestry female individuals, 2,441 African American or Afro-Caribbean male individuals, 6,314 African American or Afro-Caribbean female individuals, 919 Filipino male individuals, 828 Filipino female individuals, 205 Seychelles male individuals, 287 Seychelles female individuals, 2,964 South Asian ancestry male individuals, 65…	Body mass index	2016-01-27	25673413	Locke AE	2015-02-12	Nature	www.ncbi.nlm.nih.gov/pubmed/25673413	Genetic studies of body mass index yield new insights for obesity biology.	Body mass index	up to 104,666 European ancestry male individuals, up to 132,115 European ancestry female individuals, 370 African American male individuals, 517 African American female individuals, 512 Hispanic male individuals, 764 Hispanic female individuals	up to 48,274 European ancestry male individuals, up to 39,864 European ancestry female individuals, 2,441 African American or Afro-Caribbean male individuals, 6,314 African American or Afro-Caribbean female individuals, 919 Filipino male individuals, 828 Filipino female individuals, 205 Seychelles male individuals, 287 Seychelles female individuals, 2,964 South Asian ancestry male individuals, 65…	16q12.2	16	53769662	FTO	FTO			79068			rs1558902-A	rs1558902		1558902	intron_variant	0	0.413	4e-84	83.39794000867204	(EA, women)	0.079	[0.071-0.087] kg/m2 increase	Affymetrix, Illumina [2550021]	N
rs3865188	3e-83	2,304 Korean ancestry individuals	Adiponectin levels	2010-11-15	20887962	Jee SH	2010-10-08	Am J Hum Genet	www.ncbi.nlm.nih.gov/pubmed/20887962	Adiponectin concentrations: a genome-wide association study.	Adiponectin levels	4,001 Korean ancestry individuals	2,304 Korean ancestry individuals	16q23.3	16	82617112	CDH13	LOC101928392 - CDH13	101928392	1012		41651	9682	rs3865188-?	rs3865188		3865188	intergenic_variant	1	0.30	3e-83	82.52287874528034		0.09	[NR] ug/ml decrease	Affymetrix [up to 354357]	N
rs1800775	1e-81	Up to 2,700 individuals, Up to 2,000 European ancestry cardiovascular heart disease cases and controls	Lipid metabolism phenotypes	2013-09-24	19936222	Chasman DI	2009-11-20	PLoS Genet	www.ncbi.nlm.nih.gov/pubmed/19936222	Forty-three loci associated with plasma lipoprotein size, concentration, and cholesterol content in genome-wide analysis.	Lipid metabolism phenotypes	Up to 17,296 European ancestry female individuals	Up to 2,700 individuals, Up to 2,000 European ancestry cardiovascular heart disease cases and controls	16q13	16	56961324	CETP	HERPUD1 - CETP	9709	1071		17443	599	rs1800775-?	rs1800775		1800775	upstream_gene_variant	1	NR	1e-81	81.0	(HDL-C.by.NMR, whole)	2.658	[NR] unit increase	Illumina [335603]	N
rs1558902	2e-81	65,332 European ancestry overweight individuals, 22,373 European ancestry class I obese individuals, 5,476 European ancestry class II obese individuals, 1,162 European ancestry class III obese individuals, up to 39,294 European ancestry controls	Obesity	2013-09-12	23563607	Berndt SI	2013-04-07	Nat Genet	www.ncbi.nlm.nih.gov/pubmed/23563607	Genome-wide meta-analysis identifies 11 new loci for anthropometric traits and provides insights into genetic architecture.	Obesity	93,015 European ancestry overweight individuals, 32,858 European ancestry class I obese individuals, 9,889 European ancestry class II obese individuals, 2,896 European ancestry class III obese individuals, up to 65,840 European ancestry controls	65,332 European ancestry overweight individuals, 22,373 European ancestry class I obese individuals, 5,476 European ancestry class II obese individuals, 1,162 European ancestry class III obese individuals, up to 39,294 European ancestry controls	16q12.2	16	53769662	FTO	FTO			79068			rs1558902-A	rs1558902		1558902	intron_variant	0	0.41	2e-81	80.69897000433602	(Overweight)	1.14	[NR]	Affymetrix, Illumina [~ 2800000] (imputed)	N
rs2476601	2e-80	2,997 European ancestry trios, 4,000 European ancestry cases, 5,000 European ancestry controls	Type 1 diabetes	2008-06-16	17554260	Todd JA	2007-06-06	Nat Genet	www.ncbi.nlm.nih.gov/pubmed/17554260	Robust associations of four new chromosome regions from genome-wide analyses of type 1 diabetes.	Type 1 diabetes	2,000 European ancestry cases, 3,000 European ancestry controls	2,997 European ancestry trios, 4,000 European ancestry cases, 5,000 European ancestry controls	1p13.2	1	113834946	PTPN22	PTPN22, AP4B1-AS1			26191, 100287722			rs2476601-T	rs2476601		2476601	missense_variant	0	0.09	2e-80	79.69897000433602		1.98	[1.82-2.15]	Affymetrix [NR]	N
rs7185735	1e-79	65,332 European ancestry overweight individuals, 22,373 European ancestry class I obese individuals, 5,476 European ancestry class II obese individuals, 1,162 European ancestry class III obese individuals, up to 39,294 European ancestry controls	Obesity	2013-09-12	23563607	Berndt SI	2013-04-07	Nat Genet	www.ncbi.nlm.nih.gov/pubmed/23563607	Genome-wide meta-analysis identifies 11 new loci for anthropometric traits and provides insights into genetic architecture.	Obesity	93,015 European ancestry overweight individuals, 32,858 European ancestry class I obese individuals, 9,889 European ancestry class II obese individuals, 2,896 European ancestry class III obese individuals, up to 65,840 European ancestry controls	65,332 European ancestry overweight individuals, 22,373 European ancestry class I obese individuals, 5,476 European ancestry class II obese individuals, 1,162 European ancestry class III obese individuals, up to 39,294 European ancestry controls	16q12.2	16	53788739	FTO	FTO			79068			rs7185735-G	rs7185735		7185735	intron_variant	0	0.4	1e-79	79.0	(Obesity class II)	1.33	[NR]	Affymetrix, Illumina [~ 2800000] (imputed)	N
rs1800775	8e-78	Up to 2,700 individuals, Up to 2,000 European ancestry cardiovascular heart disease cases and controls	Lipid metabolism phenotypes	2013-09-24	19936222	Chasman DI	2009-11-20	PLoS Genet	www.ncbi.nlm.nih.gov/pubmed/19936222	Forty-three loci associated with plasma lipoprotein size, concentration, and cholesterol content in genome-wide analysis.	Lipid metabolism phenotypes	Up to 17,296 European ancestry female individuals	Up to 2,700 individuals, Up to 2,000 European ancestry cardiovascular heart disease cases and controls	16q13	16	56961324	CETP	HERPUD1 - CETP	9709	1071		17443	599	rs1800775-?	rs1800775		1800775	upstream_gene_variant	1	NR	8e-78	77.09691001300806	(HDL.mean.size, whole)	0.086	[NR] unit increase	Illumina [335603]	N
rs7903146	8e-75	21,491 European ancestry cases, 55,647 European ancestry controls	Type 2 diabetes	2014-10-23	24509480	Mahajan A	2014-02-09	Nat Genet	www.ncbi.nlm.nih.gov/pubmed/24509480	Genome-wide trans-ancestry meta-analysis provides insight into the genetic architecture of type 2 diabetes susceptibility.	Type 2 diabetes	12,171 European ancestry cases, 56,862 European ancestry controls, 6,952 East Asian ancestry cases, 11,865 East Asian ancestry controls, 5,561 South Asian ancestry cases, 14,458 South Asian ancestry controls, 1,804 Mexican ancestry cases, 779 Mexican ancestry controls	21,491 European ancestry cases, 55,647 European ancestry controls	10q25.2	10	112998590	TCF7L2	TCF7L2			6934			rs7903146-T	rs7903146		7903146	intron_variant	0	0.3	8e-75	74.09691001300806		1.4	[1.35-1.46]	Affymetrix, Illumina [2500000] (imputed)	N
rs7903146	9e-75	up to 2,512 Punjabi Sikh ancestry cases and 3,201 Punjabi Sikh ancestry controls, up to 16,128 South Asian ancestry cases and 23,846 South Asian ancestry controls, up to 16,746 East Asian ancestry cases and 16,961 East Asian ancestry controls, up to 8,130 European ancestry cases and 38,987 European ancestry controls	Type 2 diabetes	2013-03-27	23300278	Saxena R	2013-01-08	Diabetes	www.ncbi.nlm.nih.gov/pubmed/23300278	Genome-wide association study identifies a novel locus contributing to type 2 diabetes susceptibility in Sikhs of Punjabi origin from India.	Type 2 diabetes	842 Punjabi Sikh ancestry cases, 774 Punjabi Sikh ancestry controls	up to 2,512 Punjabi Sikh ancestry cases and 3,201 Punjabi Sikh ancestry controls, up to 16,128 South Asian ancestry cases and 23,846 South Asian ancestry controls, up to 16,746 East Asian ancestry cases and 16,961 East Asian ancestry controls, up to 8,130 European ancestry cases and 38,987 European ancestry controls	10q25.2	10	112998590	TCF7L2	TCF7L2			6934			rs7903146-T	rs7903146		7903146	intron_variant	0	0.5	9e-75	74.04575749056067	(South Asian, East Asian, Europeans)	1.19	[1.17 - 1.21]	Illumina [1232008] (imputed)	N
rs1532624	1e-66	Up to 2,700 individuals, Up to 2,000 European ancestry cardiovascular heart disease cases and controls	Lipid metabolism phenotypes	2013-09-24	19936222	Chasman DI	2009-11-20	PLoS Genet	www.ncbi.nlm.nih.gov/pubmed/19936222	Forty-three loci associated with plasma lipoprotein size, concentration, and cholesterol content in genome-wide analysis.	Lipid metabolism phenotypes	Up to 17,296 European ancestry female individuals	Up to 2,700 individuals, Up to 2,000 European ancestry cardiovascular heart disease cases and controls	16q13	16	56971567	CETP	CETP			1071			rs1532624-?	rs1532624		1532624	intron_variant	0	NR	1e-66	66.0	(HDL-C.assay, fasting)	3.094	[NR] unit increase	Illumina [335603]	N
rs560887	2e-66	up to 76,558 European ancestry individuals	Fasting glucose-related traits	2010-02-28	20081858	Dupuis J	2010-01-17	Nat Genet	www.ncbi.nlm.nih.gov/pubmed/20081858	New genetic loci implicated in fasting glucose homeostasis and their impact on type 2 diabetes risk.	Fasting glucose-related traits	up to 46,186 European ancestry individuals	up to 76,558 European ancestry individuals	2q31.1	2	168906638	G6PC2	G6PC2			57818			rs560887-C	rs560887		560887	intron_variant	0	0.70	2e-66	65.69897000433602	(HOMA-B)			Affymetrix, Illumina [~ 2500000] (imputed)	N
rs676210	4e-64	Up to 2,700 individuals, Up to 2,000 European ancestry cardiovascular heart disease cases and controls	Lipid metabolism phenotypes	2013-09-24	19936222	Chasman DI	2009-11-20	PLoS Genet	www.ncbi.nlm.nih.gov/pubmed/19936222	Forty-three loci associated with plasma lipoprotein size, concentration, and cholesterol content in genome-wide analysis.	Lipid metabolism phenotypes	Up to 17,296 European ancestry female individuals	Up to 2,700 individuals, Up to 2,000 European ancestry cardiovascular heart disease cases and controls	2p24.1	2	21008652	APOB	APOB			338			rs676210-?	rs676210		676210	missense_variant	0	NR	4e-64	63.39794000867204	(VLDL.small, whole)	4.219	[NR] unit decrease	Illumina [335603]	N
rs651821	2e-59	8,830 Han Chinese ancestry individuals	Lipid traits	2014-08-02	24386095	Zhou L	2013-12-30	PLoS One	www.ncbi.nlm.nih.gov/pubmed/24386095	A genome wide association study identifies common variants associated with lipid levels in the Chinese population.	Lipid traits	3,451 Han Chinese ancestry individuals	8,830 Han Chinese ancestry individuals	11q23.3	11	116791863	APOA1, APOC3, APOA4, APOA5	APOA5			116519			rs651821-C	rs651821		651821	5_prime_UTR_variant	0	0.28	2e-59	58.69897000433602	(TG)	0.17	[0.14-0.20] mmol/L increase	Affymetrix, Illumina [up to 2249917] (imputed)	N
rs1800775	2e-59	Up to 2,700 individuals, Up to 2,000 European ancestry cardiovascular heart disease cases and controls	Lipid metabolism phenotypes	2013-09-24	19936222	Chasman DI	2009-11-20	PLoS Genet	www.ncbi.nlm.nih.gov/pubmed/19936222	Forty-three loci associated with plasma lipoprotein size, concentration, and cholesterol content in genome-wide analysis.	Lipid metabolism phenotypes	Up to 17,296 European ancestry female individuals	Up to 2,700 individuals, Up to 2,000 European ancestry cardiovascular heart disease cases and controls	16q13	16	56961324	CETP	HERPUD1 - CETP	9709	1071		17443	599	rs1800775-?	rs1800775		1800775	upstream_gene_variant	1	NR	2e-59	58.69897000433602	(HDL.large, fasting)	0.703	[NR] unit increase	Illumina [335603]	N
rs6567160	7e-59	up to 48,274 European ancestry male individuals, up to 39,864 European ancestry female individuals, 2,441 African American or Afro-Caribbean male individuals, 6,314 African American or Afro-Caribbean female individuals, 919 Filipino male individuals, 828 Filipino female individuals, 205 Seychelles male individuals, 287 Seychelles female individuals, 2,964 South Asian ancestry male individuals, 65…	Body mass index	2016-01-27	25673413	Locke AE	2015-02-12	Nature	www.ncbi.nlm.nih.gov/pubmed/25673413	Genetic studies of body mass index yield new insights for obesity biology.	Body mass index	up to 104,666 European ancestry male individuals, up to 132,115 European ancestry female individuals, 370 African American male individuals, 517 African American female individuals, 512 Hispanic male individuals, 764 Hispanic female individuals	up to 48,274 European ancestry male individuals, up to 39,864 European ancestry female individuals, 2,441 African American or Afro-Caribbean male individuals, 6,314 African American or Afro-Caribbean female individuals, 919 Filipino male individuals, 828 Filipino female individuals, 205 Seychelles male individuals, 287 Seychelles female individuals, 2,964 South Asian ancestry male individuals, 65…	18q21.32	18	60161902	MC4R	RPS3AP49 - LOC105372153	400652	105372153		11495	5795	rs6567160-C	rs6567160		6567160	upstream_gene_variant	1	0.236	7e-59	58.15490195998574		0.056	[0.049-0.063] kg/m2 increase	Affymetrix, Illumina [2550021]	N
rs4607517	8e-56	Up tp 38,422 European ancestry individuals	Fasting glucose-related traits (interaction with BMI)	2012-08-15	22581228	Manning AK	2012-05-13	Nat Genet	www.ncbi.nlm.nih.gov/pubmed/22581228	A genome-wide approach accounting for body mass index identifies genetic variants influencing fasting glycemic traits and insulin resistance.	Fasting glucose-related traits (interaction with BMI)	Up to 58,074 European ancestry individuals	Up tp 38,422 European ancestry individuals	7p13	7	44196069	GCK	GCK - YKT6	2645	10652		6646	4899	rs4607517-?	rs4607517		4607517	intron_variant	1	NR	8e-56	55.096910013008056				Affymetrix, Illumina [~ 2400000] (imputed)	N
rs676210	9e-56	Up to 2,700 individuals, Up to 2,000 European ancestry cardiovascular heart disease cases and controls	Lipid metabolism phenotypes	2013-09-24	19936222	Chasman DI	2009-11-20	PLoS Genet	www.ncbi.nlm.nih.gov/pubmed/19936222	Forty-three loci associated with plasma lipoprotein size, concentration, and cholesterol content in genome-wide analysis.	Lipid metabolism phenotypes	Up to 17,296 European ancestry female individuals	Up to 2,700 individuals, Up to 2,000 European ancestry cardiovascular heart disease cases and controls	2p24.1	2	21008652	APOB	APOB			338			rs676210-?	rs676210		676210	missense_variant	0	NR	9e-56	55.045757490560675	(VLDL.total, whole)	6.384	[NR] unit decrease	Illumina [335603]	N
rs1532624	3e-55	Up to 2,700 individuals, Up to 2,000 European ancestry cardiovascular heart disease cases and controls	Lipid metabolism phenotypes	2013-09-24	19936222	Chasman DI	2009-11-20	PLoS Genet	www.ncbi.nlm.nih.gov/pubmed/19936222	Forty-three loci associated with plasma lipoprotein size, concentration, and cholesterol content in genome-wide analysis.	Lipid metabolism phenotypes	Up to 17,296 European ancestry female individuals	Up to 2,700 individuals, Up to 2,000 European ancestry cardiovascular heart disease cases and controls	16q13	16	56971567	CETP	CETP			1071			rs1532624-?	rs1532624		1532624	intron_variant	0	NR	3e-55	54.52287874528034	(HDL-C.by.NMR, fasting)	2.608	[NR] unit increase	Illumina [335603]	N
rs13021737	5e-54	up to 48,274 European ancestry male individuals, up to 39,864 European ancestry female individuals, 2,441 African American or Afro-Caribbean male individuals, 6,314 African American or Afro-Caribbean female individuals, 919 Filipino male individuals, 828 Filipino female individuals, 205 Seychelles male individuals, 287 Seychelles female individuals, 2,964 South Asian ancestry male individuals, 65…	Body mass index	2016-01-27	25673413	Locke AE	2015-02-12	Nature	www.ncbi.nlm.nih.gov/pubmed/25673413	Genetic studies of body mass index yield new insights for obesity biology.	Body mass index	up to 104,666 European ancestry male individuals, up to 132,115 European ancestry female individuals, 370 African American male individuals, 517 African American female individuals, 512 Hispanic male individuals, 764 Hispanic female individuals	up to 48,274 European ancestry male individuals, up to 39,864 European ancestry female individuals, 2,441 African American or Afro-Caribbean male individuals, 6,314 African American or Afro-Caribbean female individuals, 919 Filipino male individuals, 828 Filipino female individuals, 205 Seychelles male individuals, 287 Seychelles female individuals, 2,964 South Asian ancestry male individuals, 65…	2p25.3	2	632348	TMEM18	LOC105373352 - LOC105373353	105373352	105373353		70366	3289	rs13021737-G	rs13021737		13021737	intergenic_variant	1	0.83	5e-54	53.30102999566398		0.06	[0.053-0.068] kg/m2 increase	Affymetrix, Illumina [2550021]	N
rs1800775	1e-53	Up to 2,700 individuals, Up to 2,000 European ancestry cardiovascular heart disease cases and controls	Lipid metabolism phenotypes	2013-09-24	19936222	Chasman DI	2009-11-20	PLoS Genet	www.ncbi.nlm.nih.gov/pubmed/19936222	Forty-three loci associated with plasma lipoprotein size, concentration, and cholesterol content in genome-wide analysis.	Lipid metabolism phenotypes	Up to 17,296 European ancestry female individuals	Up to 2,700 individuals, Up to 2,000 European ancestry cardiovascular heart disease cases and controls	16q13	16	56961324	CETP	HERPUD1 - CETP	9709	1071		17443	599	rs1800775-?	rs1800775		1800775	upstream_gene_variant	1	NR	1e-53	53.0	(HDL.mean.size, fasting)	0.084	[NR] unit increase	Illumina [335603]	N
rs646776	2e-53	Up to 2,700 individuals, Up to 2,000 European ancestry cardiovascular heart disease cases and controls	Lipid metabolism phenotypes	2013-09-24	19936222	Chasman DI	2009-11-20	PLoS Genet	www.ncbi.nlm.nih.gov/pubmed/19936222	Forty-three loci associated with plasma lipoprotein size, concentration, and cholesterol content in genome-wide analysis.	Lipid metabolism phenotypes	Up to 17,296 European ancestry female individuals	Up to 2,700 individuals, Up to 2,000 European ancestry cardiovascular heart disease cases and controls	1p13.3	1	109275908	CELSR2, PSRC1, SPRT1	CELSR2 - PSRC1	1952	84722		152	3646	rs646776-?	rs646776		646776	downstream_gene_variant	1	NR	2e-53	52.69897000433602	(APOB.assay, whole)	5.205	[NR] unit decrease	Illumina [335603]	N
rs7412	3e-53	1,719 Filipino ancestry offsprings	Lipid traits	2014-04-04	24023260	Wu Y	2013-09-10	J Lipid Res	www.ncbi.nlm.nih.gov/pubmed/24023260	Genetic association with lipids in Filipinos: waist circumference modifies an APOA5 effect on triglyceride levels.	Lipid traits	1,782 Filipino ancestry mothers	1,719 Filipino ancestry offsprings	19q13.32	19	44908822	APOE	APOE			348			rs7412-T	rs7412		7412	missense_variant	0	0.12	3e-53	52.52287874528034	(LDL-C)	0.48	[0.42-0.54] unit decrease	Affymetrix [~ 3700000] (imputed)	N
rs6567160	4e-53	up to 48,274 European ancestry male individuals, up to 39,864 European ancestry female individuals, 2,441 African American or Afro-Caribbean male individuals, 6,314 African American or Afro-Caribbean female individuals, 919 Filipino male individuals, 828 Filipino female individuals, 205 Seychelles male individuals, 287 Seychelles female individuals, 2,964 South Asian ancestry male individuals, 65…	Body mass index	2016-01-27	25673413	Locke AE	2015-02-12	Nature	www.ncbi.nlm.nih.gov/pubmed/25673413	Genetic studies of body mass index yield new insights for obesity biology.	Body mass index	up to 104,666 European ancestry male individuals, up to 132,115 European ancestry female individuals, 370 African American male individuals, 517 African American female individuals, 512 Hispanic male individuals, 764 Hispanic female individuals	up to 48,274 European ancestry male individuals, up to 39,864 European ancestry female individuals, 2,441 African American or Afro-Caribbean male individuals, 6,314 African American or Afro-Caribbean female individuals, 919 Filipino male individuals, 828 Filipino female individuals, 205 Seychelles male individuals, 287 Seychelles female individuals, 2,964 South Asian ancestry male individuals, 65…	18q21.32	18	60161902	MC4R	RPS3AP49 - LOC105372153	400652	105372153		11495	5795	rs6567160-C	rs6567160		6567160	upstream_gene_variant	1	0.236	4e-53	52.39794000867204	(EA)	0.056	[0.049-0.063] kg/m2 increase	Affymetrix, Illumina [2550021]	N
rs11075990	2e-51	4,900 European ancestry high body mass index individuals, 4,891 European ancestry low body mass index individuals	Body mass index	2013-09-12	23563607	Berndt SI	2013-04-07	Nat Genet	www.ncbi.nlm.nih.gov/pubmed/23563607	Genome-wide meta-analysis identifies 11 new loci for anthropometric traits and provides insights into genetic architecture.	Body mass index	7,962 European ancestry high body mass index individuals, 8,106 European ancestry low body mass index individuals	4,900 European ancestry high body mass index individuals, 4,891 European ancestry low body mass index individuals	16q12.2	16	53785981	FTO	FTO			79068			rs11075990-G	rs11075990		11075990	intron_variant	0	0.4	2e-51	50.69897000433602		1.35	[NR]	Affymetrix, Illumina [~ 2800000] (imputed)	N
rs7903146	2e-51	Up to 34,412 European ancestry cases, 59,925 European ancestry controls	Type 2 diabetes	2010-07-12	20581827	Voight BF	2010-06-27	Nat Genet	www.ncbi.nlm.nih.gov/pubmed/20581827	Twelve type 2 diabetes susceptibility loci identified through large-scale association analysis.	Type 2 diabetes	8,130 European ancestry cases, 38,987 European ancestry controls	Up to 34,412 European ancestry cases, 59,925 European ancestry controls	10q25.2	10	112998590	TCF7L2	TCF7L2			6934			rs7903146-T	rs7903146		7903146	intron_variant	0		2e-51	50.69897000433602		1.4	[1.34-1.46]	Affymetrix, Illumina [2426886] (imputed)	N
rs4803750	3e-51	Up to 2,700 individuals, Up to 2,000 European ancestry cardiovascular heart disease cases and controls	Lipid metabolism phenotypes	2013-09-24	19936222	Chasman DI	2009-11-20	PLoS Genet	www.ncbi.nlm.nih.gov/pubmed/19936222	Forty-three loci associated with plasma lipoprotein size, concentration, and cholesterol content in genome-wide analysis.	Lipid metabolism phenotypes	Up to 17,296 European ancestry female individuals	Up to 2,700 individuals, Up to 2,000 European ancestry cardiovascular heart disease cases and controls	19q13.32	19	44744370	2-APOE, APOC1	LOC105372417			105372417			rs4803750-?	rs4803750		4803750	upstream_gene_variant	0	NR	3e-51	50.52287874528034	(APOB.assay, whole)	8.495	[NR] unit decrease	Illumina [335603]	N
rs9939609	4e-51	59,082 European ancestry individuals	Body mass index	2009-01-12	19079261	Willer CJ	2008-12-14	Nat Genet	www.ncbi.nlm.nih.gov/pubmed/19079261	Six new loci associated with body mass index highlight a neuronal influence on body weight regulation.	Body mass index	32,387 European ancestry individuals	59,082 European ancestry individuals	16q12.2	16	53786615	FTO	FTO			79068			rs9939609-A	rs9939609		9939609	intron_variant	0	0.41	4e-51	50.39794000867204		0.33	[0.27-0.39] kg/m2 increase	Affymetrix, Illumina [2399588] (imputed)	N
rs13021737	1e-50	up to 48,274 European ancestry male individuals, up to 39,864 European ancestry female individuals, 2,441 African American or Afro-Caribbean male individuals, 6,314 African American or Afro-Caribbean female individuals, 919 Filipino male individuals, 828 Filipino female individuals, 205 Seychelles male individuals, 287 Seychelles female individuals, 2,964 South Asian ancestry male individuals, 65…	Body mass index	2016-01-27	25673413	Locke AE	2015-02-12	Nature	www.ncbi.nlm.nih.gov/pubmed/25673413	Genetic studies of body mass index yield new insights for obesity biology.	Body mass index	up to 104,666 European ancestry male individuals, up to 132,115 European ancestry female individuals, 370 African American male individuals, 517 African American female individuals, 512 Hispanic male individuals, 764 Hispanic female individuals	up to 48,274 European ancestry male individuals, up to 39,864 European ancestry female individuals, 2,441 African American or Afro-Caribbean male individuals, 6,314 African American or Afro-Caribbean female individuals, 919 Filipino male individuals, 828 Filipino female individuals, 205 Seychelles male individuals, 287 Seychelles female individuals, 2,964 South Asian ancestry male individuals, 65…	2p25.3	2	632348	TMEM18	LOC105373352 - LOC105373353	105373352	105373353		70366	3289	rs13021737-G	rs13021737		13021737	intergenic_variant	1	0.828	1e-50	50.0	(EA)	0.06	[0.052-0.068] kg/m2 increase	Affymetrix, Illumina [2550021]	N
rs2867125	3e-49	Up to 125,931 European ancestry individuals	Body mass index	2010-11-17	20935630	Speliotes EK	2010-10-10	Nat Genet	www.ncbi.nlm.nih.gov/pubmed/20935630	Association analyses of 249,796 individuals reveal 18 new loci associated with body mass index.	Body mass index	Up to 123,865 European ancestry individuals	Up to 125,931 European ancestry individuals	2p25.3	2	622827	TMEM18	LOC105373352 - LOC105373353	105373352	105373353		60845	12810	rs2867125-C	rs2867125		2867125	intergenic_variant	1	0.83	3e-49	48.52287874528034		0.31	[0.25-0.37] kg/m2 increase	Affymetrix, Illumina, Perlegen [~ 2800000] (imputed)	N
rs6065906	3e-49	Up to 2,700 individuals, Up to 2,000 European ancestry cardiovascular heart disease cases and controls	Lipid metabolism phenotypes	2013-09-24	19936222	Chasman DI	2009-11-20	PLoS Genet	www.ncbi.nlm.nih.gov/pubmed/19936222	Forty-three loci associated with plasma lipoprotein size, concentration, and cholesterol content in genome-wide analysis.	Lipid metabolism phenotypes	Up to 17,296 European ancestry female individuals	Up to 2,700 individuals, Up to 2,000 European ancestry cardiovascular heart disease cases and controls	20q13.12	20	45925376	PLTP	PLTP - PCIF1	5360	63935		13012	9298	rs6065906-?	rs6065906		6065906	regulatory_region_variant	1	NR	3e-49	48.52287874528034	(HDL.large, whole)	0.693	[NR] unit decrease	Illumina [335603]	N
rs7901695	1e-48	3,757 European ancestry cases, 5,346 European ancestry controls	Type 2 diabetes	2008-06-16	17463249	Zeggini E	2007-04-26	Science	www.ncbi.nlm.nih.gov/pubmed/17463249	Replication of genome-wide association signals in UK samples reveals risk loci for type 2 diabetes.	Type 2 diabetes	1,924 European ancestry cases, 2,938 European ancestry controls	3,757 European ancestry cases, 5,346 European ancestry controls	10q25.2	10	112994329	TCF7L2	TCF7L2			6934			rs7901695-C	rs7901695		7901695	intron_variant	0	NR	1e-48	48.0	(DGI+FUSION+WTCCC)	1.37	[1.31-1.43]	Affymetrix [393453]	N
rs7111341	4e-48	4,267 cases, 4,670 controls, 4,342 trios from 2,319 families	Type 1 diabetes	2009-06-01	19430480	Barrett JC	2009-05-10	Nat Genet	www.ncbi.nlm.nih.gov/pubmed/19430480	Genome-wide association study and meta-analysis find that over 40 loci affect risk of type 1 diabetes.	Type 1 diabetes	7,514 cases, 9,045 controls	4,267 cases, 4,670 controls, 4,342 trios from 2,319 families	11p15.5	11	2191936	INS	MIR4686 - ASCL2	100616126	430		18798	76562	rs7111341-?	rs7111341		7111341	regulatory_region_variant	1	NR	4e-48	47.39794000867204				Affymetrix, Illumina [841622] (imputed)	N
rs12051272	6e-48	10,536 European ancestry individuals	Adiponectin levels	2012-05-10	22479202	Dastani Z	2012-03-29	PLoS Genet	www.ncbi.nlm.nih.gov/pubmed/22479202	Novel loci for adiponectin levels and their influence on type 2 diabetes and metabolic traits: a multi-ethnic meta-analysis of 45,891 individuals.	Adiponectin levels	29,347 European ancestry individuals	10,536 European ancestry individuals	16q23.3	16	82629683	CDH13, CMIP	CDH13			1012			rs12051272-T	rs12051272		12051272	intron_variant	0	NR	6e-48	47.221848749616356		0.26	[NR] unit decrease	Affymetrix, Illumina [NR] (imputed)	N
rs8050136	1e-47	Up to 11,036 European ancestry individuals, 32,615 individuals	Body mass index	2009-01-15	19079260	Thorleifsson G	2008-12-14	Nat Genet	www.ncbi.nlm.nih.gov/pubmed/19079260	Genome-wide association yields new sequence variants at seven loci that associate with measures of obesity.	Body mass index	72,598 European ancestry individuals, 1,160 African American individuals	Up to 11,036 European ancestry individuals, 32,615 individuals	16q12.2	16	53782363	FTO	FTO			79068			rs8050136-A	rs8050136		8050136	intron_variant	0	0.41	1e-47	47.0		8.04	[6.96-9.12] % SD increase	Illumina [305846]	N
rs6754295	4e-47	Up to 2,700 individuals, Up to 2,000 European ancestry cardiovascular heart disease cases and controls	Lipid metabolism phenotypes	2013-09-24	19936222	Chasman DI	2009-11-20	PLoS Genet	www.ncbi.nlm.nih.gov/pubmed/19936222	Forty-three loci associated with plasma lipoprotein size, concentration, and cholesterol content in genome-wide analysis.	Lipid metabolism phenotypes	Up to 17,296 European ancestry female individuals	Up to 2,700 individuals, Up to 2,000 European ancestry cardiovascular heart disease cases and controls	2p24.1	2	20983311	APOB	LOC101928271 - APOB	101928271	338		121650	15907	rs6754295-?	rs6754295		6754295	intergenic_variant	1	NR	4e-47	46.39794000867204	(VLDL.small, fasting)	4.127	[NR] unit decrease	Illumina [335603]	N
rs6065906	1e-45	Up to 2,700 individuals, Up to 2,000 European ancestry cardiovascular heart disease cases and controls	Lipid metabolism phenotypes	2013-09-24	19936222	Chasman DI	2009-11-20	PLoS Genet	www.ncbi.nlm.nih.gov/pubmed/19936222	Forty-three loci associated with plasma lipoprotein size, concentration, and cholesterol content in genome-wide analysis.	Lipid metabolism phenotypes	Up to 17,296 European ancestry female individuals	Up to 2,700 individuals, Up to 2,000 European ancestry cardiovascular heart disease cases and controls	20q13.12	20	45925376	PLTP	PLTP - PCIF1	5360	63935		13012	9298	rs6065906-?	rs6065906		6065906	regulatory_region_variant	1	NR	1e-45	45.0	(HDL.mean.size, whole)	0.083	[NR] unit decrease	Illumina [335603]	N
rs2191349	3e-44	up to 76,558 European ancestry individuals	Fasting glucose-related traits	2010-02-28	20081858	Dupuis J	2010-01-17	Nat Genet	www.ncbi.nlm.nih.gov/pubmed/20081858	New genetic loci implicated in fasting glucose homeostasis and their impact on type 2 diabetes risk.	Fasting glucose-related traits	up to 46,186 European ancestry individuals	up to 76,558 European ancestry individuals	7p21.2	7	15024684	TMEM195, DGKB	DGKB - AGMO	1607	392636		49907	134440	rs2191349-T	rs2191349		2191349	intergenic_variant	1	0.52	3e-44	43.52287874528034	(FPG)			Affymetrix, Illumina [~ 2500000] (imputed)	N
rs182052	5e-44	10,536 European ancestry individuals	Adiponectin levels	2012-05-10	22479202	Dastani Z	2012-03-29	PLoS Genet	www.ncbi.nlm.nih.gov/pubmed/22479202	Novel loci for adiponectin levels and their influence on type 2 diabetes and metabolic traits: a multi-ethnic meta-analysis of 45,891 individuals.	Adiponectin levels	29,347 European ancestry individuals	10,536 European ancestry individuals	3q27.3	3	186842993	ADIPOQ	ADIPOQ			9370			rs182052-G	rs182052		182052	intron_variant	0	NR	5e-44	43.30102999566398		0.062	[NR] unit increase	Affymetrix, Illumina [NR] (imputed)	N
rs7903146	5e-44	6,061 African American cases, 5,483 African American controls, 8,130 European ancestry cases, 38,987 European ancestry controls	Type 2 diabetes	2015-06-02	25102180	Ng MC	2014-08-07	PLoS Genet	www.ncbi.nlm.nih.gov/pubmed/25102180	Meta-analysis of genome-wide association studies in african americans provides insights into the genetic architecture of type 2 diabetes.	Type 2 diabetes	8,284 African American cases, 15,543 African American controls	6,061 African American cases, 5,483 African American controls, 8,130 European ancestry cases, 38,987 European ancestry controls	10q25.2	10	112998590	TCF7L2	TCF7L2			6934			rs7903146-T	rs7903146		7903146	intron_variant	0	0.3	5e-44	43.30102999566398	(AA)	1.33	[1.28-1.39]	Affymetrix, Illumina [2579389] (imputed)	N
rs10830963	3e-43	up to 76,558 European ancestry individuals	Fasting glucose-related traits	2010-02-28	20081858	Dupuis J	2010-01-17	Nat Genet	www.ncbi.nlm.nih.gov/pubmed/20081858	New genetic loci implicated in fasting glucose homeostasis and their impact on type 2 diabetes risk.	Fasting glucose-related traits	up to 46,186 European ancestry individuals	up to 76,558 European ancestry individuals	11q14.3	11	92975544	MTNR1B	MTNR1B			4544			rs10830963-G	rs10830963		10830963	intron_variant	0	0.30	3e-43	42.52287874528034	(HOMA-B)			Affymetrix, Illumina [~ 2500000] (imputed)	N
rs2237892	2e-42	6,552 East Asian ancestry cases, 6,621 East Asian ancestry controls, 2,830 European ancestry cases, 3,740 European ancestry controls	Type 2 diabetes	2009-04-03	18711367	Yasuda K	2008-08-17	Nat Genet	www.ncbi.nlm.nih.gov/pubmed/18711367	Variants in KCNQ1 are associated with susceptibility to type 2 diabetes mellitus.	Type 2 diabetes	187 Japanese ancestry cases, 1,504 Japanese ancestry controls	6,552 East Asian ancestry cases, 6,621 East Asian ancestry controls, 2,830 European ancestry cases, 3,740 European ancestry controls	11p15.4	11	2818521	KCNQ1	KCNQ1			3784			rs2237892-C	rs2237892		2237892	intron_variant	0	0.61	2e-42	41.69897000433602		1.45	[1.34-1.47]	NR [82343]	N
rs673548	5e-42	Up to 2,700 individuals, Up to 2,000 European ancestry cardiovascular heart disease cases and controls	Lipid metabolism phenotypes	2013-09-24	19936222	Chasman DI	2009-11-20	PLoS Genet	www.ncbi.nlm.nih.gov/pubmed/19936222	Forty-three loci associated with plasma lipoprotein size, concentration, and cholesterol content in genome-wide analysis.	Lipid metabolism phenotypes	Up to 17,296 European ancestry female individuals	Up to 2,700 individuals, Up to 2,000 European ancestry cardiovascular heart disease cases and controls	2p24.1	2	21014672	APOB	APOB			338			rs673548-?	rs673548		673548	intron_variant	0	NR	5e-42	41.30102999566398	(VLDL.total, fasting)	6.624	[NR] unit decrease	Illumina [335603]	N
rs571312	6e-42	Up to 125,931 European ancestry individuals	Body mass index	2010-11-17	20935630	Speliotes EK	2010-10-10	Nat Genet	www.ncbi.nlm.nih.gov/pubmed/20935630	Association analyses of 249,796 individuals reveal 18 new loci associated with body mass index.	Body mass index	Up to 123,865 European ancestry individuals	Up to 125,931 European ancestry individuals	18q21.32	18	60172536	MC4R	LOC105372153			105372153			rs571312-A	rs571312		571312	intergenic_variant	0	0.24	6e-42	41.221848749616356		0.23	[0.17-0.29] kg/m2 increase	Affymetrix, Illumina, Perlegen [~ 2800000] (imputed)	N
rs17366568	1e-41	13,795 European ancestry individuals	Adiponectin levels	2010-01-13	20018283	Heid IM	2009-12-02	Atherosclerosis	www.ncbi.nlm.nih.gov/pubmed/20018283	Clear detection of ADIPOQ locus as the major gene for plasma adiponectin: results of genome-wide association analyses including 4659 European individuals.	Adiponectin levels	4,659 European ancestry individuals	13,795 European ancestry individuals	3q27.3	3	186852664	ADIPOQ	ADIPOQ-AS1, ADIPOQ			100874095, 9370			rs17366568-G	rs17366568		17366568	non_coding_transcript_exon_variant	0	0.89	1e-41	41.0		0.13	[NR] log(ug/ml) increase	Affymetrix, Illumina [2585854] (imputed)	N
rs10938397	1e-40	up to 48,274 European ancestry male individuals, up to 39,864 European ancestry female individuals, 2,441 African American or Afro-Caribbean male individuals, 6,314 African American or Afro-Caribbean female individuals, 919 Filipino male individuals, 828 Filipino female individuals, 205 Seychelles male individuals, 287 Seychelles female individuals, 2,964 South Asian ancestry male individuals, 65…	Body mass index	2016-01-27	25673413	Locke AE	2015-02-12	Nature	www.ncbi.nlm.nih.gov/pubmed/25673413	Genetic studies of body mass index yield new insights for obesity biology.	Body mass index	up to 104,666 European ancestry male individuals, up to 132,115 European ancestry female individuals, 370 African American male individuals, 517 African American female individuals, 512 Hispanic male individuals, 764 Hispanic female individuals	up to 48,274 European ancestry male individuals, up to 39,864 European ancestry female individuals, 2,441 African American or Afro-Caribbean male individuals, 6,314 African American or Afro-Caribbean female individuals, 919 Filipino male individuals, 828 Filipino female individuals, 205 Seychelles male individuals, 287 Seychelles female individuals, 2,964 South Asian ancestry male individuals, 65…	4p12	4	45180510	GNPDA2	LOC105374441 - PRKRIRP9	105374441	100131309		255923	143235	rs10938397-G	rs10938397		10938397	intergenic_variant	1	0.428	1e-40	40.0		0.04	[0.034-0.046] kg/m2 increase	Affymetrix, Illumina [2550021]	N
rs6679677	1e-40	6,225 European ancestry cases, 6,946 European ancestry controls, 3,064 European ancestry trios from 2,828 families	Type 1 diabetes	2008-11-26	18978792	Cooper JD	2008-11-02	Nat Genet	www.ncbi.nlm.nih.gov/pubmed/18978792	Meta-analysis of genome-wide association study data identifies additional type 1 diabetes risk loci.	Type 1 diabetes	3,561 European ancestry cases, 4,646 European ancestry controls	6,225 European ancestry cases, 6,946 European ancestry controls, 3,064 European ancestry trios from 2,828 families	1p13.2	1	113761186	PTPN22	PHTF1 - RSBN1	10745	54665		1294	646	rs6679677-A	rs6679677		6679677	upstream_gene_variant	1	NR	1e-40	40.0				Affymetrix [up to 335565]	N
rs543874	2e-40	up to 48,274 European ancestry male individuals, up to 39,864 European ancestry female individuals, 2,441 African American or Afro-Caribbean male individuals, 6,314 African American or Afro-Caribbean female individuals, 919 Filipino male individuals, 828 Filipino female individuals, 205 Seychelles male individuals, 287 Seychelles female individuals, 2,964 South Asian ancestry male individuals, 65…	Body mass index	2016-01-27	25673413	Locke AE	2015-02-12	Nature	www.ncbi.nlm.nih.gov/pubmed/25673413	Genetic studies of body mass index yield new insights for obesity biology.	Body mass index	up to 104,666 European ancestry male individuals, up to 132,115 European ancestry female individuals, 370 African American male individuals, 517 African American female individuals, 512 Hispanic male individuals, 764 Hispanic female individuals	up to 48,274 European ancestry male individuals, up to 39,864 European ancestry female individuals, 2,441 African American or Afro-Caribbean male individuals, 6,314 African American or Afro-Caribbean female individuals, 919 Filipino male individuals, 828 Filipino female individuals, 205 Seychelles male individuals, 287 Seychelles female individuals, 2,964 South Asian ancestry male individuals, 65…	1q25.2	1	177920345	SEC16B	LOC105371627 - SEC16B	105371627	89866		94773	8762	rs543874-G	rs543874		543874	downstream_gene_variant	1	0.195	2e-40	39.69897000433602		0.05	[0.042-0.057] kg/m2 increase	Affymetrix, Illumina [2550021]	N
rs7903146	2e-40	2,881 lean type 2 diabetes cases, 8,702 obese type 2 diabetes cases, 18,957 controls	Type 2 diabetes	2012-08-07	22693455	Perry JR	2012-05-31	PLoS Genet	www.ncbi.nlm.nih.gov/pubmed/22693455	Stratifying type 2 diabetes cases by BMI identifies genetic risk variants in LAMA1 and enrichment for risk variants in lean compared to obese cases.	Type 2 diabetes	2,112 lean type 2 diabetes cases, 4,123 obese type 2 diabetes cases, 54,412 controls	2,881 lean type 2 diabetes cases, 8,702 obese type 2 diabetes cases, 18,957 controls	10q25.2	10	112998590	TCF7L2	TCF7L2			6934			rs7903146-T	rs7903146		7903146	intron_variant	0	0.29	2e-40	39.69897000433602	(Lean)	1.58	[1.47-1.68]	NR [NR]	N
rs9491696	2e-40	Up to 113,636 European ancestry individuals	Waist-hip ratio	2010-11-17	20935629	Heid IM	2010-10-10	Nat Genet	www.ncbi.nlm.nih.gov/pubmed/20935629	Meta-analysis identifies 13 new loci associated with waist-hip ratio and reveals sexual dimorphism in the genetic basis of fat distribution.	Waist-hip ratio	Up to 77,167 European ancestry individuals	Up to 113,636 European ancestry individuals	6q22.33	6	127131494	RSPO3	LOC105377988, RSPO3			105377988, 84870			rs9491696-G	rs9491696		9491696	intron_variant	0	0.48	2e-40	39.69897000433602		0.04	[NR] unit increase	Affymetrix, Illumina, Perlegen [up to 2850269] (imputed)	N
rs6711012	3e-40	65,332 European ancestry overweight individuals, 22,373 European ancestry class I obese individuals, 5,476 European ancestry class II obese individuals, 1,162 European ancestry class III obese individuals, up to 39,294 European ancestry controls	Obesity	2013-09-12	23563607	Berndt SI	2013-04-07	Nat Genet	www.ncbi.nlm.nih.gov/pubmed/23563607	Genome-wide meta-analysis identifies 11 new loci for anthropometric traits and provides insights into genetic architecture.	Obesity	93,015 European ancestry overweight individuals, 32,858 European ancestry class I obese individuals, 9,889 European ancestry class II obese individuals, 2,896 European ancestry class III obese individuals, up to 65,840 European ancestry controls	65,332 European ancestry overweight individuals, 22,373 European ancestry class I obese individuals, 5,476 European ancestry class II obese individuals, 1,162 European ancestry class III obese individuals, up to 39,294 European ancestry controls	2p25.3	2	624034	TMEM18	LOC105373352 - LOC105373353	105373352	105373353		62052	11603	rs6711012-C	rs6711012		6711012	intergenic_variant	1	0.82	3e-40	39.52287874528034	(Obesity class I)	1.18	[NR]	Affymetrix, Illumina [~ 2800000] (imputed)	N
rs6065904	4e-40	Up to 2,700 individuals, Up to 2,000 European ancestry cardiovascular heart disease cases and controls	Lipid metabolism phenotypes	2013-09-24	19936222	Chasman DI	2009-11-20	PLoS Genet	www.ncbi.nlm.nih.gov/pubmed/19936222	Forty-three loci associated with plasma lipoprotein size, concentration, and cholesterol content in genome-wide analysis.	Lipid metabolism phenotypes	Up to 17,296 European ancestry female individuals	Up to 2,700 individuals, Up to 2,000 European ancestry cardiovascular heart disease cases and controls	20q13.12	20	45906012	PLTP	PLTP			5360			rs6065904-?	rs6065904		6065904	intron_variant	0	NR	4e-40	39.39794000867204	(HDL.large, fasting)	0.689	[NR] unit decrease	Illumina [335603]	N
rs13021737	7e-40	up to 48,274 European ancestry male individuals, up to 39,864 European ancestry female individuals, 2,441 African American or Afro-Caribbean male individuals, 6,314 African American or Afro-Caribbean female individuals, 919 Filipino male individuals, 828 Filipino female individuals, 205 Seychelles male individuals, 287 Seychelles female individuals, 2,964 South Asian ancestry male individuals, 65…	Body mass index	2016-01-27	25673413	Locke AE	2015-02-12	Nature	www.ncbi.nlm.nih.gov/pubmed/25673413	Genetic studies of body mass index yield new insights for obesity biology.	Body mass index	up to 104,666 European ancestry male individuals, up to 132,115 European ancestry female individuals, 370 African American male individuals, 517 African American female individuals, 512 Hispanic male individuals, 764 Hispanic female individuals	up to 48,274 European ancestry male individuals, up to 39,864 European ancestry female individuals, 2,441 African American or Afro-Caribbean male individuals, 6,314 African American or Afro-Caribbean female individuals, 919 Filipino male individuals, 828 Filipino female individuals, 205 Seychelles male individuals, 287 Seychelles female individuals, 2,964 South Asian ancestry male individuals, 65…	2p25.3	2	632348	TMEM18	LOC105373352 - LOC105373353	105373352	105373353		70366	3289	rs13021737-G	rs13021737		13021737	intergenic_variant	1	0.828	7e-40	39.15490195998574	(EA, women)	0.069	[0.058-0.079] kg/m2 increase	Affymetrix, Illumina [2550021]	N
rs1532624	1e-39	Up to 2,700 individuals, Up to 2,000 European ancestry cardiovascular heart disease cases and controls	Lipid metabolism phenotypes	2013-09-24	19936222	Chasman DI	2009-11-20	PLoS Genet	www.ncbi.nlm.nih.gov/pubmed/19936222	Forty-three loci associated with plasma lipoprotein size, concentration, and cholesterol content in genome-wide analysis.	Lipid metabolism phenotypes	Up to 17,296 European ancestry female individuals	Up to 2,700 individuals, Up to 2,000 European ancestry cardiovascular heart disease cases and controls	16q13	16	56971567	CETP	CETP			1071			rs1532624-?	rs1532624		1532624	intron_variant	0	NR	1e-39	39.0	(APOA1.assay, fasting)	3.92	[NR] unit increase	Illumina [335603]	N
rs646776	4e-39	Up to 2,700 individuals, Up to 2,000 European ancestry cardiovascular heart disease cases and controls	Lipid metabolism phenotypes	2013-09-24	19936222	Chasman DI	2009-11-20	PLoS Genet	www.ncbi.nlm.nih.gov/pubmed/19936222	Forty-three loci associated with plasma lipoprotein size, concentration, and cholesterol content in genome-wide analysis.	Lipid metabolism phenotypes	Up to 17,296 European ancestry female individuals	Up to 2,700 individuals, Up to 2,000 European ancestry cardiovascular heart disease cases and controls	1p13.3	1	109275908	CELSR2, PSRC1, SPRT1	CELSR2 - PSRC1	1952	84722		152	3646	rs646776-?	rs646776		646776	downstream_gene_variant	1	NR	4e-39	38.39794000867204	(APOB.assay, fasting)	5.251	[NR] unit decrease	Illumina [335603]	N
rs1421085	6e-39	65,332 European ancestry overweight individuals, 22,373 European ancestry class I obese individuals, 5,476 European ancestry class II obese individuals, 1,162 European ancestry class III obese individuals, up to 39,294 European ancestry controls	Obesity	2013-09-12	23563607	Berndt SI	2013-04-07	Nat Genet	www.ncbi.nlm.nih.gov/pubmed/23563607	Genome-wide meta-analysis identifies 11 new loci for anthropometric traits and provides insights into genetic architecture.	Obesity	93,015 European ancestry overweight individuals, 32,858 European ancestry class I obese individuals, 9,889 European ancestry class II obese individuals, 2,896 European ancestry class III obese individuals, up to 65,840 European ancestry controls	65,332 European ancestry overweight individuals, 22,373 European ancestry class I obese individuals, 5,476 European ancestry class II obese individuals, 1,162 European ancestry class III obese individuals, up to 39,294 European ancestry controls	16q12.2	16	53767042	FTO	FTO			79068			rs1421085-C	rs1421085		1421085	intron_variant	0	0.41	6e-39	38.221848749616356	(Obesity class III)	1.45	[NR]	Affymetrix, Illumina [~ 2800000] (imputed)	N
rs12722495	1e-38	3,598 sibling cases	Type 1 diabetes autoantibodies	2011-09-21	21829393	Plagnol V	2011-08-04	PLoS Genet	www.ncbi.nlm.nih.gov/pubmed/21829393	Genome-wide association analysis of autoantibody positivity in type 1 diabetes cases.	Type 1 diabetes autoantibodies	12,501 European ancestry cases	3,598 sibling cases	10p15.1	10	6055320	IL2RA	IL2RA			3559			rs12722495-A	rs12722495		12722495	intron_variant	0	NR	1e-38	38.0	(T1D)	1.61	[NR]	Affymetrix, Illumina [NR]	N
rs3184504	2e-38	3,598 sibling cases	Type 1 diabetes autoantibodies	2011-09-21	21829393	Plagnol V	2011-08-04	PLoS Genet	www.ncbi.nlm.nih.gov/pubmed/21829393	Genome-wide association analysis of autoantibody positivity in type 1 diabetes cases.	Type 1 diabetes autoantibodies	12,501 European ancestry cases	3,598 sibling cases	12q24.12	12	111446804	SH2B3	SH2B3			10019			rs3184504-T	rs3184504		3184504	missense_variant	0	NR	2e-38	37.69897000433602	(T1D)	1.3	[NR]	Affymetrix, Illumina [NR]	N
rs7903146	2e-38	up to 2,512 Punjabi Sikh ancestry cases and 3,201 Punjabi Sikh ancestry controls, up to 16,128 South Asian ancestry cases and 23,846 South Asian ancestry controls, up to 16,746 East Asian ancestry cases and 16,961 East Asian ancestry controls, up to 8,130 European ancestry cases and 38,987 European ancestry controls	Type 2 diabetes	2013-03-27	23300278	Saxena R	2013-01-08	Diabetes	www.ncbi.nlm.nih.gov/pubmed/23300278	Genome-wide association study identifies a novel locus contributing to type 2 diabetes susceptibility in Sikhs of Punjabi origin from India.	Type 2 diabetes	842 Punjabi Sikh ancestry cases, 774 Punjabi Sikh ancestry controls	up to 2,512 Punjabi Sikh ancestry cases and 3,201 Punjabi Sikh ancestry controls, up to 16,128 South Asian ancestry cases and 23,846 South Asian ancestry controls, up to 16,746 East Asian ancestry cases and 16,961 East Asian ancestry controls, up to 8,130 European ancestry cases and 38,987 European ancestry controls	10q25.2	10	112998590	TCF7L2	TCF7L2			6934			rs7903146-T	rs7903146		7903146	intron_variant	0	0.3	2e-38	37.69897000433602	(South Asians, East Asians)	1.15	[1.12 - 1.17]	Illumina [1232008] (imputed)	N
rs10938397	3e-38	up to 48,274 European ancestry male individuals, up to 39,864 European ancestry female individuals, 2,441 African American or Afro-Caribbean male individuals, 6,314 African American or Afro-Caribbean female individuals, 919 Filipino male individuals, 828 Filipino female individuals, 205 Seychelles male individuals, 287 Seychelles female individuals, 2,964 South Asian ancestry male individuals, 65…	Body mass index	2016-01-27	25673413	Locke AE	2015-02-12	Nature	www.ncbi.nlm.nih.gov/pubmed/25673413	Genetic studies of body mass index yield new insights for obesity biology.	Body mass index	up to 104,666 European ancestry male individuals, up to 132,115 European ancestry female individuals, 370 African American male individuals, 517 African American female individuals, 512 Hispanic male individuals, 764 Hispanic female individuals	up to 48,274 European ancestry male individuals, up to 39,864 European ancestry female individuals, 2,441 African American or Afro-Caribbean male individuals, 6,314 African American or Afro-Caribbean female individuals, 919 Filipino male individuals, 828 Filipino female individuals, 205 Seychelles male individuals, 287 Seychelles female individuals, 2,964 South Asian ancestry male individuals, 65…	4p12	4	45180510	GNPDA2	LOC105374441 - PRKRIRP9	105374441	100131309		255923	143235	rs10938397-G	rs10938397		10938397	intergenic_variant	1	0.434	3e-38	37.52287874528034	(EA)	0.04	[0.034-0.046] kg/m2 increase	Affymetrix, Illumina [2550021]	N
rs780094	6e-38	up to 76,558 European ancestry individuals	Fasting glucose-related traits	2010-02-28	20081858	Dupuis J	2010-01-17	Nat Genet	www.ncbi.nlm.nih.gov/pubmed/20081858	New genetic loci implicated in fasting glucose homeostasis and their impact on type 2 diabetes risk.	Fasting glucose-related traits	up to 46,186 European ancestry individuals	up to 76,558 European ancestry individuals	2p23.3	2	27518370	GCKR	GCKR			2646			rs780094-C	rs780094		780094	intron_variant	0	0.62	6e-38	37.221848749616356	(FPG)			Affymetrix, Illumina [~ 2500000] (imputed)	N
rs1260326	1e-37	Up to 2,700 individuals, Up to 2,000 European ancestry cardiovascular heart disease cases and controls	Lipid metabolism phenotypes	2013-09-24	19936222	Chasman DI	2009-11-20	PLoS Genet	www.ncbi.nlm.nih.gov/pubmed/19936222	Forty-three loci associated with plasma lipoprotein size, concentration, and cholesterol content in genome-wide analysis.	Lipid metabolism phenotypes	Up to 17,296 European ancestry female individuals	Up to 2,700 individuals, Up to 2,000 European ancestry cardiovascular heart disease cases and controls	2p23.3	2	27508073	GCKR	GCKR			2646			rs1260326-?	rs1260326		1260326	missense_variant	0	NR	1e-37	37.0	(TG.assay, whole)	0.07	[NR] unit increase	Illumina [335603]	N
rs4803750	1e-37	Up to 2,700 individuals, Up to 2,000 European ancestry cardiovascular heart disease cases and controls	Lipid metabolism phenotypes	2013-09-24	19936222	Chasman DI	2009-11-20	PLoS Genet	www.ncbi.nlm.nih.gov/pubmed/19936222	Forty-three loci associated with plasma lipoprotein size, concentration, and cholesterol content in genome-wide analysis.	Lipid metabolism phenotypes	Up to 17,296 European ancestry female individuals	Up to 2,700 individuals, Up to 2,000 European ancestry cardiovascular heart disease cases and controls	19q13.32	19	44744370	2-APOE, APOC1	LOC105372417			105372417			rs4803750-?	rs4803750		4803750	upstream_gene_variant	0	NR	1e-37	37.0	(LDL-C.assay, whole)	9.284	[NR] unit decrease	Illumina [335603]	N
rs6065906	8e-37	Up to 2,700 individuals, Up to 2,000 European ancestry cardiovascular heart disease cases and controls	Lipid metabolism phenotypes	2013-09-24	19936222	Chasman DI	2009-11-20	PLoS Genet	www.ncbi.nlm.nih.gov/pubmed/19936222	Forty-three loci associated with plasma lipoprotein size, concentration, and cholesterol content in genome-wide analysis.	Lipid metabolism phenotypes	Up to 17,296 European ancestry female individuals	Up to 2,700 individuals, Up to 2,000 European ancestry cardiovascular heart disease cases and controls	20q13.12	20	45925376	PLTP	PLTP - PCIF1	5360	63935		13012	9298	rs6065906-?	rs6065906		6065906	regulatory_region_variant	1	NR	8e-37	36.096910013008056	(HDL.mean.size, fasting)	0.087	[NR] unit decrease	Illumina [335603]	N
rs13387347	2e-36	21,345 East Asian ancestry individuals	Fasting plasma glucose	2015-04-24	25187374	Hwang JY	2014-09-03	Diabetes	www.ncbi.nlm.nih.gov/pubmed/25187374	Genome-wide association meta-analysis identifies novel variants associated with fasting plasma glucose in East Asians.	Fasting plasma glucose	24,740 East Asian ancestry individuals	21,345 East Asian ancestry individuals	2q24.3	2	168898336	G6PC2, ABCC11	SPC25 - G6PC2	57405	57818		7902	2904	rs13387347-?	rs13387347		13387347	intron_variant	1	NR	2e-36	35.69897000433602		0.114	[0.096-0.132] unit increase	Affymetrix, Illumina [up to 2315813] (imputed)	N
rs1387153	2e-36	16,094 European ancestry individuals	Fasting plasma glucose	2009-01-07	19060909	Bouatia-Naji N	2008-12-07	Nat Genet	www.ncbi.nlm.nih.gov/pubmed/19060909	A variant near MTNR1B is associated with increased fasting plasma glucose levels and type 2 diabetes risk.	Fasting plasma glucose	2,151 European ancestry individuals	16,094 European ancestry individuals	11q14.3	11	92940662	MTNR1B	LOC105369431 - MTNR1B	105369431	4544		25033	28961	rs1387153-T	rs1387153		1387153	downstream_gene_variant	1	0.29	2e-36	35.69897000433602		0.07	[0.05-0.08] mmol/l increase	Illumina [308846]	N
rs538656	2e-36	65,332 European ancestry overweight individuals, 22,373 European ancestry class I obese individuals, 5,476 European ancestry class II obese individuals, 1,162 European ancestry class III obese individuals, up to 39,294 European ancestry controls	Obesity	2013-09-12	23563607	Berndt SI	2013-04-07	Nat Genet	www.ncbi.nlm.nih.gov/pubmed/23563607	Genome-wide meta-analysis identifies 11 new loci for anthropometric traits and provides insights into genetic architecture.	Obesity	93,015 European ancestry overweight individuals, 32,858 European ancestry class I obese individuals, 9,889 European ancestry class II obese individuals, 2,896 European ancestry class III obese individuals, up to 65,840 European ancestry controls	65,332 European ancestry overweight individuals, 22,373 European ancestry class I obese individuals, 5,476 European ancestry class II obese individuals, 1,162 European ancestry class III obese individuals, up to 39,294 European ancestry controls	18q21.32	18	60183189	MC4R	LOC105372154 - LOC105372155	105372154	105372155		5334	111251	rs538656-T	rs538656		538656	intergenic_variant	1	0.24	2e-36	35.69897000433602	(Obesity class I)	1.15	[NR]	Affymetrix, Illumina [~ 2800000] (imputed)	N
rs8050136	5e-36	Up to 11,036 European ancestry individuals, 32,615 individuals	Weight	2009-01-15	19079260	Thorleifsson G	2008-12-14	Nat Genet	www.ncbi.nlm.nih.gov/pubmed/19079260	Genome-wide association yields new sequence variants at seven loci that associate with measures of obesity.	Weight	72,598 European ancestry individuals, 1,160 African American individuals	Up to 11,036 European ancestry individuals, 32,615 individuals	16q12.2	16	53782363	FTO	FTO			79068			rs8050136-A	rs8050136		8050136	intron_variant	0	0.41	5e-36	35.30102999566398		7.05	[5.95-8.15] percentage SD increase	Illumina [305846]	N
rs1936805	8e-36	up to 36,570 European ancestry men, 30,172 European ancestry women, 915 Filipino ancestry men, 735 Filipino ancestry women, 2,351 African-American/Afro-Caribbean ancestry men, 6,258 African-American/Afro-Caribbean ancestry women, 2,285 South Asian ancestry men, 506 South Asian ancestry women, 195 Seychellois ancestry men, 266 Seychellois ancestry women	Waist-to-hip ratio adjusted for body mass index	2016-02-04	25673412	Shungin D	2015-02-12	Nature	www.ncbi.nlm.nih.gov/pubmed/25673412	New genetic loci link adipose and insulin biology to body fat distribution.	Waist-to-hip ratio adjusted for body mass index	up to 56,910 European ancestry men, up to 86,570 European ancestry women	up to 36,570 European ancestry men, 30,172 European ancestry women, 915 Filipino ancestry men, 735 Filipino ancestry women, 2,351 African-American/Afro-Caribbean ancestry men, 6,258 African-American/Afro-Caribbean ancestry women, 2,285 South Asian ancestry men, 506 South Asian ancestry women, 195 Seychellois ancestry men, 266 Seychellois ancestry women	6q22.33	6	127130971	RSPO3	RSPO3, LOC105377988			84870, 105377988			rs1936805-T	rs1936805		1936805	intron_variant	0	0.5166	8e-36	35.096910013008056		0.0414	[0.035-0.048] unit increase	Affymetrix, Illumina, Perlegen [up to 2542447] (imputed)	N
rs7903146	1e-35	3,607 Indo-European ancestry cases, 2,924 Indo-European ancestry controls, 1,184 Dravidian ancestry cases, 1,061 Dravidian ancestry controls, 11,285 European ancestry cases, 11,285 European ancestry controls	Type 2 diabetes	2013-03-19	23209189	Tabassum R	2012-12-03	Diabetes	www.ncbi.nlm.nih.gov/pubmed/23209189	Genome-wide association study for type 2 diabetes in Indians identifies a new susceptibility locus at 2q21.	Type 2 diabetes	1,101 Indo-European ancestry cases, 1,027 Indo-European ancestry controls	3,607 Indo-European ancestry cases, 2,924 Indo-European ancestry controls, 1,184 Dravidian ancestry cases, 1,061 Dravidian ancestry controls, 11,285 European ancestry cases, 11,285 European ancestry controls	10q25.2	10	112998590	TCF7L2	TCF7L2			6934			rs7903146-T	rs7903146		7903146	intron_variant	0	0.30	1e-35	35.0	(Indo-European South Asians)	1.51	[1.42-1.62]	Illumina [536420]	N
rs1260326	3e-35	Up to 2,700 individuals, Up to 2,000 European ancestry cardiovascular heart disease cases and controls	Lipid metabolism phenotypes	2013-09-24	19936222	Chasman DI	2009-11-20	PLoS Genet	www.ncbi.nlm.nih.gov/pubmed/19936222	Forty-three loci associated with plasma lipoprotein size, concentration, and cholesterol content in genome-wide analysis.	Lipid metabolism phenotypes	Up to 17,296 European ancestry female individuals	Up to 2,700 individuals, Up to 2,000 European ancestry cardiovascular heart disease cases and controls	2p23.3	2	27508073	GCKR	GCKR			2646			rs1260326-?	rs1260326		1260326	missense_variant	0	NR	3e-35	34.52287874528034	(TG.by.NMR, whole)	0.052	[NR] unit increase	Illumina [335603]	N
rs2820443	3e-35	up to 36,570 European ancestry men, 30,172 European ancestry women, 915 Filipino ancestry men, 735 Filipino ancestry women, 2,351 African-American/Afro-Caribbean ancestry men, 6,258 African-American/Afro-Caribbean ancestry women, 2,285 South Asian ancestry men, 506 South Asian ancestry women, 195 Seychellois ancestry men, 266 Seychellois ancestry women	Waist-to-hip ratio adjusted for body mass index	2016-02-04	25673412	Shungin D	2015-02-12	Nature	www.ncbi.nlm.nih.gov/pubmed/25673412	New genetic loci link adipose and insulin biology to body fat distribution.	Waist-to-hip ratio adjusted for body mass index	up to 56,910 European ancestry men, up to 86,570 European ancestry women	up to 36,570 European ancestry men, 30,172 European ancestry women, 915 Filipino ancestry men, 735 Filipino ancestry women, 2,351 African-American/Afro-Caribbean ancestry men, 6,258 African-American/Afro-Caribbean ancestry women, 2,285 South Asian ancestry men, 506 South Asian ancestry women, 195 Seychellois ancestry men, 266 Seychellois ancestry women	1q41	1	219580167	LYPLAL1	LOC102723886 - ZC3H11B	102723886	643136		22887	27760	rs2820443-T	rs2820443		2820443	regulatory_region_variant	1	0.7204	3e-35	34.52287874528034	(women)	0.0613	[0.051-0.071] unit increase	Affymetrix, Illumina, Perlegen [up to 2542447] (imputed)	N
rs543874	3e-35	up to 48,274 European ancestry male individuals, up to 39,864 European ancestry female individuals, 2,441 African American or Afro-Caribbean male individuals, 6,314 African American or Afro-Caribbean female individuals, 919 Filipino male individuals, 828 Filipino female individuals, 205 Seychelles male individuals, 287 Seychelles female individuals, 2,964 South Asian ancestry male individuals, 65…	Body mass index	2016-01-27	25673413	Locke AE	2015-02-12	Nature	www.ncbi.nlm.nih.gov/pubmed/25673413	Genetic studies of body mass index yield new insights for obesity biology.	Body mass index	up to 104,666 European ancestry male individuals, up to 132,115 European ancestry female individuals, 370 African American male individuals, 517 African American female individuals, 512 Hispanic male individuals, 764 Hispanic female individuals	up to 48,274 European ancestry male individuals, up to 39,864 European ancestry female individuals, 2,441 African American or Afro-Caribbean male individuals, 6,314 African American or Afro-Caribbean female individuals, 919 Filipino male individuals, 828 Filipino female individuals, 205 Seychelles male individuals, 287 Seychelles female individuals, 2,964 South Asian ancestry male individuals, 65…	1q25.2	1	177920345	SEC16B	LOC105371627 - SEC16B	105371627	89866		94773	8762	rs543874-G	rs543874		543874	downstream_gene_variant	1	0.193	3e-35	34.52287874528034	(EA)	0.048	[0.041-0.056] kg/m2 increase	Affymetrix, Illumina [2550021]	N
rs7903146	3e-35	up to 2,512 Punjabi Sikh ancestry cases and 3,201 Punjabi Sikh ancestry controls, up to 16,128 South Asian ancestry cases and 23,846 South Asian ancestry controls, up to 16,746 East Asian ancestry cases and 16,961 East Asian ancestry controls, up to 8,130 European ancestry cases and 38,987 European ancestry controls	Type 2 diabetes	2013-03-27	23300278	Saxena R	2013-01-08	Diabetes	www.ncbi.nlm.nih.gov/pubmed/23300278	Genome-wide association study identifies a novel locus contributing to type 2 diabetes susceptibility in Sikhs of Punjabi origin from India.	Type 2 diabetes	842 Punjabi Sikh ancestry cases, 774 Punjabi Sikh ancestry controls	up to 2,512 Punjabi Sikh ancestry cases and 3,201 Punjabi Sikh ancestry controls, up to 16,128 South Asian ancestry cases and 23,846 South Asian ancestry controls, up to 16,746 East Asian ancestry cases and 16,961 East Asian ancestry controls, up to 8,130 European ancestry cases and 38,987 European ancestry controls	10q25.2	10	112998590	TCF7L2	TCF7L2			6934			rs7903146-T	rs7903146		7903146	intron_variant	0	0.3	3e-35	34.52287874528034	(South Asians)	1.15	[1.13 - 1.18]	Illumina [1232008] (imputed)	N
rs1936805	4e-35	up to 36,570 European ancestry men, 30,172 European ancestry women, 915 Filipino ancestry men, 735 Filipino ancestry women, 2,351 African-American/Afro-Caribbean ancestry men, 6,258 African-American/Afro-Caribbean ancestry women, 2,285 South Asian ancestry men, 506 South Asian ancestry women, 195 Seychellois ancestry men, 266 Seychellois ancestry women	Waist-to-hip ratio adjusted for body mass index	2016-02-04	25673412	Shungin D	2015-02-12	Nature	www.ncbi.nlm.nih.gov/pubmed/25673412	New genetic loci link adipose and insulin biology to body fat distribution.	Waist-to-hip ratio adjusted for body mass index	up to 56,910 European ancestry men, up to 86,570 European ancestry women	up to 36,570 European ancestry men, 30,172 European ancestry women, 915 Filipino ancestry men, 735 Filipino ancestry women, 2,351 African-American/Afro-Caribbean ancestry men, 6,258 African-American/Afro-Caribbean ancestry women, 2,285 South Asian ancestry men, 506 South Asian ancestry women, 195 Seychellois ancestry men, 266 Seychellois ancestry women	6q22.33	6	127130971	RSPO3	RSPO3, LOC105377988			84870, 105377988			rs1936805-T	rs1936805		1936805	intron_variant	0	0.5109	4e-35	34.39794000867204	(EA)	0.0425	[0.036-0.049] unit increase	Affymetrix, Illumina, Perlegen [up to 2542447] (imputed)	N
rs2820443	6e-35	up to 36,570 European ancestry men, 30,172 European ancestry women, 915 Filipino ancestry men, 735 Filipino ancestry women, 2,351 African-American/Afro-Caribbean ancestry men, 6,258 African-American/Afro-Caribbean ancestry women, 2,285 South Asian ancestry men, 506 South Asian ancestry women, 195 Seychellois ancestry men, 266 Seychellois ancestry women	Waist-to-hip ratio adjusted for body mass index	2016-02-04	25673412	Shungin D	2015-02-12	Nature	www.ncbi.nlm.nih.gov/pubmed/25673412	New genetic loci link adipose and insulin biology to body fat distribution.	Waist-to-hip ratio adjusted for body mass index	up to 56,910 European ancestry men, up to 86,570 European ancestry women	up to 36,570 European ancestry men, 30,172 European ancestry women, 915 Filipino ancestry men, 735 Filipino ancestry women, 2,351 African-American/Afro-Caribbean ancestry men, 6,258 African-American/Afro-Caribbean ancestry women, 2,285 South Asian ancestry men, 506 South Asian ancestry women, 195 Seychellois ancestry men, 266 Seychellois ancestry women	1q41	1	219580167	LYPLAL1	LOC102723886 - ZC3H11B	102723886	643136		22887	27760	rs2820443-T	rs2820443		2820443	regulatory_region_variant	1	0.7168	6e-35	34.221848749616356	(EA, women)	0.0616	[0.052-0.071] unit increase	Affymetrix, Illumina, Perlegen [up to 2542447] (imputed)	N
rs6711012	6e-35	65,332 European ancestry overweight individuals, 22,373 European ancestry class I obese individuals, 5,476 European ancestry class II obese individuals, 1,162 European ancestry class III obese individuals, up to 39,294 European ancestry controls	Obesity	2013-09-12	23563607	Berndt SI	2013-04-07	Nat Genet	www.ncbi.nlm.nih.gov/pubmed/23563607	Genome-wide meta-analysis identifies 11 new loci for anthropometric traits and provides insights into genetic architecture.	Obesity	93,015 European ancestry overweight individuals, 32,858 European ancestry class I obese individuals, 9,889 European ancestry class II obese individuals, 2,896 European ancestry class III obese individuals, up to 65,840 European ancestry controls	65,332 European ancestry overweight individuals, 22,373 European ancestry class I obese individuals, 5,476 European ancestry class II obese individuals, 1,162 European ancestry class III obese individuals, up to 39,294 European ancestry controls	2p25.3	2	624034	TMEM18	LOC105373352 - LOC105373353	105373352	105373353		62052	11603	rs6711012-C	rs6711012		6711012	intergenic_variant	1	0.82	6e-35	34.221848749616356	(Overweight)	1.11	[NR]	Affymetrix, Illumina [~ 2800000] (imputed)	N
rs7903146	2e-34	2,617 European ancestry cases, 2,894 European ancestry controls	Type 2 diabetes	2008-06-16	17293876	Sladek R	2007-02-11	Nature	www.ncbi.nlm.nih.gov/pubmed/17293876	A genome-wide association study identifies novel risk loci for type 2 diabetes.	Type 2 diabetes	661 European ancestry cases, 614 European ancestry controls	2,617 European ancestry cases, 2,894 European ancestry controls	10q25.2	10	112998590	TCF7L2	TCF7L2			6934			rs7903146-T	rs7903146		7903146	intron_variant	0	0.30	2e-34	33.69897000433602		1.65	[1.28, 2.02]	Illumina [392935]	N
rs10938397	3e-34	65,332 European ancestry overweight individuals, 22,373 European ancestry class I obese individuals, 5,476 European ancestry class II obese individuals, 1,162 European ancestry class III obese individuals, up to 39,294 European ancestry controls	Obesity	2013-09-12	23563607	Berndt SI	2013-04-07	Nat Genet	www.ncbi.nlm.nih.gov/pubmed/23563607	Genome-wide meta-analysis identifies 11 new loci for anthropometric traits and provides insights into genetic architecture.	Obesity	93,015 European ancestry overweight individuals, 32,858 European ancestry class I obese individuals, 9,889 European ancestry class II obese individuals, 2,896 European ancestry class III obese individuals, up to 65,840 European ancestry controls	65,332 European ancestry overweight individuals, 22,373 European ancestry class I obese individuals, 5,476 European ancestry class II obese individuals, 1,162 European ancestry class III obese individuals, up to 39,294 European ancestry controls	4p12	4	45180510	GNPDA2	LOC105374441 - PRKRIRP9	105374441	100131309		255923	143235	rs10938397-G	rs10938397		10938397	intergenic_variant	1	0.43	3e-34	33.52287874528034	(Obesity class I)	1.12	[NR]	Affymetrix, Illumina [~ 2800000] (imputed)	N
rs1358980	4e-34	up to 36,570 European ancestry men, 30,172 European ancestry women, 915 Filipino ancestry men, 735 Filipino ancestry women, 2,351 African-American/Afro-Caribbean ancestry men, 6,258 African-American/Afro-Caribbean ancestry women, 2,285 South Asian ancestry men, 506 South Asian ancestry women, 195 Seychellois ancestry men, 266 Seychellois ancestry women	Waist-to-hip ratio adjusted for body mass index	2016-02-04	25673412	Shungin D	2015-02-12	Nature	www.ncbi.nlm.nih.gov/pubmed/25673412	New genetic loci link adipose and insulin biology to body fat distribution.	Waist-to-hip ratio adjusted for body mass index	up to 56,910 European ancestry men, up to 86,570 European ancestry women	up to 36,570 European ancestry men, 30,172 European ancestry women, 915 Filipino ancestry men, 735 Filipino ancestry women, 2,351 African-American/Afro-Caribbean ancestry men, 6,258 African-American/Afro-Caribbean ancestry women, 2,285 South Asian ancestry men, 506 South Asian ancestry women, 195 Seychellois ancestry men, 266 Seychellois ancestry women	6p21.1	6	43796814	VEGFA	VEGFA - LOC105375070	7422	105375070		10327	307	rs1358980-T	rs1358980		1358980	regulatory_region_variant	1	0.466	4e-34	33.39794000867204	(EA, women)	0.0595	[0.05-0.069] unit increase	Affymetrix, Illumina, Perlegen [up to 2542447] (imputed)	N
rs6567160	5e-34	up to 48,274 European ancestry male individuals, up to 39,864 European ancestry female individuals, 2,441 African American or Afro-Caribbean male individuals, 6,314 African American or Afro-Caribbean female individuals, 919 Filipino male individuals, 828 Filipino female individuals, 205 Seychelles male individuals, 287 Seychelles female individuals, 2,964 South Asian ancestry male individuals, 65…	Body mass index	2016-01-27	25673413	Locke AE	2015-02-12	Nature	www.ncbi.nlm.nih.gov/pubmed/25673413	Genetic studies of body mass index yield new insights for obesity biology.	Body mass index	up to 104,666 European ancestry male individuals, up to 132,115 European ancestry female individuals, 370 African American male individuals, 517 African American female individuals, 512 Hispanic male individuals, 764 Hispanic female individuals	up to 48,274 European ancestry male individuals, up to 39,864 European ancestry female individuals, 2,441 African American or Afro-Caribbean male individuals, 6,314 African American or Afro-Caribbean female individuals, 919 Filipino male individuals, 828 Filipino female individuals, 205 Seychelles male individuals, 287 Seychelles female individuals, 2,964 South Asian ancestry male individuals, 65…	18q21.32	18	60161902	MC4R	RPS3AP49 - LOC105372153	400652	105372153		11495	5795	rs6567160-C	rs6567160		6567160	upstream_gene_variant	1	0.237	5e-34	33.30102999566398	(EA, women)	0.056	[0.047-0.065] kg/m2 increase	Affymetrix, Illumina [2550021]	N
rs998584	7e-34	up to 36,570 European ancestry men, 30,172 European ancestry women, 915 Filipino ancestry men, 735 Filipino ancestry women, 2,351 African-American/Afro-Caribbean ancestry men, 6,258 African-American/Afro-Caribbean ancestry women, 2,285 South Asian ancestry men, 506 South Asian ancestry women, 195 Seychellois ancestry men, 266 Seychellois ancestry women	Waist-to-hip ratio adjusted for body mass index	2016-02-04	25673412	Shungin D	2015-02-12	Nature	www.ncbi.nlm.nih.gov/pubmed/25673412	New genetic loci link adipose and insulin biology to body fat distribution.	Waist-to-hip ratio adjusted for body mass index	up to 56,910 European ancestry men, up to 86,570 European ancestry women	up to 36,570 European ancestry men, 30,172 European ancestry women, 915 Filipino ancestry men, 735 Filipino ancestry women, 2,351 African-American/Afro-Caribbean ancestry men, 6,258 African-American/Afro-Caribbean ancestry women, 2,285 South Asian ancestry men, 506 South Asian ancestry women, 195 Seychellois ancestry men, 266 Seychellois ancestry women	6p21.1	6	43790159	VEGFA	VEGFA - LOC105375070	7422	105375070		3672	6962	rs998584-A	rs998584		998584	downstream_gene_variant	1	0.4827	7e-34	33.15490195998574	(EA, women)	0.0631	[0.053-0.073] unit increase	Affymetrix, Illumina, Perlegen [up to 2542447] (imputed)	N
rs543874	1e-33	up to 48,274 European ancestry male individuals, up to 39,864 European ancestry female individuals, 2,441 African American or Afro-Caribbean male individuals, 6,314 African American or Afro-Caribbean female individuals, 919 Filipino male individuals, 828 Filipino female individuals, 205 Seychelles male individuals, 287 Seychelles female individuals, 2,964 South Asian ancestry male individuals, 65…	Body mass index	2016-01-27	25673413	Locke AE	2015-02-12	Nature	www.ncbi.nlm.nih.gov/pubmed/25673413	Genetic studies of body mass index yield new insights for obesity biology.	Body mass index	up to 104,666 European ancestry male individuals, up to 132,115 European ancestry female individuals, 370 African American male individuals, 517 African American female individuals, 512 Hispanic male individuals, 764 Hispanic female individuals	up to 48,274 European ancestry male individuals, up to 39,864 European ancestry female individuals, 2,441 African American or Afro-Caribbean male individuals, 6,314 African American or Afro-Caribbean female individuals, 919 Filipino male individuals, 828 Filipino female individuals, 205 Seychelles male individuals, 287 Seychelles female individuals, 2,964 South Asian ancestry male individuals, 65…	1q25.2	1	177920345	SEC16B	LOC105371627 - SEC16B	105371627	89866		94773	8762	rs543874-G	rs543874		543874	downstream_gene_variant	1	0.194	1e-33	33.0	(EA, women)	0.06	[0.051-0.07] kg/m2 increase	Affymetrix, Illumina [2550021]	N
rs1358980	2e-33	up to 36,570 European ancestry men, 30,172 European ancestry women, 915 Filipino ancestry men, 735 Filipino ancestry women, 2,351 African-American/Afro-Caribbean ancestry men, 6,258 African-American/Afro-Caribbean ancestry women, 2,285 South Asian ancestry men, 506 South Asian ancestry women, 195 Seychellois ancestry men, 266 Seychellois ancestry women	Waist-to-hip ratio adjusted for body mass index	2016-02-04	25673412	Shungin D	2015-02-12	Nature	www.ncbi.nlm.nih.gov/pubmed/25673412	New genetic loci link adipose and insulin biology to body fat distribution.	Waist-to-hip ratio adjusted for body mass index	up to 56,910 European ancestry men, up to 86,570 European ancestry women	up to 36,570 European ancestry men, 30,172 European ancestry women, 915 Filipino ancestry men, 735 Filipino ancestry women, 2,351 African-American/Afro-Caribbean ancestry men, 6,258 African-American/Afro-Caribbean ancestry women, 2,285 South Asian ancestry men, 506 South Asian ancestry women, 195 Seychellois ancestry men, 266 Seychellois ancestry women	6p21.1	6	43796814	VEGFA	VEGFA - LOC105375070	7422	105375070		10327	307	rs1358980-T	rs1358980		1358980	regulatory_region_variant	1	0.459	2e-33	32.69897000433602	(women)	0.0579	[0.048-0.067] unit increase	Affymetrix, Illumina, Perlegen [up to 2542447] (imputed)	N
rs998584	8e-33	up to 36,570 European ancestry men, 30,172 European ancestry women, 915 Filipino ancestry men, 735 Filipino ancestry women, 2,351 African-American/Afro-Caribbean ancestry men, 6,258 African-American/Afro-Caribbean ancestry women, 2,285 South Asian ancestry men, 506 South Asian ancestry women, 195 Seychellois ancestry men, 266 Seychellois ancestry women	Waist-to-hip ratio adjusted for body mass index	2016-02-04	25673412	Shungin D	2015-02-12	Nature	www.ncbi.nlm.nih.gov/pubmed/25673412	New genetic loci link adipose and insulin biology to body fat distribution.	Waist-to-hip ratio adjusted for body mass index	up to 56,910 European ancestry men, up to 86,570 European ancestry women	up to 36,570 European ancestry men, 30,172 European ancestry women, 915 Filipino ancestry men, 735 Filipino ancestry women, 2,351 African-American/Afro-Caribbean ancestry men, 6,258 African-American/Afro-Caribbean ancestry women, 2,285 South Asian ancestry men, 506 South Asian ancestry women, 195 Seychellois ancestry men, 266 Seychellois ancestry women	6p21.1	6	43790159	VEGFA	VEGFA - LOC105375070	7422	105375070		3672	6962	rs998584-A	rs998584		998584	downstream_gene_variant	1	0.4727	8e-33	32.096910013008056	(women)	0.061	[0.051-0.071] unit increase	Affymetrix, Illumina, Perlegen [up to 2542447] (imputed)	N
rs1260326	4e-32	Up to 2,700 individuals, Up to 2,000 European ancestry cardiovascular heart disease cases and controls	Lipid metabolism phenotypes	2013-09-24	19936222	Chasman DI	2009-11-20	PLoS Genet	www.ncbi.nlm.nih.gov/pubmed/19936222	Forty-three loci associated with plasma lipoprotein size, concentration, and cholesterol content in genome-wide analysis.	Lipid metabolism phenotypes	Up to 17,296 European ancestry female individuals	Up to 2,700 individuals, Up to 2,000 European ancestry cardiovascular heart disease cases and controls	2p23.3	2	27508073	GCKR	GCKR			2646			rs1260326-?	rs1260326		1260326	missense_variant	0	NR	4e-32	31.397940008672037	(TG.assay, fasting)	0.075	[NR] unit increase	Illumina [335603]	N
rs10195252	2e-31	up to 36,570 European ancestry men, 30,172 European ancestry women, 915 Filipino ancestry men, 735 Filipino ancestry women, 2,351 African-American/Afro-Caribbean ancestry men, 6,258 African-American/Afro-Caribbean ancestry women, 2,285 South Asian ancestry men, 506 South Asian ancestry women, 195 Seychellois ancestry men, 266 Seychellois ancestry women	Waist-to-hip ratio adjusted for body mass index	2016-02-04	25673412	Shungin D	2015-02-12	Nature	www.ncbi.nlm.nih.gov/pubmed/25673412	New genetic loci link adipose and insulin biology to body fat distribution.	Waist-to-hip ratio adjusted for body mass index	up to 56,910 European ancestry men, up to 86,570 European ancestry women	up to 36,570 European ancestry men, 30,172 European ancestry women, 915 Filipino ancestry men, 735 Filipino ancestry women, 2,351 African-American/Afro-Caribbean ancestry men, 6,258 African-American/Afro-Caribbean ancestry women, 2,285 South Asian ancestry men, 506 South Asian ancestry women, 195 Seychellois ancestry men, 266 Seychellois ancestry women	2q24.3	2	164656581	GRB14, COBLL1	LOC101929615			101929615			rs10195252-T	rs10195252		10195252	intron_variant	0	0.5807	2e-31	30.69897000433602	(women)	0.0524	[0.044-0.061] unit increase	Affymetrix, Illumina, Perlegen [up to 2542447] (imputed)	N
rs6511720	2e-31	Up to 2,700 individuals, Up to 2,000 European ancestry cardiovascular heart disease cases and controls	Lipid metabolism phenotypes	2013-09-24	19936222	Chasman DI	2009-11-20	PLoS Genet	www.ncbi.nlm.nih.gov/pubmed/19936222	Forty-three loci associated with plasma lipoprotein size, concentration, and cholesterol content in genome-wide analysis.	Lipid metabolism phenotypes	Up to 17,296 European ancestry female individuals	Up to 2,700 individuals, Up to 2,000 European ancestry cardiovascular heart disease cases and controls	19p13.2	19	11091630	LDLR	LDLR			3949			rs6511720-?	rs6511720		6511720	intron_variant	0	NR	2e-31	30.69897000433602	(LDL-C.assay, whole)	6.532	[NR] unit decrease	Illumina [335603]	N
rs7903146	2e-31	5,065 European ancestry cases, 5,785 European ancestry controls	Type 2 diabetes	2008-06-16	17463246	Saxena R	2007-04-26	Science	www.ncbi.nlm.nih.gov/pubmed/17463246	Genome-wide association analysis identifies loci for type 2 diabetes and triglyceride levels.	Type 2 diabetes	1,464 European ancestry cases, 1,467 European ancestry controls	5,065 European ancestry cases, 5,785 European ancestry controls	10q25.2	10	112998590	TCF7L2	TCF7L2			6934			rs7903146-T	rs7903146		7903146	intron_variant	0	0.26	2e-31	30.69897000433602		1.38	[1.31-1.46]	Affymetrix [386731]	N
rs506585	3e-31	Up to 2,700 individuals, Up to 2,000 European ancestry cardiovascular heart disease cases and controls	Lipid metabolism phenotypes	2013-09-24	19936222	Chasman DI	2009-11-20	PLoS Genet	www.ncbi.nlm.nih.gov/pubmed/19936222	Forty-three loci associated with plasma lipoprotein size, concentration, and cholesterol content in genome-wide analysis.	Lipid metabolism phenotypes	Up to 17,296 European ancestry female individuals	Up to 2,700 individuals, Up to 2,000 European ancestry cardiovascular heart disease cases and controls	2p24.1	2	21174310	APOB	TDRD15 - LOC105374317	100129278	105374317		26917	91656	rs506585-?	rs506585		506585	intergenic_variant	1	NR	3e-31	30.522878745280337	(APOB.assay, whole)	4.093	[NR] unit decrease	Illumina [335603]	N
rs10938397	4e-31	Up to 125,931 European ancestry individuals	Body mass index	2010-11-17	20935630	Speliotes EK	2010-10-10	Nat Genet	www.ncbi.nlm.nih.gov/pubmed/20935630	Association analyses of 249,796 individuals reveal 18 new loci associated with body mass index.	Body mass index	Up to 123,865 European ancestry individuals	Up to 125,931 European ancestry individuals	4p12	4	45180510	GNPDA2	LOC105374441 - PRKRIRP9	105374441	100131309		255923	143235	rs10938397-G	rs10938397		10938397	intergenic_variant	1	0.43	4e-31	30.397940008672037		0.18	[0.14-0.22] kg/m2 increase	Affymetrix, Illumina, Perlegen [~ 2800000] (imputed)	N
rs1128249	5e-31	up to 36,570 European ancestry men, 30,172 European ancestry women, 915 Filipino ancestry men, 735 Filipino ancestry women, 2,351 African-American/Afro-Caribbean ancestry men, 6,258 African-American/Afro-Caribbean ancestry women, 2,285 South Asian ancestry men, 506 South Asian ancestry women, 195 Seychellois ancestry men, 266 Seychellois ancestry women	Waist-to-hip ratio adjusted for body mass index	2016-02-04	25673412	Shungin D	2015-02-12	Nature	www.ncbi.nlm.nih.gov/pubmed/25673412	New genetic loci link adipose and insulin biology to body fat distribution.	Waist-to-hip ratio adjusted for body mass index	up to 56,910 European ancestry men, up to 86,570 European ancestry women	up to 36,570 European ancestry men, 30,172 European ancestry women, 915 Filipino ancestry men, 735 Filipino ancestry women, 2,351 African-American/Afro-Caribbean ancestry men, 6,258 African-American/Afro-Caribbean ancestry women, 2,285 South Asian ancestry men, 506 South Asian ancestry women, 195 Seychellois ancestry men, 266 Seychellois ancestry women	2q24.3	2	164672114	COBLL1	LOC101929615 - COBLL1	101929615	22837		4218	8071	rs1128249-G	rs1128249		1128249	intron_variant	1	0.5846	5e-31	30.30102999566398	(women)	0.0526	[0.044-0.061] unit increase	Affymetrix, Illumina, Perlegen [up to 2542447] (imputed)	N
rs1936805	5e-31	up to 36,570 European ancestry men, 30,172 European ancestry women, 915 Filipino ancestry men, 735 Filipino ancestry women, 2,351 African-American/Afro-Caribbean ancestry men, 6,258 African-American/Afro-Caribbean ancestry women, 2,285 South Asian ancestry men, 506 South Asian ancestry women, 195 Seychellois ancestry men, 266 Seychellois ancestry women	Waist-to-hip ratio adjusted for body mass index	2016-02-04	25673412	Shungin D	2015-02-12	Nature	www.ncbi.nlm.nih.gov/pubmed/25673412	New genetic loci link adipose and insulin biology to body fat distribution.	Waist-to-hip ratio adjusted for body mass index	up to 56,910 European ancestry men, up to 86,570 European ancestry women	up to 36,570 European ancestry men, 30,172 European ancestry women, 915 Filipino ancestry men, 735 Filipino ancestry women, 2,351 African-American/Afro-Caribbean ancestry men, 6,258 African-American/Afro-Caribbean ancestry women, 2,285 South Asian ancestry men, 506 South Asian ancestry women, 195 Seychellois ancestry men, 266 Seychellois ancestry women	6q22.33	6	127130971	RSPO3	RSPO3, LOC105377988			84870, 105377988			rs1936805-T	rs1936805		1936805	intron_variant	0	0.5153	5e-31	30.30102999566398	(women)	0.0514	[0.043-0.06] unit increase	Affymetrix, Illumina, Perlegen [up to 2542447] (imputed)	N
rs2207139	8e-31	up to 48,274 European ancestry male individuals, up to 39,864 European ancestry female individuals, 2,441 African American or Afro-Caribbean male individuals, 6,314 African American or Afro-Caribbean female individuals, 919 Filipino male individuals, 828 Filipino female individuals, 205 Seychelles male individuals, 287 Seychelles female individuals, 2,964 South Asian ancestry male individuals, 65…	Body mass index	2016-01-27	25673413	Locke AE	2015-02-12	Nature	www.ncbi.nlm.nih.gov/pubmed/25673413	Genetic studies of body mass index yield new insights for obesity biology.	Body mass index	up to 104,666 European ancestry male individuals, up to 132,115 European ancestry female individuals, 370 African American male individuals, 517 African American female individuals, 512 Hispanic male individuals, 764 Hispanic female individuals	up to 48,274 European ancestry male individuals, up to 39,864 European ancestry female individuals, 2,441 African American or Afro-Caribbean male individuals, 6,314 African American or Afro-Caribbean female individuals, 919 Filipino male individuals, 828 Filipino female individuals, 205 Seychelles male individuals, 287 Seychelles female individuals, 2,964 South Asian ancestry male individuals, 65…	6p12.3	6	50877777	TFAP2B	RPS17P5 - FTH1P5	442216	2509		20090	34773	rs2207139-G	rs2207139		2207139	intergenic_variant	1	0.176	8e-31	30.096910013008056		0.045	[0.037-0.052] kg/m2 increase	Affymetrix, Illumina [2550021]	N
rs7903146	1e-30	5,579 European ancestry cases, 7,096 European ancestry controls	Type 2 diabetes and other traits	2009-09-29	19734900	Rung J	2009-09-06	Nat Genet	www.ncbi.nlm.nih.gov/pubmed/19734900	Genetic variant near IRS1 is associated with type 2 diabetes, insulin resistance and hyperinsulinemia.	Type 2 diabetes and other traits	679 European ancestry cases, 697 European ancestry controls	5,579 European ancestry cases, 7,096 European ancestry controls	10q25.2	10	112998590	TCF7L2	TCF7L2			6934			rs7903146-T	rs7903146		7903146	intron_variant	0	0.27	1e-30	30.0		1.48	[1.39-1.57]	Illumina [392365]	N
rs7412	2e-30	1,719 Filipino ancestry offsprings	Lipid traits	2014-04-04	24023260	Wu Y	2013-09-10	J Lipid Res	www.ncbi.nlm.nih.gov/pubmed/24023260	Genetic association with lipids in Filipinos: waist circumference modifies an APOA5 effect on triglyceride levels.	Lipid traits	1,782 Filipino ancestry mothers	1,719 Filipino ancestry offsprings	19q13.32	19	44908822	APOE	APOE			348			rs7412-T	rs7412		7412	missense_variant	0	0.12	2e-30	29.69897000433602	(TC)	0.09	[0.070-0.110] unit decrease	Affymetrix [~ 3700000] (imputed)	N
rs1936805	4e-30	up to 36,570 European ancestry men, 30,172 European ancestry women, 915 Filipino ancestry men, 735 Filipino ancestry women, 2,351 African-American/Afro-Caribbean ancestry men, 6,258 African-American/Afro-Caribbean ancestry women, 2,285 South Asian ancestry men, 506 South Asian ancestry women, 195 Seychellois ancestry men, 266 Seychellois ancestry women	Waist-to-hip ratio adjusted for body mass index	2016-02-04	25673412	Shungin D	2015-02-12	Nature	www.ncbi.nlm.nih.gov/pubmed/25673412	New genetic loci link adipose and insulin biology to body fat distribution.	Waist-to-hip ratio adjusted for body mass index	up to 56,910 European ancestry men, up to 86,570 European ancestry women	up to 36,570 European ancestry men, 30,172 European ancestry women, 915 Filipino ancestry men, 735 Filipino ancestry women, 2,351 African-American/Afro-Caribbean ancestry men, 6,258 African-American/Afro-Caribbean ancestry women, 2,285 South Asian ancestry men, 506 South Asian ancestry women, 195 Seychellois ancestry men, 266 Seychellois ancestry women	6q22.33	6	127130971	RSPO3	RSPO3, LOC105377988			84870, 105377988			rs1936805-T	rs1936805		1936805	intron_variant	0	0.5106	4e-30	29.397940008672037	(EA, women)	0.0517	[0.043-0.061] unit increase	Affymetrix, Illumina, Perlegen [up to 2542447] (imputed)	N
rs3865188	4e-30	1,774 Filipino ancestry offspring	Adiponectin levels	2010-10-07	20876611	Wu Y	2010-09-27	Hum Mol Genet	www.ncbi.nlm.nih.gov/pubmed/20876611	Genome-wide association study for adiponectin levels in Filipino women identifies CDH13 and a novel uncommon haplotype at KNG1-ADIPOQ.	Adiponectin levels	1,776 Filipino ancestry female individuals	1,774 Filipino ancestry offspring	16q23.3	16	82617112	CDH13	LOC101928392 - CDH13	101928392	1012		41651	9682	rs3865188-T	rs3865188		3865188	intergenic_variant	1	0.47	4e-30	29.397940008672037		0.11	[0.09-0.13] unit decrease	Affymetrix [2073674] (imputed)	N
rs10195252	5e-30	up to 36,570 European ancestry men, 30,172 European ancestry women, 915 Filipino ancestry men, 735 Filipino ancestry women, 2,351 African-American/Afro-Caribbean ancestry men, 6,258 African-American/Afro-Caribbean ancestry women, 2,285 South Asian ancestry men, 506 South Asian ancestry women, 195 Seychellois ancestry men, 266 Seychellois ancestry women	Waist-to-hip ratio adjusted for body mass index	2016-02-04	25673412	Shungin D	2015-02-12	Nature	www.ncbi.nlm.nih.gov/pubmed/25673412	New genetic loci link adipose and insulin biology to body fat distribution.	Waist-to-hip ratio adjusted for body mass index	up to 56,910 European ancestry men, up to 86,570 European ancestry women	up to 36,570 European ancestry men, 30,172 European ancestry women, 915 Filipino ancestry men, 735 Filipino ancestry women, 2,351 African-American/Afro-Caribbean ancestry men, 6,258 African-American/Afro-Caribbean ancestry women, 2,285 South Asian ancestry men, 506 South Asian ancestry women, 195 Seychellois ancestry men, 266 Seychellois ancestry women	2q24.3	2	164656581	GRB14, COBLL1	LOC101929615			101929615			rs10195252-T	rs10195252		10195252	intron_variant	0	0.5905	5e-30	29.30102999566398	(EA, women)	0.0519	[0.043-0.061] unit increase	Affymetrix, Illumina, Perlegen [up to 2542447] (imputed)	N
rs6567160	5e-30	up to 48,274 European ancestry male individuals, up to 39,864 European ancestry female individuals, 2,441 African American or Afro-Caribbean male individuals, 6,314 African American or Afro-Caribbean female individuals, 919 Filipino male individuals, 828 Filipino female individuals, 205 Seychelles male individuals, 287 Seychelles female individuals, 2,964 South Asian ancestry male individuals, 65…	Body mass index	2016-01-27	25673413	Locke AE	2015-02-12	Nature	www.ncbi.nlm.nih.gov/pubmed/25673413	Genetic studies of body mass index yield new insights for obesity biology.	Body mass index	up to 104,666 European ancestry male individuals, up to 132,115 European ancestry female individuals, 370 African American male individuals, 517 African American female individuals, 512 Hispanic male individuals, 764 Hispanic female individuals	up to 48,274 European ancestry male individuals, up to 39,864 European ancestry female individuals, 2,441 African American or Afro-Caribbean male individuals, 6,314 African American or Afro-Caribbean female individuals, 919 Filipino male individuals, 828 Filipino female individuals, 205 Seychelles male individuals, 287 Seychelles female individuals, 2,964 South Asian ancestry male individuals, 65…	18q21.32	18	60161902	MC4R	RPS3AP49 - LOC105372153	400652	105372153		11495	5795	rs6567160-C	rs6567160		6567160	upstream_gene_variant	1	0.234	5e-30	29.30102999566398	(EA, men)	0.055	[0.045-0.064] kg/m2 increase	Affymetrix, Illumina [2550021]	N
rs11030104	7e-30	up to 48,274 European ancestry male individuals, up to 39,864 European ancestry female individuals, 2,441 African American or Afro-Caribbean male individuals, 6,314 African American or Afro-Caribbean female individuals, 919 Filipino male individuals, 828 Filipino female individuals, 205 Seychelles male individuals, 287 Seychelles female individuals, 2,964 South Asian ancestry male individuals, 65…	Body mass index	2016-01-27	25673413	Locke AE	2015-02-12	Nature	www.ncbi.nlm.nih.gov/pubmed/25673413	Genetic studies of body mass index yield new insights for obesity biology.	Body mass index	up to 104,666 European ancestry male individuals, up to 132,115 European ancestry female individuals, 370 African American male individuals, 517 African American female individuals, 512 Hispanic male individuals, 764 Hispanic female individuals	up to 48,274 European ancestry male individuals, up to 39,864 European ancestry female individuals, 2,441 African American or Afro-Caribbean male individuals, 6,314 African American or Afro-Caribbean female individuals, 919 Filipino male individuals, 828 Filipino female individuals, 205 Seychelles male individuals, 287 Seychelles female individuals, 2,964 South Asian ancestry male individuals, 65…	11p14.1	11	27662970	BDNF	BDNF-AS, BDNF			497258, 627			rs11030104-A	rs11030104		11030104	intron_variant	0	0.791	7e-30	29.154901959985743		0.042	[0.034-0.049] kg/m2 increase	Affymetrix, Illumina [2550021]	N
rs7903146	9e-30	Up to 3,757 European ancestry cases, up to 5,346 European ancestry controls	Type 2 diabetes	2009-01-15	19056611	Timpson NJ	2008-12-03	Diabetes	www.ncbi.nlm.nih.gov/pubmed/19056611	Adiposity-related heterogeneity in patterns of type 2 diabetes susceptibility observed in genome-wide association data.	Type 2 diabetes	958 European ancestry obese cases, 955 European ancestry non-obese cases, 2,938 European ancestry controls	Up to 3,757 European ancestry cases, up to 5,346 European ancestry controls	10q25.2	10	112998590	TCF7L2	TCF7L2			6934			rs7903146-?	rs7903146		7903146	intron_variant	0	NR	9e-30	29.045757490560675	(non-obese)	1.49	[1.39-1.59]	Affymetrix [393453]	N
rs998584	1e-29	up to 36,570 European ancestry men, 30,172 European ancestry women, 915 Filipino ancestry men, 735 Filipino ancestry women, 2,351 African-American/Afro-Caribbean ancestry men, 6,258 African-American/Afro-Caribbean ancestry women, 2,285 South Asian ancestry men, 506 South Asian ancestry women, 195 Seychellois ancestry men, 266 Seychellois ancestry women	Waist-to-hip ratio adjusted for body mass index	2016-02-04	25673412	Shungin D	2015-02-12	Nature	www.ncbi.nlm.nih.gov/pubmed/25673412	New genetic loci link adipose and insulin biology to body fat distribution.	Waist-to-hip ratio adjusted for body mass index	up to 56,910 European ancestry men, up to 86,570 European ancestry women	up to 36,570 European ancestry men, 30,172 European ancestry women, 915 Filipino ancestry men, 735 Filipino ancestry women, 2,351 African-American/Afro-Caribbean ancestry men, 6,258 African-American/Afro-Caribbean ancestry women, 2,285 South Asian ancestry men, 506 South Asian ancestry women, 195 Seychellois ancestry men, 266 Seychellois ancestry women	6p21.1	6	43790159	VEGFA	VEGFA - LOC105375070	7422	105375070		3672	6962	rs998584-A	rs998584		998584	downstream_gene_variant	1	0.4833	1e-29	29.0	(EA)	0.0432	[0.036-0.051] unit increase	Affymetrix, Illumina, Perlegen [up to 2542447] (imputed)	N
rs1128249	2e-29	up to 36,570 European ancestry men, 30,172 European ancestry women, 915 Filipino ancestry men, 735 Filipino ancestry women, 2,351 African-American/Afro-Caribbean ancestry men, 6,258 African-American/Afro-Caribbean ancestry women, 2,285 South Asian ancestry men, 506 South Asian ancestry women, 195 Seychellois ancestry men, 266 Seychellois ancestry women	Waist-to-hip ratio adjusted for body mass index	2016-02-04	25673412	Shungin D	2015-02-12	Nature	www.ncbi.nlm.nih.gov/pubmed/25673412	New genetic loci link adipose and insulin biology to body fat distribution.	Waist-to-hip ratio adjusted for body mass index	up to 56,910 European ancestry men, up to 86,570 European ancestry women	up to 36,570 European ancestry men, 30,172 European ancestry women, 915 Filipino ancestry men, 735 Filipino ancestry women, 2,351 African-American/Afro-Caribbean ancestry men, 6,258 African-American/Afro-Caribbean ancestry women, 2,285 South Asian ancestry men, 506 South Asian ancestry women, 195 Seychellois ancestry men, 266 Seychellois ancestry women	2q24.3	2	164672114	COBLL1	LOC101929615 - COBLL1	101929615	22837		4218	8071	rs1128249-G	rs1128249		1128249	intron_variant	1	0.5949	2e-29	28.69897000433602	(EA, women)	0.052	[0.043-0.061] unit increase	Affymetrix, Illumina, Perlegen [up to 2542447] (imputed)	N
rs2371767	2e-29	up to 36,570 European ancestry men, 30,172 European ancestry women, 915 Filipino ancestry men, 735 Filipino ancestry women, 2,351 African-American/Afro-Caribbean ancestry men, 6,258 African-American/Afro-Caribbean ancestry women, 2,285 South Asian ancestry men, 506 South Asian ancestry women, 195 Seychellois ancestry men, 266 Seychellois ancestry women	Waist-to-hip ratio adjusted for body mass index	2016-02-04	25673412	Shungin D	2015-02-12	Nature	www.ncbi.nlm.nih.gov/pubmed/25673412	New genetic loci link adipose and insulin biology to body fat distribution.	Waist-to-hip ratio adjusted for body mass index	up to 56,910 European ancestry men, up to 86,570 European ancestry women	up to 36,570 European ancestry men, 30,172 European ancestry women, 915 Filipino ancestry men, 735 Filipino ancestry women, 2,351 African-American/Afro-Caribbean ancestry men, 6,258 African-American/Afro-Caribbean ancestry women, 2,285 South Asian ancestry men, 506 South Asian ancestry women, 195 Seychellois ancestry men, 266 Seychellois ancestry women	3p14.1	3	64732582	ADAMTS9	ADAMTS9-AS2			100507098			rs2371767-G	rs2371767		2371767	intron_variant	0	0.7065	2e-29	28.69897000433602	(women)	0.057	[0.047-0.067] unit increase	Affymetrix, Illumina, Perlegen [up to 2542447] (imputed)	N
rs2383208	2e-29	5,110 Japanese ancestry cases, 6,867 Japanese ancestry controls	Type 2 diabetes	2009-05-07	19401414	Takeuchi F	2009-04-29	Diabetes	www.ncbi.nlm.nih.gov/pubmed/19401414	Confirmation of multiple risk Loci and genetic impacts by a genome-wide association study of type 2 diabetes in the Japanese population.	Type 2 diabetes	519 Japanese ancestry cases, 503 Japanese ancestry controls	5,110 Japanese ancestry cases, 6,867 Japanese ancestry controls	9p21.3	9	22132077	CDKN2A, CDKN2B	CDKN2B-AS1 - DMRTA1	100048912	63951		10980	314764	rs2383208-A	rs2383208		2383208	intergenic_variant	1	0.55	2e-29	28.69897000433602		1.34	[1.27-1.41]	Illumina [482625]	N
rs1260326	3e-29	Up to 2,700 individuals, Up to 2,000 European ancestry cardiovascular heart disease cases and controls	Lipid metabolism phenotypes	2013-09-24	19936222	Chasman DI	2009-11-20	PLoS Genet	www.ncbi.nlm.nih.gov/pubmed/19936222	Forty-three loci associated with plasma lipoprotein size, concentration, and cholesterol content in genome-wide analysis.	Lipid metabolism phenotypes	Up to 17,296 European ancestry female individuals	Up to 2,700 individuals, Up to 2,000 European ancestry cardiovascular heart disease cases and controls	2p23.3	2	27508073	GCKR	GCKR			2646			rs1260326-?	rs1260326		1260326	missense_variant	0	NR	3e-29	28.522878745280337	(TG.by.NMR, fasting)	0.056	[NR] unit increase	Illumina [335603]	N
rs2207139	4e-29	up to 48,274 European ancestry male individuals, up to 39,864 European ancestry female individuals, 2,441 African American or Afro-Caribbean male individuals, 6,314 African American or Afro-Caribbean female individuals, 919 Filipino male individuals, 828 Filipino female individuals, 205 Seychelles male individuals, 287 Seychelles female individuals, 2,964 South Asian ancestry male individuals, 65…	Body mass index	2016-01-27	25673413	Locke AE	2015-02-12	Nature	www.ncbi.nlm.nih.gov/pubmed/25673413	Genetic studies of body mass index yield new insights for obesity biology.	Body mass index	up to 104,666 European ancestry male individuals, up to 132,115 European ancestry female individuals, 370 African American male individuals, 517 African American female individuals, 512 Hispanic male individuals, 764 Hispanic female individuals	up to 48,274 European ancestry male individuals, up to 39,864 European ancestry female individuals, 2,441 African American or Afro-Caribbean male individuals, 6,314 African American or Afro-Caribbean female individuals, 919 Filipino male individuals, 828 Filipino female individuals, 205 Seychelles male individuals, 287 Seychelles female individuals, 2,964 South Asian ancestry male individuals, 65…	6p12.3	6	50877777	TFAP2B	RPS17P5 - FTH1P5	442216	2509		20090	34773	rs2207139-G	rs2207139		2207139	intergenic_variant	1	0.177	4e-29	28.397940008672037	(EA)	0.045	[0.037-0.053] kg/m2 increase	Affymetrix, Illumina [2550021]	N
rs2237892	4e-29	24,416 East Asian ancestry cases, 13,985 East Asian ancestry controls	Type 2 diabetes	2014-03-11	23945395	Hara K	2013-08-14	Hum Mol Genet	www.ncbi.nlm.nih.gov/pubmed/23945395	Genome-wide association study identifies three novel loci for type 2 diabetes.	Type 2 diabetes	5,976 Japanese ancestry cases, 20,829 Japanese ancestry controls	24,416 East Asian ancestry cases, 13,985 East Asian ancestry controls	11p15.4	11	2818521	KCNQ1	KCNQ1			3784			rs2237892-C	rs2237892		2237892	intron_variant	0	0.61	4e-29	28.397940008672037		1.3	[1.24-1.36]	Illumina [6209637] (imputed)	N
rs10509540	1e-28	4,267 cases, 4,670 controls, 4,342 trios from 2,319 families	Type 1 diabetes	2009-06-01	19430480	Barrett JC	2009-05-10	Nat Genet	www.ncbi.nlm.nih.gov/pubmed/19430480	Genome-wide association study and meta-analysis find that over 40 loci affect risk of type 1 diabetes.	Type 1 diabetes	7,514 cases, 9,045 controls	4,267 cases, 4,670 controls, 4,342 trios from 2,319 families	10q23.31	10	88263276	C10orf59	RNLS, LOC101929727			55328, 101929727			rs10509540-?	rs10509540		10509540	upstream_gene_variant	0	0.71	1e-28	28.0		1.33	[1.25-1.43]	Affymetrix, Illumina [841622] (imputed)	N
rs1421085	1e-28	1,171 European ancestry adult cases, 1,114 European ancestry adult controls, 4,417 European ancestry adults, 896 European ancestry child cases, 1,297 European ancestry child and young adult controls, 5,291 European ancestry children	Obesity	2009-03-03	19151714	Meyre D	2009-01-18	Nat Genet	www.ncbi.nlm.nih.gov/pubmed/19151714	Genome-wide association study for early-onset and morbid adult obesity identifies three new risk loci in European populations.	Obesity	695 European ancestry adult cases, 731 European ancestry adult controls, 685 European ancestry child cases, 685 European ancestry child controls	1,171 European ancestry adult cases, 1,114 European ancestry adult controls, 4,417 European ancestry adults, 896 European ancestry child cases, 1,297 European ancestry child and young adult controls, 5,291 European ancestry children	16q12.2	16	53767042	FTO	FTO			79068			rs1421085-C	rs1421085		1421085	intron_variant	0	0.4	1e-28	28.0				Illumina [308846]	N
rs998584	1e-28	up to 36,570 European ancestry men, 30,172 European ancestry women, 915 Filipino ancestry men, 735 Filipino ancestry women, 2,351 African-American/Afro-Caribbean ancestry men, 6,258 African-American/Afro-Caribbean ancestry women, 2,285 South Asian ancestry men, 506 South Asian ancestry women, 195 Seychellois ancestry men, 266 Seychellois ancestry women	Waist-to-hip ratio adjusted for body mass index	2016-02-04	25673412	Shungin D	2015-02-12	Nature	www.ncbi.nlm.nih.gov/pubmed/25673412	New genetic loci link adipose and insulin biology to body fat distribution.	Waist-to-hip ratio adjusted for body mass index	up to 56,910 European ancestry men, up to 86,570 European ancestry women	up to 36,570 European ancestry men, 30,172 European ancestry women, 915 Filipino ancestry men, 735 Filipino ancestry women, 2,351 African-American/Afro-Caribbean ancestry men, 6,258 African-American/Afro-Caribbean ancestry women, 2,285 South Asian ancestry men, 506 South Asian ancestry women, 195 Seychellois ancestry men, 266 Seychellois ancestry women	6p21.1	6	43790159	VEGFA	VEGFA - LOC105375070	7422	105375070		3672	6962	rs998584-A	rs998584		998584	downstream_gene_variant	1	0.4737	1e-28	28.0		0.0418	[0.034-0.049] unit increase	Affymetrix, Illumina, Perlegen [up to 2542447] (imputed)	N
rs1260326	3e-28	Up to 2,700 individuals, Up to 2,000 European ancestry cardiovascular heart disease cases and controls	Lipid metabolism phenotypes	2013-09-24	19936222	Chasman DI	2009-11-20	PLoS Genet	www.ncbi.nlm.nih.gov/pubmed/19936222	Forty-three loci associated with plasma lipoprotein size, concentration, and cholesterol content in genome-wide analysis.	Lipid metabolism phenotypes	Up to 17,296 European ancestry female individuals	Up to 2,700 individuals, Up to 2,000 European ancestry cardiovascular heart disease cases and controls	2p23.3	2	27508073	GCKR	GCKR			2646			rs1260326-?	rs1260326		1260326	missense_variant	0	NR	3e-28	27.522878745280337	(VLDL.large, whole)	0.342	[NR] unit increase	Illumina [335603]	N
rs1421085	3e-28	971 European ancestry cases, 1,990 European ancestry controls	Obesity (early onset extreme)	2013-10-24	23563609	Wheeler E	2013-04-07	Nat Genet	www.ncbi.nlm.nih.gov/pubmed/23563609	Genome-wide SNP and CNV analysis identifies common and low-frequency variants associated with severe early-onset obesity.	Obesity (early onset extreme)	1,509 European ancestry cases, 5,380 European ancestry controls	971 European ancestry cases, 1,990 European ancestry controls	16q12.2	16	53767042	FTO	FTO			79068			rs1421085-C	rs1421085		1421085	intron_variant	0	0.41	3e-28	27.522878745280337		1.44	[1.35-1.54]	Affymetrix [~ 2000000] (imputed)	N
rs13130484	4e-28	65,332 European ancestry overweight individuals, 22,373 European ancestry class I obese individuals, 5,476 European ancestry class II obese individuals, 1,162 European ancestry class III obese individuals, up to 39,294 European ancestry controls	Obesity	2013-09-12	23563607	Berndt SI	2013-04-07	Nat Genet	www.ncbi.nlm.nih.gov/pubmed/23563607	Genome-wide meta-analysis identifies 11 new loci for anthropometric traits and provides insights into genetic architecture.	Obesity	93,015 European ancestry overweight individuals, 32,858 European ancestry class I obese individuals, 9,889 European ancestry class II obese individuals, 2,896 European ancestry class III obese individuals, up to 65,840 European ancestry controls	65,332 European ancestry overweight individuals, 22,373 European ancestry class I obese individuals, 5,476 European ancestry class II obese individuals, 1,162 European ancestry class III obese individuals, up to 39,294 European ancestry controls	4p12	4	45173674	GNPDA2	LOC105374441 - PRKRIRP9	105374441	100131309		249087	150071	rs13130484-T	rs13130484		13130484	intergenic_variant	1	0.43	4e-28	27.397940008672037	(Overweight)	1.08	[NR]	Affymetrix, Illumina [~ 2800000] (imputed)	N
rs11030104	6e-28	up to 48,274 European ancestry male individuals, up to 39,864 European ancestry female individuals, 2,441 African American or Afro-Caribbean male individuals, 6,314 African American or Afro-Caribbean female individuals, 919 Filipino male individuals, 828 Filipino female individuals, 205 Seychelles male individuals, 287 Seychelles female individuals, 2,964 South Asian ancestry male individuals, 65…	Body mass index	2016-01-27	25673413	Locke AE	2015-02-12	Nature	www.ncbi.nlm.nih.gov/pubmed/25673413	Genetic studies of body mass index yield new insights for obesity biology.	Body mass index	up to 104,666 European ancestry male individuals, up to 132,115 European ancestry female individuals, 370 African American male individuals, 517 African American female individuals, 512 Hispanic male individuals, 764 Hispanic female individuals	up to 48,274 European ancestry male individuals, up to 39,864 European ancestry female individuals, 2,441 African American or Afro-Caribbean male individuals, 6,314 African American or Afro-Caribbean female individuals, 919 Filipino male individuals, 828 Filipino female individuals, 205 Seychelles male individuals, 287 Seychelles female individuals, 2,964 South Asian ancestry male individuals, 65…	11p14.1	11	27662970	BDNF	BDNF-AS, BDNF			497258, 627			rs11030104-A	rs11030104		11030104	intron_variant	0	0.792	6e-28	27.221848749616356	(EA)	0.041	[0.034-0.049] kg/m2 increase	Affymetrix, Illumina [2550021]	N
rs10811661	1e-27	21,491 European ancestry cases, 55,647 European ancestry controls	Type 2 diabetes	2014-10-23	24509480	Mahajan A	2014-02-09	Nat Genet	www.ncbi.nlm.nih.gov/pubmed/24509480	Genome-wide trans-ancestry meta-analysis provides insight into the genetic architecture of type 2 diabetes susceptibility.	Type 2 diabetes	12,171 European ancestry cases, 56,862 European ancestry controls, 6,952 East Asian ancestry cases, 11,865 East Asian ancestry controls, 5,561 South Asian ancestry cases, 14,458 South Asian ancestry controls, 1,804 Mexican ancestry cases, 779 Mexican ancestry controls	21,491 European ancestry cases, 55,647 European ancestry controls	9p21.3	9	22134095	CDKN2A, CDKN2B	CDKN2B-AS1 - DMRTA1	100048912	63951		12998	312746	rs10811661-T	rs10811661		10811661	intergenic_variant	1	0.82	1e-27	27.0		1.18	[1.13-1.24]	Affymetrix, Illumina [2500000] (imputed)	N
rs3764261	1e-27	7,394 Indian Asian ancestry individuals, 4,561 European ancestry individuals	Waist circumference and related phenotypes	2008-06-22	18454146	Chambers JC	2008-05-04	Nat Genet	www.ncbi.nlm.nih.gov/pubmed/18454146	Common genetic variation near MC4R is associated with waist circumference and insulin resistance.	Waist circumference and related phenotypes	2,684 Indian Asian ancestry male individuals	7,394 Indian Asian ancestry individuals, 4,561 European ancestry individuals	16q13	16	56959412	CETP	HERPUD1 - CETP	9709	1071		15531	2511	rs3764261-?	rs3764261		3764261	upstream_gene_variant	1	NR	1e-27	27.0	(HDL cholesterol)			Illumina [308067]	N
rs4803750	1e-27	Up to 2,700 individuals, Up to 2,000 European ancestry cardiovascular heart disease cases and controls	Lipid metabolism phenotypes	2013-09-24	19936222	Chasman DI	2009-11-20	PLoS Genet	www.ncbi.nlm.nih.gov/pubmed/19936222	Forty-three loci associated with plasma lipoprotein size, concentration, and cholesterol content in genome-wide analysis.	Lipid metabolism phenotypes	Up to 17,296 European ancestry female individuals	Up to 2,700 individuals, Up to 2,000 European ancestry cardiovascular heart disease cases and controls	19q13.32	19	44744370	2-APOE, APOC1	LOC105372417			105372417			rs4803750-?	rs4803750		4803750	upstream_gene_variant	0	NR	1e-27	27.0	(LDL-C.assay, fasting)	9.276	[NR] unit decrease	Illumina [335603]	N
rs10871777	2e-27	65,332 European ancestry overweight individuals, 22,373 European ancestry class I obese individuals, 5,476 European ancestry class II obese individuals, 1,162 European ancestry class III obese individuals, up to 39,294 European ancestry controls	Obesity	2013-09-12	23563607	Berndt SI	2013-04-07	Nat Genet	www.ncbi.nlm.nih.gov/pubmed/23563607	Genome-wide meta-analysis identifies 11 new loci for anthropometric traits and provides insights into genetic architecture.	Obesity	93,015 European ancestry overweight individuals, 32,858 European ancestry class I obese individuals, 9,889 European ancestry class II obese individuals, 2,896 European ancestry class III obese individuals, up to 65,840 European ancestry controls	65,332 European ancestry overweight individuals, 22,373 European ancestry class I obese individuals, 5,476 European ancestry class II obese individuals, 1,162 European ancestry class III obese individuals, up to 39,294 European ancestry controls	18q21.32	18	60184530	MC4R	LOC105372154 - LOC105372155	105372154	105372155		6675	109910	rs10871777-G	rs10871777		10871777	intergenic_variant	1	0.24	2e-27	26.69897000433602	(Overweight)	1.1	[NR]	Affymetrix, Illumina [~ 2800000] (imputed)	N
rs646776	2e-27	Up to 2,700 individuals, Up to 2,000 European ancestry cardiovascular heart disease cases and controls	Lipid metabolism phenotypes	2013-09-24	19936222	Chasman DI	2009-11-20	PLoS Genet	www.ncbi.nlm.nih.gov/pubmed/19936222	Forty-three loci associated with plasma lipoprotein size, concentration, and cholesterol content in genome-wide analysis.	Lipid metabolism phenotypes	Up to 17,296 European ancestry female individuals	Up to 2,700 individuals, Up to 2,000 European ancestry cardiovascular heart disease cases and controls	1p13.3	1	109275908	CELSR2, PSRC1, SPRT1	CELSR2 - PSRC1	1952	84722		152	3646	rs646776-?	rs646776		646776	downstream_gene_variant	1	NR	2e-27	26.69897000433602	(LDL.total, whole)	0.042	[NR] unit decrease	Illumina [335603]	N
rs1358980	3e-27	up to 36,570 European ancestry men, 30,172 European ancestry women, 915 Filipino ancestry men, 735 Filipino ancestry women, 2,351 African-American/Afro-Caribbean ancestry men, 6,258 African-American/Afro-Caribbean ancestry women, 2,285 South Asian ancestry men, 506 South Asian ancestry women, 195 Seychellois ancestry men, 266 Seychellois ancestry women	Waist-to-hip ratio adjusted for body mass index	2016-02-04	25673412	Shungin D	2015-02-12	Nature	www.ncbi.nlm.nih.gov/pubmed/25673412	New genetic loci link adipose and insulin biology to body fat distribution.	Waist-to-hip ratio adjusted for body mass index	up to 56,910 European ancestry men, up to 86,570 European ancestry women	up to 36,570 European ancestry men, 30,172 European ancestry women, 915 Filipino ancestry men, 735 Filipino ancestry women, 2,351 African-American/Afro-Caribbean ancestry men, 6,258 African-American/Afro-Caribbean ancestry women, 2,285 South Asian ancestry men, 506 South Asian ancestry women, 195 Seychellois ancestry men, 266 Seychellois ancestry women	6p21.1	6	43796814	VEGFA	VEGFA - LOC105375070	7422	105375070		10327	307	rs1358980-T	rs1358980		1358980	regulatory_region_variant	1	0.4676	3e-27	26.522878745280337	(EA)	0.0392	[0.032-0.046] unit increase	Affymetrix, Illumina, Perlegen [up to 2542447] (imputed)	N
rs2292239	3e-27	3,598 sibling cases	Type 1 diabetes autoantibodies	2011-09-21	21829393	Plagnol V	2011-08-04	PLoS Genet	www.ncbi.nlm.nih.gov/pubmed/21829393	Genome-wide association analysis of autoantibody positivity in type 1 diabetes cases.	Type 1 diabetes autoantibodies	12,501 European ancestry cases	3,598 sibling cases	12q13.2	12	56088396	ERBB3	ERBB3			2065			rs2292239-T	rs2292239		2292239	intron_variant	0	NR	3e-27	26.522878745280337	(T1D)	1.3	[NR]	Affymetrix, Illumina [NR]	N
rs3184504	3e-27	4,267 cases, 4,670 controls, 4,342 trios from 2,319 families	Type 1 diabetes	2009-06-01	19430480	Barrett JC	2009-05-10	Nat Genet	www.ncbi.nlm.nih.gov/pubmed/19430480	Genome-wide association study and meta-analysis find that over 40 loci affect risk of type 1 diabetes.	Type 1 diabetes	7,514 cases, 9,045 controls	4,267 cases, 4,670 controls, 4,342 trios from 2,319 families	12q24.12	12	111446804	SH2B3	SH2B3			10019			rs3184504-?	rs3184504		3184504	missense_variant	0	NR	3e-27	26.522878745280337				Affymetrix, Illumina [841622] (imputed)	N
rs1558902	7e-27	Up to 47,352 East Asian ancestry individuals	Body mass index	2014-11-27	24861553	Wen W	2014-05-26	Hum Mol Genet	www.ncbi.nlm.nih.gov/pubmed/24861553	Meta-analysis of genome-wide association studies in East Asian-ancestry populations identifies four new loci for body mass index.	Body mass index	82,438 East Asian ancestry individuals, 4,301 South East Asian ancestry individuals	Up to 47,352 East Asian ancestry individuals	16q12.2	16	53769662	FTO	FTO			79068			rs1558902-A	rs1558902		1558902	intron_variant	0	0.15	7e-27	26.154901959985743		0.0756	[0.062-0.089] unit increase	Affymetrix, Illumina [~ 2500000] (imputed)	N
rs730497	8e-27	21,345 East Asian ancestry individuals	Fasting plasma glucose	2015-04-24	25187374	Hwang JY	2014-09-03	Diabetes	www.ncbi.nlm.nih.gov/pubmed/25187374	Genome-wide association meta-analysis identifies novel variants associated with fasting plasma glucose in East Asians.	Fasting plasma glucose	24,740 East Asian ancestry individuals	21,345 East Asian ancestry individuals	7p13	7	44184122	GCK	LOC105375257, GCK			105375257, 2645			rs730497-?	rs730497		730497	intron_variant	0	NR	8e-27	26.096910013008056		0.121	[0.099-0.143] unit increase	Affymetrix, Illumina [up to 2315813] (imputed)	N
rs1358980	1e-26	up to 36,570 European ancestry men, 30,172 European ancestry women, 915 Filipino ancestry men, 735 Filipino ancestry women, 2,351 African-American/Afro-Caribbean ancestry men, 6,258 African-American/Afro-Caribbean ancestry women, 2,285 South Asian ancestry men, 506 South Asian ancestry women, 195 Seychellois ancestry men, 266 Seychellois ancestry women	Waist-to-hip ratio adjusted for body mass index	2016-02-04	25673412	Shungin D	2015-02-12	Nature	www.ncbi.nlm.nih.gov/pubmed/25673412	New genetic loci link adipose and insulin biology to body fat distribution.	Waist-to-hip ratio adjusted for body mass index	up to 56,910 European ancestry men, up to 86,570 European ancestry women	up to 36,570 European ancestry men, 30,172 European ancestry women, 915 Filipino ancestry men, 735 Filipino ancestry women, 2,351 African-American/Afro-Caribbean ancestry men, 6,258 African-American/Afro-Caribbean ancestry women, 2,285 South Asian ancestry men, 506 South Asian ancestry women, 195 Seychellois ancestry men, 266 Seychellois ancestry women	6p21.1	6	43796814	VEGFA	VEGFA - LOC105375070	7422	105375070		10327	307	rs1358980-T	rs1358980		1358980	regulatory_region_variant	1	0.4628	1e-26	26.0		0.0376	[0.031-0.044] unit increase	Affymetrix, Illumina, Perlegen [up to 2542447] (imputed)	N
rs1558902	1e-26	3,918 European ancestry children and adolescents	Body mass index	2016-05-12	25953783	Warrington NM	2015-05-07	Int J Epidemiol	www.ncbi.nlm.nih.gov/pubmed/25953783	A genome-wide association study of body mass index across early life and childhood.	Body mass index	9,377 children and adolescents	3,918 European ancestry children and adolescents	16q12.2	16	53769662	FTO	FTO			79068			rs1558902-A	rs1558902		1558902	intron_variant	0	0.402	1e-26	26.0	(age 1-17)			Illumina [~ 2200000] (imputed)	N
rs1558902	1e-26	3,918 European ancestry children and adolescents	Body mass index (age interaction)	2016-05-12	25953783	Warrington NM	2015-05-07	Int J Epidemiol	www.ncbi.nlm.nih.gov/pubmed/25953783	A genome-wide association study of body mass index across early life and childhood.	Body mass index (age interaction)	9,377 children and adolescents	3,918 European ancestry children and adolescents	16q12.2	16	53769662	FTO	FTO			79068			rs1558902-A	rs1558902		1558902	intron_variant	0	0.402	1e-26	26.0				Illumina [~ 2200000] (imputed)	N
rs2237892	1e-26	5,110 Japanese ancestry cases, 6,867 Japanese ancestry controls	Type 2 diabetes	2009-05-07	19401414	Takeuchi F	2009-04-29	Diabetes	www.ncbi.nlm.nih.gov/pubmed/19401414	Confirmation of multiple risk Loci and genetic impacts by a genome-wide association study of type 2 diabetes in the Japanese population.	Type 2 diabetes	519 Japanese ancestry cases, 503 Japanese ancestry controls	5,110 Japanese ancestry cases, 6,867 Japanese ancestry controls	11p15.4	11	2818521	KCNQ1	KCNQ1			3784			rs2237892-C	rs2237892		2237892	intron_variant	0	0.59	1e-26	26.0		1.33	[1.27-1.41]	Illumina [482625]	N
rs2371767	1e-26	up to 36,570 European ancestry men, 30,172 European ancestry women, 915 Filipino ancestry men, 735 Filipino ancestry women, 2,351 African-American/Afro-Caribbean ancestry men, 6,258 African-American/Afro-Caribbean ancestry women, 2,285 South Asian ancestry men, 506 South Asian ancestry women, 195 Seychellois ancestry men, 266 Seychellois ancestry women	Waist-to-hip ratio adjusted for body mass index	2016-02-04	25673412	Shungin D	2015-02-12	Nature	www.ncbi.nlm.nih.gov/pubmed/25673412	New genetic loci link adipose and insulin biology to body fat distribution.	Waist-to-hip ratio adjusted for body mass index	up to 56,910 European ancestry men, up to 86,570 European ancestry women	up to 36,570 European ancestry men, 30,172 European ancestry women, 915 Filipino ancestry men, 735 Filipino ancestry women, 2,351 African-American/Afro-Caribbean ancestry men, 6,258 African-American/Afro-Caribbean ancestry women, 2,285 South Asian ancestry men, 506 South Asian ancestry women, 195 Seychellois ancestry men, 266 Seychellois ancestry women	3p14.1	3	64732582	ADAMTS9	ADAMTS9-AS2			100507098			rs2371767-G	rs2371767		2371767	intron_variant	0	0.7235	1e-26	26.0	(EA, women)	0.0555	[0.045-0.066] unit increase	Affymetrix, Illumina, Perlegen [up to 2542447] (imputed)	N
rs6235	1e-26	16,378 European ancestry individuals	Proinsulin levels	2011-09-27	21873549	Strawbridge RJ	2011-08-26	Diabetes	www.ncbi.nlm.nih.gov/pubmed/21873549	Genome-wide association identifies nine common variants associated with fasting proinsulin levels and provides new insights into the pathophysiology of type 2 diabetes.	Proinsulin levels	10,701 European ancestry individuals	16,378 European ancestry individuals	5q15	5	96393194	PCSK1	LOC101929710, PCSK1			101929710, 5122			rs6235-G	rs6235		6235	missense_variant	0	0.28	1e-26	26.0				Affymetrix, Illumina [~ 2500000] (imputed)	N
rs7756992	2e-26	21,491 European ancestry cases, 55,647 European ancestry controls	Type 2 diabetes	2014-10-23	24509480	Mahajan A	2014-02-09	Nat Genet	www.ncbi.nlm.nih.gov/pubmed/24509480	Genome-wide trans-ancestry meta-analysis provides insight into the genetic architecture of type 2 diabetes susceptibility.	Type 2 diabetes	12,171 European ancestry cases, 56,862 European ancestry controls, 6,952 East Asian ancestry cases, 11,865 East Asian ancestry controls, 5,561 South Asian ancestry cases, 14,458 South Asian ancestry controls, 1,804 Mexican ancestry cases, 779 Mexican ancestry controls	21,491 European ancestry cases, 55,647 European ancestry controls	6p22.3	6	20679478	CDKAL1	CDKAL1			54901			rs7756992-G	rs7756992		7756992	intron_variant	0	0.26	2e-26	25.69897000433602		1.2	[1.16-1.25]	Affymetrix, Illumina [2500000] (imputed)	N
rs3101336	3e-26	up to 48,274 European ancestry male individuals, up to 39,864 European ancestry female individuals, 2,441 African American or Afro-Caribbean male individuals, 6,314 African American or Afro-Caribbean female individuals, 919 Filipino male individuals, 828 Filipino female individuals, 205 Seychelles male individuals, 287 Seychelles female individuals, 2,964 South Asian ancestry male individuals, 65…	Body mass index	2016-01-27	25673413	Locke AE	2015-02-12	Nature	www.ncbi.nlm.nih.gov/pubmed/25673413	Genetic studies of body mass index yield new insights for obesity biology.	Body mass index	up to 104,666 European ancestry male individuals, up to 132,115 European ancestry female individuals, 370 African American male individuals, 517 African American female individuals, 512 Hispanic male individuals, 764 Hispanic female individuals	up to 48,274 European ancestry male individuals, up to 39,864 European ancestry female individuals, 2,441 African American or Afro-Caribbean male individuals, 6,314 African American or Afro-Caribbean female individuals, 919 Filipino male individuals, 828 Filipino female individuals, 205 Seychelles male individuals, 287 Seychelles female individuals, 2,964 South Asian ancestry male individuals, 65…	1p31.1	1	72285502	NEGR1	LOC105378797			105378797			rs3101336-C	rs3101336		3101336	upstream_gene_variant	0	0.613	3e-26	25.522878745280337	(EA)	0.033	[0.027-0.039] kg/m2 increase	Affymetrix, Illumina [2550021]	N
rs8050136	3e-26	39,576 European ancestry individuals	Adiposity	2011-07-08	21706003	Kilpelainen TO	2011-06-26	Nat Genet	www.ncbi.nlm.nih.gov/pubmed/21706003	Genetic variation near IRS1 associates with reduced adiposity and an impaired metabolic profile.	Adiposity	29,069 European ancestry individuals, 7,557 Indian Asian ancestry individuals	39,576 European ancestry individuals	16q12.2	16	53782363	FTO	FTO			79068			rs8050136-C	rs8050136		8050136	intron_variant	0	0.60	3e-26	25.522878745280337		0.06	[NR] % decrease	Affymetrix, Illumina, Perlegen [~ 2500000] (imputed)	N
rs10767664	5e-26	Up to 125,931 European ancestry individuals	Body mass index	2010-11-17	20935630	Speliotes EK	2010-10-10	Nat Genet	www.ncbi.nlm.nih.gov/pubmed/20935630	Association analyses of 249,796 individuals reveal 18 new loci associated with body mass index.	Body mass index	Up to 123,865 European ancestry individuals	Up to 125,931 European ancestry individuals	11p14.1	11	27704439	BDNF	BDNF			627			rs10767664-A	rs10767664		10767664	intron_variant	0	0.78	5e-26	25.30102999566398		0.19	[0.13-0.25] kg/m2 increase	Affymetrix, Illumina, Perlegen [~ 2800000] (imputed)	N
rs6679677	5e-26	(see Todd 2007)	Type 1 diabetes	2008-06-16	17554300	WTCCC	2007-06-07	Nature	www.ncbi.nlm.nih.gov/pubmed/17554300	Genome-wide association study of 14,000 cases of seven common diseases and 3,000 shared controls.	Type 1 diabetes	1,963 European ancestry cases, 2,938 European ancestry controls	(see Todd 2007)	1p13.2	1	113761186	PTPN22	PHTF1 - RSBN1	10745	54665		1294	646	rs6679677-A	rs6679677		6679677	upstream_gene_variant	1	0.10	5e-26	25.30102999566398		1.82	[1.59-2.09]	Affymetrix [469557]	N
rs7138803	5e-26	up to 48,274 European ancestry male individuals, up to 39,864 European ancestry female individuals, 2,441 African American or Afro-Caribbean male individuals, 6,314 African American or Afro-Caribbean female individuals, 919 Filipino male individuals, 828 Filipino female individuals, 205 Seychelles male individuals, 287 Seychelles female individuals, 2,964 South Asian ancestry male individuals, 65…	Body mass index	2016-01-27	25673413	Locke AE	2015-02-12	Nature	www.ncbi.nlm.nih.gov/pubmed/25673413	Genetic studies of body mass index yield new insights for obesity biology.	Body mass index	up to 104,666 European ancestry male individuals, up to 132,115 European ancestry female individuals, 370 African American male individuals, 517 African American female individuals, 512 Hispanic male individuals, 764 Hispanic female individuals	up to 48,274 European ancestry male individuals, up to 39,864 European ancestry female individuals, 2,441 African American or Afro-Caribbean male individuals, 6,314 African American or Afro-Caribbean female individuals, 919 Filipino male individuals, 828 Filipino female individuals, 205 Seychelles male individuals, 287 Seychelles female individuals, 2,964 South Asian ancestry male individuals, 65…	12q13.12	12	49853685	BCDIN3D	BCDIN3D - RPL35AP28	144233	100271637		10556	9421	rs7138803-A	rs7138803		7138803	intergenic_variant	1	0.379	5e-26	25.30102999566398		0.032	[0.026-0.038] kg/m2 increase	Affymetrix, Illumina [2550021]	N
rs3101336	6e-26	up to 48,274 European ancestry male individuals, up to 39,864 European ancestry female individuals, 2,441 African American or Afro-Caribbean male individuals, 6,314 African American or Afro-Caribbean female individuals, 919 Filipino male individuals, 828 Filipino female individuals, 205 Seychelles male individuals, 287 Seychelles female individuals, 2,964 South Asian ancestry male individuals, 65…	Body mass index	2016-01-27	25673413	Locke AE	2015-02-12	Nature	www.ncbi.nlm.nih.gov/pubmed/25673413	Genetic studies of body mass index yield new insights for obesity biology.	Body mass index	up to 104,666 European ancestry male individuals, up to 132,115 European ancestry female individuals, 370 African American male individuals, 517 African American female individuals, 512 Hispanic male individuals, 764 Hispanic female individuals	up to 48,274 European ancestry male individuals, up to 39,864 European ancestry female individuals, 2,441 African American or Afro-Caribbean male individuals, 6,314 African American or Afro-Caribbean female individuals, 919 Filipino male individuals, 828 Filipino female individuals, 205 Seychelles male individuals, 287 Seychelles female individuals, 2,964 South Asian ancestry male individuals, 65…	1p31.1	1	72285502	NEGR1	LOC105378797			105378797			rs3101336-C	rs3101336		3101336	upstream_gene_variant	0	0.611	6e-26	25.221848749616356		0.032	[0.026-0.038] kg/m2 increase	Affymetrix, Illumina [2550021]	N
rs10182181	8e-26	up to 48,274 European ancestry male individuals, up to 39,864 European ancestry female individuals, 2,441 African American or Afro-Caribbean male individuals, 6,314 African American or Afro-Caribbean female individuals, 919 Filipino male individuals, 828 Filipino female individuals, 205 Seychelles male individuals, 287 Seychelles female individuals, 2,964 South Asian ancestry male individuals, 65…	Body mass index	2016-01-27	25673413	Locke AE	2015-02-12	Nature	www.ncbi.nlm.nih.gov/pubmed/25673413	Genetic studies of body mass index yield new insights for obesity biology.	Body mass index	up to 104,666 European ancestry male individuals, up to 132,115 European ancestry female individuals, 370 African American male individuals, 517 African American female individuals, 512 Hispanic male individuals, 764 Hispanic female individuals	up to 48,274 European ancestry male individuals, up to 39,864 European ancestry female individuals, 2,441 African American or Afro-Caribbean male individuals, 6,314 African American or Afro-Caribbean female individuals, 919 Filipino male individuals, 828 Filipino female individuals, 205 Seychelles male individuals, 287 Seychelles female individuals, 2,964 South Asian ancestry male individuals, 65…	2p23.3	2	24927427	ADCY3	ADCY3 - DNAJC27	109	51277		7694	16209	rs10182181-G	rs10182181		10182181	regulatory_region_variant	1	0.468	8e-26	25.096910013008056		0.031	[0.025-0.037] kg/m2 increase	Affymetrix, Illumina [2550021]	N
rs506585	1e-25	Up to 2,700 individuals, Up to 2,000 European ancestry cardiovascular heart disease cases and controls	Lipid metabolism phenotypes	2013-09-24	19936222	Chasman DI	2009-11-20	PLoS Genet	www.ncbi.nlm.nih.gov/pubmed/19936222	Forty-three loci associated with plasma lipoprotein size, concentration, and cholesterol content in genome-wide analysis.	Lipid metabolism phenotypes	Up to 17,296 European ancestry female individuals	Up to 2,700 individuals, Up to 2,000 European ancestry cardiovascular heart disease cases and controls	2p24.1	2	21174310	APOB	TDRD15 - LOC105374317	100129278	105374317		26917	91656	rs506585-?	rs506585		506585	intergenic_variant	1	NR	1e-25	25.0	(APOB.assay, fasting)	4.355	[NR] unit decrease	Illumina [335603]	N
rs6511720	1e-25	Up to 2,700 individuals, Up to 2,000 European ancestry cardiovascular heart disease cases and controls	Lipid metabolism phenotypes	2013-09-24	19936222	Chasman DI	2009-11-20	PLoS Genet	www.ncbi.nlm.nih.gov/pubmed/19936222	Forty-three loci associated with plasma lipoprotein size, concentration, and cholesterol content in genome-wide analysis.	Lipid metabolism phenotypes	Up to 17,296 European ancestry female individuals	Up to 2,700 individuals, Up to 2,000 European ancestry cardiovascular heart disease cases and controls	19p13.2	19	11091630	LDLR	LDLR			3949			rs6511720-?	rs6511720		6511720	intron_variant	0	NR	1e-25	25.0	(LDL-C.assay, fasting)	6.892	[NR] unit decrease	Illumina [335603]	N
rs2292239	2e-25	4,267 cases, 4,670 controls, 4,342 trios from 2,319 families	Type 1 diabetes	2009-06-01	19430480	Barrett JC	2009-05-10	Nat Genet	www.ncbi.nlm.nih.gov/pubmed/19430480	Genome-wide association study and meta-analysis find that over 40 loci affect risk of type 1 diabetes.	Type 1 diabetes	7,514 cases, 9,045 controls	4,267 cases, 4,670 controls, 4,342 trios from 2,319 families	12q13.2	12	56088396	ERBB3	ERBB3			2065			rs2292239-?	rs2292239		2292239	intron_variant	0	NR	2e-25	24.69897000433602				Affymetrix, Illumina [841622] (imputed)	N
rs3764261	2e-25	8,830 Han Chinese ancestry individuals	Lipid traits	2014-08-02	24386095	Zhou L	2013-12-30	PLoS One	www.ncbi.nlm.nih.gov/pubmed/24386095	A genome wide association study identifies common variants associated with lipid levels in the Chinese population.	Lipid traits	3,451 Han Chinese ancestry individuals	8,830 Han Chinese ancestry individuals	16q13	16	56959412	CETP	HERPUD1 - CETP	9709	1071		15531	2511	rs3764261-T	rs3764261		3764261	upstream_gene_variant	1	0.16	2e-25	24.69897000433602	(HDL)	0.062	[0.046-0.078] mmol/L increase	Affymetrix, Illumina [up to 2249917] (imputed)	N
rs1864163	3e-25	Up to 2,700 individuals, Up to 2,000 European ancestry cardiovascular heart disease cases and controls	Lipid metabolism phenotypes	2013-09-24	19936222	Chasman DI	2009-11-20	PLoS Genet	www.ncbi.nlm.nih.gov/pubmed/19936222	Forty-three loci associated with plasma lipoprotein size, concentration, and cholesterol content in genome-wide analysis.	Lipid metabolism phenotypes	Up to 17,296 European ancestry female individuals	Up to 2,700 individuals, Up to 2,000 European ancestry cardiovascular heart disease cases and controls	16q13	16	56963321	CETP	CETP			1071			rs1864163-?	rs1864163		1864163	intron_variant	0	NR	3e-25	24.522878745280337	(LDL.large, whole)	27.87	[NR] unit decrease	Illumina [335603]	N
rs3888190	3e-25	up to 48,274 European ancestry male individuals, up to 39,864 European ancestry female individuals, 2,441 African American or Afro-Caribbean male individuals, 6,314 African American or Afro-Caribbean female individuals, 919 Filipino male individuals, 828 Filipino female individuals, 205 Seychelles male individuals, 287 Seychelles female individuals, 2,964 South Asian ancestry male individuals, 65…	Body mass index	2016-01-27	25673413	Locke AE	2015-02-12	Nature	www.ncbi.nlm.nih.gov/pubmed/25673413	Genetic studies of body mass index yield new insights for obesity biology.	Body mass index	up to 104,666 European ancestry male individuals, up to 132,115 European ancestry female individuals, 370 African American male individuals, 517 African American female individuals, 512 Hispanic male individuals, 764 Hispanic female individuals	up to 48,274 European ancestry male individuals, up to 39,864 European ancestry female individuals, 2,441 African American or Afro-Caribbean male individuals, 6,314 African American or Afro-Caribbean female individuals, 919 Filipino male individuals, 828 Filipino female individuals, 205 Seychelles male individuals, 287 Seychelles female individuals, 2,964 South Asian ancestry male individuals, 65…	16p11.2	16	28878165	ATP2A1	SH2B1 - ATP2A1	25970	487		3952	323	rs3888190-A	rs3888190		3888190	upstream_gene_variant	1	0.397	3e-25	24.522878745280337		0.031	[0.025-0.037] kg/m2 increase	Affymetrix, Illumina [2550021]	N
rs1270942	5e-25	185 European ancestry cases, 340 European ancestry controls	Type 1 diabetes and autoimmune thyroid diseases	2016-02-04	25936594	Tomer Y	2015-04-27	J Autoimmun	www.ncbi.nlm.nih.gov/pubmed/25936594	Genome wide identification of new genes and pathways in patients with both autoimmune thyroiditis and type 1 diabetes.	Type 1 diabetes and autoimmune thyroid diseases	346 European ancestry cases, 727 European ancestry controls	185 European ancestry cases, 340 European ancestry controls	6p21.33	6	31951083	BAT2, HSPA1L, CFB, TNXB, NOTCH4	CFB			629			rs1270942-C	rs1270942		1270942	non_coding_transcript_exon_variant	0	NR	5e-25	24.30102999566398		3.0494		Illumina [514008]	N
rs6511720	5e-25	Up to 2,700 individuals, Up to 2,000 European ancestry cardiovascular heart disease cases and controls	Lipid metabolism phenotypes	2013-09-24	19936222	Chasman DI	2009-11-20	PLoS Genet	www.ncbi.nlm.nih.gov/pubmed/19936222	Forty-three loci associated with plasma lipoprotein size, concentration, and cholesterol content in genome-wide analysis.	Lipid metabolism phenotypes	Up to 17,296 European ancestry female individuals	Up to 2,700 individuals, Up to 2,000 European ancestry cardiovascular heart disease cases and controls	19p13.2	19	11091630	LDLR	LDLR			3949			rs6511720-?	rs6511720		6511720	intron_variant	0	NR	5e-25	24.30102999566398	(APOB.assay, whole)	4.516	[NR] unit decrease	Illumina [335603]	N
rs1367117	6e-25	Up to 2,700 individuals, Up to 2,000 European ancestry cardiovascular heart disease cases and controls	Lipid metabolism phenotypes	2013-09-24	19936222	Chasman DI	2009-11-20	PLoS Genet	www.ncbi.nlm.nih.gov/pubmed/19936222	Forty-three loci associated with plasma lipoprotein size, concentration, and cholesterol content in genome-wide analysis.	Lipid metabolism phenotypes	Up to 17,296 European ancestry female individuals	Up to 2,700 individuals, Up to 2,000 European ancestry cardiovascular heart disease cases and controls	2p24.1	2	21041028	APOB	APOB			338			rs1367117-?	rs1367117		1367117	missense_variant	0	NR	6e-25	24.221848749616356	(LDL-C.assay, whole)	4.027	[NR] unit increase	Illumina [335603]	N
rs6905288	6e-25	Up to 113,636 European ancestry individuals	Waist-hip ratio	2010-11-17	20935629	Heid IM	2010-10-10	Nat Genet	www.ncbi.nlm.nih.gov/pubmed/20935629	Meta-analysis identifies 13 new loci associated with waist-hip ratio and reveals sexual dimorphism in the genetic basis of fat distribution.	Waist-hip ratio	Up to 77,167 European ancestry individuals	Up to 113,636 European ancestry individuals	6p21.1	6	43791136	VEGFA	VEGFA - LOC105375070	7422	105375070		4649	5985	rs6905288-A	rs6905288		6905288	downstream_gene_variant	1	0.56	6e-25	24.221848749616356		0.04	[NR] unit increase	Affymetrix, Illumina, Perlegen [up to 2850269] (imputed)	N
rs984222	9e-25	Up to 113,636 European ancestry individuals	Waist-hip ratio	2010-11-17	20935629	Heid IM	2010-10-10	Nat Genet	www.ncbi.nlm.nih.gov/pubmed/20935629	Meta-analysis identifies 13 new loci associated with waist-hip ratio and reveals sexual dimorphism in the genetic basis of fat distribution.	Waist-hip ratio	Up to 77,167 European ancestry individuals	Up to 113,636 European ancestry individuals	1p12	1	118961220	TBX15, WARS2	TBX15			6913			rs984222-G	rs984222		984222	intron_variant	0	0.64	9e-25	24.045757490560675		0.03	[NR] unit increase	Affymetrix, Illumina, Perlegen [up to 2850269] (imputed)	N
rs1055144	1e-24	Up to 113,636 European ancestry individuals	Waist-hip ratio	2010-11-17	20935629	Heid IM	2010-10-10	Nat Genet	www.ncbi.nlm.nih.gov/pubmed/20935629	Meta-analysis identifies 13 new loci associated with waist-hip ratio and reveals sexual dimorphism in the genetic basis of fat distribution.	Waist-hip ratio	Up to 77,167 European ancestry individuals	Up to 113,636 European ancestry individuals	7p15.2	7	25831489	NFE2L3	LOC100506236			100506236			rs1055144-T	rs1055144		1055144	intergenic_variant	0	0.21	1e-24	24.0		0.04	[NR] unit increase	Affymetrix, Illumina, Perlegen [up to 2850269] (imputed)	N
rs1516725	1e-24	up to 48,274 European ancestry male individuals, up to 39,864 European ancestry female individuals, 2,441 African American or Afro-Caribbean male individuals, 6,314 African American or Afro-Caribbean female individuals, 919 Filipino male individuals, 828 Filipino female individuals, 205 Seychelles male individuals, 287 Seychelles female individuals, 2,964 South Asian ancestry male individuals, 65…	Body mass index	2016-01-27	25673413	Locke AE	2015-02-12	Nature	www.ncbi.nlm.nih.gov/pubmed/25673413	Genetic studies of body mass index yield new insights for obesity biology.	Body mass index	up to 104,666 European ancestry male individuals, up to 132,115 European ancestry female individuals, 370 African American male individuals, 517 African American female individuals, 512 Hispanic male individuals, 764 Hispanic female individuals	up to 48,274 European ancestry male individuals, up to 39,864 European ancestry female individuals, 2,441 African American or Afro-Caribbean male individuals, 6,314 African American or Afro-Caribbean female individuals, 919 Filipino male individuals, 828 Filipino female individuals, 205 Seychelles male individuals, 287 Seychelles female individuals, 2,964 South Asian ancestry male individuals, 65…	3q27.2	3	186106215	ETV5	ETV5			2119			rs1516725-C	rs1516725		1516725	intron_variant	0	0.869	1e-24	24.0		0.045	[0.036-0.053] kg/m2 increase	Affymetrix, Illumina [2550021]	N
rs10195252	2e-24	Up to 113,636 European ancestry individuals	Waist-hip ratio	2010-11-17	20935629	Heid IM	2010-10-10	Nat Genet	www.ncbi.nlm.nih.gov/pubmed/20935629	Meta-analysis identifies 13 new loci associated with waist-hip ratio and reveals sexual dimorphism in the genetic basis of fat distribution.	Waist-hip ratio	Up to 77,167 European ancestry individuals	Up to 113,636 European ancestry individuals	2q24.3	2	164656581	GRB14	LOC101929615			101929615			rs10195252-T	rs10195252		10195252	intron_variant	0	0.60	2e-24	23.69897000433602		0.03	[NR] unit increase	Affymetrix, Illumina, Perlegen [up to 2850269] (imputed)	N
rs780094	3e-24	up to 62,264 European ancestry individuals	Fasting insulin-related traits	2010-02-28	20081858	Dupuis J	2010-01-17	Nat Genet	www.ncbi.nlm.nih.gov/pubmed/20081858	New genetic loci implicated in fasting glucose homeostasis and their impact on type 2 diabetes risk.	Fasting insulin-related traits	up to 38,238 European ancestry individuals	up to 62,264 European ancestry individuals	2p23.3	2	27518370	GCKR	GCKR			2646			rs780094-C	rs780094		780094	intron_variant	0	0.62	3e-24	23.522878745280337	(HOMA-IR)			Affymetrix, Illumina [~ 2500000] (imputed)	N
rs780094	3e-24	up to 76,558 European ancestry individuals	Fasting glucose-related traits	2010-02-28	20081858	Dupuis J	2010-01-17	Nat Genet	www.ncbi.nlm.nih.gov/pubmed/20081858	New genetic loci implicated in fasting glucose homeostasis and their impact on type 2 diabetes risk.	Fasting glucose-related traits	up to 46,186 European ancestry individuals	up to 76,558 European ancestry individuals	2p23.3	2	27518370	GCKR	GCKR			2646			rs780094-C	rs780094		780094	intron_variant	0	0.62	3e-24	23.522878745280337	(HOMA-IR)			Affymetrix, Illumina [~ 2500000] (imputed)	N
rs9552416	3e-24	Up to 33,823 European ancestry individuals	Fasting insulin-related traits (interaction with BMI)	2012-08-15	22581228	Manning AK	2012-05-13	Nat Genet	www.ncbi.nlm.nih.gov/pubmed/22581228	A genome-wide approach accounting for body mass index identifies genetic variants influencing fasting glycemic traits and insulin resistance.	Fasting insulin-related traits (interaction with BMI)	Up to 51,750 European ancestry individuals	Up to 33,823 European ancestry individuals	13q11	13	18737101	TUBA3C	CNN2P12 - LINC00417	100131550	100874164		9660	999	rs9552416-?	rs9552416		9552416	downstream_gene_variant	1		3e-24	23.522878745280337				Affymetrix, Illumina [~ 2400000] (imputed)	N
rs1260326	4e-24	Up to 2,700 individuals, Up to 2,000 European ancestry cardiovascular heart disease cases and controls	Lipid metabolism phenotypes	2013-09-24	19936222	Chasman DI	2009-11-20	PLoS Genet	www.ncbi.nlm.nih.gov/pubmed/19936222	Forty-three loci associated with plasma lipoprotein size, concentration, and cholesterol content in genome-wide analysis.	Lipid metabolism phenotypes	Up to 17,296 European ancestry female individuals	Up to 2,700 individuals, Up to 2,000 European ancestry cardiovascular heart disease cases and controls	2p23.3	2	27508073	GCKR	GCKR			2646			rs1260326-?	rs1260326		1260326	missense_variant	0	NR	4e-24	23.397940008672037	(VLDL.large, fasting)	0.362	[NR] unit increase	Illumina [335603]	N
rs780094	4e-24	Up tp 38,422 European ancestry individuals	Fasting glucose-related traits (interaction with BMI)	2012-08-15	22581228	Manning AK	2012-05-13	Nat Genet	www.ncbi.nlm.nih.gov/pubmed/22581228	A genome-wide approach accounting for body mass index identifies genetic variants influencing fasting glycemic traits and insulin resistance.	Fasting glucose-related traits (interaction with BMI)	Up to 58,074 European ancestry individuals	Up tp 38,422 European ancestry individuals	2p23.3	2	27518370	GCKR	GCKR			2646			rs780094-?	rs780094		780094	intron_variant	0	NR	4e-24	23.397940008672037				Affymetrix, Illumina [~ 2400000] (imputed)	N
rs662799	6e-24	1,719 Filipino ancestry offsprings	Lipid traits	2014-04-04	24023260	Wu Y	2013-09-10	J Lipid Res	www.ncbi.nlm.nih.gov/pubmed/24023260	Genetic association with lipids in Filipinos: waist circumference modifies an APOA5 effect on triglyceride levels.	Lipid traits	1,782 Filipino ancestry mothers	1,719 Filipino ancestry offsprings	11q23.3	11	116792991	APOA5	APOA5 - APOA4	116519	337		571	27711	rs662799-A	rs662799		662799	upstream_gene_variant	1	0.76	6e-24	23.221848749616356	(TG)	0.14	[0.12-0.16] unit decrease	Affymetrix [~ 3700000] (imputed)	N
rs10189761	6e-24	65,332 European ancestry overweight individuals, 22,373 European ancestry class I obese individuals, 5,476 European ancestry class II obese individuals, 1,162 European ancestry class III obese individuals, up to 39,294 European ancestry controls	Obesity	2013-09-12	23563607	Berndt SI	2013-04-07	Nat Genet	www.ncbi.nlm.nih.gov/pubmed/23563607	Genome-wide meta-analysis identifies 11 new loci for anthropometric traits and provides insights into genetic architecture.	Obesity	93,015 European ancestry overweight individuals, 32,858 European ancestry class I obese individuals, 9,889 European ancestry class II obese individuals, 2,896 European ancestry class III obese individuals, up to 65,840 European ancestry controls	65,332 European ancestry overweight individuals, 22,373 European ancestry class I obese individuals, 5,476 European ancestry class II obese individuals, 1,162 European ancestry class III obese individuals, up to 39,294 European ancestry controls	2p25.3	2	646364	TMEM18	LOC105373353 - TMEM18	105373353	129787		266	21609	rs10189761-A	rs10189761		10189761	intergenic_variant	1	0.82	6e-24	23.221848749616356	(Obesity class II)	1.24	[NR]	Affymetrix, Illumina [~ 2800000] (imputed)	N
rs6679677	8e-24	2,997 European ancestry trios, 4,000 European ancestry cases, 5,000 European ancestry controls	Type 1 diabetes	2008-06-16	17554260	Todd JA	2007-06-06	Nat Genet	www.ncbi.nlm.nih.gov/pubmed/17554260	Robust associations of four new chromosome regions from genome-wide analyses of type 1 diabetes.	Type 1 diabetes	2,000 European ancestry cases, 3,000 European ancestry controls	2,997 European ancestry trios, 4,000 European ancestry cases, 5,000 European ancestry controls	1p13.2	1	113761186	PHTF1, PTPN22	PHTF1 - RSBN1	10745	54665		1294	646	rs6679677-A	rs6679677		6679677	upstream_gene_variant	1	0.10	8e-24	23.096910013008056		1.89	[1.67-2.13]	Affymetrix [NR]	N
rs7138803	8e-24	up to 48,274 European ancestry male individuals, up to 39,864 European ancestry female individuals, 2,441 African American or Afro-Caribbean male individuals, 6,314 African American or Afro-Caribbean female individuals, 919 Filipino male individuals, 828 Filipino female individuals, 205 Seychelles male individuals, 287 Seychelles female individuals, 2,964 South Asian ancestry male individuals, 65…	Body mass index	2016-01-27	25673413	Locke AE	2015-02-12	Nature	www.ncbi.nlm.nih.gov/pubmed/25673413	Genetic studies of body mass index yield new insights for obesity biology.	Body mass index	up to 104,666 European ancestry male individuals, up to 132,115 European ancestry female individuals, 370 African American male individuals, 517 African American female individuals, 512 Hispanic male individuals, 764 Hispanic female individuals	up to 48,274 European ancestry male individuals, up to 39,864 European ancestry female individuals, 2,441 African American or Afro-Caribbean male individuals, 6,314 African American or Afro-Caribbean female individuals, 919 Filipino male individuals, 828 Filipino female individuals, 205 Seychelles male individuals, 287 Seychelles female individuals, 2,964 South Asian ancestry male individuals, 65…	12q13.12	12	49853685	BCDIN3D	BCDIN3D - RPL35AP28	144233	100271637		10556	9421	rs7138803-A	rs7138803		7138803	intergenic_variant	1	0.384	8e-24	23.096910013008056	(EA)	0.032	[0.025-0.038] kg/m2 increase	Affymetrix, Illumina [2550021]	N
rs10182181	9e-24	up to 48,274 European ancestry male individuals, up to 39,864 European ancestry female individuals, 2,441 African American or Afro-Caribbean male individuals, 6,314 African American or Afro-Caribbean female individuals, 919 Filipino male individuals, 828 Filipino female individuals, 205 Seychelles male individuals, 287 Seychelles female individuals, 2,964 South Asian ancestry male individuals, 65…	Body mass index	2016-01-27	25673413	Locke AE	2015-02-12	Nature	www.ncbi.nlm.nih.gov/pubmed/25673413	Genetic studies of body mass index yield new insights for obesity biology.	Body mass index	up to 104,666 European ancestry male individuals, up to 132,115 European ancestry female individuals, 370 African American male individuals, 517 African American female individuals, 512 Hispanic male individuals, 764 Hispanic female individuals	up to 48,274 European ancestry male individuals, up to 39,864 European ancestry female individuals, 2,441 African American or Afro-Caribbean male individuals, 6,314 African American or Afro-Caribbean female individuals, 919 Filipino male individuals, 828 Filipino female individuals, 205 Seychelles male individuals, 287 Seychelles female individuals, 2,964 South Asian ancestry male individuals, 65…	2p23.3	2	24927427	ADCY3	ADCY3 - DNAJC27	109	51277		7694	16209	rs10182181-G	rs10182181		10182181	regulatory_region_variant	1	0.462	9e-24	23.045757490560675	(EA)	0.031	[0.025-0.037] kg/m2 increase	Affymetrix, Illumina [2550021]	N
rs2857595	2e-23	185 European ancestry cases, 340 European ancestry controls	Type 1 diabetes and autoimmune thyroid diseases	2016-02-04	25936594	Tomer Y	2015-04-27	J Autoimmun	www.ncbi.nlm.nih.gov/pubmed/25936594	Genome wide identification of new genes and pathways in patients with both autoimmune thyroiditis and type 1 diabetes.	Type 1 diabetes and autoimmune thyroid diseases	346 European ancestry cases, 727 European ancestry controls	185 European ancestry cases, 340 European ancestry controls	6p21.33	6	31600692	NFKBIL1, LTA, NCR3	NCR3 - AIF1	259197	199		7673	14500	rs2857595-T	rs2857595		2857595	intergenic_variant	1	NR	2e-23	22.69897000433602		2.3765		Illumina [514008]	N
rs1004446	3e-23	3,598 sibling cases	Type 1 diabetes autoantibodies	2011-09-21	21829393	Plagnol V	2011-08-04	PLoS Genet	www.ncbi.nlm.nih.gov/pubmed/21829393	Genome-wide association analysis of autoantibody positivity in type 1 diabetes cases.	Type 1 diabetes autoantibodies	12,501 European ancestry cases	3,598 sibling cases	11p15.5	11	2148913	IGF2AS	IGF2, INS-IGF2			3481, 723961			rs1004446-G	rs1004446		1004446	intron_variant	0	NR	3e-23	22.522878745280337	(T1D)	1.4	[NR]	Affymetrix, Illumina [NR]	N
rs10938397	3e-23	up to 48,274 European ancestry male individuals, up to 39,864 European ancestry female individuals, 2,441 African American or Afro-Caribbean male individuals, 6,314 African American or Afro-Caribbean female individuals, 919 Filipino male individuals, 828 Filipino female individuals, 205 Seychelles male individuals, 287 Seychelles female individuals, 2,964 South Asian ancestry male individuals, 65…	Body mass index	2016-01-27	25673413	Locke AE	2015-02-12	Nature	www.ncbi.nlm.nih.gov/pubmed/25673413	Genetic studies of body mass index yield new insights for obesity biology.	Body mass index	up to 104,666 European ancestry male individuals, up to 132,115 European ancestry female individuals, 370 African American male individuals, 517 African American female individuals, 512 Hispanic male individuals, 764 Hispanic female individuals	up to 48,274 European ancestry male individuals, up to 39,864 European ancestry female individuals, 2,441 African American or Afro-Caribbean male individuals, 6,314 African American or Afro-Caribbean female individuals, 919 Filipino male individuals, 828 Filipino female individuals, 205 Seychelles male individuals, 287 Seychelles female individuals, 2,964 South Asian ancestry male individuals, 65…	4p12	4	45180510	GNPDA2	LOC105374441 - PRKRIRP9	105374441	100131309		255923	143235	rs10938397-G	rs10938397		10938397	intergenic_variant	1	0.432	3e-23	22.522878745280337	(EA, women)	0.04	[0.032-0.048] kg/m2 increase	Affymetrix, Illumina [2550021]	N
rs3888190	3e-23	up to 48,274 European ancestry male individuals, up to 39,864 European ancestry female individuals, 2,441 African American or Afro-Caribbean male individuals, 6,314 African American or Afro-Caribbean female individuals, 919 Filipino male individuals, 828 Filipino female individuals, 205 Seychelles male individuals, 287 Seychelles female individuals, 2,964 South Asian ancestry male individuals, 65…	Body mass index	2016-01-27	25673413	Locke AE	2015-02-12	Nature	www.ncbi.nlm.nih.gov/pubmed/25673413	Genetic studies of body mass index yield new insights for obesity biology.	Body mass index	up to 104,666 European ancestry male individuals, up to 132,115 European ancestry female individuals, 370 African American male individuals, 517 African American female individuals, 512 Hispanic male individuals, 764 Hispanic female individuals	up to 48,274 European ancestry male individuals, up to 39,864 European ancestry female individuals, 2,441 African American or Afro-Caribbean male individuals, 6,314 African American or Afro-Caribbean female individuals, 919 Filipino male individuals, 828 Filipino female individuals, 205 Seychelles male individuals, 287 Seychelles female individuals, 2,964 South Asian ancestry male individuals, 65…	16p11.2	16	28878165	ATP2A1	SH2B1 - ATP2A1	25970	487		3952	323	rs3888190-A	rs3888190		3888190	upstream_gene_variant	1	0.403	3e-23	22.522878745280337	(EA)	0.031	[0.025-0.037] kg/m2 increase	Affymetrix, Illumina [2550021]	N
rs7903146	3e-23	24,194 European ancestry cases, 55,598 European ancestry controls	Type 2 diabetes	2008-06-16	18372903	Zeggini E	2008-03-30	Nat Genet	www.ncbi.nlm.nih.gov/pubmed/18372903	Meta-analysis of genome-wide association data and large-scale replication identifies additional susceptibility loci for type 2 diabetes.	Type 2 diabetes	4,549 European ancestry cases, 5,579 European ancestry controls	24,194 European ancestry cases, 55,598 European ancestry controls	10q25.2	10	112998590	TCF7L2	TCF7L2			6934			rs7903146-T	rs7903146		7903146	intron_variant	0	NR	3e-23	22.522878745280337		1.37	[1.28-1.47]	Affymetrix, Illumina [2202892] (imputed)	N
rs12692738	4e-23	up to 36,570 European ancestry men, 30,172 European ancestry women, 915 Filipino ancestry men, 735 Filipino ancestry women, 2,351 African-American/Afro-Caribbean ancestry men, 6,258 African-American/Afro-Caribbean ancestry women, 2,285 South Asian ancestry men, 506 South Asian ancestry women, 195 Seychellois ancestry men, 266 Seychellois ancestry women	Waist-to-hip ratio adjusted for body mass index	2016-02-04	25673412	Shungin D	2015-02-12	Nature	www.ncbi.nlm.nih.gov/pubmed/25673412	New genetic loci link adipose and insulin biology to body fat distribution.	Waist-to-hip ratio adjusted for body mass index	up to 56,910 European ancestry men, up to 86,570 European ancestry women	up to 36,570 European ancestry men, 30,172 European ancestry women, 915 Filipino ancestry men, 735 Filipino ancestry women, 2,351 African-American/Afro-Caribbean ancestry men, 6,258 African-American/Afro-Caribbean ancestry women, 2,285 South Asian ancestry men, 506 South Asian ancestry women, 195 Seychellois ancestry men, 266 Seychellois ancestry women	2q24.3	2	164701742	COBLL1	COBLL1			22837			rs12692738-T	rs12692738		12692738	intron_variant	0	0.7603	4e-23	22.397940008672037	(EA, women)	0.0527	[0.042-0.063] unit increase	Affymetrix, Illumina, Perlegen [up to 2542447] (imputed)	N
rs12692738	4e-23	up to 36,570 European ancestry men, 30,172 European ancestry women, 915 Filipino ancestry men, 735 Filipino ancestry women, 2,351 African-American/Afro-Caribbean ancestry men, 6,258 African-American/Afro-Caribbean ancestry women, 2,285 South Asian ancestry men, 506 South Asian ancestry women, 195 Seychellois ancestry men, 266 Seychellois ancestry women	Waist-to-hip ratio adjusted for body mass index	2016-02-04	25673412	Shungin D	2015-02-12	Nature	www.ncbi.nlm.nih.gov/pubmed/25673412	New genetic loci link adipose and insulin biology to body fat distribution.	Waist-to-hip ratio adjusted for body mass index	up to 56,910 European ancestry men, up to 86,570 European ancestry women	up to 36,570 European ancestry men, 30,172 European ancestry women, 915 Filipino ancestry men, 735 Filipino ancestry women, 2,351 African-American/Afro-Caribbean ancestry men, 6,258 African-American/Afro-Caribbean ancestry women, 2,285 South Asian ancestry men, 506 South Asian ancestry women, 195 Seychellois ancestry men, 266 Seychellois ancestry women	2q24.3	2	164701742	COBLL1	COBLL1			22837			rs12692738-T	rs12692738		12692738	intron_variant	0	0.7413	4e-23	22.397940008672037	(women)	0.0512	[0.041-0.061] unit increase	Affymetrix, Illumina, Perlegen [up to 2542447] (imputed)	N
rs543874	4e-23	Up to 125,931 European ancestry individuals	Body mass index	2010-11-17	20935630	Speliotes EK	2010-10-10	Nat Genet	www.ncbi.nlm.nih.gov/pubmed/20935630	Association analyses of 249,796 individuals reveal 18 new loci associated with body mass index.	Body mass index	Up to 123,865 European ancestry individuals	Up to 125,931 European ancestry individuals	1q25.2	1	177920345	SEC16B	LOC105371627 - SEC16B	105371627	89866		94773	8762	rs543874-G	rs543874		543874	downstream_gene_variant	1	0.19	4e-23	22.397940008672037		0.22	[0.16-0.28] kg/m2 increase	Affymetrix, Illumina, Perlegen [~ 2800000] (imputed)	N
rs560887	4e-23	9,353 European ancestry individuals	Fasting plasma glucose	2008-06-27	18451265	Bouatia-Naji N	2008-06-19	Science	www.ncbi.nlm.nih.gov/pubmed/18451265	A polymorphism within the G6PC2 gene is associated with fasting plasma glucose levels.	Fasting plasma glucose	654 European ancestry individuals	9,353 European ancestry individuals	2q31.1	2	168906638	G6PC2	G6PC2			57818			rs560887-A	rs560887		560887	intron_variant	0	0.30	4e-23	22.397940008672037		0.06	[0.05-0.08] mmol/l decrease	Illumina [392935]	N
rs9940128	4e-23	Up to 16,253 European ancestry individuals	Body mass index	2013-11-03	23669352	Graff M	2013-05-12	Hum Mol Genet	www.ncbi.nlm.nih.gov/pubmed/23669352	Genome-wide analysis of BMI in adolescents and young adults reveals additional insight into the effects of genetic loci over the life course.	Body mass index	Up to 13,627 European ancestry individuals	Up to 16,253 European ancestry individuals	16q12.2	16	53766842	FTO	FTO			79068			rs9940128-A	rs9940128		9940128	intron_variant	0	0.44	4e-23	22.397940008672037		0.083	[0.067-0.099] unit increase	Affymetrix, Illumina [557887] (imputed)	N
rs72959041	7e-23	up to 36,570 European ancestry men, 30,172 European ancestry women, 915 Filipino ancestry men, 735 Filipino ancestry women, 2,351 African-American/Afro-Caribbean ancestry men, 6,258 African-American/Afro-Caribbean ancestry women, 2,285 South Asian ancestry men, 506 South Asian ancestry women, 195 Seychellois ancestry men, 266 Seychellois ancestry women	Waist-to-hip ratio adjusted for body mass index	2016-02-04	25673412	Shungin D	2015-02-12	Nature	www.ncbi.nlm.nih.gov/pubmed/25673412	New genetic loci link adipose and insulin biology to body fat distribution.	Waist-to-hip ratio adjusted for body mass index	up to 56,910 European ancestry men, up to 86,570 European ancestry women	up to 36,570 European ancestry men, 30,172 European ancestry women, 915 Filipino ancestry men, 735 Filipino ancestry women, 2,351 African-American/Afro-Caribbean ancestry men, 6,258 African-American/Afro-Caribbean ancestry women, 2,285 South Asian ancestry men, 506 South Asian ancestry women, 195 Seychellois ancestry men, 266 Seychellois ancestry women	6q22.33	6	127133748	RSPO3	LOC105377988, RSPO3			105377988, 84870			rs72959041-A	rs72959041		72959041	intron_variant	0	0.0561	7e-23	22.154901959985743		0.126	[0.1-0.15] unit increase	Affymetrix, Illumina, Perlegen [up to 2542447] (imputed)	N
rs633715	9e-23	65,332 European ancestry overweight individuals, 22,373 European ancestry class I obese individuals, 5,476 European ancestry class II obese individuals, 1,162 European ancestry class III obese individuals, up to 39,294 European ancestry controls	Obesity	2013-09-12	23563607	Berndt SI	2013-04-07	Nat Genet	www.ncbi.nlm.nih.gov/pubmed/23563607	Genome-wide meta-analysis identifies 11 new loci for anthropometric traits and provides insights into genetic architecture.	Obesity	93,015 European ancestry overweight individuals, 32,858 European ancestry class I obese individuals, 9,889 European ancestry class II obese individuals, 2,896 European ancestry class III obese individuals, up to 65,840 European ancestry controls	65,332 European ancestry overweight individuals, 22,373 European ancestry class I obese individuals, 5,476 European ancestry class II obese individuals, 1,162 European ancestry class III obese individuals, up to 39,294 European ancestry controls	1q25.2	1	177883445	SEC16B	LOC105371627 - SEC16B	105371627	89866		57873	45662	rs633715-C	rs633715		633715	intergenic_variant	1	0.19	9e-23	22.045757490560675	(Obesity class I)	1.12	[NR]	Affymetrix, Illumina [~ 2800000] (imputed)	N
rs1552224	1e-22	Up to 34,412 European ancestry cases, 59,925 European ancestry controls	Type 2 diabetes	2010-07-12	20581827	Voight BF	2010-06-27	Nat Genet	www.ncbi.nlm.nih.gov/pubmed/20581827	Twelve type 2 diabetes susceptibility loci identified through large-scale association analysis.	Type 2 diabetes	8,130 European ancestry cases, 38,987 European ancestry controls	Up to 34,412 European ancestry cases, 59,925 European ancestry controls	11q13.4	11	72722053	CENTD2	ARAP1			116985			rs1552224-A	rs1552224		1552224	5_prime_UTR_variant	0		1e-22	22.0		1.14	[1.11-1.17]	Affymetrix, Illumina [2426886] (imputed)	N
rs2251396	1e-22	185 European ancestry cases, 340 European ancestry controls	Type 1 diabetes and autoimmune thyroid diseases	2016-02-04	25936594	Tomer Y	2015-04-27	J Autoimmun	www.ncbi.nlm.nih.gov/pubmed/25936594	Genome wide identification of new genes and pathways in patients with both autoimmune thyroiditis and type 1 diabetes.	Type 1 diabetes and autoimmune thyroid diseases	346 European ancestry cases, 727 European ancestry controls	185 European ancestry cases, 340 European ancestry controls	6p21.33	6	31396930	PSORS1C1, MICA, HCP5	LOC101929072			101929072			rs2251396-T	rs2251396		2251396	upstream_gene_variant	0	NR	1e-22	22.0		2.2132		Illumina [514008]	N
rs2371767	1e-22	up to 36,570 European ancestry men, 30,172 European ancestry women, 915 Filipino ancestry men, 735 Filipino ancestry women, 2,351 African-American/Afro-Caribbean ancestry men, 6,258 African-American/Afro-Caribbean ancestry women, 2,285 South Asian ancestry men, 506 South Asian ancestry women, 195 Seychellois ancestry men, 266 Seychellois ancestry women	Waist-to-hip ratio adjusted for body mass index	2016-02-04	25673412	Shungin D	2015-02-12	Nature	www.ncbi.nlm.nih.gov/pubmed/25673412	New genetic loci link adipose and insulin biology to body fat distribution.	Waist-to-hip ratio adjusted for body mass index	up to 56,910 European ancestry men, up to 86,570 European ancestry women	up to 36,570 European ancestry men, 30,172 European ancestry women, 915 Filipino ancestry men, 735 Filipino ancestry women, 2,351 African-American/Afro-Caribbean ancestry men, 6,258 African-American/Afro-Caribbean ancestry women, 2,285 South Asian ancestry men, 506 South Asian ancestry women, 195 Seychellois ancestry men, 266 Seychellois ancestry women	3p14.1	3	64732582	ADAMTS9	ADAMTS9-AS2			100507098			rs2371767-G	rs2371767		2371767	intron_variant	0	0.7073	1e-22	22.0		0.0374	[0.03-0.045] unit increase	Affymetrix, Illumina, Perlegen [up to 2542447] (imputed)	N
rs10440833	2e-22	Up to 34,412 European ancestry cases, 59,925 European ancestry controls	Type 2 diabetes	2010-07-12	20581827	Voight BF	2010-06-27	Nat Genet	www.ncbi.nlm.nih.gov/pubmed/20581827	Twelve type 2 diabetes susceptibility loci identified through large-scale association analysis.	Type 2 diabetes	8,130 European ancestry cases, 38,987 European ancestry controls	Up to 34,412 European ancestry cases, 59,925 European ancestry controls	6p22.3	6	20687890	CDKAL1	CDKAL1			54901			rs10440833-A	rs10440833		10440833	intron_variant	0		2e-22	21.69897000433602		1.25	[1.20-1.31]	Affymetrix, Illumina [2426886] (imputed)	N
rs10937273	2e-22	10,252 East Asian ancestry individuals	Adiponectin levels	2014-04-26	24105470	Wu Y	2013-10-14	Hum Mol Genet	www.ncbi.nlm.nih.gov/pubmed/24105470	A meta-analysis of genome-wide association studies for adiponectin levels in East Asians identifies a novel locus near WDR11-FGFR2.	Adiponectin levels	7,827 East Asian ancestry individuals	10,252 East Asian ancestry individuals	3q27.3	3	186831906	ADIPOQ	LOC102724699 - ADIPOQ	102724699	9370		6385	10762	rs10937273-A	rs10937273		10937273	downstream_gene_variant	1	0.404	2e-22	21.69897000433602		0.12	[0.10-0.14] unit increase	Affymetrix, Illumina [~ 2500000] (imputed)	N
rs10938397	2e-22	up to 48,274 European ancestry male individuals, up to 39,864 European ancestry female individuals, 2,441 African American or Afro-Caribbean male individuals, 6,314 African American or Afro-Caribbean female individuals, 919 Filipino male individuals, 828 Filipino female individuals, 205 Seychelles male individuals, 287 Seychelles female individuals, 2,964 South Asian ancestry male individuals, 65…	Body mass index	2016-01-27	25673413	Locke AE	2015-02-12	Nature	www.ncbi.nlm.nih.gov/pubmed/25673413	Genetic studies of body mass index yield new insights for obesity biology.	Body mass index	up to 104,666 European ancestry male individuals, up to 132,115 European ancestry female individuals, 370 African American male individuals, 517 African American female individuals, 512 Hispanic male individuals, 764 Hispanic female individuals	up to 48,274 European ancestry male individuals, up to 39,864 European ancestry female individuals, 2,441 African American or Afro-Caribbean male individuals, 6,314 African American or Afro-Caribbean female individuals, 919 Filipino male individuals, 828 Filipino female individuals, 205 Seychelles male individuals, 287 Seychelles female individuals, 2,964 South Asian ancestry male individuals, 65…	4p12	4	45180510	GNPDA2	LOC105374441 - PRKRIRP9	105374441	100131309		255923	143235	rs10938397-G	rs10938397		10938397	intergenic_variant	1	0.436	2e-22	21.69897000433602	(EA, men)	0.04	[0.032-0.048] kg/m2 increase	Affymetrix, Illumina [2550021]	N
rs1516725	2e-22	up to 48,274 European ancestry male individuals, up to 39,864 European ancestry female individuals, 2,441 African American or Afro-Caribbean male individuals, 6,314 African American or Afro-Caribbean female individuals, 919 Filipino male individuals, 828 Filipino female individuals, 205 Seychelles male individuals, 287 Seychelles female individuals, 2,964 South Asian ancestry male individuals, 65…	Body mass index	2016-01-27	25673413	Locke AE	2015-02-12	Nature	www.ncbi.nlm.nih.gov/pubmed/25673413	Genetic studies of body mass index yield new insights for obesity biology.	Body mass index	up to 104,666 European ancestry male individuals, up to 132,115 European ancestry female individuals, 370 African American male individuals, 517 African American female individuals, 512 Hispanic male individuals, 764 Hispanic female individuals	up to 48,274 European ancestry male individuals, up to 39,864 European ancestry female individuals, 2,441 African American or Afro-Caribbean male individuals, 6,314 African American or Afro-Caribbean female individuals, 919 Filipino male individuals, 828 Filipino female individuals, 205 Seychelles male individuals, 287 Seychelles female individuals, 2,964 South Asian ancestry male individuals, 65…	3q27.2	3	186106215	ETV5	ETV5			2119			rs1516725-C	rs1516725		1516725	intron_variant	0	0.872	2e-22	21.69897000433602	(EA)	0.045	[0.036-0.054] kg/m2 increase	Affymetrix, Illumina [2550021]	N
rs2815752	2e-22	Up to 125,931 European ancestry individuals	Body mass index	2010-11-17	20935630	Speliotes EK	2010-10-10	Nat Genet	www.ncbi.nlm.nih.gov/pubmed/20935630	Association analyses of 249,796 individuals reveal 18 new loci associated with body mass index.	Body mass index	Up to 123,865 European ancestry individuals	Up to 125,931 European ancestry individuals	1p31.1	1	72346757	NEGR1	LOC105378797			105378797			rs2815752-A	rs2815752		2815752	intergenic_variant	0	0.61	2e-22	21.69897000433602		0.13	[0.09-0.17] kg/m2 increase	Affymetrix, Illumina, Perlegen [~ 2800000] (imputed)	N
rs506585	2e-22	Up to 2,700 individuals, Up to 2,000 European ancestry cardiovascular heart disease cases and controls	Lipid metabolism phenotypes	2013-09-24	19936222	Chasman DI	2009-11-20	PLoS Genet	www.ncbi.nlm.nih.gov/pubmed/19936222	Forty-three loci associated with plasma lipoprotein size, concentration, and cholesterol content in genome-wide analysis.	Lipid metabolism phenotypes	Up to 17,296 European ancestry female individuals	Up to 2,700 individuals, Up to 2,000 European ancestry cardiovascular heart disease cases and controls	2p24.1	2	21174310	APOB	TDRD15 - LOC105374317	100129278	105374317		26917	91656	rs506585-?	rs506585		506585	intergenic_variant	1	NR	2e-22	21.69897000433602	(LDL.total, whole)	0.04	[NR] unit decrease	Illumina [335603]	N
rs11152213	3e-22	65,332 European ancestry overweight individuals, 22,373 European ancestry class I obese individuals, 5,476 European ancestry class II obese individuals, 1,162 European ancestry class III obese individuals, up to 39,294 European ancestry controls	Obesity	2013-09-12	23563607	Berndt SI	2013-04-07	Nat Genet	www.ncbi.nlm.nih.gov/pubmed/23563607	Genome-wide meta-analysis identifies 11 new loci for anthropometric traits and provides insights into genetic architecture.	Obesity	93,015 European ancestry overweight individuals, 32,858 European ancestry class I obese individuals, 9,889 European ancestry class II obese individuals, 2,896 European ancestry class III obese individuals, up to 65,840 European ancestry controls	65,332 European ancestry overweight individuals, 22,373 European ancestry class I obese individuals, 5,476 European ancestry class II obese individuals, 1,162 European ancestry class III obese individuals, up to 39,294 European ancestry controls	18q21.32	18	60185715	MC4R	LOC105372154 - LOC105372155	105372154	105372155		7860	108725	rs11152213-C	rs11152213		11152213	intergenic_variant	1	0.24	3e-22	21.522878745280337	(Obesity class II)	1.19	[NR]	Affymetrix, Illumina [~ 2800000] (imputed)	N
rs2030323	3e-22	65,332 European ancestry overweight individuals, 22,373 European ancestry class I obese individuals, 5,476 European ancestry class II obese individuals, 1,162 European ancestry class III obese individuals, up to 39,294 European ancestry controls	Obesity	2013-09-12	23563607	Berndt SI	2013-04-07	Nat Genet	www.ncbi.nlm.nih.gov/pubmed/23563607	Genome-wide meta-analysis identifies 11 new loci for anthropometric traits and provides insights into genetic architecture.	Obesity	93,015 European ancestry overweight individuals, 32,858 European ancestry class I obese individuals, 9,889 European ancestry class II obese individuals, 2,896 European ancestry class III obese individuals, up to 65,840 European ancestry controls	65,332 European ancestry overweight individuals, 22,373 European ancestry class I obese individuals, 5,476 European ancestry class II obese individuals, 1,162 European ancestry class III obese individuals, up to 39,294 European ancestry controls	11p14.1	11	27706992	BDNF	BDNF			627			rs2030323-C	rs2030323		2030323	intron_variant	0	0.79	3e-22	21.522878745280337	(Obesity class I)	1.12	[NR]	Affymetrix, Illumina [~ 2800000] (imputed)	N
rs72959041	3e-22	up to 36,570 European ancestry men, 30,172 European ancestry women, 915 Filipino ancestry men, 735 Filipino ancestry women, 2,351 African-American/Afro-Caribbean ancestry men, 6,258 African-American/Afro-Caribbean ancestry women, 2,285 South Asian ancestry men, 506 South Asian ancestry women, 195 Seychellois ancestry men, 266 Seychellois ancestry women	Waist-to-hip ratio adjusted for body mass index	2016-02-04	25673412	Shungin D	2015-02-12	Nature	www.ncbi.nlm.nih.gov/pubmed/25673412	New genetic loci link adipose and insulin biology to body fat distribution.	Waist-to-hip ratio adjusted for body mass index	up to 56,910 European ancestry men, up to 86,570 European ancestry women	up to 36,570 European ancestry men, 30,172 European ancestry women, 915 Filipino ancestry men, 735 Filipino ancestry women, 2,351 African-American/Afro-Caribbean ancestry men, 6,258 African-American/Afro-Caribbean ancestry women, 2,285 South Asian ancestry men, 506 South Asian ancestry women, 195 Seychellois ancestry men, 266 Seychellois ancestry women	6q22.33	6	127133748	RSPO3	LOC105377988, RSPO3			105377988, 84870			rs72959041-A	rs72959041		72959041	intron_variant	0	0.0575	3e-22	21.522878745280337	(EA)	0.1252	[0.1-0.15] unit increase	Affymetrix, Illumina, Perlegen [up to 2542447] (imputed)	N
rs1015166	4e-22	185 European ancestry cases, 340 European ancestry controls	Type 1 diabetes and autoimmune thyroid diseases	2016-02-04	25936594	Tomer Y	2015-04-27	J Autoimmun	www.ncbi.nlm.nih.gov/pubmed/25936594	Genome wide identification of new genes and pathways in patients with both autoimmune thyroiditis and type 1 diabetes.	Type 1 diabetes and autoimmune thyroid diseases	346 European ancestry cases, 727 European ancestry controls	185 European ancestry cases, 340 European ancestry controls	6p21.32	6	32830954	TAP2	TAP2			6891			rs1015166-T	rs1015166		1015166	intron_variant	0	NR	4e-22	21.397940008672037		2.1428		Illumina [514008]	N
rs13021737	4e-22	up to 48,274 European ancestry male individuals, up to 39,864 European ancestry female individuals, 2,441 African American or Afro-Caribbean male individuals, 6,314 African American or Afro-Caribbean female individuals, 919 Filipino male individuals, 828 Filipino female individuals, 205 Seychelles male individuals, 287 Seychelles female individuals, 2,964 South Asian ancestry male individuals, 65…	Body mass index	2016-01-27	25673413	Locke AE	2015-02-12	Nature	www.ncbi.nlm.nih.gov/pubmed/25673413	Genetic studies of body mass index yield new insights for obesity biology.	Body mass index	up to 104,666 European ancestry male individuals, up to 132,115 European ancestry female individuals, 370 African American male individuals, 517 African American female individuals, 512 Hispanic male individuals, 764 Hispanic female individuals	up to 48,274 European ancestry male individuals, up to 39,864 European ancestry female individuals, 2,441 African American or Afro-Caribbean male individuals, 6,314 African American or Afro-Caribbean female individuals, 919 Filipino male individuals, 828 Filipino female individuals, 205 Seychelles male individuals, 287 Seychelles female individuals, 2,964 South Asian ancestry male individuals, 65…	2p25.3	2	632348	TMEM18	LOC105373352 - LOC105373353	105373352	105373353		70366	3289	rs13021737-G	rs13021737		13021737	intergenic_variant	1	0.828	4e-22	21.397940008672037	(EA, men)	0.052	[0.041-0.063] kg/m2 increase	Affymetrix, Illumina [2550021]	N
rs12149832	5e-22	35,625 East Asian ancestry individuals	Body mass index	2012-03-23	22344221	Okada Y	2012-02-19	Nat Genet	www.ncbi.nlm.nih.gov/pubmed/22344221	Common variants at CDKAL1 and KLF9 are associated with body mass index in east Asian populations.	Body mass index	26,620 Japanese ancestry individuals	35,625 East Asian ancestry individuals	16q12.2	16	53808996	FTO	FTO			79068			rs12149832-A	rs12149832		12149832	intron_variant	0	0.20	5e-22	21.30102999566398		0.073	[0.057-0.089] unit increase	Illumina [2178018] (imputed)	N
rs2206277	5e-22	65,332 European ancestry overweight individuals, 22,373 European ancestry class I obese individuals, 5,476 European ancestry class II obese individuals, 1,162 European ancestry class III obese individuals, up to 39,294 European ancestry controls	Obesity	2013-09-12	23563607	Berndt SI	2013-04-07	Nat Genet	www.ncbi.nlm.nih.gov/pubmed/23563607	Genome-wide meta-analysis identifies 11 new loci for anthropometric traits and provides insights into genetic architecture.	Obesity	93,015 European ancestry overweight individuals, 32,858 European ancestry class I obese individuals, 9,889 European ancestry class II obese individuals, 2,896 European ancestry class III obese individuals, up to 65,840 European ancestry controls	65,332 European ancestry overweight individuals, 22,373 European ancestry class I obese individuals, 5,476 European ancestry class II obese individuals, 1,162 European ancestry class III obese individuals, up to 39,294 European ancestry controls	6p12.3	6	50830813	TFAP2B	TFAP2B			7021			rs2206277-T	rs2206277		2206277	intron_variant	0	0.18	5e-22	21.30102999566398	(Obesity class I)	1.12	[NR]	Affymetrix, Illumina [~ 2800000] (imputed)	N
rs713586	6e-22	Up to 125,931 European ancestry individuals	Body mass index	2010-11-17	20935630	Speliotes EK	2010-10-10	Nat Genet	www.ncbi.nlm.nih.gov/pubmed/20935630	Association analyses of 249,796 individuals reveal 18 new loci associated with body mass index.	Body mass index	Up to 123,865 European ancestry individuals	Up to 125,931 European ancestry individuals	2p23.3	2	24935139	ADCY3, RBJ, POMC	ADCY3 - DNAJC27	109	51277		15406	8497	rs713586-C	rs713586		713586	intergenic_variant	1	0.47	6e-22	21.221848749616356		0.14	[0.10-0.18] kg/m2 increase	Affymetrix, Illumina, Perlegen [~ 2800000] (imputed)	N
rs7903146	6e-22	up to 2,512 Punjabi Sikh ancestry cases and 3,201 Punjabi Sikh ancestry controls, up to 16,128 South Asian ancestry cases and 23,846 South Asian ancestry controls, up to 16,746 East Asian ancestry cases and 16,961 East Asian ancestry controls, up to 8,130 European ancestry cases and 38,987 European ancestry controls	Type 2 diabetes	2013-03-27	23300278	Saxena R	2013-01-08	Diabetes	www.ncbi.nlm.nih.gov/pubmed/23300278	Genome-wide association study identifies a novel locus contributing to type 2 diabetes susceptibility in Sikhs of Punjabi origin from India.	Type 2 diabetes	842 Punjabi Sikh ancestry cases, 774 Punjabi Sikh ancestry controls	up to 2,512 Punjabi Sikh ancestry cases and 3,201 Punjabi Sikh ancestry controls, up to 16,128 South Asian ancestry cases and 23,846 South Asian ancestry controls, up to 16,746 East Asian ancestry cases and 16,961 East Asian ancestry controls, up to 8,130 European ancestry cases and 38,987 European ancestry controls	10q25.2	10	112998590	TCF7L2	TCF7L2			6934			rs7903146-T	rs7903146		7903146	intron_variant	0	0.31	6e-22	21.221848749616356	(All Punjabi)	1.3	[1.23 - 1.37]	Illumina [1232008] (imputed)	N
rs11708067	7e-22	up to 76,558 European ancestry individuals	Fasting glucose-related traits	2010-02-28	20081858	Dupuis J	2010-01-17	Nat Genet	www.ncbi.nlm.nih.gov/pubmed/20081858	New genetic loci implicated in fasting glucose homeostasis and their impact on type 2 diabetes risk.	Fasting glucose-related traits	up to 46,186 European ancestry individuals	up to 76,558 European ancestry individuals	3q21.1	3	123346931	ADCY5	ADCY5			111			rs11708067-A	rs11708067		11708067	intron_variant	0	0.78	7e-22	21.154901959985743	(FPG)			Affymetrix, Illumina [~ 2500000] (imputed)	N
rs1864163	7e-22	Up to 2,700 individuals, Up to 2,000 European ancestry cardiovascular heart disease cases and controls	Lipid metabolism phenotypes	2013-09-24	19936222	Chasman DI	2009-11-20	PLoS Genet	www.ncbi.nlm.nih.gov/pubmed/19936222	Forty-three loci associated with plasma lipoprotein size, concentration, and cholesterol content in genome-wide analysis.	Lipid metabolism phenotypes	Up to 17,296 European ancestry female individuals	Up to 2,700 individuals, Up to 2,000 European ancestry cardiovascular heart disease cases and controls	16q13	16	56963321	CETP	CETP			1071			rs1864163-?	rs1864163		1864163	intron_variant	0	NR	7e-22	21.154901959985743	(LDL.large, fasting)	30.38	[NR] unit decrease	Illumina [335603]	N
rs12444979	3e-21	Up to 125,931 European ancestry individuals	Body mass index	2010-11-17	20935630	Speliotes EK	2010-10-10	Nat Genet	www.ncbi.nlm.nih.gov/pubmed/20935630	Association analyses of 249,796 individuals reveal 18 new loci associated with body mass index.	Body mass index	Up to 123,865 European ancestry individuals	Up to 125,931 European ancestry individuals	16p12.3	16	19922278	GPRC5B, IQCK	GPRC5B - LOC105371116	51704	105371116		36233	1314	rs12444979-C	rs12444979		12444979	intergenic_variant	1	0.87	3e-21	20.522878745280337		0.17	[0.11-0.23] kg/m2 increase	Affymetrix, Illumina, Perlegen [~ 2800000] (imputed)	N
rs2191349	3e-21	Up tp 38,422 European ancestry individuals	Fasting glucose-related traits (interaction with BMI)	2012-08-15	22581228	Manning AK	2012-05-13	Nat Genet	www.ncbi.nlm.nih.gov/pubmed/22581228	A genome-wide approach accounting for body mass index identifies genetic variants influencing fasting glycemic traits and insulin resistance.	Fasting glucose-related traits (interaction with BMI)	Up to 58,074 European ancestry individuals	Up tp 38,422 European ancestry individuals	7p21.2	7	15024684	DGKB	DGKB - AGMO	1607	392636		49907	134440	rs2191349-?	rs2191349		2191349	intergenic_variant	1	NR	3e-21	20.522878745280337				Affymetrix, Illumina [~ 2400000] (imputed)	N
rs10182181	4e-21	up to 48,274 European ancestry male individuals, up to 39,864 European ancestry female individuals, 2,441 African American or Afro-Caribbean male individuals, 6,314 African American or Afro-Caribbean female individuals, 919 Filipino male individuals, 828 Filipino female individuals, 205 Seychelles male individuals, 287 Seychelles female individuals, 2,964 South Asian ancestry male individuals, 65…	Body mass index	2016-01-27	25673413	Locke AE	2015-02-12	Nature	www.ncbi.nlm.nih.gov/pubmed/25673413	Genetic studies of body mass index yield new insights for obesity biology.	Body mass index	up to 104,666 European ancestry male individuals, up to 132,115 European ancestry female individuals, 370 African American male individuals, 517 African American female individuals, 512 Hispanic male individuals, 764 Hispanic female individuals	up to 48,274 European ancestry male individuals, up to 39,864 European ancestry female individuals, 2,441 African American or Afro-Caribbean male individuals, 6,314 African American or Afro-Caribbean female individuals, 919 Filipino male individuals, 828 Filipino female individuals, 205 Seychelles male individuals, 287 Seychelles female individuals, 2,964 South Asian ancestry male individuals, 65…	2p23.3	2	24927427	ADCY3	ADCY3 - DNAJC27	109	51277		7694	16209	rs10182181-G	rs10182181		10182181	regulatory_region_variant	1	0.46	4e-21	20.397940008672037	(EA, women)	0.037	[0.029-0.044] kg/m2 increase	Affymetrix, Illumina [2550021]	N
rs7903146	4e-21	2,881 lean type 2 diabetes cases, 8,702 obese type 2 diabetes cases, 18,957 controls	Type 2 diabetes	2012-08-07	22693455	Perry JR	2012-05-31	PLoS Genet	www.ncbi.nlm.nih.gov/pubmed/22693455	Stratifying type 2 diabetes cases by BMI identifies genetic risk variants in LAMA1 and enrichment for risk variants in lean compared to obese cases.	Type 2 diabetes	2,112 lean type 2 diabetes cases, 4,123 obese type 2 diabetes cases, 54,412 controls	2,881 lean type 2 diabetes cases, 8,702 obese type 2 diabetes cases, 18,957 controls	10q25.2	10	112998590	TCF7L2	TCF7L2			6934			rs7903146-T	rs7903146		7903146	intron_variant	0	0.29	4e-21	20.397940008672037	(Obese)	1.26	[1.20 - 1.32]	NR [NR]	N
rs8089364	4e-21	4,900 European ancestry high body mass index individuals, 4,891 European ancestry low body mass index individuals	Body mass index	2013-09-12	23563607	Berndt SI	2013-04-07	Nat Genet	www.ncbi.nlm.nih.gov/pubmed/23563607	Genome-wide meta-analysis identifies 11 new loci for anthropometric traits and provides insights into genetic architecture.	Body mass index	7,962 European ancestry high body mass index individuals, 8,106 European ancestry low body mass index individuals	4,900 European ancestry high body mass index individuals, 4,891 European ancestry low body mass index individuals	18q21.32	18	60191596	MC4R	LOC105372154 - LOC105372155	105372154	105372155		13741	102844	rs8089364-C	rs8089364		8089364	upstream_gene_variant	1	0.27	4e-21	20.397940008672037		1.24	[NR]	Affymetrix, Illumina [~ 2800000] (imputed)	N
rs2820443	5e-21	up to 36,570 European ancestry men, 30,172 European ancestry women, 915 Filipino ancestry men, 735 Filipino ancestry women, 2,351 African-American/Afro-Caribbean ancestry men, 6,258 African-American/Afro-Caribbean ancestry women, 2,285 South Asian ancestry men, 506 South Asian ancestry women, 195 Seychellois ancestry men, 266 Seychellois ancestry women	Waist-to-hip ratio adjusted for body mass index	2016-02-04	25673412	Shungin D	2015-02-12	Nature	www.ncbi.nlm.nih.gov/pubmed/25673412	New genetic loci link adipose and insulin biology to body fat distribution.	Waist-to-hip ratio adjusted for body mass index	up to 56,910 European ancestry men, up to 86,570 European ancestry women	up to 36,570 European ancestry men, 30,172 European ancestry women, 915 Filipino ancestry men, 735 Filipino ancestry women, 2,351 African-American/Afro-Caribbean ancestry men, 6,258 African-American/Afro-Caribbean ancestry women, 2,285 South Asian ancestry men, 506 South Asian ancestry women, 195 Seychellois ancestry men, 266 Seychellois ancestry women	1q41	1	219580167	LYPLAL1	LOC102723886 - ZC3H11B	102723886	643136		22887	27760	rs2820443-T	rs2820443		2820443	regulatory_region_variant	1	0.7167	5e-21	20.30102999566398	(EA)	0.0349	[0.028-0.042] unit increase	Affymetrix, Illumina, Perlegen [up to 2542447] (imputed)	N
rs4846567	7e-21	Up to 113,636 European ancestry individuals	Waist-hip ratio	2010-11-17	20935629	Heid IM	2010-10-10	Nat Genet	www.ncbi.nlm.nih.gov/pubmed/20935629	Meta-analysis identifies 13 new loci associated with waist-hip ratio and reveals sexual dimorphism in the genetic basis of fat distribution.	Waist-hip ratio	Up to 77,167 European ancestry individuals	Up to 113,636 European ancestry individuals	1q41	1	219577375	LYPLAL1	LOC102723886 - ZC3H11B	102723886	643136		20095	30552	rs4846567-G	rs4846567		4846567	intergenic_variant	1	0.71	7e-21	20.154901959985743		0.03	[NR] unit increase	Affymetrix, Illumina, Perlegen [up to 2850269] (imputed)	N
rs1059611	1e-20	Up to 2,700 individuals, Up to 2,000 European ancestry cardiovascular heart disease cases and controls	Lipid metabolism phenotypes	2013-09-24	19936222	Chasman DI	2009-11-20	PLoS Genet	www.ncbi.nlm.nih.gov/pubmed/19936222	Forty-three loci associated with plasma lipoprotein size, concentration, and cholesterol content in genome-wide analysis.	Lipid metabolism phenotypes	Up to 17,296 European ancestry female individuals	Up to 2,700 individuals, Up to 2,000 European ancestry cardiovascular heart disease cases and controls	8p21.3	8	19967052	LPL	LPL			4023			rs1059611-?	rs1059611		1059611	3_prime_UTR_variant	0	NR	1e-20	20.0	(VLDL.medium, fasting)	2.875	[NR] unit decrease	Illumina [335603]	N
rs7138803	1e-20	65,332 European ancestry overweight individuals, 22,373 European ancestry class I obese individuals, 5,476 European ancestry class II obese individuals, 1,162 European ancestry class III obese individuals, up to 39,294 European ancestry controls	Obesity	2013-09-12	23563607	Berndt SI	2013-04-07	Nat Genet	www.ncbi.nlm.nih.gov/pubmed/23563607	Genome-wide meta-analysis identifies 11 new loci for anthropometric traits and provides insights into genetic architecture.	Obesity	93,015 European ancestry overweight individuals, 32,858 European ancestry class I obese individuals, 9,889 European ancestry class II obese individuals, 2,896 European ancestry class III obese individuals, up to 65,840 European ancestry controls	65,332 European ancestry overweight individuals, 22,373 European ancestry class I obese individuals, 5,476 European ancestry class II obese individuals, 1,162 European ancestry class III obese individuals, up to 39,294 European ancestry controls	12q13.12	12	49853685	LOC144233	BCDIN3D - RPL35AP28	144233	100271637		10556	9421	rs7138803-A	rs7138803		7138803	intergenic_variant	1	0.38	1e-20	20.0	(Obesity class I)	1.09	[NR]	Affymetrix, Illumina [~ 2800000] (imputed)	N
rs7499892	1e-20	Up to 2,700 individuals, Up to 2,000 European ancestry cardiovascular heart disease cases and controls	Lipid metabolism phenotypes	2013-09-24	19936222	Chasman DI	2009-11-20	PLoS Genet	www.ncbi.nlm.nih.gov/pubmed/19936222	Forty-three loci associated with plasma lipoprotein size, concentration, and cholesterol content in genome-wide analysis.	Lipid metabolism phenotypes	Up to 17,296 European ancestry female individuals	Up to 2,700 individuals, Up to 2,000 European ancestry cardiovascular heart disease cases and controls	16q13	16	56972678	CETP	CETP			1071			rs7499892-?	rs7499892		7499892	intron_variant	0	NR	1e-20	20.0	(HDL.total, whole)	0.761	[NR] unit decrease	Illumina [335603]	N
rs9939609	1e-20	2,881 lean type 2 diabetes cases, 8,702 obese type 2 diabetes cases, 18,957 controls	Type 2 diabetes	2012-08-07	22693455	Perry JR	2012-05-31	PLoS Genet	www.ncbi.nlm.nih.gov/pubmed/22693455	Stratifying type 2 diabetes cases by BMI identifies genetic risk variants in LAMA1 and enrichment for risk variants in lean compared to obese cases.	Type 2 diabetes	2,112 lean type 2 diabetes cases, 4,123 obese type 2 diabetes cases, 54,412 controls	2,881 lean type 2 diabetes cases, 8,702 obese type 2 diabetes cases, 18,957 controls	16q12.2	16	53786615	FTO	FTO			79068			rs9939609-A	rs9939609		9939609	intron_variant	0	0.40	1e-20	20.0	(Obese)	1.25	[1.19-1.30]	NR [NR]	N
rs11030104	2e-20	Up to 47,352 East Asian ancestry individuals	Body mass index	2014-11-27	24861553	Wen W	2014-05-26	Hum Mol Genet	www.ncbi.nlm.nih.gov/pubmed/24861553	Meta-analysis of genome-wide association studies in East Asian-ancestry populations identifies four new loci for body mass index.	Body mass index	82,438 East Asian ancestry individuals, 4,301 South East Asian ancestry individuals	Up to 47,352 East Asian ancestry individuals	11p14.1	11	27662970	BDNF	BDNF-AS, BDNF			497258, 627			rs11030104-A	rs11030104		11030104	intron_variant	0	0.55	2e-20	19.69897000433602		0.0478	[0.038-0.058] unit increase	Affymetrix, Illumina [~ 2500000] (imputed)	N
rs1980493	2e-20	185 European ancestry cases, 340 European ancestry controls	Type 1 diabetes and autoimmune thyroid diseases	2016-02-04	25936594	Tomer Y	2015-04-27	J Autoimmun	www.ncbi.nlm.nih.gov/pubmed/25936594	Genome wide identification of new genes and pathways in patients with both autoimmune thyroiditis and type 1 diabetes.	Type 1 diabetes and autoimmune thyroid diseases	346 European ancestry cases, 727 European ancestry controls	185 European ancestry cases, 340 European ancestry controls	6p21.32	6	32395438	BTNL2	LOC101929163, BTNL2			101929163, 56244			rs1980493-G	rs1980493		1980493	intron_variant	0	NR	2e-20	19.69897000433602		2.5034		Illumina [514008]	N
rs2292239	2e-20	2,997 European ancestry trios, 4,000 European ancestry cases, 5,000 European ancestry controls	Type 1 diabetes	2008-06-16	17554260	Todd JA	2007-06-06	Nat Genet	www.ncbi.nlm.nih.gov/pubmed/17554260	Robust associations of four new chromosome regions from genome-wide analyses of type 1 diabetes.	Type 1 diabetes	2,000 European ancestry cases, 3,000 European ancestry controls	2,997 European ancestry trios, 4,000 European ancestry cases, 5,000 European ancestry controls	12q13.2	12	56088396	ERBB3	ERBB3			2065			rs2292239-A	rs2292239		2292239	intron_variant	0	0.34	2e-20	19.69897000433602		1.28	[1.21-1.35]	Affymetrix [NR]	N
rs2371767	2e-20	up to 36,570 European ancestry men, 30,172 European ancestry women, 915 Filipino ancestry men, 735 Filipino ancestry women, 2,351 African-American/Afro-Caribbean ancestry men, 6,258 African-American/Afro-Caribbean ancestry women, 2,285 South Asian ancestry men, 506 South Asian ancestry women, 195 Seychellois ancestry men, 266 Seychellois ancestry women	Waist-to-hip ratio adjusted for body mass index	2016-02-04	25673412	Shungin D	2015-02-12	Nature	www.ncbi.nlm.nih.gov/pubmed/25673412	New genetic loci link adipose and insulin biology to body fat distribution.	Waist-to-hip ratio adjusted for body mass index	up to 56,910 European ancestry men, up to 86,570 European ancestry women	up to 36,570 European ancestry men, 30,172 European ancestry women, 915 Filipino ancestry men, 735 Filipino ancestry women, 2,351 African-American/Afro-Caribbean ancestry men, 6,258 African-American/Afro-Caribbean ancestry women, 2,285 South Asian ancestry men, 506 South Asian ancestry women, 195 Seychellois ancestry men, 266 Seychellois ancestry women	3p14.1	3	64732582	ADAMTS9	ADAMTS9-AS2			100507098			rs2371767-G	rs2371767		2371767	intron_variant	0	0.7247	2e-20	19.69897000433602	(EA)	0.0363	[0.029-0.044] unit increase	Affymetrix, Illumina, Perlegen [up to 2542447] (imputed)	N
rs2645294	2e-20	up to 36,570 European ancestry men, 30,172 European ancestry women, 915 Filipino ancestry men, 735 Filipino ancestry women, 2,351 African-American/Afro-Caribbean ancestry men, 6,258 African-American/Afro-Caribbean ancestry women, 2,285 South Asian ancestry men, 506 South Asian ancestry women, 195 Seychellois ancestry men, 266 Seychellois ancestry women	Waist-to-hip ratio adjusted for body mass index	2016-02-04	25673412	Shungin D	2015-02-12	Nature	www.ncbi.nlm.nih.gov/pubmed/25673412	New genetic loci link adipose and insulin biology to body fat distribution.	Waist-to-hip ratio adjusted for body mass index	up to 56,910 European ancestry men, up to 86,570 European ancestry women	up to 36,570 European ancestry men, 30,172 European ancestry women, 915 Filipino ancestry men, 735 Filipino ancestry women, 2,351 African-American/Afro-Caribbean ancestry men, 6,258 African-American/Afro-Caribbean ancestry women, 2,285 South Asian ancestry men, 506 South Asian ancestry women, 195 Seychellois ancestry men, 266 Seychellois ancestry women	1p12	1	119031964	TBX15, WARS2	WARS2			10352			rs2645294-T	rs2645294		2645294	3_prime_UTR_variant	0	0.5774	2e-20	19.69897000433602		0.0309	[0.024-0.037] unit increase	Affymetrix, Illumina, Perlegen [up to 2542447] (imputed)	N
rs646776	2e-20	Up to 2,700 individuals, Up to 2,000 European ancestry cardiovascular heart disease cases and controls	Lipid metabolism phenotypes	2013-09-24	19936222	Chasman DI	2009-11-20	PLoS Genet	www.ncbi.nlm.nih.gov/pubmed/19936222	Forty-three loci associated with plasma lipoprotein size, concentration, and cholesterol content in genome-wide analysis.	Lipid metabolism phenotypes	Up to 17,296 European ancestry female individuals	Up to 2,700 individuals, Up to 2,000 European ancestry cardiovascular heart disease cases and controls	1p13.3	1	109275908	CELSR2, PSRC1, SPRT1	CELSR2 - PSRC1	1952	84722		152	3646	rs646776-?	rs646776		646776	downstream_gene_variant	1	NR	2e-20	19.69897000433602	(LDL.total, fasting)	0.043	[NR] unit decrease	Illumina [335603]	N
rs6815464	2e-20	18,127 East Asian ancestry cases, 17,746 East Asian ancestry controls	Type 2 diabetes	2012-01-18	22158537	Cho YS	2011-12-11	Nat Genet	www.ncbi.nlm.nih.gov/pubmed/22158537	Meta-analysis of genome-wide association studies identifies eight new loci for type 2 diabetes in east Asians.	Type 2 diabetes	5,999 East Asian ancestry cases, 9,001 East Asian ancestry controls, 794 Malay ancestry cases, 1,240 Malay ancestry controls, 159 Filipino ancestry cases, 1,624 Filipino ancestry controls	18,127 East Asian ancestry cases, 17,746 East Asian ancestry controls	4p16.3	4	1316113	MAEA	MAEA			10296			rs6815464-C	rs6815464		6815464	intron_variant	0	0.58	2e-20	19.69897000433602		1.13	[1.10–1.16]	Affymetrix, Illumina [2626356] (imputed)	N
rs7359397	2e-20	Up to 125,931 European ancestry individuals	Body mass index	2010-11-17	20935630	Speliotes EK	2010-10-10	Nat Genet	www.ncbi.nlm.nih.gov/pubmed/20935630	Association analyses of 249,796 individuals reveal 18 new loci associated with body mass index.	Body mass index	Up to 123,865 European ancestry individuals	Up to 125,931 European ancestry individuals	16p11.2	16	28874338	APOB48R, SULT1A2, AC138894.2, ATXN2L, TUFM, SH2B1	SH2B1 - ATP2A1	25970	487		125	4150	rs7359397-T	rs7359397		7359397	upstream_gene_variant	1	0.40	2e-20	19.69897000433602		0.15	[0.11-0.19] kg/m2 increase	Affymetrix, Illumina, Perlegen [~ 2800000] (imputed)	N
rs7903146	2e-20	16,378 European ancestry individuals	Proinsulin levels	2011-09-27	21873549	Strawbridge RJ	2011-08-26	Diabetes	www.ncbi.nlm.nih.gov/pubmed/21873549	Genome-wide association identifies nine common variants associated with fasting proinsulin levels and provides new insights into the pathophysiology of type 2 diabetes.	Proinsulin levels	10,701 European ancestry individuals	16,378 European ancestry individuals	10q25.2	10	112998590	TCF7L2	TCF7L2			6934			rs7903146-T	rs7903146		7903146	intron_variant	0	0.30	2e-20	19.69897000433602				Affymetrix, Illumina [~ 2500000] (imputed)	N
rs9939609	2e-20	19,424 European ancestry adult individuals, 10,172 European ancestry children	Body mass index	2009-09-28	17434869	Frayling TM	2007-04-12	Science	www.ncbi.nlm.nih.gov/pubmed/17434869	A common variant in the FTO gene is associated with body mass index and predisposes to childhood and adult obesity.	Body mass index	5,483 European ancestry type 2 diabetes cases, 5,174 European ancestry controls	19,424 European ancestry adult individuals, 10,172 European ancestry children	16q12.2	16	53786615	FTO	FTO			79068			rs9939609-A	rs9939609		9939609	intron_variant	0	0.39	2e-20	19.69897000433602		0.36	[NR] kg/m2 per copy in adults	Affymetrix [490032]	N
rs11558471	3e-20	Up tp 38,422 European ancestry individuals	Fasting glucose-related traits (interaction with BMI)	2012-08-15	22581228	Manning AK	2012-05-13	Nat Genet	www.ncbi.nlm.nih.gov/pubmed/22581228	A genome-wide approach accounting for body mass index identifies genetic variants influencing fasting glycemic traits and insulin resistance.	Fasting glucose-related traits (interaction with BMI)	Up to 58,074 European ancestry individuals	Up tp 38,422 European ancestry individuals	8q24.11	8	117173494	SLC30A8	LOC105375716, SLC30A8			105375716, 169026			rs11558471-?	rs11558471		11558471	3_prime_UTR_variant	0	NR	3e-20	19.522878745280337				Affymetrix, Illumina [~ 2400000] (imputed)	N
rs987237	3e-20	Up to 125,931 European ancestry individuals	Body mass index	2010-11-17	20935630	Speliotes EK	2010-10-10	Nat Genet	www.ncbi.nlm.nih.gov/pubmed/20935630	Association analyses of 249,796 individuals reveal 18 new loci associated with body mass index.	Body mass index	Up to 123,865 European ancestry individuals	Up to 125,931 European ancestry individuals	6p12.3	6	50835337	TFAP2B	TFAP2B			7021			rs987237-G	rs987237		987237	intron_variant	0	0.18	3e-20	19.522878745280337		0.13	[0.07-0.19] kg/m2 increase	Affymetrix, Illumina, Perlegen [~ 2800000] (imputed)	N
rs4502156	4e-20	16,378 European ancestry individuals	Proinsulin levels	2011-09-27	21873549	Strawbridge RJ	2011-08-26	Diabetes	www.ncbi.nlm.nih.gov/pubmed/21873549	Genome-wide association identifies nine common variants associated with fasting proinsulin levels and provides new insights into the pathophysiology of type 2 diabetes.	Proinsulin levels	10,701 European ancestry individuals	16,378 European ancestry individuals	15q22.2	15	62090956	C2CD4B, C2CD4A, VPS13C	NPM1P47 - C2CD4B	100129972	388125		7557	72582	rs4502156-T	rs4502156		4502156	intergenic_variant	1	0.58	4e-20	19.397940008672037				Affymetrix, Illumina [~ 2500000] (imputed)	N
rs7607980	4e-20	Up to 33,823 European ancestry individuals	Fasting insulin-related traits (interaction with BMI)	2012-08-15	22581228	Manning AK	2012-05-13	Nat Genet	www.ncbi.nlm.nih.gov/pubmed/22581228	A genome-wide approach accounting for body mass index identifies genetic variants influencing fasting glycemic traits and insulin resistance.	Fasting insulin-related traits (interaction with BMI)	Up to 51,750 European ancestry individuals	Up to 33,823 European ancestry individuals	2q24.3	2	164694691	GRB14, COBLL1	COBLL1			22837			rs7607980-?	rs7607980		7607980	missense_variant	0		4e-20	19.397940008672037				Affymetrix, Illumina [~ 2400000] (imputed)	N
rs780094	4e-20	up to 62,264 European ancestry individuals	Fasting insulin-related traits	2010-02-28	20081858	Dupuis J	2010-01-17	Nat Genet	www.ncbi.nlm.nih.gov/pubmed/20081858	New genetic loci implicated in fasting glucose homeostasis and their impact on type 2 diabetes risk.	Fasting insulin-related traits	up to 38,238 European ancestry individuals	up to 62,264 European ancestry individuals	2p23.3	2	27518370	GCKR	GCKR			2646			rs780094-C	rs780094		780094	intron_variant	0	0.62	4e-20	19.397940008672037	(FI)			Affymetrix, Illumina [~ 2500000] (imputed)	N
rs780094	4e-20	up to 76,558 European ancestry individuals	Fasting glucose-related traits	2010-02-28	20081858	Dupuis J	2010-01-17	Nat Genet	www.ncbi.nlm.nih.gov/pubmed/20081858	New genetic loci implicated in fasting glucose homeostasis and their impact on type 2 diabetes risk.	Fasting glucose-related traits	up to 46,186 European ancestry individuals	up to 76,558 European ancestry individuals	2p23.3	2	27518370	GCKR	GCKR			2646			rs780094-C	rs780094		780094	intron_variant	0	0.62	4e-20	19.397940008672037	(FI)			Affymetrix, Illumina [~ 2500000] (imputed)	N
rs2820443	5e-20	up to 36,570 European ancestry men, 30,172 European ancestry women, 915 Filipino ancestry men, 735 Filipino ancestry women, 2,351 African-American/Afro-Caribbean ancestry men, 6,258 African-American/Afro-Caribbean ancestry women, 2,285 South Asian ancestry men, 506 South Asian ancestry women, 195 Seychellois ancestry men, 266 Seychellois ancestry women	Waist-to-hip ratio adjusted for body mass index	2016-02-04	25673412	Shungin D	2015-02-12	Nature	www.ncbi.nlm.nih.gov/pubmed/25673412	New genetic loci link adipose and insulin biology to body fat distribution.	Waist-to-hip ratio adjusted for body mass index	up to 56,910 European ancestry men, up to 86,570 European ancestry women	up to 36,570 European ancestry men, 30,172 European ancestry women, 915 Filipino ancestry men, 735 Filipino ancestry women, 2,351 African-American/Afro-Caribbean ancestry men, 6,258 African-American/Afro-Caribbean ancestry women, 2,285 South Asian ancestry men, 506 South Asian ancestry women, 195 Seychellois ancestry men, 266 Seychellois ancestry women	1q41	1	219580167	LYPLAL1	LOC102723886 - ZC3H11B	102723886	643136		22887	27760	rs2820443-T	rs2820443		2820443	regulatory_region_variant	1	0.7209	5e-20	19.30102999566398		0.0337	[0.026-0.041] unit increase	Affymetrix, Illumina, Perlegen [up to 2542447] (imputed)	N
rs7578326	5e-20	Up to 34,412 European ancestry cases, 59,925 European ancestry controls	Type 2 diabetes	2010-07-12	20581827	Voight BF	2010-06-27	Nat Genet	www.ncbi.nlm.nih.gov/pubmed/20581827	Twelve type 2 diabetes susceptibility loci identified through large-scale association analysis.	Type 2 diabetes	8,130 European ancestry cases, 38,987 European ancestry controls	Up to 34,412 European ancestry cases, 59,925 European ancestry controls	2q36.3	2	226155937	IRS1	LOC646736			646736			rs7578326-A	rs7578326		7578326	intergenic_variant	0		5e-20	19.30102999566398		1.11	[1.08-1.13]	Affymetrix, Illumina [2426886] (imputed)	N
rs2476601	7e-20	185 European ancestry cases, 340 European ancestry controls	Type 1 diabetes and autoimmune thyroid diseases	2016-02-04	25936594	Tomer Y	2015-04-27	J Autoimmun	www.ncbi.nlm.nih.gov/pubmed/25936594	Genome wide identification of new genes and pathways in patients with both autoimmune thyroiditis and type 1 diabetes.	Type 1 diabetes and autoimmune thyroid diseases	346 European ancestry cases, 727 European ancestry controls	185 European ancestry cases, 340 European ancestry controls	1p13.2	1	113834946	PHTF1, PTPN22	PTPN22, AP4B1-AS1			26191, 100287722			rs2476601-A	rs2476601		2476601	missense_variant	0	NR	7e-20	19.154901959985743		2.7073		Illumina [514008]	N
rs4712523	7e-20	5,110 Japanese ancestry cases, 6,867 Japanese ancestry controls	Type 2 diabetes	2009-05-07	19401414	Takeuchi F	2009-04-29	Diabetes	www.ncbi.nlm.nih.gov/pubmed/19401414	Confirmation of multiple risk Loci and genetic impacts by a genome-wide association study of type 2 diabetes in the Japanese population.	Type 2 diabetes	519 Japanese ancestry cases, 503 Japanese ancestry controls	5,110 Japanese ancestry cases, 6,867 Japanese ancestry controls	6p22.3	6	20657333	CDKAL1	CDKAL1			54901			rs4712523-G	rs4712523		4712523	intron_variant	0	0.41	7e-20	19.154901959985743		1.27	[1.21-1.33]	Illumina [482625]	N
rs633715	7e-20	65,332 European ancestry overweight individuals, 22,373 European ancestry class I obese individuals, 5,476 European ancestry class II obese individuals, 1,162 European ancestry class III obese individuals, up to 39,294 European ancestry controls	Obesity	2013-09-12	23563607	Berndt SI	2013-04-07	Nat Genet	www.ncbi.nlm.nih.gov/pubmed/23563607	Genome-wide meta-analysis identifies 11 new loci for anthropometric traits and provides insights into genetic architecture.	Obesity	93,015 European ancestry overweight individuals, 32,858 European ancestry class I obese individuals, 9,889 European ancestry class II obese individuals, 2,896 European ancestry class III obese individuals, up to 65,840 European ancestry controls	65,332 European ancestry overweight individuals, 22,373 European ancestry class I obese individuals, 5,476 European ancestry class II obese individuals, 1,162 European ancestry class III obese individuals, up to 39,294 European ancestry controls	1q25.2	1	177883445	SEC16B	LOC105371627 - SEC16B	105371627	89866		57873	45662	rs633715-C	rs633715		633715	intergenic_variant	1	0.2	7e-20	19.154901959985743	(Overweight)	1.08	[NR]	Affymetrix, Illumina [~ 2800000] (imputed)	N
rs1294410	8e-20	up to 36,570 European ancestry men, 30,172 European ancestry women, 915 Filipino ancestry men, 735 Filipino ancestry women, 2,351 African-American/Afro-Caribbean ancestry men, 6,258 African-American/Afro-Caribbean ancestry women, 2,285 South Asian ancestry men, 506 South Asian ancestry women, 195 Seychellois ancestry men, 266 Seychellois ancestry women	Waist-to-hip ratio adjusted for body mass index	2016-02-04	25673412	Shungin D	2015-02-12	Nature	www.ncbi.nlm.nih.gov/pubmed/25673412	New genetic loci link adipose and insulin biology to body fat distribution.	Waist-to-hip ratio adjusted for body mass index	up to 56,910 European ancestry men, up to 86,570 European ancestry women	up to 36,570 European ancestry men, 30,172 European ancestry women, 915 Filipino ancestry men, 735 Filipino ancestry women, 2,351 African-American/Afro-Caribbean ancestry men, 6,258 African-American/Afro-Caribbean ancestry women, 2,285 South Asian ancestry men, 506 South Asian ancestry women, 195 Seychellois ancestry men, 266 Seychellois ancestry women	6p25.1	6	6738519	LY86	LOC101928004			101928004			rs1294410-C	rs1294410		1294410	intergenic_variant	0	0.6326	8e-20	19.096910013008056		0.0315	[0.025-0.038] unit increase	Affymetrix, Illumina, Perlegen [up to 2542447] (imputed)	N
rs1532085	1e-19	Up to 2,700 individuals, Up to 2,000 European ancestry cardiovascular heart disease cases and controls	Lipid metabolism phenotypes	2013-09-24	19936222	Chasman DI	2009-11-20	PLoS Genet	www.ncbi.nlm.nih.gov/pubmed/19936222	Forty-three loci associated with plasma lipoprotein size, concentration, and cholesterol content in genome-wide analysis.	Lipid metabolism phenotypes	Up to 17,296 European ancestry female individuals	Up to 2,700 individuals, Up to 2,000 European ancestry cardiovascular heart disease cases and controls	15q21.3	15	58391167	LIPC	LOC102724766			102724766			rs1532085-?	rs1532085		1532085	intron_variant	0	NR	1e-19	19.0	(IDL.total, whole)	0.107	[NR] unit increase	Illumina [335603]	N
rs864265	1e-19	1,774 Filipino ancestry offspring	Adiponectin levels	2010-10-07	20876611	Wu Y	2010-09-27	Hum Mol Genet	www.ncbi.nlm.nih.gov/pubmed/20876611	Genome-wide association study for adiponectin levels in Filipino women identifies CDH13 and a novel uncommon haplotype at KNG1-ADIPOQ.	Adiponectin levels	1,776 Filipino ancestry female individuals	1,774 Filipino ancestry offspring	3q27.3	3	186836503	ADIPOQ	LOC102724699 - ADIPOQ	102724699	9370		10982	6165	rs864265-G	rs864265		864265	intergenic_variant	1	0.88	1e-19	19.0		0.13	[0.10-0.16] unit increase	Affymetrix [2073674] (imputed)	N
rs1106529	2e-19	up to 36,570 European ancestry men, 30,172 European ancestry women, 915 Filipino ancestry men, 735 Filipino ancestry women, 2,351 African-American/Afro-Caribbean ancestry men, 6,258 African-American/Afro-Caribbean ancestry women, 2,285 South Asian ancestry men, 506 South Asian ancestry women, 195 Seychellois ancestry men, 266 Seychellois ancestry women	Waist-to-hip ratio adjusted for body mass index	2016-02-04	25673412	Shungin D	2015-02-12	Nature	www.ncbi.nlm.nih.gov/pubmed/25673412	New genetic loci link adipose and insulin biology to body fat distribution.	Waist-to-hip ratio adjusted for body mass index	up to 56,910 European ancestry men, up to 86,570 European ancestry women	up to 36,570 European ancestry men, 30,172 European ancestry women, 915 Filipino ancestry men, 735 Filipino ancestry women, 2,351 African-American/Afro-Caribbean ancestry men, 6,258 African-American/Afro-Caribbean ancestry women, 2,285 South Asian ancestry men, 506 South Asian ancestry women, 195 Seychellois ancestry men, 266 Seychellois ancestry women	1p12	1	118988874	TBX15	TBX15			6913			rs1106529-A	rs1106529		1106529	intron_variant	0	0.7525	2e-19	18.69897000433602		0.0349	[0.027-0.043] unit increase	Affymetrix, Illumina, Perlegen [up to 2542447] (imputed)	N
rs12446632	2e-19	up to 48,274 European ancestry male individuals, up to 39,864 European ancestry female individuals, 2,441 African American or Afro-Caribbean male individuals, 6,314 African American or Afro-Caribbean female individuals, 919 Filipino male individuals, 828 Filipino female individuals, 205 Seychelles male individuals, 287 Seychelles female individuals, 2,964 South Asian ancestry male individuals, 65…	Body mass index	2016-01-27	25673413	Locke AE	2015-02-12	Nature	www.ncbi.nlm.nih.gov/pubmed/25673413	Genetic studies of body mass index yield new insights for obesity biology.	Body mass index	up to 104,666 European ancestry male individuals, up to 132,115 European ancestry female individuals, 370 African American male individuals, 517 African American female individuals, 512 Hispanic male individuals, 764 Hispanic female individuals	up to 48,274 European ancestry male individuals, up to 39,864 European ancestry female individuals, 2,441 African American or Afro-Caribbean male individuals, 6,314 African American or Afro-Caribbean female individuals, 919 Filipino male individuals, 828 Filipino female individuals, 205 Seychelles male individuals, 287 Seychelles female individuals, 2,964 South Asian ancestry male individuals, 65…	16p12.3	16	19924067	GPRC5B	LOC105371116			105371116			rs12446632-G	rs12446632		12446632	intergenic_variant	0	0.866	2e-19	18.69897000433602		0.04	[0.031-0.049] kg/m2 increase	Affymetrix, Illumina [2550021]	N
rs1470579	2e-19	up to 2,512 Punjabi Sikh ancestry cases and 3,201 Punjabi Sikh ancestry controls, up to 16,128 South Asian ancestry cases and 23,846 South Asian ancestry controls, up to 16,746 East Asian ancestry cases and 16,961 East Asian ancestry controls, up to 8,130 European ancestry cases and 38,987 European ancestry controls	Type 2 diabetes	2013-03-27	23300278	Saxena R	2013-01-08	Diabetes	www.ncbi.nlm.nih.gov/pubmed/23300278	Genome-wide association study identifies a novel locus contributing to type 2 diabetes susceptibility in Sikhs of Punjabi origin from India.	Type 2 diabetes	842 Punjabi Sikh ancestry cases, 774 Punjabi Sikh ancestry controls	up to 2,512 Punjabi Sikh ancestry cases and 3,201 Punjabi Sikh ancestry controls, up to 16,128 South Asian ancestry cases and 23,846 South Asian ancestry controls, up to 16,746 East Asian ancestry cases and 16,961 East Asian ancestry controls, up to 8,130 European ancestry cases and 38,987 European ancestry controls	3q27.2	3	185811292	IGF2BP2	IGF2BP2			10644			rs1470579-C	rs1470579		1470579	intron_variant	0	0.5	2e-19	18.69897000433602	(South Asian, East Asian, Europeans)	1.08	[1.05-1.09]	Illumina [1232008] (imputed)	N
rs2207139	2e-19	up to 48,274 European ancestry male individuals, up to 39,864 European ancestry female individuals, 2,441 African American or Afro-Caribbean male individuals, 6,314 African American or Afro-Caribbean female individuals, 919 Filipino male individuals, 828 Filipino female individuals, 205 Seychelles male individuals, 287 Seychelles female individuals, 2,964 South Asian ancestry male individuals, 65…	Body mass index	2016-01-27	25673413	Locke AE	2015-02-12	Nature	www.ncbi.nlm.nih.gov/pubmed/25673413	Genetic studies of body mass index yield new insights for obesity biology.	Body mass index	up to 104,666 European ancestry male individuals, up to 132,115 European ancestry female individuals, 370 African American male individuals, 517 African American female individuals, 512 Hispanic male individuals, 764 Hispanic female individuals	up to 48,274 European ancestry male individuals, up to 39,864 European ancestry female individuals, 2,441 African American or Afro-Caribbean male individuals, 6,314 African American or Afro-Caribbean female individuals, 919 Filipino male individuals, 828 Filipino female individuals, 205 Seychelles male individuals, 287 Seychelles female individuals, 2,964 South Asian ancestry male individuals, 65…	6p12.3	6	50877777	TFAP2B	RPS17P5 - FTH1P5	442216	2509		20090	34773	rs2207139-G	rs2207139		2207139	intergenic_variant	1	0.177	2e-19	18.69897000433602	(EA, women)	0.047	[0.036-0.057] kg/m2 increase	Affymetrix, Illumina [2550021]	N
rs2645294	2e-19	up to 36,570 European ancestry men, 30,172 European ancestry women, 915 Filipino ancestry men, 735 Filipino ancestry women, 2,351 African-American/Afro-Caribbean ancestry men, 6,258 African-American/Afro-Caribbean ancestry women, 2,285 South Asian ancestry men, 506 South Asian ancestry women, 195 Seychellois ancestry men, 266 Seychellois ancestry women	Waist-to-hip ratio adjusted for body mass index	2016-02-04	25673412	Shungin D	2015-02-12	Nature	www.ncbi.nlm.nih.gov/pubmed/25673412	New genetic loci link adipose and insulin biology to body fat distribution.	Waist-to-hip ratio adjusted for body mass index	up to 56,910 European ancestry men, up to 86,570 European ancestry women	up to 36,570 European ancestry men, 30,172 European ancestry women, 915 Filipino ancestry men, 735 Filipino ancestry women, 2,351 African-American/Afro-Caribbean ancestry men, 6,258 African-American/Afro-Caribbean ancestry women, 2,285 South Asian ancestry men, 506 South Asian ancestry women, 195 Seychellois ancestry men, 266 Seychellois ancestry women	1p12	1	119031964	TBX15, WARS2	WARS2			10352			rs2645294-T	rs2645294		2645294	3_prime_UTR_variant	0	0.5797	2e-19	18.69897000433602	(EA)	0.0312	[0.024-0.038] unit increase	Affymetrix, Illumina, Perlegen [up to 2542447] (imputed)	N
rs574367	2e-19	Up to 47,352 East Asian ancestry individuals	Body mass index	2014-11-27	24861553	Wen W	2014-05-26	Hum Mol Genet	www.ncbi.nlm.nih.gov/pubmed/24861553	Meta-analysis of genome-wide association studies in East Asian-ancestry populations identifies four new loci for body mass index.	Body mass index	82,438 East Asian ancestry individuals, 4,301 South East Asian ancestry individuals	Up to 47,352 East Asian ancestry individuals	1q25.2	1	177904075	SEC16B	LOC105371627 - SEC16B	105371627	89866		78503	25032	rs574367-T	rs574367		574367	intergenic_variant	1	0.21	2e-19	18.69897000433602		0.058	[0.045-0.071] unit increase	Affymetrix, Illumina [~ 2500000] (imputed)	N
rs72959041	2e-19	up to 36,570 European ancestry men, 30,172 European ancestry women, 915 Filipino ancestry men, 735 Filipino ancestry women, 2,351 African-American/Afro-Caribbean ancestry men, 6,258 African-American/Afro-Caribbean ancestry women, 2,285 South Asian ancestry men, 506 South Asian ancestry women, 195 Seychellois ancestry men, 266 Seychellois ancestry women	Waist-to-hip ratio adjusted for body mass index	2016-02-04	25673412	Shungin D	2015-02-12	Nature	www.ncbi.nlm.nih.gov/pubmed/25673412	New genetic loci link adipose and insulin biology to body fat distribution.	Waist-to-hip ratio adjusted for body mass index	up to 56,910 European ancestry men, up to 86,570 European ancestry women	up to 36,570 European ancestry men, 30,172 European ancestry women, 915 Filipino ancestry men, 735 Filipino ancestry women, 2,351 African-American/Afro-Caribbean ancestry men, 6,258 African-American/Afro-Caribbean ancestry women, 2,285 South Asian ancestry men, 506 South Asian ancestry women, 195 Seychellois ancestry men, 266 Seychellois ancestry women	6q22.33	6	127133748	RSPO3	LOC105377988, RSPO3			105377988, 84870			rs72959041-A	rs72959041		72959041	intron_variant	0	0.0571	2e-19	18.69897000433602	(EA, women)	0.1755	[0.14-0.21] unit increase	Affymetrix, Illumina, Perlegen [up to 2542447] (imputed)	N
rs1111875	3e-19	21,491 European ancestry cases, 55,647 European ancestry controls	Type 2 diabetes	2014-10-23	24509480	Mahajan A	2014-02-09	Nat Genet	www.ncbi.nlm.nih.gov/pubmed/24509480	Genome-wide trans-ancestry meta-analysis provides insight into the genetic architecture of type 2 diabetes susceptibility.	Type 2 diabetes	12,171 European ancestry cases, 56,862 European ancestry controls, 6,952 East Asian ancestry cases, 11,865 East Asian ancestry controls, 5,561 South Asian ancestry cases, 14,458 South Asian ancestry controls, 1,804 Mexican ancestry cases, 779 Mexican ancestry controls	21,491 European ancestry cases, 55,647 European ancestry controls	10q23.33	10	92703125	HHEX, IDE	HHEX - EXOC6	3087	54536		7474	131588	rs1111875-C	rs1111875		1111875	intergenic_variant	1	0.58	3e-19	18.522878745280337		1.15	[1.11-1.19]	Affymetrix, Illumina [2500000] (imputed)	N
rs2207139	3e-19	65,332 European ancestry overweight individuals, 22,373 European ancestry class I obese individuals, 5,476 European ancestry class II obese individuals, 1,162 European ancestry class III obese individuals, up to 39,294 European ancestry controls	Obesity	2013-09-12	23563607	Berndt SI	2013-04-07	Nat Genet	www.ncbi.nlm.nih.gov/pubmed/23563607	Genome-wide meta-analysis identifies 11 new loci for anthropometric traits and provides insights into genetic architecture.	Obesity	93,015 European ancestry overweight individuals, 32,858 European ancestry class I obese individuals, 9,889 European ancestry class II obese individuals, 2,896 European ancestry class III obese individuals, up to 65,840 European ancestry controls	65,332 European ancestry overweight individuals, 22,373 European ancestry class I obese individuals, 5,476 European ancestry class II obese individuals, 1,162 European ancestry class III obese individuals, up to 39,294 European ancestry controls	6p12.3	6	50877777	TFAP2B	RPS17P5 - FTH1P5	442216	2509		20090	34773	rs2207139-G	rs2207139		2207139	intergenic_variant	1	0.18	3e-19	18.522878745280337	(Obesity class II)	1.2	[NR]	Affymetrix, Illumina [~ 2800000] (imputed)	N
rs72959041	3e-19	up to 36,570 European ancestry men, 30,172 European ancestry women, 915 Filipino ancestry men, 735 Filipino ancestry women, 2,351 African-American/Afro-Caribbean ancestry men, 6,258 African-American/Afro-Caribbean ancestry women, 2,285 South Asian ancestry men, 506 South Asian ancestry women, 195 Seychellois ancestry men, 266 Seychellois ancestry women	Waist-to-hip ratio adjusted for body mass index	2016-02-04	25673412	Shungin D	2015-02-12	Nature	www.ncbi.nlm.nih.gov/pubmed/25673412	New genetic loci link adipose and insulin biology to body fat distribution.	Waist-to-hip ratio adjusted for body mass index	up to 56,910 European ancestry men, up to 86,570 European ancestry women	up to 36,570 European ancestry men, 30,172 European ancestry women, 915 Filipino ancestry men, 735 Filipino ancestry women, 2,351 African-American/Afro-Caribbean ancestry men, 6,258 African-American/Afro-Caribbean ancestry women, 2,285 South Asian ancestry men, 506 South Asian ancestry women, 195 Seychellois ancestry men, 266 Seychellois ancestry women	6q22.33	6	127133748	RSPO3	LOC105377988, RSPO3			105377988, 84870			rs72959041-A	rs72959041		72959041	intron_variant	0	0.0554	3e-19	18.522878745280337	(women)	0.1733	[0.14-0.21] unit increase	Affymetrix, Illumina, Perlegen [up to 2542447] (imputed)	N
rs7903146	3e-19	up to 2,512 Punjabi Sikh ancestry cases and 3,201 Punjabi Sikh ancestry controls, up to 16,128 South Asian ancestry cases and 23,846 South Asian ancestry controls, up to 16,746 East Asian ancestry cases and 16,961 East Asian ancestry controls, up to 8,130 European ancestry cases and 38,987 European ancestry controls	Type 2 diabetes	2013-03-27	23300278	Saxena R	2013-01-08	Diabetes	www.ncbi.nlm.nih.gov/pubmed/23300278	Genome-wide association study identifies a novel locus contributing to type 2 diabetes susceptibility in Sikhs of Punjabi origin from India.	Type 2 diabetes	842 Punjabi Sikh ancestry cases, 774 Punjabi Sikh ancestry controls	up to 2,512 Punjabi Sikh ancestry cases and 3,201 Punjabi Sikh ancestry controls, up to 16,128 South Asian ancestry cases and 23,846 South Asian ancestry controls, up to 16,746 East Asian ancestry cases and 16,961 East Asian ancestry controls, up to 8,130 European ancestry cases and 38,987 European ancestry controls	10q25.2	10	112998590	TCF7L2	TCF7L2			6934			rs7903146-T	rs7903146		7903146	intron_variant	0	0.31	3e-19	18.522878745280337	(Punjabi Sikhs)	1.44	[1.33 - 1.56]	Illumina [1232008] (imputed)	N
rs9348440	3e-19	6,536 Korean ancestry individuals	Glycemic traits	2013-08-23	23575436	Go MJ	2013-04-11	J Hum Genet	www.ncbi.nlm.nih.gov/pubmed/23575436	New susceptibility loci in MYL2, C12orf51 and OAS1 associated with 1-h plasma glucose as predisposing risk factors for type 2 diabetes in the Korean population.	Glycemic traits	7,696 Korean ancestry individuals	6,536 Korean ancestry individuals	6p22.3	6	20641105	CDKAL1	CDKAL1			54901			rs9348440-A	rs9348440		9348440	intron_variant	0		3e-19	18.522878745280337	(1-hPG)	0.246	[0.19-0.30] mmol-1 increase	Affymetrix [357789]	N
rs633715	4e-19	65,332 European ancestry overweight individuals, 22,373 European ancestry class I obese individuals, 5,476 European ancestry class II obese individuals, 1,162 European ancestry class III obese individuals, up to 39,294 European ancestry controls	Obesity	2013-09-12	23563607	Berndt SI	2013-04-07	Nat Genet	www.ncbi.nlm.nih.gov/pubmed/23563607	Genome-wide meta-analysis identifies 11 new loci for anthropometric traits and provides insights into genetic architecture.	Obesity	93,015 European ancestry overweight individuals, 32,858 European ancestry class I obese individuals, 9,889 European ancestry class II obese individuals, 2,896 European ancestry class III obese individuals, up to 65,840 European ancestry controls	65,332 European ancestry overweight individuals, 22,373 European ancestry class I obese individuals, 5,476 European ancestry class II obese individuals, 1,162 European ancestry class III obese individuals, up to 39,294 European ancestry controls	1q25.2	1	177883445	SEC16B	LOC105371627 - SEC16B	105371627	89866		57873	45662	rs633715-C	rs633715		633715	intergenic_variant	1	0.19	4e-19	18.397940008672037	(Obesity class II)	1.19	[NR]	Affymetrix, Illumina [~ 2800000] (imputed)	N
rs11030104	5e-19	up to 48,274 European ancestry male individuals, up to 39,864 European ancestry female individuals, 2,441 African American or Afro-Caribbean male individuals, 6,314 African American or Afro-Caribbean female individuals, 919 Filipino male individuals, 828 Filipino female individuals, 205 Seychelles male individuals, 287 Seychelles female individuals, 2,964 South Asian ancestry male individuals, 65…	Body mass index	2016-01-27	25673413	Locke AE	2015-02-12	Nature	www.ncbi.nlm.nih.gov/pubmed/25673413	Genetic studies of body mass index yield new insights for obesity biology.	Body mass index	up to 104,666 European ancestry male individuals, up to 132,115 European ancestry female individuals, 370 African American male individuals, 517 African American female individuals, 512 Hispanic male individuals, 764 Hispanic female individuals	up to 48,274 European ancestry male individuals, up to 39,864 European ancestry female individuals, 2,441 African American or Afro-Caribbean male individuals, 6,314 African American or Afro-Caribbean female individuals, 919 Filipino male individuals, 828 Filipino female individuals, 205 Seychelles male individuals, 287 Seychelles female individuals, 2,964 South Asian ancestry male individuals, 65…	11p14.1	11	27662970	BDNF	BDNF-AS, BDNF			497258, 627			rs11030104-A	rs11030104		11030104	intron_variant	0	0.792	5e-19	18.30102999566398	(EA, men)	0.045	[0.035-0.054] kg/m2 increase	Affymetrix, Illumina [2550021]	N
rs1558902	5e-19	1,181 European ancestry cases, 1,960 European ancestry normal or lean controls, 981 European ancestry cases and 1,430 European ancestry controls from 715 families	Obesity (early onset extreme)	2014-06-26	20421936	Scherag A	2010-04-22	PLoS Genet	www.ncbi.nlm.nih.gov/pubmed/20421936	Two new Loci for body-weight regulation identified in a joint analysis of genome-wide association studies for early-onset extreme obesity in French and german study groups.	Obesity (early onset extreme)	1,138 European ancestry cases, 1,120 European ancestry normal or lean controls	1,181 European ancestry cases, 1,960 European ancestry normal or lean controls, 981 European ancestry cases and 1,430 European ancestry controls from 715 families	16q12.2	16	53769662	FTO	FTO			79068			rs1558902-A	rs1558902		1558902	intron_variant	0	NR	5e-19	18.30102999566398		1.37	[1.26-1.50]	Affymetrix, Illumina [1596878] (imputed)	N
rs1558902	5e-19	38,641 individuals	Waist circumference	2009-07-01	19557197	Heard-Costa NL	2009-06-26	PLoS Genet	www.ncbi.nlm.nih.gov/pubmed/19557197	NRXN3 is a novel locus for waist circumference: a genome-wide association study from the CHARGE Consortium.	Waist circumference	31,373 European ancestry individuals	38,641 individuals	16q12.2	16	53769662	FTO	FTO			79068			rs1558902-?	rs1558902		1558902	intron_variant	0	NR	5e-19	18.30102999566398				Affymetrix, Illumina [up to 512349]	N
rs6567160	8e-19	4,979 European ancestry individuals, 2,740 Han Chinese ancestry individuals	Body mass index	2014-04-25	24064335	Pei YF	2013-10-08	Hum Mol Genet	www.ncbi.nlm.nih.gov/pubmed/24064335	Meta-analysis of genome-wide association data identifies novel susceptibility loci for obesity.	Body mass index	8,463 European ancestry individuals, 7,478 African American individuals, 3,348 Hispanic individuals, 1,624 Han Chinese ancestry individuals	4,979 European ancestry individuals, 2,740 Han Chinese ancestry individuals	18q21.32	18	60161902	MC4R	RPS3AP49 - LOC105372153	400652	105372153		11495	5795	rs6567160-C	rs6567160		6567160	upstream_gene_variant	1	NR	8e-19	18.096910013008056		0.09	[0.070-0.110] kg/m2 increase	Affymetrix, Illumina [4325550] (imputed)	N
rs266717	9e-19	6,202 European ancestry individuals	Adiponectin levels	2010-01-07	20011104	Richards JB	2009-12-05	PLoS Genet	www.ncbi.nlm.nih.gov/pubmed/20011104	A genome-wide association study reveals variants in ARL15 that influence adiponectin levels.	Adiponectin levels	8,531 European ancestry individuals	6,202 European ancestry individuals	3q27.3	3	186812695	ADIPOQ	LOC102724699			102724699			rs266717-C	rs266717		266717	intron_variant	0	0.48	9e-19	18.045757490560675		1.07	[NR] ug/ml increase	Affymetrix, Illumina [~ 2200000] (imputed)	N
rs10811661	1e-18	24,416 East Asian ancestry cases, 13,985 East Asian ancestry controls	Type 2 diabetes	2014-03-11	23945395	Hara K	2013-08-14	Hum Mol Genet	www.ncbi.nlm.nih.gov/pubmed/23945395	Genome-wide association study identifies three novel loci for type 2 diabetes.	Type 2 diabetes	5,976 Japanese ancestry cases, 20,829 Japanese ancestry controls	24,416 East Asian ancestry cases, 13,985 East Asian ancestry controls	9p21.3	9	22134095	CDKN2A, CDKN2B	CDKN2B-AS1 - DMRTA1	100048912	63951		12998	312746	rs10811661-T	rs10811661		10811661	intergenic_variant	1	0.55	1e-18	18.0		1.23	[1.18-1.29]	Illumina [6209637] (imputed)	N
rs12446632	1e-18	up to 48,274 European ancestry male individuals, up to 39,864 European ancestry female individuals, 2,441 African American or Afro-Caribbean male individuals, 6,314 African American or Afro-Caribbean female individuals, 919 Filipino male individuals, 828 Filipino female individuals, 205 Seychelles male individuals, 287 Seychelles female individuals, 2,964 South Asian ancestry male individuals, 65…	Body mass index	2016-01-27	25673413	Locke AE	2015-02-12	Nature	www.ncbi.nlm.nih.gov/pubmed/25673413	Genetic studies of body mass index yield new insights for obesity biology.	Body mass index	up to 104,666 European ancestry male individuals, up to 132,115 European ancestry female individuals, 370 African American male individuals, 517 African American female individuals, 512 Hispanic male individuals, 764 Hispanic female individuals	up to 48,274 European ancestry male individuals, up to 39,864 European ancestry female individuals, 2,441 African American or Afro-Caribbean male individuals, 6,314 African American or Afro-Caribbean female individuals, 919 Filipino male individuals, 828 Filipino female individuals, 205 Seychelles male individuals, 287 Seychelles female individuals, 2,964 South Asian ancestry male individuals, 65…	16p12.3	16	19924067	GPRC5B	LOC105371116			105371116			rs12446632-G	rs12446632		12446632	intergenic_variant	0	0.865	1e-18	18.0	(EA)	0.04	[0.031-0.049] kg/m2 increase	Affymetrix, Illumina [2550021]	N
rs2241423	1e-18	Up to 125,931 European ancestry individuals	Body mass index	2010-11-17	20935630	Speliotes EK	2010-10-10	Nat Genet	www.ncbi.nlm.nih.gov/pubmed/20935630	Association analyses of 249,796 individuals reveal 18 new loci associated with body mass index.	Body mass index	Up to 123,865 European ancestry individuals	Up to 125,931 European ancestry individuals	15q23	15	67794500	MAP2K5, LBXCOR1	MAP2K5			5607			rs2241423-G	rs2241423		2241423	intron_variant	0	0.78	1e-18	18.0		0.13	[0.09-0.17] kg/m2 increase	Affymetrix, Illumina, Perlegen [~ 2800000] (imputed)	N
rs6548238	1e-18	59,082 European ancestry individuals	Body mass index	2009-01-12	19079261	Willer CJ	2008-12-14	Nat Genet	www.ncbi.nlm.nih.gov/pubmed/19079261	Six new loci associated with body mass index highlight a neuronal influence on body weight regulation.	Body mass index	32,387 European ancestry individuals	59,082 European ancestry individuals	2p25.3	2	634905	TMEM18	LOC105373352 - LOC105373353	105373352	105373353		72923	732	rs6548238-C	rs6548238		6548238	regulatory_region_variant	1	0.84	1e-18	18.0		0.26	[0.19-0.34] kg/m2 increase	Affymetrix, Illumina [2399588] (imputed)	N
rs1106529	2e-18	up to 36,570 European ancestry men, 30,172 European ancestry women, 915 Filipino ancestry men, 735 Filipino ancestry women, 2,351 African-American/Afro-Caribbean ancestry men, 6,258 African-American/Afro-Caribbean ancestry women, 2,285 South Asian ancestry men, 506 South Asian ancestry women, 195 Seychellois ancestry men, 266 Seychellois ancestry women	Waist-to-hip ratio adjusted for body mass index	2016-02-04	25673412	Shungin D	2015-02-12	Nature	www.ncbi.nlm.nih.gov/pubmed/25673412	New genetic loci link adipose and insulin biology to body fat distribution.	Waist-to-hip ratio adjusted for body mass index	up to 56,910 European ancestry men, up to 86,570 European ancestry women	up to 36,570 European ancestry men, 30,172 European ancestry women, 915 Filipino ancestry men, 735 Filipino ancestry women, 2,351 African-American/Afro-Caribbean ancestry men, 6,258 African-American/Afro-Caribbean ancestry women, 2,285 South Asian ancestry men, 506 South Asian ancestry women, 195 Seychellois ancestry men, 266 Seychellois ancestry women	1p12	1	118988874	TBX15	TBX15			6913			rs1106529-A	rs1106529		1106529	intron_variant	0	0.7541	2e-18	17.69897000433602	(EA)	0.035	[0.027-0.043] unit increase	Affymetrix, Illumina, Perlegen [up to 2542447] (imputed)	N
rs1294410	2e-18	up to 36,570 European ancestry men, 30,172 European ancestry women, 915 Filipino ancestry men, 735 Filipino ancestry women, 2,351 African-American/Afro-Caribbean ancestry men, 6,258 African-American/Afro-Caribbean ancestry women, 2,285 South Asian ancestry men, 506 South Asian ancestry women, 195 Seychellois ancestry men, 266 Seychellois ancestry women	Waist-to-hip ratio adjusted for body mass index	2016-02-04	25673412	Shungin D	2015-02-12	Nature	www.ncbi.nlm.nih.gov/pubmed/25673412	New genetic loci link adipose and insulin biology to body fat distribution.	Waist-to-hip ratio adjusted for body mass index	up to 56,910 European ancestry men, up to 86,570 European ancestry women	up to 36,570 European ancestry men, 30,172 European ancestry women, 915 Filipino ancestry men, 735 Filipino ancestry women, 2,351 African-American/Afro-Caribbean ancestry men, 6,258 African-American/Afro-Caribbean ancestry women, 2,285 South Asian ancestry men, 506 South Asian ancestry women, 195 Seychellois ancestry men, 266 Seychellois ancestry women	6p25.1	6	6738519	LY86	LOC101928004			101928004			rs1294410-C	rs1294410		1294410	intergenic_variant	0	0.6329	2e-18	17.69897000433602	(EA)	0.0309	[0.024-0.038] unit increase	Affymetrix, Illumina, Perlegen [up to 2542447] (imputed)	N
rs16951275	2e-18	up to 48,274 European ancestry male individuals, up to 39,864 European ancestry female individuals, 2,441 African American or Afro-Caribbean male individuals, 6,314 African American or Afro-Caribbean female individuals, 919 Filipino male individuals, 828 Filipino female individuals, 205 Seychelles male individuals, 287 Seychelles female individuals, 2,964 South Asian ancestry male individuals, 65…	Body mass index	2016-01-27	25673413	Locke AE	2015-02-12	Nature	www.ncbi.nlm.nih.gov/pubmed/25673413	Genetic studies of body mass index yield new insights for obesity biology.	Body mass index	up to 104,666 European ancestry male individuals, up to 132,115 European ancestry female individuals, 370 African American male individuals, 517 African American female individuals, 512 Hispanic male individuals, 764 Hispanic female individuals	up to 48,274 European ancestry male individuals, up to 39,864 European ancestry female individuals, 2,441 African American or Afro-Caribbean male individuals, 6,314 African American or Afro-Caribbean female individuals, 919 Filipino male individuals, 828 Filipino female individuals, 205 Seychelles male individuals, 287 Seychelles female individuals, 2,964 South Asian ancestry male individuals, 65…	15q23	15	67784830	MAP2K5	MAP2K5			5607			rs16951275-T	rs16951275		16951275	intron_variant	0	0.771	2e-18	17.69897000433602		0.03	[0.024-0.037] kg/m2 increase	Affymetrix, Illumina [2550021]	N
rs2287019	2e-18	up to 48,274 European ancestry male individuals, up to 39,864 European ancestry female individuals, 2,441 African American or Afro-Caribbean male individuals, 6,314 African American or Afro-Caribbean female individuals, 919 Filipino male individuals, 828 Filipino female individuals, 205 Seychelles male individuals, 287 Seychelles female individuals, 2,964 South Asian ancestry male individuals, 65…	Body mass index	2016-01-27	25673413	Locke AE	2015-02-12	Nature	www.ncbi.nlm.nih.gov/pubmed/25673413	Genetic studies of body mass index yield new insights for obesity biology.	Body mass index	up to 104,666 European ancestry male individuals, up to 132,115 European ancestry female individuals, 370 African American male individuals, 517 African American female individuals, 512 Hispanic male individuals, 764 Hispanic female individuals	up to 48,274 European ancestry male individuals, up to 39,864 European ancestry female individuals, 2,441 African American or Afro-Caribbean male individuals, 6,314 African American or Afro-Caribbean female individuals, 919 Filipino male individuals, 828 Filipino female individuals, 205 Seychelles male individuals, 287 Seychelles female individuals, 2,964 South Asian ancestry male individuals, 65…	19q13.32	19	45698914	QPCTL	QPCTL			54814			rs2287019-C	rs2287019		2287019	intron_variant	0	0.806	2e-18	17.69897000433602		0.035	[0.028-0.043] kg/m2 increase	Affymetrix, Illumina [2550021]	N
rs3802177	2e-18	21,491 European ancestry cases, 55,647 European ancestry controls	Type 2 diabetes	2014-10-23	24509480	Mahajan A	2014-02-09	Nat Genet	www.ncbi.nlm.nih.gov/pubmed/24509480	Genome-wide trans-ancestry meta-analysis provides insight into the genetic architecture of type 2 diabetes susceptibility.	Type 2 diabetes	12,171 European ancestry cases, 56,862 European ancestry controls, 6,952 East Asian ancestry cases, 11,865 East Asian ancestry controls, 5,561 South Asian ancestry cases, 14,458 South Asian ancestry controls, 1,804 Mexican ancestry cases, 779 Mexican ancestry controls	21,491 European ancestry cases, 55,647 European ancestry controls	8q24.11	8	117172786	SLC30A8	LOC105375716, SLC30A8			105375716, 169026			rs3802177-G	rs3802177		3802177	3_prime_UTR_variant	0	0.7	2e-18	17.69897000433602		1.16	[1.11-1.22]	Affymetrix, Illumina [2500000] (imputed)	N
rs7561317	2e-18	Up to 11,036 European ancestry individuals, 32,615 individuals	Weight	2009-01-15	19079260	Thorleifsson G	2008-12-14	Nat Genet	www.ncbi.nlm.nih.gov/pubmed/19079260	Genome-wide association yields new sequence variants at seven loci that associate with measures of obesity.	Weight	72,598 European ancestry individuals, 1,160 African American individuals	Up to 11,036 European ancestry individuals, 32,615 individuals	2p25.3	2	644953	TMEM18	LOC105373353			105373353			rs7561317-G	rs7561317		7561317	intergenic_variant	0	0.84	2e-18	17.69897000433602		6.47	[5.02-7.92] percentage SD increase	Illumina [305846]	N
rs7944584	2e-18	up to 76,558 European ancestry individuals	Fasting glucose-related traits	2010-02-28	20081858	Dupuis J	2010-01-17	Nat Genet	www.ncbi.nlm.nih.gov/pubmed/20081858	New genetic loci implicated in fasting glucose homeostasis and their impact on type 2 diabetes risk.	Fasting glucose-related traits	up to 46,186 European ancestry individuals	up to 76,558 European ancestry individuals	11p11.2	11	47314769	MADD	MADD			8567			rs7944584-A	rs7944584		7944584	intron_variant	0	0.75	2e-18	17.69897000433602	(FPG)			Affymetrix, Illumina [~ 2500000] (imputed)	N
rs9816226	2e-18	Up to 125,931 European ancestry individuals	Body mass index	2010-11-17	20935630	Speliotes EK	2010-10-10	Nat Genet	www.ncbi.nlm.nih.gov/pubmed/20935630	Association analyses of 249,796 individuals reveal 18 new loci associated with body mass index.	Body mass index	Up to 123,865 European ancestry individuals	Up to 125,931 European ancestry individuals	3q27.2	3	186116710	ETV5	ETV5 - LOC105374257	2119	105374257		7598	4832	rs9816226-T	rs9816226		9816226	intron_variant	1	0.82	2e-18	17.69897000433602		0.14	[0.08-0.20] kg/m2 increase	Affymetrix, Illumina, Perlegen [~ 2800000] (imputed)	N
rs11558471	3e-18	16,378 European ancestry individuals	Proinsulin levels	2011-09-27	21873549	Strawbridge RJ	2011-08-26	Diabetes	www.ncbi.nlm.nih.gov/pubmed/21873549	Genome-wide association identifies nine common variants associated with fasting proinsulin levels and provides new insights into the pathophysiology of type 2 diabetes.	Proinsulin levels	10,701 European ancestry individuals	16,378 European ancestry individuals	8q24.11	8	117173494	SLC30A8	LOC105375716, SLC30A8			105375716, 169026			rs11558471-A	rs11558471		11558471	3_prime_UTR_variant	0	0.69	3e-18	17.522878745280337				Affymetrix, Illumina [~ 2500000] (imputed)	N
rs12708716	3e-18	2,997 European ancestry trios, 4,000 European ancestry cases, 5,000 European ancestry controls	Type 1 diabetes	2008-06-16	17554260	Todd JA	2007-06-06	Nat Genet	www.ncbi.nlm.nih.gov/pubmed/17554260	Robust associations of four new chromosome regions from genome-wide analyses of type 1 diabetes.	Type 1 diabetes	2,000 European ancestry cases, 3,000 European ancestry controls	2,997 European ancestry trios, 4,000 European ancestry cases, 5,000 European ancestry controls	16p13.13	16	11086016	KIAA0350	CLEC16A			23274			rs12708716-A	rs12708716		12708716	intron_variant	0	0.68	3e-18	17.522878745280337		1.23	[1.16-1.30]	Affymetrix [NR]	N
rs13130484	3e-18	65,332 European ancestry overweight individuals, 22,373 European ancestry class I obese individuals, 5,476 European ancestry class II obese individuals, 1,162 European ancestry class III obese individuals, up to 39,294 European ancestry controls	Obesity	2013-09-12	23563607	Berndt SI	2013-04-07	Nat Genet	www.ncbi.nlm.nih.gov/pubmed/23563607	Genome-wide meta-analysis identifies 11 new loci for anthropometric traits and provides insights into genetic architecture.	Obesity	93,015 European ancestry overweight individuals, 32,858 European ancestry class I obese individuals, 9,889 European ancestry class II obese individuals, 2,896 European ancestry class III obese individuals, up to 65,840 European ancestry controls	65,332 European ancestry overweight individuals, 22,373 European ancestry class I obese individuals, 5,476 European ancestry class II obese individuals, 1,162 European ancestry class III obese individuals, up to 39,294 European ancestry controls	4p12	4	45173674	GNPDA2	LOC105374441 - PRKRIRP9	105374441	100131309		249087	150071	rs13130484-T	rs13130484		13130484	intergenic_variant	1	0.43	3e-18	17.522878745280337	(Obesity class II)	1.14	[NR]	Affymetrix, Illumina [~ 2800000] (imputed)	N
rs6511720	3e-18	Up to 2,700 individuals, Up to 2,000 European ancestry cardiovascular heart disease cases and controls	Lipid metabolism phenotypes	2013-09-24	19936222	Chasman DI	2009-11-20	PLoS Genet	www.ncbi.nlm.nih.gov/pubmed/19936222	Forty-three loci associated with plasma lipoprotein size, concentration, and cholesterol content in genome-wide analysis.	Lipid metabolism phenotypes	Up to 17,296 European ancestry female individuals	Up to 2,700 individuals, Up to 2,000 European ancestry cardiovascular heart disease cases and controls	19p13.2	19	11091630	LDLR	LDLR			3949			rs6511720-?	rs6511720		6511720	intron_variant	0	NR	3e-18	17.522878745280337	(APOB.assay, fasting)	4.492	[NR] unit decrease	Illumina [335603]	N
rs1701704	5e-18	3,598 sibling cases	Type 1 diabetes autoantibodies	2011-09-21	21829393	Plagnol V	2011-08-04	PLoS Genet	www.ncbi.nlm.nih.gov/pubmed/21829393	Genome-wide association analysis of autoantibody positivity in type 1 diabetes cases.	Type 1 diabetes autoantibodies	12,501 European ancestry cases	3,598 sibling cases	12q13.2	12	56018703	IKZF4	IKZF4			64375			rs1701704-T	rs1701704		1701704	intron_variant	0	NR	5e-18	17.30102999566398	(T1D)	1.25	[NR]	Affymetrix, Illumina [NR]	N
rs17782313	5e-18	59,082 European ancestry individuals	Body mass index	2009-01-12	19079261	Willer CJ	2008-12-14	Nat Genet	www.ncbi.nlm.nih.gov/pubmed/19079261	Six new loci associated with body mass index highlight a neuronal influence on body weight regulation.	Body mass index	32,387 European ancestry individuals	59,082 European ancestry individuals	18q21.32	18	60183864	MC4R	LOC105372154 - LOC105372155	105372154	105372155		6009	110576	rs17782313-C	rs17782313		17782313	intergenic_variant	1	0.21	5e-18	17.30102999566398		0.2	[0.12-0.28] kg/m2 increase	Affymetrix, Illumina [2399588] (imputed)	N
rs1799884	5e-18	6,536 Korean ancestry individuals	Glycemic traits	2013-08-23	23575436	Go MJ	2013-04-11	J Hum Genet	www.ncbi.nlm.nih.gov/pubmed/23575436	New susceptibility loci in MYL2, C12orf51 and OAS1 associated with 1-h plasma glucose as predisposing risk factors for type 2 diabetes in the Korean population.	Glycemic traits	7,696 Korean ancestry individuals	6,536 Korean ancestry individuals	7p13	7	44189469	GCK	GCK - YKT6	2645	10652		46	11499	rs1799884-A	rs1799884		1799884	intron_variant	1		5e-18	17.30102999566398	(FPG)	0.063	[0.049-0.077] mmol-1 increase	Affymetrix [357789]	N
rs2287019	5e-18	up to 48,274 European ancestry male individuals, up to 39,864 European ancestry female individuals, 2,441 African American or Afro-Caribbean male individuals, 6,314 African American or Afro-Caribbean female individuals, 919 Filipino male individuals, 828 Filipino female individuals, 205 Seychelles male individuals, 287 Seychelles female individuals, 2,964 South Asian ancestry male individuals, 65…	Body mass index	2016-01-27	25673413	Locke AE	2015-02-12	Nature	www.ncbi.nlm.nih.gov/pubmed/25673413	Genetic studies of body mass index yield new insights for obesity biology.	Body mass index	up to 104,666 European ancestry male individuals, up to 132,115 European ancestry female individuals, 370 African American male individuals, 517 African American female individuals, 512 Hispanic male individuals, 764 Hispanic female individuals	up to 48,274 European ancestry male individuals, up to 39,864 European ancestry female individuals, 2,441 African American or Afro-Caribbean male individuals, 6,314 African American or Afro-Caribbean female individuals, 919 Filipino male individuals, 828 Filipino female individuals, 205 Seychelles male individuals, 287 Seychelles female individuals, 2,964 South Asian ancestry male individuals, 65…	19q13.32	19	45698914	QPCTL	QPCTL			54814			rs2287019-C	rs2287019		2287019	intron_variant	0	0.804	5e-18	17.30102999566398	(EA)	0.036	[0.028-0.044] kg/m2 increase	Affymetrix, Illumina [2550021]	N
rs17696736	6e-18	6,225 European ancestry cases, 6,946 European ancestry controls, 3,064 European ancestry trios from 2,828 families	Type 1 diabetes	2008-11-26	18978792	Cooper JD	2008-11-02	Nat Genet	www.ncbi.nlm.nih.gov/pubmed/18978792	Meta-analysis of genome-wide association study data identifies additional type 1 diabetes risk loci.	Type 1 diabetes	3,561 European ancestry cases, 4,646 European ancestry controls	6,225 European ancestry cases, 6,946 European ancestry controls, 3,064 European ancestry trios from 2,828 families	12q24.13	12	112049014	C12orf30	NAA25			80018			rs17696736-G	rs17696736		17696736	intron_variant	0	NR	6e-18	17.221848749616356				Affymetrix [up to 335565]	N
rs1421085	7e-18	1,171 European ancestry adult cases, 1,114 European ancestry adult controls, 4,417 European ancestry adults, 896 European ancestry child cases, 1,297 European ancestry child and young adult controls, 5,291 European ancestry children	Obesity	2009-03-03	19151714	Meyre D	2009-01-18	Nat Genet	www.ncbi.nlm.nih.gov/pubmed/19151714	Genome-wide association study for early-onset and morbid adult obesity identifies three new risk loci in European populations.	Obesity	695 European ancestry adult cases, 731 European ancestry adult controls, 685 European ancestry child cases, 685 European ancestry child controls	1,171 European ancestry adult cases, 1,114 European ancestry adult controls, 4,417 European ancestry adults, 896 European ancestry child cases, 1,297 European ancestry child and young adult controls, 5,291 European ancestry children	16q12.2	16	53767042	FTO	FTO			79068			rs1421085-C	rs1421085		1421085	intron_variant	0	0.4	7e-18	17.154901959985743	(children)	1.39	[1.27-1.51]	Illumina [308846]	N
rs3817334	1e-17	up to 48,274 European ancestry male individuals, up to 39,864 European ancestry female individuals, 2,441 African American or Afro-Caribbean male individuals, 6,314 African American or Afro-Caribbean female individuals, 919 Filipino male individuals, 828 Filipino female individuals, 205 Seychelles male individuals, 287 Seychelles female individuals, 2,964 South Asian ancestry male individuals, 65…	Body mass index	2016-01-27	25673413	Locke AE	2015-02-12	Nature	www.ncbi.nlm.nih.gov/pubmed/25673413	Genetic studies of body mass index yield new insights for obesity biology.	Body mass index	up to 104,666 European ancestry male individuals, up to 132,115 European ancestry female individuals, 370 African American male individuals, 517 African American female individuals, 512 Hispanic male individuals, 764 Hispanic female individuals	up to 48,274 European ancestry male individuals, up to 39,864 European ancestry female individuals, 2,441 African American or Afro-Caribbean male individuals, 6,314 African American or Afro-Caribbean female individuals, 919 Filipino male individuals, 828 Filipino female individuals, 205 Seychelles male individuals, 287 Seychelles female individuals, 2,964 South Asian ancestry male individuals, 65…	11p11.2	11	47629441	MTCH2	MTCH2			23788			rs3817334-T	rs3817334		3817334	intron_variant	0	0.401	1e-17	17.0		0.026	[0.02-0.031] kg/m2 increase	Affymetrix, Illumina [2550021]	N
rs1011731	1e-17	Up to 113,636 European ancestry individuals	Waist-hip ratio	2010-11-17	20935629	Heid IM	2010-10-10	Nat Genet	www.ncbi.nlm.nih.gov/pubmed/20935629	Meta-analysis identifies 13 new loci associated with waist-hip ratio and reveals sexual dimorphism in the genetic basis of fat distribution.	Waist-hip ratio	Up to 77,167 European ancestry individuals	Up to 113,636 European ancestry individuals	1q24.3	1	172377408	PIGC, DNM3	DNM3, LOC102724541			26052, 102724541			rs1011731-G	rs1011731		1011731	intron_variant	0	0.43	1e-17	17.0		0.03	[NR] unit increase	Affymetrix, Illumina, Perlegen [up to 2850269] (imputed)	N
rs10182181	1e-17	65,332 European ancestry overweight individuals, 22,373 European ancestry class I obese individuals, 5,476 European ancestry class II obese individuals, 1,162 European ancestry class III obese individuals, up to 39,294 European ancestry controls	Obesity	2013-09-12	23563607	Berndt SI	2013-04-07	Nat Genet	www.ncbi.nlm.nih.gov/pubmed/23563607	Genome-wide meta-analysis identifies 11 new loci for anthropometric traits and provides insights into genetic architecture.	Obesity	93,015 European ancestry overweight individuals, 32,858 European ancestry class I obese individuals, 9,889 European ancestry class II obese individuals, 2,896 European ancestry class III obese individuals, up to 65,840 European ancestry controls	65,332 European ancestry overweight individuals, 22,373 European ancestry class I obese individuals, 5,476 European ancestry class II obese individuals, 1,162 European ancestry class III obese individuals, up to 39,294 European ancestry controls	2p23.3	2	24927427	ADCY3, POMC	ADCY3 - DNAJC27	109	51277		7694	16209	rs10182181-G	rs10182181		10182181	regulatory_region_variant	1	0.46	1e-17	17.0	(Obesity class I)	1.08	[NR]	Affymetrix, Illumina [~ 2800000] (imputed)	N
rs312985	1e-17	Up to 2,700 individuals, Up to 2,000 European ancestry cardiovascular heart disease cases and controls	Lipid metabolism phenotypes	2013-09-24	19936222	Chasman DI	2009-11-20	PLoS Genet	www.ncbi.nlm.nih.gov/pubmed/19936222	Forty-three loci associated with plasma lipoprotein size, concentration, and cholesterol content in genome-wide analysis.	Lipid metabolism phenotypes	Up to 17,296 European ancestry female individuals	Up to 2,700 individuals, Up to 2,000 European ancestry cardiovascular heart disease cases and controls	2p24.1	2	21155933	APOB	TDRD15 - LOC105374317	100129278	105374317		8540	110033	rs312985-?	rs312985		312985	intergenic_variant	1	NR	1e-17	17.0	(LDL.total, fasting)	0.041	[NR] unit decrease	Illumina [335603]	N
rs331	1e-17	Up to 2,700 individuals, Up to 2,000 European ancestry cardiovascular heart disease cases and controls	Lipid metabolism phenotypes	2013-09-24	19936222	Chasman DI	2009-11-20	PLoS Genet	www.ncbi.nlm.nih.gov/pubmed/19936222	Forty-three loci associated with plasma lipoprotein size, concentration, and cholesterol content in genome-wide analysis.	Lipid metabolism phenotypes	Up to 17,296 European ancestry female individuals	Up to 2,700 individuals, Up to 2,000 European ancestry cardiovascular heart disease cases and controls	8p21.3	8	19962894	LPL	LPL			4023			rs331-?	rs331		331	intron_variant	0	NR	1e-17	17.0	(HDL-C.assay, whole)	1.459	[NR] unit increase	Illumina [335603]	N
rs3888190	1e-17	up to 48,274 European ancestry male individuals, up to 39,864 European ancestry female individuals, 2,441 African American or Afro-Caribbean male individuals, 6,314 African American or Afro-Caribbean female individuals, 919 Filipino male individuals, 828 Filipino female individuals, 205 Seychelles male individuals, 287 Seychelles female individuals, 2,964 South Asian ancestry male individuals, 65…	Body mass index	2016-01-27	25673413	Locke AE	2015-02-12	Nature	www.ncbi.nlm.nih.gov/pubmed/25673413	Genetic studies of body mass index yield new insights for obesity biology.	Body mass index	up to 104,666 European ancestry male individuals, up to 132,115 European ancestry female individuals, 370 African American male individuals, 517 African American female individuals, 512 Hispanic male individuals, 764 Hispanic female individuals	up to 48,274 European ancestry male individuals, up to 39,864 European ancestry female individuals, 2,441 African American or Afro-Caribbean male individuals, 6,314 African American or Afro-Caribbean female individuals, 919 Filipino male individuals, 828 Filipino female individuals, 205 Seychelles male individuals, 287 Seychelles female individuals, 2,964 South Asian ancestry male individuals, 65…	16p11.2	16	28878165	ATP2A1	SH2B1 - ATP2A1	25970	487		3952	323	rs3888190-A	rs3888190		3888190	upstream_gene_variant	1	0.402	1e-17	17.0	(EA, men)	0.035	[0.027-0.043] kg/m2 increase	Affymetrix, Illumina [2550021]	N
rs4402960	1e-17	21,491 European ancestry cases, 55,647 European ancestry controls	Type 2 diabetes	2014-10-23	24509480	Mahajan A	2014-02-09	Nat Genet	www.ncbi.nlm.nih.gov/pubmed/24509480	Genome-wide trans-ancestry meta-analysis provides insight into the genetic architecture of type 2 diabetes susceptibility.	Type 2 diabetes	12,171 European ancestry cases, 56,862 European ancestry controls, 6,952 East Asian ancestry cases, 11,865 East Asian ancestry controls, 5,561 South Asian ancestry cases, 14,458 South Asian ancestry controls, 1,804 Mexican ancestry cases, 779 Mexican ancestry controls	21,491 European ancestry cases, 55,647 European ancestry controls	3q27.2	3	185793899	IGF2BP2	IGF2BP2			10644			rs4402960-T	rs4402960		4402960	intron_variant	0	0.31	1e-17	17.0		1.13	[1.09-1.17]	Affymetrix, Illumina [2500000] (imputed)	N
rs7141420	1e-17	65,332 European ancestry overweight individuals, 22,373 European ancestry class I obese individuals, 5,476 European ancestry class II obese individuals, 1,162 European ancestry class III obese individuals, up to 39,294 European ancestry controls	Obesity	2013-09-12	23563607	Berndt SI	2013-04-07	Nat Genet	www.ncbi.nlm.nih.gov/pubmed/23563607	Genome-wide meta-analysis identifies 11 new loci for anthropometric traits and provides insights into genetic architecture.	Obesity	93,015 European ancestry overweight individuals, 32,858 European ancestry class I obese individuals, 9,889 European ancestry class II obese individuals, 2,896 European ancestry class III obese individuals, up to 65,840 European ancestry controls	65,332 European ancestry overweight individuals, 22,373 European ancestry class I obese individuals, 5,476 European ancestry class II obese individuals, 1,162 European ancestry class III obese individuals, up to 39,294 European ancestry controls	14q31.1	14	79433111	NRXN3	NRXN3			9369			rs7141420-T	rs7141420		7141420	intron_variant	0	0.52	1e-17	17.0	(Obesity class I)	1.08	[NR]	Affymetrix, Illumina [~ 2800000] (imputed)	N
rs718314	1e-17	Up to 113,636 European ancestry individuals	Waist-hip ratio	2010-11-17	20935629	Heid IM	2010-10-10	Nat Genet	www.ncbi.nlm.nih.gov/pubmed/20935629	Meta-analysis identifies 13 new loci associated with waist-hip ratio and reveals sexual dimorphism in the genetic basis of fat distribution.	Waist-hip ratio	Up to 77,167 European ancestry individuals	Up to 113,636 European ancestry individuals	12p11.23	12	26300350	ITPR2, SSPN	LOC105369705			105369705			rs718314-G	rs718314		718314	intron_variant	0	0.26	1e-17	17.0		0.03	[NR] unit increase	Affymetrix, Illumina, Perlegen [up to 2850269] (imputed)	N
rs1367117	2e-17	Up to 2,700 individuals, Up to 2,000 European ancestry cardiovascular heart disease cases and controls	Lipid metabolism phenotypes	2013-09-24	19936222	Chasman DI	2009-11-20	PLoS Genet	www.ncbi.nlm.nih.gov/pubmed/19936222	Forty-three loci associated with plasma lipoprotein size, concentration, and cholesterol content in genome-wide analysis.	Lipid metabolism phenotypes	Up to 17,296 European ancestry female individuals	Up to 2,700 individuals, Up to 2,000 European ancestry cardiovascular heart disease cases and controls	2p24.1	2	21041028	APOB	APOB			338			rs1367117-?	rs1367117		1367117	missense_variant	0	NR	2e-17	16.69897000433602	(LDL-C.assay, fasting)	3.916	[NR] unit increase	Illumina [335603]	N
rs1059611	2e-17	Up to 2,700 individuals, Up to 2,000 European ancestry cardiovascular heart disease cases and controls	Lipid metabolism phenotypes	2013-09-24	19936222	Chasman DI	2009-11-20	PLoS Genet	www.ncbi.nlm.nih.gov/pubmed/19936222	Forty-three loci associated with plasma lipoprotein size, concentration, and cholesterol content in genome-wide analysis.	Lipid metabolism phenotypes	Up to 17,296 European ancestry female individuals	Up to 2,700 individuals, Up to 2,000 European ancestry cardiovascular heart disease cases and controls	8p21.3	8	19967052	LPL	LPL			4023			rs1059611-?	rs1059611		1059611	3_prime_UTR_variant	0	NR	2e-17	16.69897000433602	(TG.by.NMR, fasting)	0.065	[NR] unit decrease	Illumina [335603]	N
rs1294421	2e-17	Up to 113,636 European ancestry individuals	Waist-hip ratio	2010-11-17	20935629	Heid IM	2010-10-10	Nat Genet	www.ncbi.nlm.nih.gov/pubmed/20935629	Meta-analysis identifies 13 new loci associated with waist-hip ratio and reveals sexual dimorphism in the genetic basis of fat distribution.	Waist-hip ratio	Up to 77,167 European ancestry individuals	Up to 113,636 European ancestry individuals	6p25.1	6	6742916	LY86	LOC101928004			101928004			rs1294421-G	rs1294421		1294421	intergenic_variant	0	0.61	2e-17	16.69897000433602		0.03	[NR] unit increase	Affymetrix, Illumina, Perlegen [up to 2850269] (imputed)	N
rs163182	2e-17	4,445 Han Chinese ancestry cases, 4,458 Han Chinese ancestry controls	Type 2 diabetes	2011-08-18	21799836	Cui B	2011-07-22	PLoS One	www.ncbi.nlm.nih.gov/pubmed/21799836	A genome-wide association study confirms previously reported loci for type 2 diabetes in Han Chinese.	Type 2 diabetes	793 Han Chinese ancestry cases, 806 Han Chinese ancestry controls	4,445 Han Chinese ancestry cases, 4,458 Han Chinese ancestry controls	11p15.4	11	2822986	KCNQ1	KCNQ1			3784			rs163182-C	rs163182		163182	intron_variant	0	0.34	2e-17	16.69897000433602		1.28	[NR]	Illumina [474515]	N
rs16951275	2e-17	up to 48,274 European ancestry male individuals, up to 39,864 European ancestry female individuals, 2,441 African American or Afro-Caribbean male individuals, 6,314 African American or Afro-Caribbean female individuals, 919 Filipino male individuals, 828 Filipino female individuals, 205 Seychelles male individuals, 287 Seychelles female individuals, 2,964 South Asian ancestry male individuals, 65…	Body mass index	2016-01-27	25673413	Locke AE	2015-02-12	Nature	www.ncbi.nlm.nih.gov/pubmed/25673413	Genetic studies of body mass index yield new insights for obesity biology.	Body mass index	up to 104,666 European ancestry male individuals, up to 132,115 European ancestry female individuals, 370 African American male individuals, 517 African American female individuals, 512 Hispanic male individuals, 764 Hispanic female individuals	up to 48,274 European ancestry male individuals, up to 39,864 European ancestry female individuals, 2,441 African American or Afro-Caribbean male individuals, 6,314 African American or Afro-Caribbean female individuals, 919 Filipino male individuals, 828 Filipino female individuals, 205 Seychelles male individuals, 287 Seychelles female individuals, 2,964 South Asian ancestry male individuals, 65…	15q23	15	67784830	MAP2K5	MAP2K5			5607			rs16951275-T	rs16951275		16951275	intron_variant	0	0.784	2e-17	16.69897000433602	(EA)	0.031	[0.024-0.038] kg/m2 increase	Affymetrix, Illumina [2550021]	N
rs2112347	2e-17	up to 48,274 European ancestry male individuals, up to 39,864 European ancestry female individuals, 2,441 African American or Afro-Caribbean male individuals, 6,314 African American or Afro-Caribbean female individuals, 919 Filipino male individuals, 828 Filipino female individuals, 205 Seychelles male individuals, 287 Seychelles female individuals, 2,964 South Asian ancestry male individuals, 65…	Body mass index	2016-01-27	25673413	Locke AE	2015-02-12	Nature	www.ncbi.nlm.nih.gov/pubmed/25673413	Genetic studies of body mass index yield new insights for obesity biology.	Body mass index	up to 104,666 European ancestry male individuals, up to 132,115 European ancestry female individuals, 370 African American male individuals, 517 African American female individuals, 512 Hispanic male individuals, 764 Hispanic female individuals	up to 48,274 European ancestry male individuals, up to 39,864 European ancestry female individuals, 2,441 African American or Afro-Caribbean male individuals, 6,314 African American or Afro-Caribbean female individuals, 919 Filipino male individuals, 828 Filipino female individuals, 205 Seychelles male individuals, 287 Seychelles female individuals, 2,964 South Asian ancestry male individuals, 65…	5q13.3	5	75719417	POC5	LOC441087			441087			rs2112347-T	rs2112347		2112347	upstream_gene_variant	0	0.621	2e-17	16.69897000433602		0.025	[0.02-0.031] kg/m2 increase	Affymetrix, Illumina [2550021]	N
rs3087243	2e-17	3,598 sibling cases	Type 1 diabetes autoantibodies	2011-09-21	21829393	Plagnol V	2011-08-04	PLoS Genet	www.ncbi.nlm.nih.gov/pubmed/21829393	Genome-wide association analysis of autoantibody positivity in type 1 diabetes cases.	Type 1 diabetes autoantibodies	12,501 European ancestry cases	3,598 sibling cases	2q33.2	2	203874196	CTLA4	CTLA4 - LOC101927840	1493	101927840		236	58121	rs3087243-A	rs3087243		3087243	downstream_gene_variant	1	NR	2e-17	16.69897000433602	(T1D)	1.2	[NR]	Affymetrix, Illumina [NR]	N
rs7138803	2e-17	Up to 125,931 European ancestry individuals	Body mass index	2010-11-17	20935630	Speliotes EK	2010-10-10	Nat Genet	www.ncbi.nlm.nih.gov/pubmed/20935630	Association analyses of 249,796 individuals reveal 18 new loci associated with body mass index.	Body mass index	Up to 123,865 European ancestry individuals	Up to 125,931 European ancestry individuals	12q13.12	12	49853685	FAIM2	BCDIN3D - RPL35AP28	144233	100271637		10556	9421	rs7138803-A	rs7138803		7138803	intergenic_variant	1	0.38	2e-17	16.69897000433602		0.12	[0.08-0.16] kg/m2 increase	Affymetrix, Illumina, Perlegen [~ 2800000] (imputed)	N
rs7138803	2e-17	up to 48,274 European ancestry male individuals, up to 39,864 European ancestry female individuals, 2,441 African American or Afro-Caribbean male individuals, 6,314 African American or Afro-Caribbean female individuals, 919 Filipino male individuals, 828 Filipino female individuals, 205 Seychelles male individuals, 287 Seychelles female individuals, 2,964 South Asian ancestry male individuals, 65…	Body mass index	2016-01-27	25673413	Locke AE	2015-02-12	Nature	www.ncbi.nlm.nih.gov/pubmed/25673413	Genetic studies of body mass index yield new insights for obesity biology.	Body mass index	up to 104,666 European ancestry male individuals, up to 132,115 European ancestry female individuals, 370 African American male individuals, 517 African American female individuals, 512 Hispanic male individuals, 764 Hispanic female individuals	up to 48,274 European ancestry male individuals, up to 39,864 European ancestry female individuals, 2,441 African American or Afro-Caribbean male individuals, 6,314 African American or Afro-Caribbean female individuals, 919 Filipino male individuals, 828 Filipino female individuals, 205 Seychelles male individuals, 287 Seychelles female individuals, 2,964 South Asian ancestry male individuals, 65…	12q13.12	12	49853685	BCDIN3D	BCDIN3D - RPL35AP28	144233	100271637		10556	9421	rs7138803-A	rs7138803		7138803	intergenic_variant	1	0.384	2e-17	16.69897000433602	(EA, women)	0.035	[0.027-0.043] kg/m2 increase	Affymetrix, Illumina [2550021]	N
rs7531118	2e-17	65,332 European ancestry overweight individuals, 22,373 European ancestry class I obese individuals, 5,476 European ancestry class II obese individuals, 1,162 European ancestry class III obese individuals, up to 39,294 European ancestry controls	Obesity	2013-09-12	23563607	Berndt SI	2013-04-07	Nat Genet	www.ncbi.nlm.nih.gov/pubmed/23563607	Genome-wide meta-analysis identifies 11 new loci for anthropometric traits and provides insights into genetic architecture.	Obesity	93,015 European ancestry overweight individuals, 32,858 European ancestry class I obese individuals, 9,889 European ancestry class II obese individuals, 2,896 European ancestry class III obese individuals, up to 65,840 European ancestry controls	65,332 European ancestry overweight individuals, 22,373 European ancestry class I obese individuals, 5,476 European ancestry class II obese individuals, 1,162 European ancestry class III obese individuals, up to 39,294 European ancestry controls	1p31.1	1	72371556	NEGR1	LOC105378797			105378797			rs7531118-C	rs7531118		7531118	intergenic_variant	0	0.56	2e-17	16.69897000433602	(Obesity class I)	1.08	[NR]	Affymetrix, Illumina [~ 2800000] (imputed)	N
rs8050136	2e-17	Up to 3,757 European ancestry cases, up to 5,346 European ancestry controls	Type 2 diabetes	2009-01-15	19056611	Timpson NJ	2008-12-03	Diabetes	www.ncbi.nlm.nih.gov/pubmed/19056611	Adiposity-related heterogeneity in patterns of type 2 diabetes susceptibility observed in genome-wide association data.	Type 2 diabetes	958 European ancestry obese cases, 955 European ancestry non-obese cases, 2,938 European ancestry controls	Up to 3,757 European ancestry cases, up to 5,346 European ancestry controls	16q12.2	16	53782363	FTO	FTO			79068			rs8050136-?	rs8050136		8050136	intron_variant	0	NR	2e-17	16.69897000433602	(obese)	1.3	[1.23-1.39]	Affymetrix [393453]	N
rs12463617	3e-17	Up to 16,253 European ancestry individuals	Body mass index	2013-11-03	23669352	Graff M	2013-05-12	Hum Mol Genet	www.ncbi.nlm.nih.gov/pubmed/23669352	Genome-wide analysis of BMI in adolescents and young adults reveals additional insight into the effects of genetic loci over the life course.	Body mass index	Up to 13,627 European ancestry individuals	Up to 16,253 European ancestry individuals	2p25.3	2	629244	TMEM18	LOC105373352 - LOC105373353	105373352	105373353		67262	6393	rs12463617-A	rs12463617		12463617	regulatory_region_variant	1	0.15	3e-17	16.522878745280337		0.1	[0.076-0.124] unit decrease	Affymetrix, Illumina [557887] (imputed)	N
rs2191349	3e-17	up to 76,558 European ancestry individuals	Fasting glucose-related traits	2010-02-28	20081858	Dupuis J	2010-01-17	Nat Genet	www.ncbi.nlm.nih.gov/pubmed/20081858	New genetic loci implicated in fasting glucose homeostasis and their impact on type 2 diabetes risk.	Fasting glucose-related traits	up to 46,186 European ancestry individuals	up to 76,558 European ancestry individuals	7p21.2	7	15024684	TMEM195, DGKB	DGKB - AGMO	1607	392636		49907	134440	rs2191349-T	rs2191349		2191349	intergenic_variant	1	0.52	3e-17	16.522878745280337	(HOMA-B)			Affymetrix, Illumina [~ 2500000] (imputed)	N
rs2383208	3e-17	15,979 East Asian ancestry cases, 19,360 East Asian ancestry controls, 794 Malay ancestry cases, 1,240 Malay ancestry controls, 159 Filipino ancestry cases, 1,624 Filipino ancestry controls	Type 2 diabetes	2012-11-15	22961080	Li H	2012-09-06	Diabetes	www.ncbi.nlm.nih.gov/pubmed/22961080	A genome-wide association study identifies GRK5 and RASGRP1 as type 2 diabetes loci in Chinese Hans.	Type 2 diabetes	1,839 Han Chinese ancestry cases, 1,873 Han Chinese ancestry controls	15,979 East Asian ancestry cases, 19,360 East Asian ancestry controls, 794 Malay ancestry cases, 1,240 Malay ancestry controls, 159 Filipino ancestry cases, 1,624 Filipino ancestry controls	9p21.3	9	22132077	CDKN2B	CDKN2B-AS1 - DMRTA1	100048912	63951		10980	314764	rs2383208-A	rs2383208		2383208	intergenic_variant	1	0.558	3e-17	16.522878745280337		1.22	[1.17-1.28]	Illumina [2234194] (imputed)	N
rs7234864	4e-17	Up to 16,253 European ancestry individuals	Body mass index	2013-11-03	23669352	Graff M	2013-05-12	Hum Mol Genet	www.ncbi.nlm.nih.gov/pubmed/23669352	Genome-wide analysis of BMI in adolescents and young adults reveals additional insight into the effects of genetic loci over the life course.	Body mass index	Up to 13,627 European ancestry individuals	Up to 16,253 European ancestry individuals	18q21.32	18	60067625	MC4R, PMAIP1	LOC105372152 - RPS3AP49	105372152	400652		23156	81919	rs723486-T	rs7234864		7234864	intergenic_variant	1	0.26	4e-17	16.397940008672037		0.081	[0.061-0.101] unit increase	Affymetrix, Illumina [557887] (imputed)	N
rs7561317	4e-17	Up to 11,036 European ancestry individuals, 32,615 individuals	Body mass index	2009-01-15	19079260	Thorleifsson G	2008-12-14	Nat Genet	www.ncbi.nlm.nih.gov/pubmed/19079260	Genome-wide association yields new sequence variants at seven loci that associate with measures of obesity.	Body mass index	72,598 European ancestry individuals, 1,160 African American individuals	Up to 11,036 European ancestry individuals, 32,615 individuals	2p25.3	2	644953	TMEM18	LOC105373353			105373353			rs7561317-G	rs7561317		7561317	intergenic_variant	0	0.84	4e-17	16.397940008672037		6.12	[4.69-7.55] % SD increase	Illumina [305846]	N
rs3817334	5e-17	up to 48,274 European ancestry male individuals, up to 39,864 European ancestry female individuals, 2,441 African American or Afro-Caribbean male individuals, 6,314 African American or Afro-Caribbean female individuals, 919 Filipino male individuals, 828 Filipino female individuals, 205 Seychelles male individuals, 287 Seychelles female individuals, 2,964 South Asian ancestry male individuals, 65…	Body mass index	2016-01-27	25673413	Locke AE	2015-02-12	Nature	www.ncbi.nlm.nih.gov/pubmed/25673413	Genetic studies of body mass index yield new insights for obesity biology.	Body mass index	up to 104,666 European ancestry male individuals, up to 132,115 European ancestry female individuals, 370 African American male individuals, 517 African American female individuals, 512 Hispanic male individuals, 764 Hispanic female individuals	up to 48,274 European ancestry male individuals, up to 39,864 European ancestry female individuals, 2,441 African American or Afro-Caribbean male individuals, 6,314 African American or Afro-Caribbean female individuals, 919 Filipino male individuals, 828 Filipino female individuals, 205 Seychelles male individuals, 287 Seychelles female individuals, 2,964 South Asian ancestry male individuals, 65…	11p11.2	11	47629441	MTCH2	MTCH2			23788			rs3817334-T	rs3817334		3817334	intron_variant	0	0.407	5e-17	16.30102999566398	(EA)	0.026	[0.02-0.032] kg/m2 increase	Affymetrix, Illumina [2550021]	N
rs2030323	5e-17	65,332 European ancestry overweight individuals, 22,373 European ancestry class I obese individuals, 5,476 European ancestry class II obese individuals, 1,162 European ancestry class III obese individuals, up to 39,294 European ancestry controls	Obesity	2013-09-12	23563607	Berndt SI	2013-04-07	Nat Genet	www.ncbi.nlm.nih.gov/pubmed/23563607	Genome-wide meta-analysis identifies 11 new loci for anthropometric traits and provides insights into genetic architecture.	Obesity	93,015 European ancestry overweight individuals, 32,858 European ancestry class I obese individuals, 9,889 European ancestry class II obese individuals, 2,896 European ancestry class III obese individuals, up to 65,840 European ancestry controls	65,332 European ancestry overweight individuals, 22,373 European ancestry class I obese individuals, 5,476 European ancestry class II obese individuals, 1,162 European ancestry class III obese individuals, up to 39,294 European ancestry controls	11p14.1	11	27706992	BDNF	BDNF			627			rs2030323-C	rs2030323		2030323	intron_variant	0	0.79	5e-17	16.30102999566398	(Overweight)	1.07	[NR]	Affymetrix, Illumina [~ 2800000] (imputed)	N
rs988712	5e-17	4,674 European ancestry morbidly obese individuals, 5,663 European ancestry lean individuals	Obesity	2011-07-19	21708048	Jiao H	2011-06-28	BMC Med Genomics	www.ncbi.nlm.nih.gov/pubmed/21708048	Genome wide association study identifies KCNMA1 contributing to human obesity.	Obesity	164 European ancestry morbidly obese individuals, 163 European ancestry lean individuals	4,674 European ancestry morbidly obese individuals, 5,663 European ancestry lean individuals	11p14.1	11	27541835	BDNF	BDNF-AS			497258			rs988712-G	rs988712		988712	intron_variant	0	0.75	5e-17	16.30102999566398		1.36	[1.20-1.55]	Affymetrix [406177]	N
rs1443512	6e-17	Up to 113,636 European ancestry individuals	Waist-hip ratio	2010-11-17	20935629	Heid IM	2010-10-10	Nat Genet	www.ncbi.nlm.nih.gov/pubmed/20935629	Meta-analysis identifies 13 new loci associated with waist-hip ratio and reveals sexual dimorphism in the genetic basis of fat distribution.	Waist-hip ratio	Up to 77,167 European ancestry individuals	Up to 113,636 European ancestry individuals	12q13.13	12	53948900	HOXC13	HOXC13 - LOC105369775	3229	105369775		2356	4656	rs1443512-A	rs1443512		1443512	downstream_gene_variant	1	0.24	6e-17	16.221848749616356		0.03	[NR] unit increase	Affymetrix, Illumina, Perlegen [up to 2850269] (imputed)	N
rs2112347	6e-17	up to 48,274 European ancestry male individuals, up to 39,864 European ancestry female individuals, 2,441 African American or Afro-Caribbean male individuals, 6,314 African American or Afro-Caribbean female individuals, 919 Filipino male individuals, 828 Filipino female individuals, 205 Seychelles male individuals, 287 Seychelles female individuals, 2,964 South Asian ancestry male individuals, 65…	Body mass index	2016-01-27	25673413	Locke AE	2015-02-12	Nature	www.ncbi.nlm.nih.gov/pubmed/25673413	Genetic studies of body mass index yield new insights for obesity biology.	Body mass index	up to 104,666 European ancestry male individuals, up to 132,115 European ancestry female individuals, 370 African American male individuals, 517 African American female individuals, 512 Hispanic male individuals, 764 Hispanic female individuals	up to 48,274 European ancestry male individuals, up to 39,864 European ancestry female individuals, 2,441 African American or Afro-Caribbean male individuals, 6,314 African American or Afro-Caribbean female individuals, 919 Filipino male individuals, 828 Filipino female individuals, 205 Seychelles male individuals, 287 Seychelles female individuals, 2,964 South Asian ancestry male individuals, 65…	5q13.3	5	75719417	POC5	LOC441087			441087			rs2112347-T	rs2112347		2112347	upstream_gene_variant	0	0.629	6e-17	16.221848749616356	(EA)	0.026	[0.02-0.032] kg/m2 increase	Affymetrix, Illumina [2550021]	N
rs4783244	6e-17	559 Han Chinese ancestry young-onset-hypertensive cases	Adiponectin levels	2011-08-18	21771975	Chung CM	2011-07-19	Diabetes	www.ncbi.nlm.nih.gov/pubmed/21771975	A genome-wide association study reveals a quantitative trait locus of adiponectin on CDH13 that predicts cardiometabolic outcomes.	Adiponectin levels	382 Han Chinese ancestry young-onset-hypertensive cases	559 Han Chinese ancestry young-onset-hypertensive cases	16q23.3	16	82628663	CDH13	CDH13			1012			rs4783244-T	rs4783244		4783244	intron_variant	0	0.30	6e-17	16.221848749616356	(Second stage)	0.346	[0.24-0.46] ug/mL increase	Illumina [509174]	N
rs3101336	9e-17	up to 48,274 European ancestry male individuals, up to 39,864 European ancestry female individuals, 2,441 African American or Afro-Caribbean male individuals, 6,314 African American or Afro-Caribbean female individuals, 919 Filipino male individuals, 828 Filipino female individuals, 205 Seychelles male individuals, 287 Seychelles female individuals, 2,964 South Asian ancestry male individuals, 65…	Body mass index	2016-01-27	25673413	Locke AE	2015-02-12	Nature	www.ncbi.nlm.nih.gov/pubmed/25673413	Genetic studies of body mass index yield new insights for obesity biology.	Body mass index	up to 104,666 European ancestry male individuals, up to 132,115 European ancestry female individuals, 370 African American male individuals, 517 African American female individuals, 512 Hispanic male individuals, 764 Hispanic female individuals	up to 48,274 European ancestry male individuals, up to 39,864 European ancestry female individuals, 2,441 African American or Afro-Caribbean male individuals, 6,314 African American or Afro-Caribbean female individuals, 919 Filipino male individuals, 828 Filipino female individuals, 205 Seychelles male individuals, 287 Seychelles female individuals, 2,964 South Asian ancestry male individuals, 65…	1p31.1	1	72285502	NEGR1	LOC105378797			105378797			rs3101336-C	rs3101336		3101336	upstream_gene_variant	0	0.611	9e-17	16.045757490560675	(EA, women)	0.033	[0.026-0.041] kg/m2 increase	Affymetrix, Illumina [2550021]	N
rs1128249	1e-16	up to 36,570 European ancestry men, 30,172 European ancestry women, 915 Filipino ancestry men, 735 Filipino ancestry women, 2,351 African-American/Afro-Caribbean ancestry men, 6,258 African-American/Afro-Caribbean ancestry women, 2,285 South Asian ancestry men, 506 South Asian ancestry women, 195 Seychellois ancestry men, 266 Seychellois ancestry women	Waist-to-hip ratio adjusted for body mass index	2016-02-04	25673412	Shungin D	2015-02-12	Nature	www.ncbi.nlm.nih.gov/pubmed/25673412	New genetic loci link adipose and insulin biology to body fat distribution.	Waist-to-hip ratio adjusted for body mass index	up to 56,910 European ancestry men, up to 86,570 European ancestry women	up to 36,570 European ancestry men, 30,172 European ancestry women, 915 Filipino ancestry men, 735 Filipino ancestry women, 2,351 African-American/Afro-Caribbean ancestry men, 6,258 African-American/Afro-Caribbean ancestry women, 2,285 South Asian ancestry men, 506 South Asian ancestry women, 195 Seychellois ancestry men, 266 Seychellois ancestry women	2q24.3	2	164672114	COBLL1	LOC101929615 - COBLL1	101929615	22837		4218	8071	rs1128249-G	rs1128249		1128249	intron_variant	1	0.5884	1e-16	16.0		0.0283	[0.022-0.035] unit increase	Affymetrix, Illumina, Perlegen [up to 2542447] (imputed)	N
rs2074356	1e-16	6,536 Korean ancestry individuals	Glycemic traits	2013-08-23	23575436	Go MJ	2013-04-11	J Hum Genet	www.ncbi.nlm.nih.gov/pubmed/23575436	New susceptibility loci in MYL2, C12orf51 and OAS1 associated with 1-h plasma glucose as predisposing risk factors for type 2 diabetes in the Korean population.	Glycemic traits	7,696 Korean ancestry individuals	6,536 Korean ancestry individuals	12q24.13	12	112207597	C12orf51	HECTD4			283450			rs2074356-T	rs2074356		2074356	intron_variant	0		1e-16	16.0	(1-hPG)	0.321	[0.24-0.40] mmol-1 decrease	Affymetrix [357789]	N
rs2237897	1e-16	5,324 East Asian ancestry cases, 7,037 East Asian ancestry controls, 4,085 European ancestry cases, 5,302 European ancestry controls	Type 2 diabetes	2009-04-10	18711366	Unoki H	2008-08-17	Nat Genet	www.ncbi.nlm.nih.gov/pubmed/18711366	SNPs in KCNQ1 are associated with susceptibility to type 2 diabetes in East Asian and European populations.	Type 2 diabetes	194 Japanese ancestry cases, 1,558 Japanese ancestry controls	5,324 East Asian ancestry cases, 7,037 East Asian ancestry controls, 4,085 European ancestry cases, 5,302 European ancestry controls	11p15.4	11	2837316	KCNQ1	KCNQ1			3784			rs2237897-C	rs2237897		2237897	intron_variant	0	0.34	1e-16	16.0		1.33	[1.24-1.41]	Affymetrix [207097]	N
rs2647044	1e-16	390 European ancestry trios, 1,333 European ancestry cases from 549 families	Type 1 diabetes	2008-06-16	17632545	Hakonarson H	2007-07-15	Nature	www.ncbi.nlm.nih.gov/pubmed/17632545	A genome-wide association study identifies KIAA0350 as a type 1 diabetes gene.	Type 1 diabetes	467 European ancestry trios, 561 European ancestry cases, 1,143 European ancestry controls	390 European ancestry trios, 1,333 European ancestry cases from 549 families	6p21.32	6	32700133	HLA-DRB1	HLA-DQB1 - LOC102725019	3119	102725019		33444	17883	rs2647044-A	rs2647044		2647044	intergenic_variant	1	0.13	1e-16	16.0		8.3	[6.97-9.89]	Illumina [543071]	N
rs7138803	1e-16	65,332 European ancestry overweight individuals, 22,373 European ancestry class I obese individuals, 5,476 European ancestry class II obese individuals, 1,162 European ancestry class III obese individuals, up to 39,294 European ancestry controls	Obesity	2013-09-12	23563607	Berndt SI	2013-04-07	Nat Genet	www.ncbi.nlm.nih.gov/pubmed/23563607	Genome-wide meta-analysis identifies 11 new loci for anthropometric traits and provides insights into genetic architecture.	Obesity	93,015 European ancestry overweight individuals, 32,858 European ancestry class I obese individuals, 9,889 European ancestry class II obese individuals, 2,896 European ancestry class III obese individuals, up to 65,840 European ancestry controls	65,332 European ancestry overweight individuals, 22,373 European ancestry class I obese individuals, 5,476 European ancestry class II obese individuals, 1,162 European ancestry class III obese individuals, up to 39,294 European ancestry controls	12q13.12	12	49853685	LOC144233	BCDIN3D - RPL35AP28	144233	100271637		10556	9421	rs7138803-A	rs7138803		7138803	intergenic_variant	1	0.38	1e-16	16.0	(Obesity class II)	1.14	[NR]	Affymetrix, Illumina [~ 2800000] (imputed)	N
rs10245353	2e-16	up to 36,570 European ancestry men, 30,172 European ancestry women, 915 Filipino ancestry men, 735 Filipino ancestry women, 2,351 African-American/Afro-Caribbean ancestry men, 6,258 African-American/Afro-Caribbean ancestry women, 2,285 South Asian ancestry men, 506 South Asian ancestry women, 195 Seychellois ancestry men, 266 Seychellois ancestry women	Waist-to-hip ratio adjusted for body mass index	2016-02-04	25673412	Shungin D	2015-02-12	Nature	www.ncbi.nlm.nih.gov/pubmed/25673412	New genetic loci link adipose and insulin biology to body fat distribution.	Waist-to-hip ratio adjusted for body mass index	up to 56,910 European ancestry men, up to 86,570 European ancestry women	up to 36,570 European ancestry men, 30,172 European ancestry women, 915 Filipino ancestry men, 735 Filipino ancestry women, 2,351 African-American/Afro-Caribbean ancestry men, 6,258 African-American/Afro-Caribbean ancestry women, 2,285 South Asian ancestry men, 506 South Asian ancestry women, 195 Seychellois ancestry men, 266 Seychellois ancestry women	7p15.2	7	25818994	NFE2L3	LOC105375197 - LOC100506236	105375197	100506236		41798	12297	rs10245353-A	rs10245353		10245353	intergenic_variant	1	0.2047	2e-16	15.698970004336019		0.0347	[0.026-0.043] unit increase	Affymetrix, Illumina, Perlegen [up to 2542447] (imputed)	N
rs12708716	2e-16	4,267 cases, 4,670 controls, 4,342 trios from 2,319 families	Type 1 diabetes	2009-06-01	19430480	Barrett JC	2009-05-10	Nat Genet	www.ncbi.nlm.nih.gov/pubmed/19430480	Genome-wide association study and meta-analysis find that over 40 loci affect risk of type 1 diabetes.	Type 1 diabetes	7,514 cases, 9,045 controls	4,267 cases, 4,670 controls, 4,342 trios from 2,319 families	16p13.13	16	11086016	CLEC16A	CLEC16A			23274			rs12708716-?	rs12708716		12708716	intron_variant	0	NR	2e-16	15.698970004336019				Affymetrix, Illumina [841622] (imputed)	N
rs1558902	2e-16	3,918 European ancestry children and adolescents	Body mass index	2016-05-12	25953783	Warrington NM	2015-05-07	Int J Epidemiol	www.ncbi.nlm.nih.gov/pubmed/25953783	A genome-wide association study of body mass index across early life and childhood.	Body mass index	9,377 children and adolescents	3,918 European ancestry children and adolescents	16q12.2	16	53769662	FTO	FTO			79068			rs1558902-A	rs1558902		1558902	intron_variant	0	0.402	2e-16	15.698970004336019	(age 8)	0.012	[0.0081-0.0159] unit increase	Illumina [~ 2200000] (imputed)	N
rs17696736	2e-16	2,997 European ancestry trios, 4,000 European ancestry cases, 5,000 European ancestry controls	Type 1 diabetes	2008-06-16	17554260	Todd JA	2007-06-06	Nat Genet	www.ncbi.nlm.nih.gov/pubmed/17554260	Robust associations of four new chromosome regions from genome-wide analyses of type 1 diabetes.	Type 1 diabetes	2,000 European ancestry cases, 3,000 European ancestry controls	2,997 European ancestry trios, 4,000 European ancestry cases, 5,000 European ancestry controls	12q24.13	12	112049014	C12orf30	NAA25			80018			rs17696736-G	rs17696736		17696736	intron_variant	0	0.42	2e-16	15.698970004336019		1.22	[1.15-1.28]	Affymetrix [NR]	N
rs2207139	2e-16	up to 48,274 European ancestry male individuals, up to 39,864 European ancestry female individuals, 2,441 African American or Afro-Caribbean male individuals, 6,314 African American or Afro-Caribbean female individuals, 919 Filipino male individuals, 828 Filipino female individuals, 205 Seychelles male individuals, 287 Seychelles female individuals, 2,964 South Asian ancestry male individuals, 65…	Body mass index	2016-01-27	25673413	Locke AE	2015-02-12	Nature	www.ncbi.nlm.nih.gov/pubmed/25673413	Genetic studies of body mass index yield new insights for obesity biology.	Body mass index	up to 104,666 European ancestry male individuals, up to 132,115 European ancestry female individuals, 370 African American male individuals, 517 African American female individuals, 512 Hispanic male individuals, 764 Hispanic female individuals	up to 48,274 European ancestry male individuals, up to 39,864 European ancestry female individuals, 2,441 African American or Afro-Caribbean male individuals, 6,314 African American or Afro-Caribbean female individuals, 919 Filipino male individuals, 828 Filipino female individuals, 205 Seychelles male individuals, 287 Seychelles female individuals, 2,964 South Asian ancestry male individuals, 65…	6p12.3	6	50877777	TFAP2B	RPS17P5 - FTH1P5	442216	2509		20090	34773	rs2207139-G	rs2207139		2207139	intergenic_variant	1	0.178	2e-16	15.698970004336019	(EA, men)	0.044	[0.034-0.054] kg/m2 increase	Affymetrix, Illumina [2550021]	N
rs2287019	2e-16	Up to 125,931 European ancestry individuals	Body mass index	2010-11-17	20935630	Speliotes EK	2010-10-10	Nat Genet	www.ncbi.nlm.nih.gov/pubmed/20935630	Association analyses of 249,796 individuals reveal 18 new loci associated with body mass index.	Body mass index	Up to 123,865 European ancestry individuals	Up to 125,931 European ancestry individuals	19q13.32	19	45698914	GIPR, QPCTL	QPCTL			54814			rs2287019-C	rs2287019		2287019	intron_variant	0	0.80	2e-16	15.698970004336019		0.15	[0.09-0.21] kg/m2 increase	Affymetrix, Illumina, Perlegen [~ 2800000] (imputed)	N
rs3101336	2e-16	up to 48,274 European ancestry male individuals, up to 39,864 European ancestry female individuals, 2,441 African American or Afro-Caribbean male individuals, 6,314 African American or Afro-Caribbean female individuals, 919 Filipino male individuals, 828 Filipino female individuals, 205 Seychelles male individuals, 287 Seychelles female individuals, 2,964 South Asian ancestry male individuals, 65…	Body mass index	2016-01-27	25673413	Locke AE	2015-02-12	Nature	www.ncbi.nlm.nih.gov/pubmed/25673413	Genetic studies of body mass index yield new insights for obesity biology.	Body mass index	up to 104,666 European ancestry male individuals, up to 132,115 European ancestry female individuals, 370 African American male individuals, 517 African American female individuals, 512 Hispanic male individuals, 764 Hispanic female individuals	up to 48,274 European ancestry male individuals, up to 39,864 European ancestry female individuals, 2,441 African American or Afro-Caribbean male individuals, 6,314 African American or Afro-Caribbean female individuals, 919 Filipino male individuals, 828 Filipino female individuals, 205 Seychelles male individuals, 287 Seychelles female individuals, 2,964 South Asian ancestry male individuals, 65…	1p31.1	1	72285502	NEGR1	LOC105378797			105378797			rs3101336-C	rs3101336		3101336	upstream_gene_variant	0	0.614	2e-16	15.698970004336019	(EA, men)	0.035	[0.026-0.043] kg/m2 increase	Affymetrix, Illumina [2550021]	N
rs4607517	2e-16	up to 76,558 European ancestry individuals	Fasting glucose-related traits	2010-02-28	20081858	Dupuis J	2010-01-17	Nat Genet	www.ncbi.nlm.nih.gov/pubmed/20081858	New genetic loci implicated in fasting glucose homeostasis and their impact on type 2 diabetes risk.	Fasting glucose-related traits	up to 46,186 European ancestry individuals	up to 76,558 European ancestry individuals	7p13	7	44196069	GCK	GCK - YKT6	2645	10652		6646	4899	rs4607517-A	rs4607517		4607517	intron_variant	1	0.16	2e-16	15.698970004336019	(HOMA-B)			Affymetrix, Illumina [~ 2500000] (imputed)	N
rs4765219	2e-16	up to 36,570 European ancestry men, 30,172 European ancestry women, 915 Filipino ancestry men, 735 Filipino ancestry women, 2,351 African-American/Afro-Caribbean ancestry men, 6,258 African-American/Afro-Caribbean ancestry women, 2,285 South Asian ancestry men, 506 South Asian ancestry women, 195 Seychellois ancestry men, 266 Seychellois ancestry women	Waist-to-hip ratio adjusted for body mass index	2016-02-04	25673412	Shungin D	2015-02-12	Nature	www.ncbi.nlm.nih.gov/pubmed/25673412	New genetic loci link adipose and insulin biology to body fat distribution.	Waist-to-hip ratio adjusted for body mass index	up to 56,910 European ancestry men, up to 86,570 European ancestry women	up to 36,570 European ancestry men, 30,172 European ancestry women, 915 Filipino ancestry men, 735 Filipino ancestry women, 2,351 African-American/Afro-Caribbean ancestry men, 6,258 African-American/Afro-Caribbean ancestry women, 2,285 South Asian ancestry men, 506 South Asian ancestry women, 195 Seychellois ancestry men, 266 Seychellois ancestry women	12q24.31	12	123955563	CCDC92	CCDC92			80212			rs4765219-C	rs4765219		4765219	intron_variant	0	0.6701	2e-16	15.698970004336019		0.0286	[0.022-0.035] unit increase	Affymetrix, Illumina, Perlegen [up to 2542447] (imputed)	N
rs10885122	3e-16	up to 76,558 European ancestry individuals	Fasting glucose-related traits	2010-02-28	20081858	Dupuis J	2010-01-17	Nat Genet	www.ncbi.nlm.nih.gov/pubmed/20081858	New genetic loci implicated in fasting glucose homeostasis and their impact on type 2 diabetes risk.	Fasting glucose-related traits	up to 46,186 European ancestry individuals	up to 76,558 European ancestry individuals	10q25.2	10	111282335	ADRA2A	ADRA2A - LOC105378484	150	105378484		201428	117946	rs10885122-G	rs10885122		10885122	intergenic_variant	1	0.87	3e-16	15.522878745280337	(FPG)			Affymetrix, Illumina [~ 2500000] (imputed)	N
rs10938397	3e-16	59,082 European ancestry individuals	Body mass index	2009-01-12	19079261	Willer CJ	2008-12-14	Nat Genet	www.ncbi.nlm.nih.gov/pubmed/19079261	Six new loci associated with body mass index highlight a neuronal influence on body weight regulation.	Body mass index	32,387 European ancestry individuals	59,082 European ancestry individuals	4p12	4	45180510	GNPDA2	LOC105374441 - PRKRIRP9	105374441	100131309		255923	143235	rs10938397-G	rs10938397		10938397	intergenic_variant	1	0.45	3e-16	15.522878745280337		0.19	[0.13-0.25] kg/m2 increase	Affymetrix, Illumina [2399588] (imputed)	N
rs2292239	3e-16	6,225 European ancestry cases, 6,946 European ancestry controls, 3,064 European ancestry trios from 2,828 families	Type 1 diabetes	2008-11-26	18978792	Cooper JD	2008-11-02	Nat Genet	www.ncbi.nlm.nih.gov/pubmed/18978792	Meta-analysis of genome-wide association study data identifies additional type 1 diabetes risk loci.	Type 1 diabetes	3,561 European ancestry cases, 4,646 European ancestry controls	6,225 European ancestry cases, 6,946 European ancestry controls, 3,064 European ancestry trios from 2,828 families	12q13.2	12	56088396	ERBB3	ERBB3			2065			rs2292239-A	rs2292239		2292239	intron_variant	0	NR	3e-16	15.522878745280337				Affymetrix [up to 335565]	N
rs5753037	3e-16	4,267 cases, 4,670 controls, 4,342 trios from 2,319 families	Type 1 diabetes	2009-06-01	19430480	Barrett JC	2009-05-10	Nat Genet	www.ncbi.nlm.nih.gov/pubmed/19430480	Genome-wide association study and meta-analysis find that over 40 loci affect risk of type 1 diabetes.	Type 1 diabetes	7,514 cases, 9,045 controls	4,267 cases, 4,670 controls, 4,342 trios from 2,319 families	22q12.2	22	30185733	intergenic	LOC105372988, HORMAD2			105372988, 150280			rs5753037-T	rs5753037		5753037	intron_variant	0	0.39	3e-16	15.522878745280337		1.1	[1.04-1.17]	Affymetrix, Illumina [841622] (imputed)	N
rs10195252	4e-16	up to 36,570 European ancestry men, 30,172 European ancestry women, 915 Filipino ancestry men, 735 Filipino ancestry women, 2,351 African-American/Afro-Caribbean ancestry men, 6,258 African-American/Afro-Caribbean ancestry women, 2,285 South Asian ancestry men, 506 South Asian ancestry women, 195 Seychellois ancestry men, 266 Seychellois ancestry women	Waist-to-hip ratio adjusted for body mass index	2016-02-04	25673412	Shungin D	2015-02-12	Nature	www.ncbi.nlm.nih.gov/pubmed/25673412	New genetic loci link adipose and insulin biology to body fat distribution.	Waist-to-hip ratio adjusted for body mass index	up to 56,910 European ancestry men, up to 86,570 European ancestry women	up to 36,570 European ancestry men, 30,172 European ancestry women, 915 Filipino ancestry men, 735 Filipino ancestry women, 2,351 African-American/Afro-Caribbean ancestry men, 6,258 African-American/Afro-Caribbean ancestry women, 2,285 South Asian ancestry men, 506 South Asian ancestry women, 195 Seychellois ancestry men, 266 Seychellois ancestry women	2q24.3	2	164656581	GRB14, COBLL1	LOC101929615			101929615			rs10195252-T	rs10195252		10195252	intron_variant	0	0.5838	4e-16	15.397940008672037		0.0274	[0.021-0.034] unit increase	Affymetrix, Illumina, Perlegen [up to 2542447] (imputed)	N
rs10842707	4e-16	up to 36,570 European ancestry men, 30,172 European ancestry women, 915 Filipino ancestry men, 735 Filipino ancestry women, 2,351 African-American/Afro-Caribbean ancestry men, 6,258 African-American/Afro-Caribbean ancestry women, 2,285 South Asian ancestry men, 506 South Asian ancestry women, 195 Seychellois ancestry men, 266 Seychellois ancestry women	Waist-to-hip ratio adjusted for body mass index	2016-02-04	25673412	Shungin D	2015-02-12	Nature	www.ncbi.nlm.nih.gov/pubmed/25673412	New genetic loci link adipose and insulin biology to body fat distribution.	Waist-to-hip ratio adjusted for body mass index	up to 56,910 European ancestry men, up to 86,570 European ancestry women	up to 36,570 European ancestry men, 30,172 European ancestry women, 915 Filipino ancestry men, 735 Filipino ancestry women, 2,351 African-American/Afro-Caribbean ancestry men, 6,258 African-American/Afro-Caribbean ancestry women, 2,285 South Asian ancestry men, 506 South Asian ancestry women, 195 Seychellois ancestry men, 266 Seychellois ancestry women	12p11.23	12	26318431	ITPR2, SSPN	LOC105369705 - ITPR2	105369705	3709		14081	16921	rs10842707-T	rs10842707		10842707	intron_variant	1	0.2318	4e-16	15.397940008672037	(EA)	0.0324	[0.025-0.04] unit increase	Affymetrix, Illumina, Perlegen [up to 2542447] (imputed)	N
rs1532085	4e-16	Up to 2,700 individuals, Up to 2,000 European ancestry cardiovascular heart disease cases and controls	Lipid metabolism phenotypes	2013-09-24	19936222	Chasman DI	2009-11-20	PLoS Genet	www.ncbi.nlm.nih.gov/pubmed/19936222	Forty-three loci associated with plasma lipoprotein size, concentration, and cholesterol content in genome-wide analysis.	Lipid metabolism phenotypes	Up to 17,296 European ancestry female individuals	Up to 2,700 individuals, Up to 2,000 European ancestry cardiovascular heart disease cases and controls	15q21.3	15	58391167	LIPC	LOC102724766			102724766			rs1532085-?	rs1532085		1532085	intron_variant	0	NR	4e-16	15.397940008672037	(IDL.total, fasting)	0.112	[NR] unit increase	Illumina [335603]	N
rs2030323	4e-16	35,625 East Asian ancestry individuals	Body mass index	2012-03-23	22344221	Okada Y	2012-02-19	Nat Genet	www.ncbi.nlm.nih.gov/pubmed/22344221	Common variants at CDKAL1 and KLF9 are associated with body mass index in east Asian populations.	Body mass index	26,620 Japanese ancestry individuals	35,625 East Asian ancestry individuals	11p14.1	11	27706992	BDNF	BDNF			627			rs2030323-C	rs2030323		2030323	intron_variant	0	0.60	4e-16	15.397940008672037		0.046	[0.034-0.058] unit increase	Illumina [2178018] (imputed)	N
rs2568958	4e-16	65,332 European ancestry overweight individuals, 22,373 European ancestry class I obese individuals, 5,476 European ancestry class II obese individuals, 1,162 European ancestry class III obese individuals, up to 39,294 European ancestry controls	Obesity	2013-09-12	23563607	Berndt SI	2013-04-07	Nat Genet	www.ncbi.nlm.nih.gov/pubmed/23563607	Genome-wide meta-analysis identifies 11 new loci for anthropometric traits and provides insights into genetic architecture.	Obesity	93,015 European ancestry overweight individuals, 32,858 European ancestry class I obese individuals, 9,889 European ancestry class II obese individuals, 2,896 European ancestry class III obese individuals, up to 65,840 European ancestry controls	65,332 European ancestry overweight individuals, 22,373 European ancestry class I obese individuals, 5,476 European ancestry class II obese individuals, 1,162 European ancestry class III obese individuals, up to 39,294 European ancestry controls	1p31.1	1	72299433	NEGR1	LOC105378797			105378797			rs2568958-A	rs2568958		2568958	upstream_gene_variant	0	0.61	4e-16	15.397940008672037	(Overweight)	1.06	[NR]	Affymetrix, Illumina [~ 2800000] (imputed)	N
rs1294410	6e-16	up to 36,570 European ancestry men, 30,172 European ancestry women, 915 Filipino ancestry men, 735 Filipino ancestry women, 2,351 African-American/Afro-Caribbean ancestry men, 6,258 African-American/Afro-Caribbean ancestry women, 2,285 South Asian ancestry men, 506 South Asian ancestry women, 195 Seychellois ancestry men, 266 Seychellois ancestry women	Waist-to-hip ratio adjusted for body mass index	2016-02-04	25673412	Shungin D	2015-02-12	Nature	www.ncbi.nlm.nih.gov/pubmed/25673412	New genetic loci link adipose and insulin biology to body fat distribution.	Waist-to-hip ratio adjusted for body mass index	up to 56,910 European ancestry men, up to 86,570 European ancestry women	up to 36,570 European ancestry men, 30,172 European ancestry women, 915 Filipino ancestry men, 735 Filipino ancestry women, 2,351 African-American/Afro-Caribbean ancestry men, 6,258 African-American/Afro-Caribbean ancestry women, 2,285 South Asian ancestry men, 506 South Asian ancestry women, 195 Seychellois ancestry men, 266 Seychellois ancestry women	6p25.1	6	6738519	LY86	LOC101928004			101928004			rs1294410-C	rs1294410		1294410	intergenic_variant	0	0.6356	6e-16	15.221848749616356	(women)	0.0369	[0.028-0.046] unit increase	Affymetrix, Illumina, Perlegen [up to 2542447] (imputed)	N
rs3810291	6e-16	up to 48,274 European ancestry male individuals, up to 39,864 European ancestry female individuals, 2,441 African American or Afro-Caribbean male individuals, 6,314 African American or Afro-Caribbean female individuals, 919 Filipino male individuals, 828 Filipino female individuals, 205 Seychelles male individuals, 287 Seychelles female individuals, 2,964 South Asian ancestry male individuals, 65…	Body mass index	2016-01-27	25673413	Locke AE	2015-02-12	Nature	www.ncbi.nlm.nih.gov/pubmed/25673413	Genetic studies of body mass index yield new insights for obesity biology.	Body mass index	up to 104,666 European ancestry male individuals, up to 132,115 European ancestry female individuals, 370 African American male individuals, 517 African American female individuals, 512 Hispanic male individuals, 764 Hispanic female individuals	up to 48,274 European ancestry male individuals, up to 39,864 European ancestry female individuals, 2,441 African American or Afro-Caribbean male individuals, 6,314 African American or Afro-Caribbean female individuals, 919 Filipino male individuals, 828 Filipino female individuals, 205 Seychelles male individuals, 287 Seychelles female individuals, 2,964 South Asian ancestry male individuals, 65…	19q13.32	19	47065746	ZC3H4	ZC3H4			23211			rs3810291-A	rs3810291		3810291	3_prime_UTR_variant	0	0.654	6e-16	15.221848749616356		0.029	[0.022-0.035] kg/m2 increase	Affymetrix, Illumina [2550021]	N
rs7903146	6e-16	Up to 3,757 European ancestry cases, up to 5,346 European ancestry controls	Type 2 diabetes	2009-01-15	19056611	Timpson NJ	2008-12-03	Diabetes	www.ncbi.nlm.nih.gov/pubmed/19056611	Adiposity-related heterogeneity in patterns of type 2 diabetes susceptibility observed in genome-wide association data.	Type 2 diabetes	958 European ancestry obese cases, 955 European ancestry non-obese cases, 2,938 European ancestry controls	Up to 3,757 European ancestry cases, up to 5,346 European ancestry controls	10q25.2	10	112998590	TCF7L2	TCF7L2			6934			rs7903146-?	rs7903146		7903146	intron_variant	0	NR	6e-16	15.221848749616356	(obese)	1.31	[1.23-1.40]	Affymetrix [393453]	N
rs2206277	7e-16	65,332 European ancestry overweight individuals, 22,373 European ancestry class I obese individuals, 5,476 European ancestry class II obese individuals, 1,162 European ancestry class III obese individuals, up to 39,294 European ancestry controls	Obesity	2013-09-12	23563607	Berndt SI	2013-04-07	Nat Genet	www.ncbi.nlm.nih.gov/pubmed/23563607	Genome-wide meta-analysis identifies 11 new loci for anthropometric traits and provides insights into genetic architecture.	Obesity	93,015 European ancestry overweight individuals, 32,858 European ancestry class I obese individuals, 9,889 European ancestry class II obese individuals, 2,896 European ancestry class III obese individuals, up to 65,840 European ancestry controls	65,332 European ancestry overweight individuals, 22,373 European ancestry class I obese individuals, 5,476 European ancestry class II obese individuals, 1,162 European ancestry class III obese individuals, up to 39,294 European ancestry controls	6p12.3	6	50830813	TFAP2B	TFAP2B			7021			rs2206277-T	rs2206277		2206277	intron_variant	0	0.18	7e-16	15.154901959985743	(Overweight)	1.07	[NR]	Affymetrix, Illumina [~ 2800000] (imputed)	N
rs2877716	7e-16	up to 30,620 European ancestry individuals	Two-hour glucose challenge	2010-02-08	20081857	Saxena R	2010-01-17	Nat Genet	www.ncbi.nlm.nih.gov/pubmed/20081857	Genetic variation in GIPR influences the glucose and insulin responses to an oral glucose challenge.	Two-hour glucose challenge	15,234 individuals	up to 30,620 European ancestry individuals	3q21.1	3	123375604	ADCY5	ADCY5			111			rs2877716-C	rs2877716		2877716	intron_variant	0	NR	7e-16	15.154901959985743		0.09	[0.07-0.11] mmol/L increase	Affymetrix, Illumina [NR]	N
rs4939883	7e-16	Up to 2,700 individuals, Up to 2,000 European ancestry cardiovascular heart disease cases and controls	Lipid metabolism phenotypes	2013-09-24	19936222	Chasman DI	2009-11-20	PLoS Genet	www.ncbi.nlm.nih.gov/pubmed/19936222	Forty-three loci associated with plasma lipoprotein size, concentration, and cholesterol content in genome-wide analysis.	Lipid metabolism phenotypes	Up to 17,296 European ancestry female individuals	Up to 2,700 individuals, Up to 2,000 European ancestry cardiovascular heart disease cases and controls	18q21.1	18	49640844	LIPG	LOC105372112			105372112			rs4939883-?	rs4939883		4939883	intergenic_variant	0	NR	7e-16	15.154901959985743	(HDL-C.by.NMR, whole)	1.513	[NR] unit decrease	Illumina [335603]	N
rs5945326	7e-16	15,979 East Asian ancestry cases, 19,360 East Asian ancestry controls, 794 Malay ancestry cases, 1,240 Malay ancestry controls, 159 Filipino ancestry cases, 1,624 Filipino ancestry controls	Type 2 diabetes	2012-11-15	22961080	Li H	2012-09-06	Diabetes	www.ncbi.nlm.nih.gov/pubmed/22961080	A genome-wide association study identifies GRK5 and RASGRP1 as type 2 diabetes loci in Chinese Hans.	Type 2 diabetes	1,839 Han Chinese ancestry cases, 1,873 Han Chinese ancestry controls	15,979 East Asian ancestry cases, 19,360 East Asian ancestry controls, 794 Malay ancestry cases, 1,240 Malay ancestry controls, 159 Filipino ancestry cases, 1,624 Filipino ancestry controls	Xq28	X	153634467	DUSP9	LOC105373384 - DUSP9	105373384	1852		26434	7976	rs5945326-A	rs5945326		5945326	intergenic_variant	1	0.606	7e-16	15.154901959985743		1.18	[1.13-1.23]	Illumina [2234194] (imputed)	N
rs10245353	8e-16	up to 36,570 European ancestry men, 30,172 European ancestry women, 915 Filipino ancestry men, 735 Filipino ancestry women, 2,351 African-American/Afro-Caribbean ancestry men, 6,258 African-American/Afro-Caribbean ancestry women, 2,285 South Asian ancestry men, 506 South Asian ancestry women, 195 Seychellois ancestry men, 266 Seychellois ancestry women	Waist-to-hip ratio adjusted for body mass index	2016-02-04	25673412	Shungin D	2015-02-12	Nature	www.ncbi.nlm.nih.gov/pubmed/25673412	New genetic loci link adipose and insulin biology to body fat distribution.	Waist-to-hip ratio adjusted for body mass index	up to 56,910 European ancestry men, up to 86,570 European ancestry women	up to 36,570 European ancestry men, 30,172 European ancestry women, 915 Filipino ancestry men, 735 Filipino ancestry women, 2,351 African-American/Afro-Caribbean ancestry men, 6,258 African-American/Afro-Caribbean ancestry women, 2,285 South Asian ancestry men, 506 South Asian ancestry women, 195 Seychellois ancestry men, 266 Seychellois ancestry women	7p15.2	7	25818994	NFE2L3	LOC105375197 - LOC100506236	105375197	100506236		41798	12297	rs10245353-A	rs10245353		10245353	intergenic_variant	1	0.1998	8e-16	15.096910013008056	(EA)	0.0348	[0.026-0.043] unit increase	Affymetrix, Illumina, Perlegen [up to 2542447] (imputed)	N
rs1443512	8e-16	up to 36,570 European ancestry men, 30,172 European ancestry women, 915 Filipino ancestry men, 735 Filipino ancestry women, 2,351 African-American/Afro-Caribbean ancestry men, 6,258 African-American/Afro-Caribbean ancestry women, 2,285 South Asian ancestry men, 506 South Asian ancestry women, 195 Seychellois ancestry men, 266 Seychellois ancestry women	Waist-to-hip ratio adjusted for body mass index	2016-02-04	25673412	Shungin D	2015-02-12	Nature	www.ncbi.nlm.nih.gov/pubmed/25673412	New genetic loci link adipose and insulin biology to body fat distribution.	Waist-to-hip ratio adjusted for body mass index	up to 56,910 European ancestry men, up to 86,570 European ancestry women	up to 36,570 European ancestry men, 30,172 European ancestry women, 915 Filipino ancestry men, 735 Filipino ancestry women, 2,351 African-American/Afro-Caribbean ancestry men, 6,258 African-American/Afro-Caribbean ancestry women, 2,285 South Asian ancestry men, 506 South Asian ancestry women, 195 Seychellois ancestry men, 266 Seychellois ancestry women	12q13.13	12	53948900	HOXC13	HOXC13 - LOC105369775	3229	105369775		2356	4656	rs1443512-A	rs1443512		1443512	downstream_gene_variant	1	0.2542	8e-16	15.096910013008056	(women)	0.0408	[0.031-0.051] unit increase	Affymetrix, Illumina, Perlegen [up to 2542447] (imputed)	N
rs4402960	9e-16	1,215 European ancestry cases, 1,258 European ancestry controls	Type 2 diabetes	2008-06-16	17463248	Scott LJ	2007-04-26	Science	www.ncbi.nlm.nih.gov/pubmed/17463248	A genome-wide association study of type 2 diabetes in Finns detects multiple susceptibility variants.	Type 2 diabetes	1,161 European ancestry cases, 1,174 European ancestry controls	1,215 European ancestry cases, 1,258 European ancestry controls	3q27.2	3	185793899	IGF2BP2	IGF2BP2			10644			rs4402960-T	rs4402960		4402960	intron_variant	0	0.30	9e-16	15.045757490560675	(DGI+FUSION+WTCCC)	1.14	[1.11-1.18]	Illumina [315635]	N
rs4402960	9e-16	3,757 European ancestry cases, 5,346 European ancestry controls	Type 2 diabetes	2008-06-16	17463249	Zeggini E	2007-04-26	Science	www.ncbi.nlm.nih.gov/pubmed/17463249	Replication of genome-wide association signals in UK samples reveals risk loci for type 2 diabetes.	Type 2 diabetes	1,924 European ancestry cases, 2,938 European ancestry controls	3,757 European ancestry cases, 5,346 European ancestry controls	3q27.2	3	185793899	IGF2BP2	IGF2BP2			10644			rs4402960-T	rs4402960		4402960	intron_variant	0	0.32	9e-16	15.045757490560675	(DGI+FUSION+WTCCC)	1.14	[1.11-1.18]	Affymetrix [393453]	N
rs3087243	1e-15	4,267 cases, 4,670 controls, 4,342 trios from 2,319 families	Type 1 diabetes	2009-06-01	19430480	Barrett JC	2009-05-10	Nat Genet	www.ncbi.nlm.nih.gov/pubmed/19430480	Genome-wide association study and meta-analysis find that over 40 loci affect risk of type 1 diabetes.	Type 1 diabetes	7,514 cases, 9,045 controls	4,267 cases, 4,670 controls, 4,342 trios from 2,319 families	2q33.2	2	203874196	CTLA4	CTLA4 - LOC101927840	1493	101927840		236	58121	rs3087243-?	rs3087243		3087243	downstream_gene_variant	1	NR	1e-15	15.0				Affymetrix, Illumina [841622] (imputed)	N
rs3736594	1e-15	Up tp 38,422 European ancestry individuals	Fasting glucose-related traits (interaction with BMI)	2012-08-15	22581228	Manning AK	2012-05-13	Nat Genet	www.ncbi.nlm.nih.gov/pubmed/22581228	A genome-wide approach accounting for body mass index identifies genetic variants influencing fasting glycemic traits and insulin resistance.	Fasting glucose-related traits (interaction with BMI)	Up to 58,074 European ancestry individuals	Up tp 38,422 European ancestry individuals	2p23.2	2	27772914	MRPL33	MRPL33			9553			rs3736594-?	rs3736594		3736594	intron_variant	0		1e-15	15.0				Affymetrix, Illumina [~ 2400000] (imputed)	N
rs5015480	1e-15	Up to 34,412 European ancestry cases, 59,925 European ancestry controls	Type 2 diabetes	2010-07-12	20581827	Voight BF	2010-06-27	Nat Genet	www.ncbi.nlm.nih.gov/pubmed/20581827	Twelve type 2 diabetes susceptibility loci identified through large-scale association analysis.	Type 2 diabetes	8,130 European ancestry cases, 38,987 European ancestry controls	Up to 34,412 European ancestry cases, 59,925 European ancestry controls	10q23.33	10	92705802	HHEX, IDE	HHEX - EXOC6	3087	54536		10151	128911	rs5015480-C	rs5015480		5015480	downstream_gene_variant	1		1e-15	15.0		1.18	[1.13-1.23]	Affymetrix, Illumina [2426886] (imputed)	N
rs714515	1e-15	up to 36,570 European ancestry men, 30,172 European ancestry women, 915 Filipino ancestry men, 735 Filipino ancestry women, 2,351 African-American/Afro-Caribbean ancestry men, 6,258 African-American/Afro-Caribbean ancestry women, 2,285 South Asian ancestry men, 506 South Asian ancestry women, 195 Seychellois ancestry men, 266 Seychellois ancestry women	Waist-to-hip ratio adjusted for body mass index	2016-02-04	25673412	Shungin D	2015-02-12	Nature	www.ncbi.nlm.nih.gov/pubmed/25673412	New genetic loci link adipose and insulin biology to body fat distribution.	Waist-to-hip ratio adjusted for body mass index	up to 56,910 European ancestry men, up to 86,570 European ancestry women	up to 36,570 European ancestry men, 30,172 European ancestry women, 915 Filipino ancestry men, 735 Filipino ancestry women, 2,351 African-American/Afro-Caribbean ancestry men, 6,258 African-American/Afro-Caribbean ancestry women, 2,285 South Asian ancestry men, 506 South Asian ancestry women, 195 Seychellois ancestry men, 266 Seychellois ancestry women	1q24.3	1	172383850	DNM3, PIGC	DNM3, LOC102724541			26052, 102724541			rs714515-G	rs714515		714515	intron_variant	0	0.4369	1e-15	15.0		0.0272	[0.021-0.034] unit increase	Affymetrix, Illumina, Perlegen [up to 2542447] (imputed)	N
rs10842707	2e-15	up to 36,570 European ancestry men, 30,172 European ancestry women, 915 Filipino ancestry men, 735 Filipino ancestry women, 2,351 African-American/Afro-Caribbean ancestry men, 6,258 African-American/Afro-Caribbean ancestry women, 2,285 South Asian ancestry men, 506 South Asian ancestry women, 195 Seychellois ancestry men, 266 Seychellois ancestry women	Waist-to-hip ratio adjusted for body mass index	2016-02-04	25673412	Shungin D	2015-02-12	Nature	www.ncbi.nlm.nih.gov/pubmed/25673412	New genetic loci link adipose and insulin biology to body fat distribution.	Waist-to-hip ratio adjusted for body mass index	up to 56,910 European ancestry men, up to 86,570 European ancestry women	up to 36,570 European ancestry men, 30,172 European ancestry women, 915 Filipino ancestry men, 735 Filipino ancestry women, 2,351 African-American/Afro-Caribbean ancestry men, 6,258 African-American/Afro-Caribbean ancestry women, 2,285 South Asian ancestry men, 506 South Asian ancestry women, 195 Seychellois ancestry men, 266 Seychellois ancestry women	12p11.23	12	26318431	ITPR2, SSPN	LOC105369705 - ITPR2	105369705	3709		14081	16921	rs10842707-T	rs10842707		10842707	intron_variant	1	0.2296	2e-15	14.698970004336019		0.0313	[0.024-0.039] unit increase	Affymetrix, Illumina, Perlegen [up to 2542447] (imputed)	N
rs11030104	2e-15	up to 48,274 European ancestry male individuals, up to 39,864 European ancestry female individuals, 2,441 African American or Afro-Caribbean male individuals, 6,314 African American or Afro-Caribbean female individuals, 919 Filipino male individuals, 828 Filipino female individuals, 205 Seychelles male individuals, 287 Seychelles female individuals, 2,964 South Asian ancestry male individuals, 65…	Body mass index	2016-01-27	25673413	Locke AE	2015-02-12	Nature	www.ncbi.nlm.nih.gov/pubmed/25673413	Genetic studies of body mass index yield new insights for obesity biology.	Body mass index	up to 104,666 European ancestry male individuals, up to 132,115 European ancestry female individuals, 370 African American male individuals, 517 African American female individuals, 512 Hispanic male individuals, 764 Hispanic female individuals	up to 48,274 European ancestry male individuals, up to 39,864 European ancestry female individuals, 2,441 African American or Afro-Caribbean male individuals, 6,314 African American or Afro-Caribbean female individuals, 919 Filipino male individuals, 828 Filipino female individuals, 205 Seychelles male individuals, 287 Seychelles female individuals, 2,964 South Asian ancestry male individuals, 65…	11p14.1	11	27662970	BDNF	BDNF-AS, BDNF			497258, 627			rs11030104-A	rs11030104		11030104	intron_variant	0	0.792	2e-15	14.698970004336019	(EA, women)	0.038	[0.029-0.048] kg/m2 increase	Affymetrix, Illumina [2550021]	N
rs1128249	2e-15	up to 36,570 European ancestry men, 30,172 European ancestry women, 915 Filipino ancestry men, 735 Filipino ancestry women, 2,351 African-American/Afro-Caribbean ancestry men, 6,258 African-American/Afro-Caribbean ancestry women, 2,285 South Asian ancestry men, 506 South Asian ancestry women, 195 Seychellois ancestry men, 266 Seychellois ancestry women	Waist-to-hip ratio adjusted for body mass index	2016-02-04	25673412	Shungin D	2015-02-12	Nature	www.ncbi.nlm.nih.gov/pubmed/25673412	New genetic loci link adipose and insulin biology to body fat distribution.	Waist-to-hip ratio adjusted for body mass index	up to 56,910 European ancestry men, up to 86,570 European ancestry women	up to 36,570 European ancestry men, 30,172 European ancestry women, 915 Filipino ancestry men, 735 Filipino ancestry women, 2,351 African-American/Afro-Caribbean ancestry men, 6,258 African-American/Afro-Caribbean ancestry women, 2,285 South Asian ancestry men, 506 South Asian ancestry women, 195 Seychellois ancestry men, 266 Seychellois ancestry women	2q24.3	2	164672114	COBLL1	LOC101929615 - COBLL1	101929615	22837		4218	8071	rs1128249-G	rs1128249		1128249	intron_variant	1	0.5973	2e-15	14.698970004336019	(EA)	0.0276	[0.021-0.034] unit increase	Affymetrix, Illumina, Perlegen [up to 2542447] (imputed)	N
rs12566985	2e-15	up to 48,274 European ancestry male individuals, up to 39,864 European ancestry female individuals, 2,441 African American or Afro-Caribbean male individuals, 6,314 African American or Afro-Caribbean female individuals, 919 Filipino male individuals, 828 Filipino female individuals, 205 Seychelles male individuals, 287 Seychelles female individuals, 2,964 South Asian ancestry male individuals, 65…	Body mass index	2016-01-27	25673413	Locke AE	2015-02-12	Nature	www.ncbi.nlm.nih.gov/pubmed/25673413	Genetic studies of body mass index yield new insights for obesity biology.	Body mass index	up to 104,666 European ancestry male individuals, up to 132,115 European ancestry female individuals, 370 African American male individuals, 517 African American female individuals, 512 Hispanic male individuals, 764 Hispanic female individuals	up to 48,274 European ancestry male individuals, up to 39,864 European ancestry female individuals, 2,441 African American or Afro-Caribbean male individuals, 6,314 African American or Afro-Caribbean female individuals, 919 Filipino male individuals, 828 Filipino female individuals, 205 Seychelles male individuals, 287 Seychelles female individuals, 2,964 South Asian ancestry male individuals, 65…	1p31.1	1	74536509	FPGT-TNNI3K	LOC105378803, TNNI3K, FPGT-TNNI3K			105378803, 51086, 100526835			rs12566985-G	rs12566985		12566985	intron_variant	0	0.455	2e-15	14.698970004336019		0.024	[0.018-0.03] kg/m2 increase	Affymetrix, Illumina [2550021]	N
rs1294410	2e-15	up to 36,570 European ancestry men, 30,172 European ancestry women, 915 Filipino ancestry men, 735 Filipino ancestry women, 2,351 African-American/Afro-Caribbean ancestry men, 6,258 African-American/Afro-Caribbean ancestry women, 2,285 South Asian ancestry men, 506 South Asian ancestry women, 195 Seychellois ancestry men, 266 Seychellois ancestry women	Waist-to-hip ratio adjusted for body mass index	2016-02-04	25673412	Shungin D	2015-02-12	Nature	www.ncbi.nlm.nih.gov/pubmed/25673412	New genetic loci link adipose and insulin biology to body fat distribution.	Waist-to-hip ratio adjusted for body mass index	up to 56,910 European ancestry men, up to 86,570 European ancestry women	up to 36,570 European ancestry men, 30,172 European ancestry women, 915 Filipino ancestry men, 735 Filipino ancestry women, 2,351 African-American/Afro-Caribbean ancestry men, 6,258 African-American/Afro-Caribbean ancestry women, 2,285 South Asian ancestry men, 506 South Asian ancestry women, 195 Seychellois ancestry men, 266 Seychellois ancestry women	6p25.1	6	6738519	LY86	LOC101928004			101928004			rs1294410-C	rs1294410		1294410	intergenic_variant	0	0.6334	2e-15	14.698970004336019	(EA, women)	0.0369	[0.028-0.046] unit increase	Affymetrix, Illumina, Perlegen [up to 2542447] (imputed)	N
rs1516725	2e-15	up to 48,274 European ancestry male individuals, up to 39,864 European ancestry female individuals, 2,441 African American or Afro-Caribbean male individuals, 6,314 African American or Afro-Caribbean female individuals, 919 Filipino male individuals, 828 Filipino female individuals, 205 Seychelles male individuals, 287 Seychelles female individuals, 2,964 South Asian ancestry male individuals, 65…	Body mass index	2016-01-27	25673413	Locke AE	2015-02-12	Nature	www.ncbi.nlm.nih.gov/pubmed/25673413	Genetic studies of body mass index yield new insights for obesity biology.	Body mass index	up to 104,666 European ancestry male individuals, up to 132,115 European ancestry female individuals, 370 African American male individuals, 517 African American female individuals, 512 Hispanic male individuals, 764 Hispanic female individuals	up to 48,274 European ancestry male individuals, up to 39,864 European ancestry female individuals, 2,441 African American or Afro-Caribbean male individuals, 6,314 African American or Afro-Caribbean female individuals, 919 Filipino male individuals, 828 Filipino female individuals, 205 Seychelles male individuals, 287 Seychelles female individuals, 2,964 South Asian ancestry male individuals, 65…	3q27.2	3	186106215	ETV5	ETV5			2119			rs1516725-C	rs1516725		1516725	intron_variant	0	0.87	2e-15	14.698970004336019	(EA, women)	0.047	[0.035-0.058] kg/m2 increase	Affymetrix, Illumina [2550021]	N
rs174550	2e-15	up to 76,558 European ancestry individuals	Fasting glucose-related traits	2010-02-28	20081858	Dupuis J	2010-01-17	Nat Genet	www.ncbi.nlm.nih.gov/pubmed/20081858	New genetic loci implicated in fasting glucose homeostasis and their impact on type 2 diabetes risk.	Fasting glucose-related traits	up to 46,186 European ancestry individuals	up to 76,558 European ancestry individuals	11q12.2	11	61804006	FADS1	FADS1			3992			rs174550-T	rs174550		174550	5_prime_UTR_variant	0	0.64	2e-15	14.698970004336019	(FPG)			Affymetrix, Illumina [~ 2500000] (imputed)	N
rs4765219	2e-15	up to 36,570 European ancestry men, 30,172 European ancestry women, 915 Filipino ancestry men, 735 Filipino ancestry women, 2,351 African-American/Afro-Caribbean ancestry men, 6,258 African-American/Afro-Caribbean ancestry women, 2,285 South Asian ancestry men, 506 South Asian ancestry women, 195 Seychellois ancestry men, 266 Seychellois ancestry women	Waist-to-hip ratio adjusted for body mass index	2016-02-04	25673412	Shungin D	2015-02-12	Nature	www.ncbi.nlm.nih.gov/pubmed/25673412	New genetic loci link adipose and insulin biology to body fat distribution.	Waist-to-hip ratio adjusted for body mass index	up to 56,910 European ancestry men, up to 86,570 European ancestry women	up to 36,570 European ancestry men, 30,172 European ancestry women, 915 Filipino ancestry men, 735 Filipino ancestry women, 2,351 African-American/Afro-Caribbean ancestry men, 6,258 African-American/Afro-Caribbean ancestry women, 2,285 South Asian ancestry men, 506 South Asian ancestry women, 195 Seychellois ancestry men, 266 Seychellois ancestry women	12q24.31	12	123955563	CCDC92	CCDC92			80212			rs4765219-C	rs4765219		4765219	intron_variant	0	0.668	2e-15	14.698970004336019	(EA)	0.0284	[0.021-0.035] unit increase	Affymetrix, Illumina, Perlegen [up to 2542447] (imputed)	N
rs7903146	2e-15	24,416 East Asian ancestry cases, 13,985 East Asian ancestry controls	Type 2 diabetes	2014-03-11	23945395	Hara K	2013-08-14	Hum Mol Genet	www.ncbi.nlm.nih.gov/pubmed/23945395	Genome-wide association study identifies three novel loci for type 2 diabetes.	Type 2 diabetes	5,976 Japanese ancestry cases, 20,829 Japanese ancestry controls	24,416 East Asian ancestry cases, 13,985 East Asian ancestry controls	10q25.2	10	112998590	TCF7L2	TCF7L2			6934			rs7903146-T	rs7903146		7903146	intron_variant	0	0.04	2e-15	14.698970004336019		1.48	[1.34-1.63]	Illumina [6209637] (imputed)	N
rs12566985	3e-15	up to 48,274 European ancestry male individuals, up to 39,864 European ancestry female individuals, 2,441 African American or Afro-Caribbean male individuals, 6,314 African American or Afro-Caribbean female individuals, 919 Filipino male individuals, 828 Filipino female individuals, 205 Seychelles male individuals, 287 Seychelles female individuals, 2,964 South Asian ancestry male individuals, 65…	Body mass index	2016-01-27	25673413	Locke AE	2015-02-12	Nature	www.ncbi.nlm.nih.gov/pubmed/25673413	Genetic studies of body mass index yield new insights for obesity biology.	Body mass index	up to 104,666 European ancestry male individuals, up to 132,115 European ancestry female individuals, 370 African American male individuals, 517 African American female individuals, 512 Hispanic male individuals, 764 Hispanic female individuals	up to 48,274 European ancestry male individuals, up to 39,864 European ancestry female individuals, 2,441 African American or Afro-Caribbean male individuals, 6,314 African American or Afro-Caribbean female individuals, 919 Filipino male individuals, 828 Filipino female individuals, 205 Seychelles male individuals, 287 Seychelles female individuals, 2,964 South Asian ancestry male individuals, 65…	1p31.1	1	74536509	FPGT-TNNI3K	LOC105378803, TNNI3K, FPGT-TNNI3K			105378803, 51086, 100526835			rs12566985-G	rs12566985		12566985	intron_variant	0	0.446	3e-15	14.522878745280337	(EA)	0.024	[0.018-0.03] kg/m2 increase	Affymetrix, Illumina [2550021]	N
rs17782313	3e-15	60,352 European ancestry adult individuals, 5,988 European ancestry children	Body mass index	2008-06-22	18454148	Loos RJ	2008-05-04	Nat Genet	www.ncbi.nlm.nih.gov/pubmed/18454148	Common variants near MC4R are associated with fat mass, weight and risk of obesity.	Body mass index	16,876 European ancestry adult individuals	60,352 European ancestry adult individuals, 5,988 European ancestry children	18q21.32	18	60183864	MC4R	LOC105372154 - LOC105372155	105372154	105372155		6009	110576	rs17782313-C	rs17782313		17782313	intergenic_variant	1	0.24	3e-15	14.522878745280337		0.05	[0.04-0.06] unit increase	Affymetrix [344883]	N
rs243021	3e-15	Up to 34,412 European ancestry cases, 59,925 European ancestry controls	Type 2 diabetes	2010-07-12	20581827	Voight BF	2010-06-27	Nat Genet	www.ncbi.nlm.nih.gov/pubmed/20581827	Twelve type 2 diabetes susceptibility loci identified through large-scale association analysis.	Type 2 diabetes	8,130 European ancestry cases, 38,987 European ancestry controls	Up to 34,412 European ancestry cases, 59,925 European ancestry controls	2p16.1	2	60357684	BCL11A	LOC105374756 - MIR4432	105374756	100616473		4611	29678	rs243021-A	rs243021		243021	upstream_gene_variant	1		3e-15	14.522878745280337		1.08	[1.06-1.10]	Affymetrix, Illumina [2426886] (imputed)	N
rs3825932	3e-15	6,225 European ancestry cases, 6,946 European ancestry controls, 3,064 European ancestry trios from 2,828 families	Type 1 diabetes	2008-11-26	18978792	Cooper JD	2008-11-02	Nat Genet	www.ncbi.nlm.nih.gov/pubmed/18978792	Meta-analysis of genome-wide association study data identifies additional type 1 diabetes risk loci.	Type 1 diabetes	3,561 European ancestry cases, 4,646 European ancestry controls	6,225 European ancestry cases, 6,946 European ancestry controls, 3,064 European ancestry trios from 2,828 families	15q25.1	15	78943104	CTSH	CTSH			1512			rs3825932-T	rs3825932		3825932	intron_variant	0	0.68	3e-15	14.522878745280337		1.16	[1.10-1.22]	Affymetrix [up to 335565]	N
rs7202877	3e-15	4,267 cases, 4,670 controls, 4,342 trios from 2,319 families	Type 1 diabetes	2009-06-01	19430480	Barrett JC	2009-05-10	Nat Genet	www.ncbi.nlm.nih.gov/pubmed/19430480	Genome-wide association study and meta-analysis find that over 40 loci affect risk of type 1 diabetes.	Type 1 diabetes	7,514 cases, 9,045 controls	4,267 cases, 4,670 controls, 4,342 trios from 2,319 families	16q23.1	16	75213347	intergenic	CTRB2 - CTRB1	440387	1504		6173	5639	rs7202877-G	rs7202877		7202877	intergenic_variant	1	0.10	3e-15	14.522878745280337		1.28	[1.17-1.41]	Affymetrix, Illumina [841622] (imputed)	N
rs11605924	4e-15	Up tp 38,422 European ancestry individuals	Fasting glucose-related traits (interaction with BMI)	2012-08-15	22581228	Manning AK	2012-05-13	Nat Genet	www.ncbi.nlm.nih.gov/pubmed/22581228	A genome-wide approach accounting for body mass index identifies genetic variants influencing fasting glycemic traits and insulin resistance.	Fasting glucose-related traits (interaction with BMI)	Up to 58,074 European ancestry individuals	Up tp 38,422 European ancestry individuals	11p11.2	11	45851540	CRY2	CRY2			1408			rs11605924-?	rs11605924		11605924	intron_variant	0	NR	4e-15	14.397940008672037				Affymetrix, Illumina [~ 2400000] (imputed)	N
rs1893217	4e-15	4,267 cases, 4,670 controls, 4,342 trios from 2,319 families	Type 1 diabetes	2009-06-01	19430480	Barrett JC	2009-05-10	Nat Genet	www.ncbi.nlm.nih.gov/pubmed/19430480	Genome-wide association study and meta-analysis find that over 40 loci affect risk of type 1 diabetes.	Type 1 diabetes	7,514 cases, 9,045 controls	4,267 cases, 4,670 controls, 4,342 trios from 2,319 families	18p11.21	18	12809341	PTPN2	PTPN2			5771			rs1893217-?	rs1893217		1893217	intron_variant	0	NR	4e-15	14.397940008672037				Affymetrix, Illumina [841622] (imputed)	N
rs4765219	4e-15	up to 36,570 European ancestry men, 30,172 European ancestry women, 915 Filipino ancestry men, 735 Filipino ancestry women, 2,351 African-American/Afro-Caribbean ancestry men, 6,258 African-American/Afro-Caribbean ancestry women, 2,285 South Asian ancestry men, 506 South Asian ancestry women, 195 Seychellois ancestry men, 266 Seychellois ancestry women	Waist-to-hip ratio adjusted for body mass index	2016-02-04	25673412	Shungin D	2015-02-12	Nature	www.ncbi.nlm.nih.gov/pubmed/25673412	New genetic loci link adipose and insulin biology to body fat distribution.	Waist-to-hip ratio adjusted for body mass index	up to 56,910 European ancestry men, up to 86,570 European ancestry women	up to 36,570 European ancestry men, 30,172 European ancestry women, 915 Filipino ancestry men, 735 Filipino ancestry women, 2,351 African-American/Afro-Caribbean ancestry men, 6,258 African-American/Afro-Caribbean ancestry women, 2,285 South Asian ancestry men, 506 South Asian ancestry women, 195 Seychellois ancestry men, 266 Seychellois ancestry women	12q24.31	12	123955563	CCDC92	CCDC92			80212			rs4765219-C	rs4765219		4765219	intron_variant	0	0.6677	4e-15	14.397940008672037	(women)	0.0364	[0.027-0.045] unit increase	Affymetrix, Illumina, Perlegen [up to 2542447] (imputed)	N
rs714515	4e-15	up to 36,570 European ancestry men, 30,172 European ancestry women, 915 Filipino ancestry men, 735 Filipino ancestry women, 2,351 African-American/Afro-Caribbean ancestry men, 6,258 African-American/Afro-Caribbean ancestry women, 2,285 South Asian ancestry men, 506 South Asian ancestry women, 195 Seychellois ancestry men, 266 Seychellois ancestry women	Waist-to-hip ratio adjusted for body mass index	2016-02-04	25673412	Shungin D	2015-02-12	Nature	www.ncbi.nlm.nih.gov/pubmed/25673412	New genetic loci link adipose and insulin biology to body fat distribution.	Waist-to-hip ratio adjusted for body mass index	up to 56,910 European ancestry men, up to 86,570 European ancestry women	up to 36,570 European ancestry men, 30,172 European ancestry women, 915 Filipino ancestry men, 735 Filipino ancestry women, 2,351 African-American/Afro-Caribbean ancestry men, 6,258 African-American/Afro-Caribbean ancestry women, 2,285 South Asian ancestry men, 506 South Asian ancestry women, 195 Seychellois ancestry men, 266 Seychellois ancestry women	1q24.3	1	172383850	DNM3, PIGC	DNM3, LOC102724541			26052, 102724541			rs714515-G	rs714515		714515	intron_variant	0	0.4285	4e-15	14.397940008672037	(EA)	0.027	[0.02-0.034] unit increase	Affymetrix, Illumina, Perlegen [up to 2542447] (imputed)	N
rs10842707	5e-15	up to 36,570 European ancestry men, 30,172 European ancestry women, 915 Filipino ancestry men, 735 Filipino ancestry women, 2,351 African-American/Afro-Caribbean ancestry men, 6,258 African-American/Afro-Caribbean ancestry women, 2,285 South Asian ancestry men, 506 South Asian ancestry women, 195 Seychellois ancestry men, 266 Seychellois ancestry women	Waist-to-hip ratio adjusted for body mass index	2016-02-04	25673412	Shungin D	2015-02-12	Nature	www.ncbi.nlm.nih.gov/pubmed/25673412	New genetic loci link adipose and insulin biology to body fat distribution.	Waist-to-hip ratio adjusted for body mass index	up to 56,910 European ancestry men, up to 86,570 European ancestry women	up to 36,570 European ancestry men, 30,172 European ancestry women, 915 Filipino ancestry men, 735 Filipino ancestry women, 2,351 African-American/Afro-Caribbean ancestry men, 6,258 African-American/Afro-Caribbean ancestry women, 2,285 South Asian ancestry men, 506 South Asian ancestry women, 195 Seychellois ancestry men, 266 Seychellois ancestry women	12p11.23	12	26318431	ITPR2, SSPN	LOC105369705 - ITPR2	105369705	3709		14081	16921	rs10842707-T	rs10842707		10842707	intron_variant	1	0.2286	5e-15	14.301029995663981	(women)	0.0411	[0.031-0.051] unit increase	Affymetrix, Illumina, Perlegen [up to 2542447] (imputed)	N
rs17782313	5e-15	1,171 European ancestry adult cases, 1,114 European ancestry adult controls, 4,417 European ancestry adults, 896 European ancestry child cases, 1,297 European ancestry child and young adult controls, 5,291 European ancestry children	Obesity	2009-03-03	19151714	Meyre D	2009-01-18	Nat Genet	www.ncbi.nlm.nih.gov/pubmed/19151714	Genome-wide association study for early-onset and morbid adult obesity identifies three new risk loci in European populations.	Obesity	695 European ancestry adult cases, 731 European ancestry adult controls, 685 European ancestry child cases, 685 European ancestry child controls	1,171 European ancestry adult cases, 1,114 European ancestry adult controls, 4,417 European ancestry adults, 896 European ancestry child cases, 1,297 European ancestry child and young adult controls, 5,291 European ancestry children	18q21.32	18	60183864	MC4R	LOC105372154 - LOC105372155	105372154	105372155		6009	110576	rs17782313-C	rs17782313		17782313	intergenic_variant	1	0.18	5e-15	14.301029995663981				Illumina [308846]	N
rs3810291	5e-15	up to 48,274 European ancestry male individuals, up to 39,864 European ancestry female individuals, 2,441 African American or Afro-Caribbean male individuals, 6,314 African American or Afro-Caribbean female individuals, 919 Filipino male individuals, 828 Filipino female individuals, 205 Seychelles male individuals, 287 Seychelles female individuals, 2,964 South Asian ancestry male individuals, 65…	Body mass index	2016-01-27	25673413	Locke AE	2015-02-12	Nature	www.ncbi.nlm.nih.gov/pubmed/25673413	Genetic studies of body mass index yield new insights for obesity biology.	Body mass index	up to 104,666 European ancestry male individuals, up to 132,115 European ancestry female individuals, 370 African American male individuals, 517 African American female individuals, 512 Hispanic male individuals, 764 Hispanic female individuals	up to 48,274 European ancestry male individuals, up to 39,864 European ancestry female individuals, 2,441 African American or Afro-Caribbean male individuals, 6,314 African American or Afro-Caribbean female individuals, 919 Filipino male individuals, 828 Filipino female individuals, 205 Seychelles male individuals, 287 Seychelles female individuals, 2,964 South Asian ancestry male individuals, 65…	19q13.32	19	47065746	ZC3H4	ZC3H4			23211			rs3810291-A	rs3810291		3810291	3_prime_UTR_variant	0	0.666	5e-15	14.301029995663981	(EA)	0.028	[0.021-0.035] kg/m2 increase	Affymetrix, Illumina [2550021]	N
rs75493593	5e-15	896 Mexican American cases, 832 Mexican American controls, 2,768 East Asian ancestry cases, 2,880 East Asian ancestry controls, 1,082 South Asian ancestry cases, 1,105 South Asian ancestry controls, 1,874 European ancestry cases, 1,333 European ancestry controls, 2,127 African American cases, 2,103 African American controls, 698 Native Hawaiian ancestry cases, 579 Native Hawaiian ancestry control…	Type 2 diabetes	2014-08-02	24390345	Williams AL	2013-12-25	Nature	www.ncbi.nlm.nih.gov/pubmed/24390345	Sequence variants in SLC16A11 are a common risk factor for type 2 diabetes in Mexico.	Type 2 diabetes	3,848 Mexican and other Latin American ancestry cases, 4,366 Mexican and other Latin American ancestry controls	896 Mexican American cases, 832 Mexican American controls, 2,768 East Asian ancestry cases, 2,880 East Asian ancestry controls, 1,082 South Asian ancestry cases, 1,105 South Asian ancestry controls, 1,874 European ancestry cases, 1,333 European ancestry controls, 2,127 African American cases, 2,103 African American controls, 698 Native Hawaiian ancestry cases, 579 Native Hawaiian ancestry control…	17p13.1	17	7041768	SLC16A13, SLC16A11	SLC16A11			162515			rs75493593-?	rs75493593		75493593	missense_variant	0	NR	5e-15	14.301029995663981		1.25	[1.18-1.32]	Illumina [9200000] (imputed)	N
rs10195252	6e-15	up to 36,570 European ancestry men, 30,172 European ancestry women, 915 Filipino ancestry men, 735 Filipino ancestry women, 2,351 African-American/Afro-Caribbean ancestry men, 6,258 African-American/Afro-Caribbean ancestry women, 2,285 South Asian ancestry men, 506 South Asian ancestry women, 195 Seychellois ancestry men, 266 Seychellois ancestry women	Waist-to-hip ratio adjusted for body mass index	2016-02-04	25673412	Shungin D	2015-02-12	Nature	www.ncbi.nlm.nih.gov/pubmed/25673412	New genetic loci link adipose and insulin biology to body fat distribution.	Waist-to-hip ratio adjusted for body mass index	up to 56,910 European ancestry men, up to 86,570 European ancestry women	up to 36,570 European ancestry men, 30,172 European ancestry women, 915 Filipino ancestry men, 735 Filipino ancestry women, 2,351 African-American/Afro-Caribbean ancestry men, 6,258 African-American/Afro-Caribbean ancestry women, 2,285 South Asian ancestry men, 506 South Asian ancestry women, 195 Seychellois ancestry men, 266 Seychellois ancestry women	2q24.3	2	164656581	GRB14, COBLL1	LOC101929615			101929615			rs10195252-T	rs10195252		10195252	intron_variant	0	0.5926	6e-15	14.221848749616356	(EA)	0.027	[0.02-0.034] unit increase	Affymetrix, Illumina, Perlegen [up to 2542447] (imputed)	N
rs10842707	6e-15	up to 36,570 European ancestry men, 30,172 European ancestry women, 915 Filipino ancestry men, 735 Filipino ancestry women, 2,351 African-American/Afro-Caribbean ancestry men, 6,258 African-American/Afro-Caribbean ancestry women, 2,285 South Asian ancestry men, 506 South Asian ancestry women, 195 Seychellois ancestry men, 266 Seychellois ancestry women	Waist-to-hip ratio adjusted for body mass index	2016-02-04	25673412	Shungin D	2015-02-12	Nature	www.ncbi.nlm.nih.gov/pubmed/25673412	New genetic loci link adipose and insulin biology to body fat distribution.	Waist-to-hip ratio adjusted for body mass index	up to 56,910 European ancestry men, up to 86,570 European ancestry women	up to 36,570 European ancestry men, 30,172 European ancestry women, 915 Filipino ancestry men, 735 Filipino ancestry women, 2,351 African-American/Afro-Caribbean ancestry men, 6,258 African-American/Afro-Caribbean ancestry women, 2,285 South Asian ancestry men, 506 South Asian ancestry women, 195 Seychellois ancestry men, 266 Seychellois ancestry women	12p11.23	12	26318431	ITPR2, SSPN	LOC105369705 - ITPR2	105369705	3709		14081	16921	rs10842707-T	rs10842707		10842707	intron_variant	1	0.2306	6e-15	14.221848749616356	(EA, women)	0.0413	[0.031-0.052] unit increase	Affymetrix, Illumina, Perlegen [up to 2542447] (imputed)	N
rs2903492	6e-15	4,900 European ancestry high body mass index individuals, 4,891 European ancestry low body mass index individuals	Body mass index	2013-09-12	23563607	Berndt SI	2013-04-07	Nat Genet	www.ncbi.nlm.nih.gov/pubmed/23563607	Genome-wide meta-analysis identifies 11 new loci for anthropometric traits and provides insights into genetic architecture.	Body mass index	7,962 European ancestry high body mass index individuals, 8,106 European ancestry low body mass index individuals	4,900 European ancestry high body mass index individuals, 4,891 European ancestry low body mass index individuals	2p25.3	2	624678	TMEM18	LOC105373352 - LOC105373353	105373352	105373353		62696	10959	rs2903492-A	rs2903492		2903492	intergenic_variant	1	0.83	6e-15	14.221848749616356		1.26	[NR]	Affymetrix, Illumina [~ 2800000] (imputed)	N
rs2645294	7e-15	up to 36,570 European ancestry men, 30,172 European ancestry women, 915 Filipino ancestry men, 735 Filipino ancestry women, 2,351 African-American/Afro-Caribbean ancestry men, 6,258 African-American/Afro-Caribbean ancestry women, 2,285 South Asian ancestry men, 506 South Asian ancestry women, 195 Seychellois ancestry men, 266 Seychellois ancestry women	Waist-to-hip ratio adjusted for body mass index	2016-02-04	25673412	Shungin D	2015-02-12	Nature	www.ncbi.nlm.nih.gov/pubmed/25673412	New genetic loci link adipose and insulin biology to body fat distribution.	Waist-to-hip ratio adjusted for body mass index	up to 56,910 European ancestry men, up to 86,570 European ancestry women	up to 36,570 European ancestry men, 30,172 European ancestry women, 915 Filipino ancestry men, 735 Filipino ancestry women, 2,351 African-American/Afro-Caribbean ancestry men, 6,258 African-American/Afro-Caribbean ancestry women, 2,285 South Asian ancestry men, 506 South Asian ancestry women, 195 Seychellois ancestry men, 266 Seychellois ancestry women	1p12	1	119031964	TBX15, WARS2	WARS2			10352			rs2645294-T	rs2645294		2645294	3_prime_UTR_variant	0	0.5749	7e-15	14.154901959985743	(women)	0.0346	[0.026-0.043] unit increase	Affymetrix, Illumina, Perlegen [up to 2542447] (imputed)	N
rs863750	7e-15	up to 36,570 European ancestry men, 30,172 European ancestry women, 915 Filipino ancestry men, 735 Filipino ancestry women, 2,351 African-American/Afro-Caribbean ancestry men, 6,258 African-American/Afro-Caribbean ancestry women, 2,285 South Asian ancestry men, 506 South Asian ancestry women, 195 Seychellois ancestry men, 266 Seychellois ancestry women	Waist-to-hip ratio adjusted for body mass index	2016-02-04	25673412	Shungin D	2015-02-12	Nature	www.ncbi.nlm.nih.gov/pubmed/25673412	New genetic loci link adipose and insulin biology to body fat distribution.	Waist-to-hip ratio adjusted for body mass index	up to 56,910 European ancestry men, up to 86,570 European ancestry women	up to 36,570 European ancestry men, 30,172 European ancestry women, 915 Filipino ancestry men, 735 Filipino ancestry women, 2,351 African-American/Afro-Caribbean ancestry men, 6,258 African-American/Afro-Caribbean ancestry women, 2,285 South Asian ancestry men, 506 South Asian ancestry women, 195 Seychellois ancestry men, 266 Seychellois ancestry women	12q24.31	12	124020897	ZNF664	ZNF664-FAM101A			100533183			rs863750-T	rs863750		863750	intron_variant	0	0.5938	7e-15	14.154901959985743	(EA, women)	0.0353	[0.026-0.044] unit increase	Affymetrix, Illumina, Perlegen [up to 2542447] (imputed)	N
rs10811661	8e-15	1,215 European ancestry cases, 1,258 European ancestry controls	Type 2 diabetes	2008-06-16	17463248	Scott LJ	2007-04-26	Science	www.ncbi.nlm.nih.gov/pubmed/17463248	A genome-wide association study of type 2 diabetes in Finns detects multiple susceptibility variants.	Type 2 diabetes	1,161 European ancestry cases, 1,174 European ancestry controls	1,215 European ancestry cases, 1,258 European ancestry controls	9p21.3	9	22134095	CDKN2A, CDKN2B	CDKN2B-AS1 - DMRTA1	100048912	63951		12998	312746	rs10811661-T	rs10811661		10811661	intergenic_variant	1	0.85	8e-15	14.096910013008056	(DGI+FUSION+WTCCC)	1.2	[1.14-1.25]	Illumina [315635]	N
rs1387153	8e-15	Up to 34,412 European ancestry cases, 59,925 European ancestry controls	Type 2 diabetes	2010-07-12	20581827	Voight BF	2010-06-27	Nat Genet	www.ncbi.nlm.nih.gov/pubmed/20581827	Twelve type 2 diabetes susceptibility loci identified through large-scale association analysis.	Type 2 diabetes	8,130 European ancestry cases, 38,987 European ancestry controls	Up to 34,412 European ancestry cases, 59,925 European ancestry controls	11q14.3	11	92940662	MTNR1B	LOC105369431 - MTNR1B	105369431	4544		25033	28961	rs1387153-T	rs1387153		1387153	downstream_gene_variant	1		8e-15	14.096910013008056		1.09	[1.06-1.11]	Affymetrix, Illumina [2426886] (imputed)	N
rs1532085	9e-15	Up to 2,700 individuals, Up to 2,000 European ancestry cardiovascular heart disease cases and controls	Lipid metabolism phenotypes	2013-09-24	19936222	Chasman DI	2009-11-20	PLoS Genet	www.ncbi.nlm.nih.gov/pubmed/19936222	Forty-three loci associated with plasma lipoprotein size, concentration, and cholesterol content in genome-wide analysis.	Lipid metabolism phenotypes	Up to 17,296 European ancestry female individuals	Up to 2,700 individuals, Up to 2,000 European ancestry cardiovascular heart disease cases and controls	15q21.3	15	58391167	LIPC	LOC102724766			102724766			rs1532085-?	rs1532085		1532085	intron_variant	0	NR	9e-15	14.045757490560675	(HDL-C.assay, fasting)	1.421	[NR] unit increase	Illumina [335603]	N
rs2237897	9e-15	896 Mexican American cases, 832 Mexican American controls, 2,768 East Asian ancestry cases, 2,880 East Asian ancestry controls, 1,082 South Asian ancestry cases, 1,105 South Asian ancestry controls, 1,874 European ancestry cases, 1,333 European ancestry controls, 2,127 African American cases, 2,103 African American controls, 698 Native Hawaiian ancestry cases, 579 Native Hawaiian ancestry control…	Type 2 diabetes	2014-08-02	24390345	Williams AL	2013-12-25	Nature	www.ncbi.nlm.nih.gov/pubmed/24390345	Sequence variants in SLC16A11 are a common risk factor for type 2 diabetes in Mexico.	Type 2 diabetes	3,848 Mexican and other Latin American ancestry cases, 4,366 Mexican and other Latin American ancestry controls	896 Mexican American cases, 832 Mexican American controls, 2,768 East Asian ancestry cases, 2,880 East Asian ancestry controls, 1,082 South Asian ancestry cases, 1,105 South Asian ancestry controls, 1,874 European ancestry cases, 1,333 European ancestry controls, 2,127 African American cases, 2,103 African American controls, 698 Native Hawaiian ancestry cases, 579 Native Hawaiian ancestry control…	11p15.4	11	2837316	KCNQ1	KCNQ1			3784			rs2237897-C	rs2237897		2237897	intron_variant	0	NR	9e-15	14.045757490560675		1.31	[1.22-1.41]	Illumina [9200000] (imputed)	N
rs7141420	9e-15	up to 48,274 European ancestry male individuals, up to 39,864 European ancestry female individuals, 2,441 African American or Afro-Caribbean male individuals, 6,314 African American or Afro-Caribbean female individuals, 919 Filipino male individuals, 828 Filipino female individuals, 205 Seychelles male individuals, 287 Seychelles female individuals, 2,964 South Asian ancestry male individuals, 65…	Body mass index	2016-01-27	25673413	Locke AE	2015-02-12	Nature	www.ncbi.nlm.nih.gov/pubmed/25673413	Genetic studies of body mass index yield new insights for obesity biology.	Body mass index	up to 104,666 European ancestry male individuals, up to 132,115 European ancestry female individuals, 370 African American male individuals, 517 African American female individuals, 512 Hispanic male individuals, 764 Hispanic female individuals	up to 48,274 European ancestry male individuals, up to 39,864 European ancestry female individuals, 2,441 African American or Afro-Caribbean male individuals, 6,314 African American or Afro-Caribbean female individuals, 919 Filipino male individuals, 828 Filipino female individuals, 205 Seychelles male individuals, 287 Seychelles female individuals, 2,964 South Asian ancestry male individuals, 65…	14q31.1	14	79433111	NRXN3	NRXN3			9369			rs7141420-T	rs7141420		7141420	intron_variant	0	0.529	9e-15	14.045757490560675		0.023	[0.017-0.028] kg/m2 increase	Affymetrix, Illumina [2550021]	N
rs4420638	1e-14	up to 5,248 European ancestry individuals	Lipid traits	2014-03-22	24023261	Keller M	2013-09-10	J Lipid Res	www.ncbi.nlm.nih.gov/pubmed/24023261	THOC5: a novel gene involved in HDL-cholesterol metabolism.	Lipid traits	839 European ancestry individuals	up to 5,248 European ancestry individuals	19q13.32	19	44919689	APOC1	APOC1 - APOC1P1	341	342		340	7114	rs4420638-G	rs4420638		4420638	downstream_gene_variant	1	0.17	1e-14	14.0	(LDL-C)	0.25	unit increase	Affymetrix [390619]	N
rs10889353	1e-14	Up to 2,700 individuals, Up to 2,000 European ancestry cardiovascular heart disease cases and controls	Lipid metabolism phenotypes	2013-09-24	19936222	Chasman DI	2009-11-20	PLoS Genet	www.ncbi.nlm.nih.gov/pubmed/19936222	Forty-three loci associated with plasma lipoprotein size, concentration, and cholesterol content in genome-wide analysis.	Lipid metabolism phenotypes	Up to 17,296 European ancestry female individuals	Up to 2,700 individuals, Up to 2,000 European ancestry cardiovascular heart disease cases and controls	1p31.3	1	62652525	ANGPTL3	DOCK7			85440			rs10889353-?	rs10889353		10889353	intron_variant	0	NR	1e-14	14.0	(VLDL.total, whole)	2.973	[NR] unit decrease	Illumina [335603]	N
rs11605924	1e-14	up to 76,558 European ancestry individuals	Fasting glucose-related traits	2010-02-28	20081858	Dupuis J	2010-01-17	Nat Genet	www.ncbi.nlm.nih.gov/pubmed/20081858	New genetic loci implicated in fasting glucose homeostasis and their impact on type 2 diabetes risk.	Fasting glucose-related traits	up to 46,186 European ancestry individuals	up to 76,558 European ancestry individuals	11p11.2	11	45851540	CRY2	CRY2			1408			rs11605924-A	rs11605924		11605924	intron_variant	0	0.49	1e-14	14.0	(FPG)			Affymetrix, Illumina [~ 2500000] (imputed)	N
rs13078960	1e-14	up to 48,274 European ancestry male individuals, up to 39,864 European ancestry female individuals, 2,441 African American or Afro-Caribbean male individuals, 6,314 African American or Afro-Caribbean female individuals, 919 Filipino male individuals, 828 Filipino female individuals, 205 Seychelles male individuals, 287 Seychelles female individuals, 2,964 South Asian ancestry male individuals, 65…	Body mass index	2016-01-27	25673413	Locke AE	2015-02-12	Nature	www.ncbi.nlm.nih.gov/pubmed/25673413	Genetic studies of body mass index yield new insights for obesity biology.	Body mass index	up to 104,666 European ancestry male individuals, up to 132,115 European ancestry female individuals, 370 African American male individuals, 517 African American female individuals, 512 Hispanic male individuals, 764 Hispanic female individuals	up to 48,274 European ancestry male individuals, up to 39,864 European ancestry female individuals, 2,441 African American or Afro-Caribbean male individuals, 6,314 African American or Afro-Caribbean female individuals, 919 Filipino male individuals, 828 Filipino female individuals, 205 Seychelles male individuals, 287 Seychelles female individuals, 2,964 South Asian ancestry male individuals, 65…	3p12.1	3	85758440	CADM2	CADM2			253559			rs13078960-G	rs13078960		13078960	intron_variant	0	0.193	1e-14	14.0		0.029	[0.022-0.036] kg/m2 increase	Affymetrix, Illumina [2550021]	N
rs1443512	1e-14	up to 36,570 European ancestry men, 30,172 European ancestry women, 915 Filipino ancestry men, 735 Filipino ancestry women, 2,351 African-American/Afro-Caribbean ancestry men, 6,258 African-American/Afro-Caribbean ancestry women, 2,285 South Asian ancestry men, 506 South Asian ancestry women, 195 Seychellois ancestry men, 266 Seychellois ancestry women	Waist-to-hip ratio adjusted for body mass index	2016-02-04	25673412	Shungin D	2015-02-12	Nature	www.ncbi.nlm.nih.gov/pubmed/25673412	New genetic loci link adipose and insulin biology to body fat distribution.	Waist-to-hip ratio adjusted for body mass index	up to 56,910 European ancestry men, up to 86,570 European ancestry women	up to 36,570 European ancestry men, 30,172 European ancestry women, 915 Filipino ancestry men, 735 Filipino ancestry women, 2,351 African-American/Afro-Caribbean ancestry men, 6,258 African-American/Afro-Caribbean ancestry women, 2,285 South Asian ancestry men, 506 South Asian ancestry women, 195 Seychellois ancestry men, 266 Seychellois ancestry women	12q13.13	12	53948900	HOXC13	HOXC13 - LOC105369775	3229	105369775		2356	4656	rs1443512-A	rs1443512		1443512	downstream_gene_variant	1	0.235	1e-14	14.0	(EA, women)	0.0404	[0.03-0.051] unit increase	Affymetrix, Illumina, Perlegen [up to 2542447] (imputed)	N
rs2542151	1e-14	2,997 European ancestry trios, 4,000 European ancestry cases, 5,000 European ancestry controls	Type 1 diabetes	2008-06-16	17554260	Todd JA	2007-06-06	Nat Genet	www.ncbi.nlm.nih.gov/pubmed/17554260	Robust associations of four new chromosome regions from genome-wide analyses of type 1 diabetes.	Type 1 diabetes	2,000 European ancestry cases, 3,000 European ancestry controls	2,997 European ancestry trios, 4,000 European ancestry cases, 5,000 European ancestry controls	18p11.21	18	12779948	PTPN2	LOC100996324 - PTPN2	100996324	5771		30526	5530	rs2542151-C	rs2542151		2542151	upstream_gene_variant	1	0.16	1e-14	14.0		1.3	[1.22-1.40]	Affymetrix [NR]	N
rs331	1e-14	Up to 2,700 individuals, Up to 2,000 European ancestry cardiovascular heart disease cases and controls	Lipid metabolism phenotypes	2013-09-24	19936222	Chasman DI	2009-11-20	PLoS Genet	www.ncbi.nlm.nih.gov/pubmed/19936222	Forty-three loci associated with plasma lipoprotein size, concentration, and cholesterol content in genome-wide analysis.	Lipid metabolism phenotypes	Up to 17,296 European ancestry female individuals	Up to 2,700 individuals, Up to 2,000 European ancestry cardiovascular heart disease cases and controls	8p21.3	8	19962894	LPL	LPL			4023			rs331-?	rs331		331	intron_variant	0	NR	1e-14	14.0	(HDL-C.by.NMR, whole)	1.21	[NR] unit increase	Illumina [335603]	N
rs4765219	1e-14	up to 36,570 European ancestry men, 30,172 European ancestry women, 915 Filipino ancestry men, 735 Filipino ancestry women, 2,351 African-American/Afro-Caribbean ancestry men, 6,258 African-American/Afro-Caribbean ancestry women, 2,285 South Asian ancestry men, 506 South Asian ancestry women, 195 Seychellois ancestry men, 266 Seychellois ancestry women	Waist-to-hip ratio adjusted for body mass index	2016-02-04	25673412	Shungin D	2015-02-12	Nature	www.ncbi.nlm.nih.gov/pubmed/25673412	New genetic loci link adipose and insulin biology to body fat distribution.	Waist-to-hip ratio adjusted for body mass index	up to 56,910 European ancestry men, up to 86,570 European ancestry women	up to 36,570 European ancestry men, 30,172 European ancestry women, 915 Filipino ancestry men, 735 Filipino ancestry women, 2,351 African-American/Afro-Caribbean ancestry men, 6,258 African-American/Afro-Caribbean ancestry women, 2,285 South Asian ancestry men, 506 South Asian ancestry women, 195 Seychellois ancestry men, 266 Seychellois ancestry women	12q24.31	12	123955563	CCDC92	CCDC92			80212			rs4765219-C	rs4765219		4765219	intron_variant	0	0.6665	1e-14	14.0	(EA, women)	0.0366	[0.027-0.046] unit increase	Affymetrix, Illumina, Perlegen [up to 2542447] (imputed)	N
rs7141420	1e-14	up to 48,274 European ancestry male individuals, up to 39,864 European ancestry female individuals, 2,441 African American or Afro-Caribbean male individuals, 6,314 African American or Afro-Caribbean female individuals, 919 Filipino male individuals, 828 Filipino female individuals, 205 Seychelles male individuals, 287 Seychelles female individuals, 2,964 South Asian ancestry male individuals, 65…	Body mass index	2016-01-27	25673413	Locke AE	2015-02-12	Nature	www.ncbi.nlm.nih.gov/pubmed/25673413	Genetic studies of body mass index yield new insights for obesity biology.	Body mass index	up to 104,666 European ancestry male individuals, up to 132,115 European ancestry female individuals, 370 African American male individuals, 517 African American female individuals, 512 Hispanic male individuals, 764 Hispanic female individuals	up to 48,274 European ancestry male individuals, up to 39,864 European ancestry female individuals, 2,441 African American or Afro-Caribbean male individuals, 6,314 African American or Afro-Caribbean female individuals, 919 Filipino male individuals, 828 Filipino female individuals, 205 Seychelles male individuals, 287 Seychelles female individuals, 2,964 South Asian ancestry male individuals, 65…	14q31.1	14	79433111	NRXN3	NRXN3			9369			rs7141420-T	rs7141420		7141420	intron_variant	0	0.527	1e-14	14.0	(EA)	0.024	[0.017-0.03] kg/m2 increase	Affymetrix, Illumina [2550021]	N
rs7903146	1e-14	896 Mexican American cases, 832 Mexican American controls, 2,768 East Asian ancestry cases, 2,880 East Asian ancestry controls, 1,082 South Asian ancestry cases, 1,105 South Asian ancestry controls, 1,874 European ancestry cases, 1,333 European ancestry controls, 2,127 African American cases, 2,103 African American controls, 698 Native Hawaiian ancestry cases, 579 Native Hawaiian ancestry control…	Type 2 diabetes	2014-08-02	24390345	Williams AL	2013-12-25	Nature	www.ncbi.nlm.nih.gov/pubmed/24390345	Sequence variants in SLC16A11 are a common risk factor for type 2 diabetes in Mexico.	Type 2 diabetes	3,848 Mexican and other Latin American ancestry cases, 4,366 Mexican and other Latin American ancestry controls	896 Mexican American cases, 832 Mexican American controls, 2,768 East Asian ancestry cases, 2,880 East Asian ancestry controls, 1,082 South Asian ancestry cases, 1,105 South Asian ancestry controls, 1,874 European ancestry cases, 1,333 European ancestry controls, 2,127 African American cases, 2,103 African American controls, 698 Native Hawaiian ancestry cases, 579 Native Hawaiian ancestry control…	10q25.2	10	112998590	TCF7L2	TCF7L2			6934			rs7903146-T	rs7903146		7903146	intron_variant	0	NR	1e-14	14.0		1.37	[1.27-1.48]	Illumina [9200000] (imputed)	N
rs10968576	2e-14	up to 48,274 European ancestry male individuals, up to 39,864 European ancestry female individuals, 2,441 African American or Afro-Caribbean male individuals, 6,314 African American or Afro-Caribbean female individuals, 919 Filipino male individuals, 828 Filipino female individuals, 205 Seychelles male individuals, 287 Seychelles female individuals, 2,964 South Asian ancestry male individuals, 65…	Body mass index	2016-01-27	25673413	Locke AE	2015-02-12	Nature	www.ncbi.nlm.nih.gov/pubmed/25673413	Genetic studies of body mass index yield new insights for obesity biology.	Body mass index	up to 104,666 European ancestry male individuals, up to 132,115 European ancestry female individuals, 370 African American male individuals, 517 African American female individuals, 512 Hispanic male individuals, 764 Hispanic female individuals	up to 48,274 European ancestry male individuals, up to 39,864 European ancestry female individuals, 2,441 African American or Afro-Caribbean male individuals, 6,314 African American or Afro-Caribbean female individuals, 919 Filipino male individuals, 828 Filipino female individuals, 205 Seychelles male individuals, 287 Seychelles female individuals, 2,964 South Asian ancestry male individuals, 65…	9p21.1	9	28414341	LINGO2	LINGO2			158038			rs10968576-G	rs10968576		10968576	intron_variant	0	0.315	2e-14	13.698970004336019		0.025	[0.018-0.031] kg/m2 increase	Affymetrix, Illumina [2550021]	N
rs11603334	2e-14	Up tp 38,422 European ancestry individuals	Fasting glucose-related traits (interaction with BMI)	2012-08-15	22581228	Manning AK	2012-05-13	Nat Genet	www.ncbi.nlm.nih.gov/pubmed/22581228	A genome-wide approach accounting for body mass index identifies genetic variants influencing fasting glycemic traits and insulin resistance.	Fasting glucose-related traits (interaction with BMI)	Up to 58,074 European ancestry individuals	Up tp 38,422 European ancestry individuals	11q13.4	11	72721940	ARAP1	ARAP1			116985			rs11603334-?	rs11603334		11603334	5_prime_UTR_variant	0		2e-14	13.698970004336019				Affymetrix, Illumina [~ 2400000] (imputed)	N
rs13078960	2e-14	up to 48,274 European ancestry male individuals, up to 39,864 European ancestry female individuals, 2,441 African American or Afro-Caribbean male individuals, 6,314 African American or Afro-Caribbean female individuals, 919 Filipino male individuals, 828 Filipino female individuals, 205 Seychelles male individuals, 287 Seychelles female individuals, 2,964 South Asian ancestry male individuals, 65…	Body mass index	2016-01-27	25673413	Locke AE	2015-02-12	Nature	www.ncbi.nlm.nih.gov/pubmed/25673413	Genetic studies of body mass index yield new insights for obesity biology.	Body mass index	up to 104,666 European ancestry male individuals, up to 132,115 European ancestry female individuals, 370 African American male individuals, 517 African American female individuals, 512 Hispanic male individuals, 764 Hispanic female individuals	up to 48,274 European ancestry male individuals, up to 39,864 European ancestry female individuals, 2,441 African American or Afro-Caribbean male individuals, 6,314 African American or Afro-Caribbean female individuals, 919 Filipino male individuals, 828 Filipino female individuals, 205 Seychelles male individuals, 287 Seychelles female individuals, 2,964 South Asian ancestry male individuals, 65…	3p12.1	3	85758440	CADM2	CADM2			253559			rs13078960-G	rs13078960		13078960	intron_variant	0	0.196	2e-14	13.698970004336019	(EA)	0.03	[0.022-0.037] kg/m2 increase	Affymetrix, Illumina [2550021]	N
rs13266634	2e-14	5,110 Japanese ancestry cases, 6,867 Japanese ancestry controls	Type 2 diabetes	2009-05-07	19401414	Takeuchi F	2009-04-29	Diabetes	www.ncbi.nlm.nih.gov/pubmed/19401414	Confirmation of multiple risk Loci and genetic impacts by a genome-wide association study of type 2 diabetes in the Japanese population.	Type 2 diabetes	519 Japanese ancestry cases, 503 Japanese ancestry controls	5,110 Japanese ancestry cases, 6,867 Japanese ancestry controls	8q24.11	8	117172544	SLC30A8	SLC30A8, LOC105375716			169026, 105375716			rs13266634-C	rs13266634		13266634	missense_variant	0	0.57	2e-14	13.698970004336019		1.22	[1.16-1.28]	Illumina [482625]	N
rs163184	2e-14	21,491 European ancestry cases, 55,647 European ancestry controls	Type 2 diabetes	2014-10-23	24509480	Mahajan A	2014-02-09	Nat Genet	www.ncbi.nlm.nih.gov/pubmed/24509480	Genome-wide trans-ancestry meta-analysis provides insight into the genetic architecture of type 2 diabetes susceptibility.	Type 2 diabetes	12,171 European ancestry cases, 56,862 European ancestry controls, 6,952 East Asian ancestry cases, 11,865 East Asian ancestry controls, 5,561 South Asian ancestry cases, 14,458 South Asian ancestry controls, 1,804 Mexican ancestry cases, 779 Mexican ancestry controls	21,491 European ancestry cases, 55,647 European ancestry controls	11p15.4	11	2825839	KCNQ1	KCNQ1			3784			rs163184-G	rs163184		163184	intron_variant	0	0.5	2e-14	13.698970004336019		1.09	[1.04-1.13]	Affymetrix, Illumina [2500000] (imputed)	N
rs17696736	2e-14	(see Todd 2007)	Type 1 diabetes	2008-06-16	17554300	WTCCC	2007-06-07	Nature	www.ncbi.nlm.nih.gov/pubmed/17554300	Genome-wide association study of 14,000 cases of seven common diseases and 3,000 shared controls.	Type 1 diabetes	1,963 European ancestry cases, 2,938 European ancestry controls	(see Todd 2007)	12q24.13	12	112049014	SH2B3, TRAFD1, PTPN11, LNK	NAA25			80018			rs17696736-G	rs17696736		17696736	intron_variant	0	0.42	2e-14	13.698970004336019		1.34	[1.16-1.53]	Affymetrix [469557]	N
rs1990760	2e-14	3,598 sibling cases	Type 1 diabetes autoantibodies	2011-09-21	21829393	Plagnol V	2011-08-04	PLoS Genet	www.ncbi.nlm.nih.gov/pubmed/21829393	Genome-wide association analysis of autoantibody positivity in type 1 diabetes cases.	Type 1 diabetes autoantibodies	12,501 European ancestry cases	3,598 sibling cases	2q24.2	2	162267541	IFIH1	IFIH1			64135			rs1990760-C	rs1990760		1990760	missense_variant	0	NR	2e-14	13.698970004336019	(T1D)	1.2	[NR]	Affymetrix, Illumina [NR]	N
rs2568958	2e-14	4,900 European ancestry high body mass index individuals, 4,891 European ancestry low body mass index individuals	Body mass index	2013-09-12	23563607	Berndt SI	2013-04-07	Nat Genet	www.ncbi.nlm.nih.gov/pubmed/23563607	Genome-wide meta-analysis identifies 11 new loci for anthropometric traits and provides insights into genetic architecture.	Body mass index	7,962 European ancestry high body mass index individuals, 8,106 European ancestry low body mass index individuals	4,900 European ancestry high body mass index individuals, 4,891 European ancestry low body mass index individuals	1p31.1	1	72299433	NEGR1	LOC105378797			105378797			rs2568958-A	rs2568958		2568958	upstream_gene_variant	0	0.6	2e-14	13.698970004336019		1.16	[NR]	Affymetrix, Illumina [~ 2800000] (imputed)	N
rs2645294	2e-14	up to 36,570 European ancestry men, 30,172 European ancestry women, 915 Filipino ancestry men, 735 Filipino ancestry women, 2,351 African-American/Afro-Caribbean ancestry men, 6,258 African-American/Afro-Caribbean ancestry women, 2,285 South Asian ancestry men, 506 South Asian ancestry women, 195 Seychellois ancestry men, 266 Seychellois ancestry women	Waist-to-hip ratio adjusted for body mass index	2016-02-04	25673412	Shungin D	2015-02-12	Nature	www.ncbi.nlm.nih.gov/pubmed/25673412	New genetic loci link adipose and insulin biology to body fat distribution.	Waist-to-hip ratio adjusted for body mass index	up to 56,910 European ancestry men, up to 86,570 European ancestry women	up to 36,570 European ancestry men, 30,172 European ancestry women, 915 Filipino ancestry men, 735 Filipino ancestry women, 2,351 African-American/Afro-Caribbean ancestry men, 6,258 African-American/Afro-Caribbean ancestry women, 2,285 South Asian ancestry men, 506 South Asian ancestry women, 195 Seychellois ancestry men, 266 Seychellois ancestry women	1p12	1	119031964	TBX15, WARS2	WARS2			10352			rs2645294-T	rs2645294		2645294	3_prime_UTR_variant	0	0.5752	2e-14	13.698970004336019	(EA, women)	0.035	[0.026-0.044] unit increase	Affymetrix, Illumina, Perlegen [up to 2542447] (imputed)	N
rs2943634	2e-14	Up to 33,823 European ancestry individuals	Fasting insulin-related traits (interaction with BMI)	2012-08-15	22581228	Manning AK	2012-05-13	Nat Genet	www.ncbi.nlm.nih.gov/pubmed/22581228	A genome-wide approach accounting for body mass index identifies genetic variants influencing fasting glycemic traits and insulin resistance.	Fasting insulin-related traits (interaction with BMI)	Up to 51,750 European ancestry individuals	Up to 33,823 European ancestry individuals	2q36.3	2	226203364	IRS1	LOC646736 - LOC105373913	646736	105373913		23302	80892	rs2943634-?	rs2943634		2943634	intergenic_variant	1		2e-14	13.698970004336019				Affymetrix, Illumina [~ 2400000] (imputed)	N
rs328	2e-14	8,830 Han Chinese ancestry individuals	Lipid traits	2014-08-02	24386095	Zhou L	2013-12-30	PLoS One	www.ncbi.nlm.nih.gov/pubmed/24386095	A genome wide association study identifies common variants associated with lipid levels in the Chinese population.	Lipid traits	3,451 Han Chinese ancestry individuals	8,830 Han Chinese ancestry individuals	8p21.3	8	19962213	LPL	LPL			4023			rs328-G	rs328		328	stop_gained	0	0.09	2e-14	13.698970004336019	(HDL)	0.04	[0.020-0.060] mmol/L increase	Affymetrix, Illumina [up to 2249917] (imputed)	N
rs62033400	2e-14	4,979 European ancestry individuals, 2,740 Han Chinese ancestry individuals	Body mass index	2014-04-25	24064335	Pei YF	2013-10-08	Hum Mol Genet	www.ncbi.nlm.nih.gov/pubmed/24064335	Meta-analysis of genome-wide association data identifies novel susceptibility loci for obesity.	Body mass index	8,463 European ancestry individuals, 7,478 African American individuals, 3,348 Hispanic individuals, 1,624 Han Chinese ancestry individuals	4,979 European ancestry individuals, 2,740 Han Chinese ancestry individuals	16q12.2	16	53777876	FTO	FTO			79068			rs62033400-G	rs62033400		62033400	intron_variant	0	NR	2e-14	13.698970004336019		0.08	[0.060-0.100] kg/m2 increase	Affymetrix, Illumina [4325550] (imputed)	N
rs7041847	2e-14	18,127 East Asian ancestry cases, 17,746 East Asian ancestry controls	Type 2 diabetes	2012-01-18	22158537	Cho YS	2011-12-11	Nat Genet	www.ncbi.nlm.nih.gov/pubmed/22158537	Meta-analysis of genome-wide association studies identifies eight new loci for type 2 diabetes in east Asians.	Type 2 diabetes	5,999 East Asian ancestry cases, 9,001 East Asian ancestry controls, 794 Malay ancestry cases, 1,240 Malay ancestry controls, 159 Filipino ancestry cases, 1,624 Filipino ancestry controls	18,127 East Asian ancestry cases, 17,746 East Asian ancestry controls	9p24.2	9	4287466	GLIS3	GLIS3			169792			rs7041847-A	rs7041847		7041847	intron_variant	0	0.41	2e-14	13.698970004336019		1.1	[1.07–1.13]	Affymetrix, Illumina [2626356] (imputed)	N
rs7499892	2e-14	Up to 2,700 individuals, Up to 2,000 European ancestry cardiovascular heart disease cases and controls	Lipid metabolism phenotypes	2013-09-24	19936222	Chasman DI	2009-11-20	PLoS Genet	www.ncbi.nlm.nih.gov/pubmed/19936222	Forty-three loci associated with plasma lipoprotein size, concentration, and cholesterol content in genome-wide analysis.	Lipid metabolism phenotypes	Up to 17,296 European ancestry female individuals	Up to 2,700 individuals, Up to 2,000 European ancestry cardiovascular heart disease cases and controls	16q13	16	56972678	CETP	CETP			1071			rs7499892-?	rs7499892		7499892	intron_variant	0	NR	2e-14	13.698970004336019	(HDL.total, fasting)	0.742	[NR] unit decrease	Illumina [335603]	N
rs7903146	2e-14	Up tp 38,422 European ancestry individuals	Fasting glucose-related traits (interaction with BMI)	2012-08-15	22581228	Manning AK	2012-05-13	Nat Genet	www.ncbi.nlm.nih.gov/pubmed/22581228	A genome-wide approach accounting for body mass index identifies genetic variants influencing fasting glycemic traits and insulin resistance.	Fasting glucose-related traits (interaction with BMI)	Up to 58,074 European ancestry individuals	Up tp 38,422 European ancestry individuals	10q25.2	10	112998590	TCF7L2	TCF7L2			6934			rs7903146-?	rs7903146		7903146	intron_variant	0	NR	2e-14	13.698970004336019				Affymetrix, Illumina [~ 2400000] (imputed)	N
rs9816226	2e-14	65,332 European ancestry overweight individuals, 22,373 European ancestry class I obese individuals, 5,476 European ancestry class II obese individuals, 1,162 European ancestry class III obese individuals, up to 39,294 European ancestry controls	Obesity	2013-09-12	23563607	Berndt SI	2013-04-07	Nat Genet	www.ncbi.nlm.nih.gov/pubmed/23563607	Genome-wide meta-analysis identifies 11 new loci for anthropometric traits and provides insights into genetic architecture.	Obesity	93,015 European ancestry overweight individuals, 32,858 European ancestry class I obese individuals, 9,889 European ancestry class II obese individuals, 2,896 European ancestry class III obese individuals, up to 65,840 European ancestry controls	65,332 European ancestry overweight individuals, 22,373 European ancestry class I obese individuals, 5,476 European ancestry class II obese individuals, 1,162 European ancestry class III obese individuals, up to 39,294 European ancestry controls	3q27.2	3	186116710	ETV5	ETV5 - LOC105374257	2119	105374257		7598	4832	rs9816226-T	rs9816226		9816226	intron_variant	1	0.82	2e-14	13.698970004336019	(Overweight)	1.07	[NR]	Affymetrix, Illumina [~ 2800000] (imputed)	N
rs10182181	3e-14	65,332 European ancestry overweight individuals, 22,373 European ancestry class I obese individuals, 5,476 European ancestry class II obese individuals, 1,162 European ancestry class III obese individuals, up to 39,294 European ancestry controls	Obesity	2013-09-12	23563607	Berndt SI	2013-04-07	Nat Genet	www.ncbi.nlm.nih.gov/pubmed/23563607	Genome-wide meta-analysis identifies 11 new loci for anthropometric traits and provides insights into genetic architecture.	Obesity	93,015 European ancestry overweight individuals, 32,858 European ancestry class I obese individuals, 9,889 European ancestry class II obese individuals, 2,896 European ancestry class III obese individuals, up to 65,840 European ancestry controls	65,332 European ancestry overweight individuals, 22,373 European ancestry class I obese individuals, 5,476 European ancestry class II obese individuals, 1,162 European ancestry class III obese individuals, up to 39,294 European ancestry controls	2p23.3	2	24927427	ADCY3, POMC	ADCY3 - DNAJC27	109	51277		7694	16209	rs10182181-G	rs10182181		10182181	regulatory_region_variant	1	0.46	3e-14	13.522878745280337	(Overweight)	1.05	[NR]	Affymetrix, Illumina [~ 2800000] (imputed)	N
rs1800437	3e-14	65,332 European ancestry overweight individuals, 22,373 European ancestry class I obese individuals, 5,476 European ancestry class II obese individuals, 1,162 European ancestry class III obese individuals, up to 39,294 European ancestry controls	Obesity	2013-09-12	23563607	Berndt SI	2013-04-07	Nat Genet	www.ncbi.nlm.nih.gov/pubmed/23563607	Genome-wide meta-analysis identifies 11 new loci for anthropometric traits and provides insights into genetic architecture.	Obesity	93,015 European ancestry overweight individuals, 32,858 European ancestry class I obese individuals, 9,889 European ancestry class II obese individuals, 2,896 European ancestry class III obese individuals, up to 65,840 European ancestry controls	65,332 European ancestry overweight individuals, 22,373 European ancestry class I obese individuals, 5,476 European ancestry class II obese individuals, 1,162 European ancestry class III obese individuals, up to 39,294 European ancestry controls	19q13.32	19	45678134	GIPR	GIPR			2696			rs1800437-G	rs1800437		1800437	missense_variant	0	0.78	3e-14	13.522878745280337	(Obesity class I)	1.1	[NR]	Affymetrix, Illumina [~ 2800000] (imputed)	N
rs2071449	3e-14	up to 36,570 European ancestry men, 30,172 European ancestry women, 915 Filipino ancestry men, 735 Filipino ancestry women, 2,351 African-American/Afro-Caribbean ancestry men, 6,258 African-American/Afro-Caribbean ancestry women, 2,285 South Asian ancestry men, 506 South Asian ancestry women, 195 Seychellois ancestry men, 266 Seychellois ancestry women	Waist-to-hip ratio adjusted for body mass index	2016-02-04	25673412	Shungin D	2015-02-12	Nature	www.ncbi.nlm.nih.gov/pubmed/25673412	New genetic loci link adipose and insulin biology to body fat distribution.	Waist-to-hip ratio adjusted for body mass index	up to 56,910 European ancestry men, up to 86,570 European ancestry women	up to 36,570 European ancestry men, 30,172 European ancestry women, 915 Filipino ancestry men, 735 Filipino ancestry women, 2,351 African-American/Afro-Caribbean ancestry men, 6,258 African-American/Afro-Caribbean ancestry women, 2,285 South Asian ancestry men, 506 South Asian ancestry women, 195 Seychellois ancestry men, 266 Seychellois ancestry women	12q13.13	12	54034227	HOXC4, HOXC6	HOXC4, HOXC5			3221, 3222			rs2071449-A	rs2071449		2071449	intron_variant	0	0.3692	3e-14	13.522878745280337	(EA)	0.0276	[0.021-0.035] unit increase	Affymetrix, Illumina, Perlegen [up to 2542447] (imputed)	N
rs331	3e-14	Up to 2,700 individuals, Up to 2,000 European ancestry cardiovascular heart disease cases and controls	Lipid metabolism phenotypes	2013-09-24	19936222	Chasman DI	2009-11-20	PLoS Genet	www.ncbi.nlm.nih.gov/pubmed/19936222	Forty-three loci associated with plasma lipoprotein size, concentration, and cholesterol content in genome-wide analysis.	Lipid metabolism phenotypes	Up to 17,296 European ancestry female individuals	Up to 2,700 individuals, Up to 2,000 European ancestry cardiovascular heart disease cases and controls	8p21.3	8	19962894	LPL	LPL			4023			rs331-?	rs331		331	intron_variant	0	NR	3e-14	13.522878745280337	(HDL-C.assay, fasting)	1.51	[NR] unit increase	Illumina [335603]	N
rs3943077	3e-14	10,252 East Asian ancestry individuals	Adiponectin levels	2014-04-26	24105470	Wu Y	2013-10-14	Hum Mol Genet	www.ncbi.nlm.nih.gov/pubmed/24105470	A meta-analysis of genome-wide association studies for adiponectin levels in East Asians identifies a novel locus near WDR11-FGFR2.	Adiponectin levels	7,827 East Asian ancestry individuals	10,252 East Asian ancestry individuals	10q26.12	10	121185572	WDR11, FGFR2	LINC01153			101927889			rs3943077-A	rs3943077		3943077	non_coding_transcript_exon_variant	0	0.567	3e-14	13.522878745280337		0.07	[0.050-0.090] unit increase	Affymetrix, Illumina [~ 2500000] (imputed)	N
rs886424	3e-14	185 European ancestry cases, 340 European ancestry controls	Type 1 diabetes and autoimmune thyroid diseases	2016-02-04	25936594	Tomer Y	2015-04-27	J Autoimmun	www.ncbi.nlm.nih.gov/pubmed/25936594	Genome wide identification of new genes and pathways in patients with both autoimmune thyroiditis and type 1 diabetes.	Type 1 diabetes and autoimmune thyroid diseases	346 European ancestry cases, 727 European ancestry controls	185 European ancestry cases, 340 European ancestry controls	6p21.33	6	30814225	IER3, DDR1	LINC00243			401247			rs886424-A	rs886424		886424	non_coding_transcript_exon_variant	0	NR	3e-14	13.522878745280337		2.2107		Illumina [514008]	N
rs979012	3e-14	up to 36,570 European ancestry men, 30,172 European ancestry women, 915 Filipino ancestry men, 735 Filipino ancestry women, 2,351 African-American/Afro-Caribbean ancestry men, 6,258 African-American/Afro-Caribbean ancestry women, 2,285 South Asian ancestry men, 506 South Asian ancestry women, 195 Seychellois ancestry men, 266 Seychellois ancestry women	Waist-to-hip ratio adjusted for body mass index	2016-02-04	25673412	Shungin D	2015-02-12	Nature	www.ncbi.nlm.nih.gov/pubmed/25673412	New genetic loci link adipose and insulin biology to body fat distribution.	Waist-to-hip ratio adjusted for body mass index	up to 56,910 European ancestry men, up to 86,570 European ancestry women	up to 36,570 European ancestry men, 30,172 European ancestry women, 915 Filipino ancestry men, 735 Filipino ancestry women, 2,351 African-American/Afro-Caribbean ancestry men, 6,258 African-American/Afro-Caribbean ancestry women, 2,285 South Asian ancestry men, 506 South Asian ancestry women, 195 Seychellois ancestry men, 266 Seychellois ancestry women	20p12.3	20	6642727	BMP2	CASC20 - LOC105372516	101929244	105372516		114268	88064	rs979012-T	rs979012		979012	intergenic_variant	1	0.3425	3e-14	13.522878745280337	(EA)	0.0273	[0.02-0.034] unit increase	Affymetrix, Illumina, Perlegen [up to 2542447] (imputed)	N
rs979012	3e-14	up to 36,570 European ancestry men, 30,172 European ancestry women, 915 Filipino ancestry men, 735 Filipino ancestry women, 2,351 African-American/Afro-Caribbean ancestry men, 6,258 African-American/Afro-Caribbean ancestry women, 2,285 South Asian ancestry men, 506 South Asian ancestry women, 195 Seychellois ancestry men, 266 Seychellois ancestry women	Waist-to-hip ratio adjusted for body mass index	2016-02-04	25673412	Shungin D	2015-02-12	Nature	www.ncbi.nlm.nih.gov/pubmed/25673412	New genetic loci link adipose and insulin biology to body fat distribution.	Waist-to-hip ratio adjusted for body mass index	up to 56,910 European ancestry men, up to 86,570 European ancestry women	up to 36,570 European ancestry men, 30,172 European ancestry women, 915 Filipino ancestry men, 735 Filipino ancestry women, 2,351 African-American/Afro-Caribbean ancestry men, 6,258 African-American/Afro-Caribbean ancestry women, 2,285 South Asian ancestry men, 506 South Asian ancestry women, 195 Seychellois ancestry men, 266 Seychellois ancestry women	20p12.3	20	6642727	BMP2	CASC20 - LOC105372516	101929244	105372516		114268	88064	rs979012-T	rs979012		979012	intergenic_variant	1	0.3426	3e-14	13.522878745280337		0.0266	[0.02-0.033] unit increase	Affymetrix, Illumina, Perlegen [up to 2542447] (imputed)	N
rs17819328	4e-14	up to 36,570 European ancestry men, 30,172 European ancestry women, 915 Filipino ancestry men, 735 Filipino ancestry women, 2,351 African-American/Afro-Caribbean ancestry men, 6,258 African-American/Afro-Caribbean ancestry women, 2,285 South Asian ancestry men, 506 South Asian ancestry women, 195 Seychellois ancestry men, 266 Seychellois ancestry women	Waist-to-hip ratio adjusted for body mass index	2016-02-04	25673412	Shungin D	2015-02-12	Nature	www.ncbi.nlm.nih.gov/pubmed/25673412	New genetic loci link adipose and insulin biology to body fat distribution.	Waist-to-hip ratio adjusted for body mass index	up to 56,910 European ancestry men, up to 86,570 European ancestry women	up to 36,570 European ancestry men, 30,172 European ancestry women, 915 Filipino ancestry men, 735 Filipino ancestry women, 2,351 African-American/Afro-Caribbean ancestry men, 6,258 African-American/Afro-Caribbean ancestry women, 2,285 South Asian ancestry men, 506 South Asian ancestry women, 195 Seychellois ancestry men, 266 Seychellois ancestry women	3p25.2	3	12447843	PPARG	PPARG			5468			rs17819328-G	rs17819328		17819328	intergenic_variant	0	0.4277	4e-14	13.397940008672037	(women)	0.0348	[0.026-0.044] unit increase	Affymetrix, Illumina, Perlegen [up to 2542447] (imputed)	N
rs6813195	4e-14	21,491 European ancestry cases, 55,647 European ancestry controls	Type 2 diabetes	2014-10-23	24509480	Mahajan A	2014-02-09	Nat Genet	www.ncbi.nlm.nih.gov/pubmed/24509480	Genome-wide trans-ancestry meta-analysis provides insight into the genetic architecture of type 2 diabetes susceptibility.	Type 2 diabetes	12,171 European ancestry cases, 56,862 European ancestry controls, 6,952 East Asian ancestry cases, 11,865 East Asian ancestry controls, 5,561 South Asian ancestry cases, 14,458 South Asian ancestry controls, 1,804 Mexican ancestry cases, 779 Mexican ancestry controls	21,491 European ancestry cases, 55,647 European ancestry controls	4q31.3	4	152599323	TMEM154	LOC105377493 - RPS14P6	105377493	646737		45565	14501	rs6813195-C	rs6813195		6813195	intergenic_variant	1		4e-14	13.397940008672037		1.08	[1.06-1.10]	Affymetrix, Illumina [2500000] (imputed)	N
rs12708716	5e-14	3,598 sibling cases	Type 1 diabetes autoantibodies	2011-09-21	21829393	Plagnol V	2011-08-04	PLoS Genet	www.ncbi.nlm.nih.gov/pubmed/21829393	Genome-wide association analysis of autoantibody positivity in type 1 diabetes cases.	Type 1 diabetes autoantibodies	12,501 European ancestry cases	3,598 sibling cases	16p13.13	16	11086016	CLEC16A	CLEC16A			23274			rs12708716-G	rs12708716		12708716	intron_variant	0	NR	5e-14	13.301029995663981	(T1D)	1.2	[NR]	Affymetrix, Illumina [NR]	N
rs1470579	5e-14	24,416 East Asian ancestry cases, 13,985 East Asian ancestry controls	Type 2 diabetes	2014-03-11	23945395	Hara K	2013-08-14	Hum Mol Genet	www.ncbi.nlm.nih.gov/pubmed/23945395	Genome-wide association study identifies three novel loci for type 2 diabetes.	Type 2 diabetes	5,976 Japanese ancestry cases, 20,829 Japanese ancestry controls	24,416 East Asian ancestry cases, 13,985 East Asian ancestry controls	3q27.2	3	185811292	IGF2BP2	IGF2BP2			10644			rs1470579-C	rs1470579		1470579	intron_variant	0	0.34	5e-14	13.301029995663981		1.19	[1.14-1.24]	Illumina [6209637] (imputed)	N
[truncated: 1,573 more rows]

## Sheet: Diabetes SNPs GWAS CENTRAL
SNP_id	P_value	Primary_phenotype	Secondary_phenotype	RepAtt	RepSucc	Secondary_phenotype	Primary_phenotype	Entry#	1st_author	PubmedID	Chip	CaseSamples	ControlSamples	TotalSamples	AnalyzedSNPs	DiscoveryStudyDesign	Addl study design	RepAtt	RepSucc	DataAccess	URL for data access	DatePub	CorrAuth	Primary_phenotype	SNP_id	Table_id	P_value	Secondary_phenotype	Gene(s)	Imputed_assoc?	Pooled?	SNPmaps?	db128SNPID_usedInRetrieval	Chr	Position (Build36.2)	InRefGene	RefGenes <60kb from SNP	ClosestRefGene	DistanceFromClosestRefGene	2ndClosestRefGene	DistanceFrom2ndRefGene	InKnownGene	KnownGenes <60kb from SNP	ClosestKnownGene	DistanceFromClosestKnownGene	2ndClosestKnownGene	DistanceFrom2ndClosestKnownGene	Strand	Alleles
[truncated: 12,715 more rows]
[truncated: 6 more columns]

## Sheet: DbSNPs GWAS CENTRAL-NHGRI-EBI
SNPs_Ids	rs#	map	snp	chr	ctg	total	chr	ctg	ctg	ctg	ctg	chr	local	avg	s.e.	max	vali-	geno-	link	orig	upd	map	sus	clin	allele	GMAF
[truncated: 20,875 more rows]

[truncated: 3 more sheets: DIAGRAM GWAS-METABOCHIP, DIAGRAM TRANS-ETHNIC GWAS, OMIM Morbid map genes]
