# Supplementary material for: A type 2 diabetes disease module with a high collective influence for Cdk2 and PTPLAD1 is localized in endosomes
Source: PLoS One. 2018 Oct 9;13(10):e0205180. doi: 10.1371/journal.pone.0205180 (PMC6177195; doi:10.1371/journal.pone.0205180)
Supplement: S8 Table — (XLSX) [file pone.0205180.s013.xlsx]

## Sheet: All DAGS from GWAS CATALOG
db local loci	P-VALUE	dbSNPs	db local loci	P-VALUE	REPLICATION SAMPLE SIZE	DISEASE/TRAIT	DATE ADDED TO CATALOG	PUBMEDID	FIRST AUTHOR	DATE	JOURNAL	LINK	STUDY	DISEASE/TRAIT	INITIAL SAMPLE SIZE	REPLICATION SAMPLE SIZE	REGION	CHR_ID	CHR_POS	REPORTED GENE(S)	MAPPED_GENE	UPSTREAM_GENE_ID	DOWNSTREAM_GENE_ID	SNP_GENE_IDS	UPSTREAM_GENE_DISTANCE	DOWNSTREAM_GENE_DISTANCE	STRONGEST SNP-RISK ALLELE	SNPS	MERGED	SNP_ID_CURRENT	CONTEXT	INTERGENIC	RISK ALLELE FREQUENCY	P-VALUE	PVALUE_MLOG	P-VALUE (TEXT)	OR or BETA	95% CI (TEXT)	PLATFORM [SNPS PASSING QC]	CNV
ABCG8	2e-08	rs4299376	ABCG8	2e-08	Up to 2,700 individuals, Up to 2,000 European ancestry cardiovascular heart disease cases and controls	Lipid metabolism phenotypes	2013-09-24	19936222	Chasman DI	2009-11-20	PLoS Genet	www.ncbi.nlm.nih.gov/pubmed/19936222	Forty-three loci associated with plasma lipoprotein size, concentration, and cholesterol content in genome-wide analysis.	Lipid metabolism phenotypes	Up to 17,296 European ancestry female individuals	Up to 2,700 individuals, Up to 2,000 European ancestry cardiovascular heart disease cases and controls	2p21	2	43845437	ABCG8, ABCG5	ABCG8			64241			rs4299376-?	rs4299376		4299376	intron_variant	0	NR	2e-08	7.698970004336019	(LDL-C.assay, fasting)	2.595	[NR] unit increase	Illumina [335603]	N
ADCY3	1e-13	rs6545814	ADCY3	1e-13	53,215 East Asian ancestry results, 2,118 Malay ancestry individuals	Body mass index	2012-03-19	22344219	Wen W	2012-02-19	Nat Genet	www.ncbi.nlm.nih.gov/pubmed/22344219	Meta-analysis identifies common variants associated with body mass index in east Asians.	Body mass index	22,762 East Asian ancestry individuals, 2,522 Malay ancestry individuals, 2,431 Chinese, Malay and Asian Indian ancestry individuals	53,215 East Asian ancestry results, 2,118 Malay ancestry individuals	2p23.3	2	24908447	ADCY3, DNAJC27	ADCY3			109			rs6545814-G	rs6545814		6545814	intron_variant	0	0.45	1e-13	13.0		3.26	[1.77-4.75] % increase	Affymetrix, Illumina [2474474] (imputed)	N
ADCY3	1e-11	rs11676272	ADCY3	1e-11	3,918 European ancestry children and adolescents	Body mass index	2016-05-12	25953783	Warrington NM	2015-05-07	Int J Epidemiol	www.ncbi.nlm.nih.gov/pubmed/25953783	A genome-wide association study of body mass index across early life and childhood.	Body mass index	9,377 children and adolescents	3,918 European ancestry children and adolescents	2p23.3	2	24918669	ADCY3	ADCY3			109			rs11676272-A	rs11676272		11676272	missense_variant	0	0.514	1e-11	11.0	(age 8)	0.011	[0.0071-0.0149] unit decrease	Illumina [~ 2200000] (imputed)	N
ADCY3	1e-10	rs11676272	ADCY3	1e-10	3,918 European ancestry children and adolescents	Body mass index	2016-05-12	25953783	Warrington NM	2015-05-07	Int J Epidemiol	www.ncbi.nlm.nih.gov/pubmed/25953783	A genome-wide association study of body mass index across early life and childhood.	Body mass index	9,377 children and adolescents	3,918 European ancestry children and adolescents	2p23.3	2	24918669	ADCY3	ADCY3			109			rs11676272-A	rs11676272		11676272	missense_variant	0	0.514	1e-10	10.0	(age 1-17)			Illumina [~ 2200000] (imputed)	N
ADCY3	1e-10	rs6545814	ADCY3	1e-10	Up to 47,352 East Asian ancestry individuals	Body mass index	2014-11-27	24861553	Wen W	2014-05-26	Hum Mol Genet	www.ncbi.nlm.nih.gov/pubmed/24861553	Meta-analysis of genome-wide association studies in East Asian-ancestry populations identifies four new loci for body mass index.	Body mass index	82,438 East Asian ancestry individuals, 4,301 South East Asian ancestry individuals	Up to 47,352 East Asian ancestry individuals	2p23.3	2	24908447	ADCY3, RBJ	ADCY3			109			rs6545814-G	rs6545814		6545814	intron_variant	0	0.45	1e-10	10.0		0.0331	[0.023-0.043] unit increase	Affymetrix, Illumina [~ 2500000] (imputed)	N
ADCY3	4e-08	rs7586879	ADCY3	4e-08	27,661 African America/Afro-Caribbean individuals, 4,607 Sub-Saharan African ancestry individuals, 123,706 European ancestry inidividuals	Body mass index	2013-08-23	23583978	Monda KL	2013-04-14	Nat Genet	www.ncbi.nlm.nih.gov/pubmed/23583978	A meta-analysis identifies new loci associated with body mass index in individuals of African ancestry.	Body mass index	37,956 African American individuals, 1,188 Nigerian ancestry individuals	27,661 African America/Afro-Caribbean individuals, 4,607 Sub-Saharan African ancestry individuals, 123,706 European ancestry inidividuals	2p23.3	2	24894108	ADCY3	ADCY3			109			rs7586879-T	rs7586879		7586879	intron_variant	0	0.34	4e-08	7.3979400086720375	(AA and Sub-Saharan)	0.047	[0.029-0.065] unit increase	Affymetrix, Illumina [3283202] (imputed)	N
ADIPOQ	5e-44	rs182052	ADIPOQ	5e-44	10,536 European ancestry individuals	Adiponectin levels	2012-05-10	22479202	Dastani Z	2012-03-29	PLoS Genet	www.ncbi.nlm.nih.gov/pubmed/22479202	Novel loci for adiponectin levels and their influence on type 2 diabetes and metabolic traits: a multi-ethnic meta-analysis of 45,891 individuals.	Adiponectin levels	29,347 European ancestry individuals	10,536 European ancestry individuals	3q27.3	3	186842993	ADIPOQ	ADIPOQ			9370			rs182052-G	rs182052		182052	intron_variant	0	NR	5e-44	43.30102999566398		0.062	[NR] unit increase	Affymetrix, Illumina [NR] (imputed)	N
ADIPOQ	1e-41	rs17366568	ADIPOQ	1e-41	13,795 European ancestry individuals	Adiponectin levels	2010-01-13	20018283	Heid IM	2009-12-02	Atherosclerosis	www.ncbi.nlm.nih.gov/pubmed/20018283	Clear detection of ADIPOQ locus as the major gene for plasma adiponectin: results of genome-wide association analyses including 4659 European individuals.	Adiponectin levels	4,659 European ancestry individuals	13,795 European ancestry individuals	3q27.3	3	186852664	ADIPOQ	ADIPOQ-AS1, ADIPOQ			100874095, 9370			rs17366568-G	rs17366568		17366568	non_coding_transcript_exon_variant	0	0.89	1e-41	41.0		0.13	[NR] log(ug/ml) increase	Affymetrix, Illumina [2585854] (imputed)	N
ALDH2	3e-11	rs671	ALDH2	3e-11	Up to 47,352 East Asian ancestry individuals	Body mass index	2014-11-27	24861553	Wen W	2014-05-26	Hum Mol Genet	www.ncbi.nlm.nih.gov/pubmed/24861553	Meta-analysis of genome-wide association studies in East Asian-ancestry populations identifies four new loci for body mass index.	Body mass index	82,438 East Asian ancestry individuals, 4,301 South East Asian ancestry individuals	Up to 47,352 East Asian ancestry individuals	12q24.12	12	111803962	ALDH2	ALDH2			217			rs671-G	rs671		671	missense_variant	0	0.76	3e-11	10.522878745280337		0.0378	[0.027-0.049] unit increase	Affymetrix, Illumina [~ 2500000] (imputed)	N
APOB	4e-64	rs676210	APOB	4e-64	Up to 2,700 individuals, Up to 2,000 European ancestry cardiovascular heart disease cases and controls	Lipid metabolism phenotypes	2013-09-24	19936222	Chasman DI	2009-11-20	PLoS Genet	www.ncbi.nlm.nih.gov/pubmed/19936222	Forty-three loci associated with plasma lipoprotein size, concentration, and cholesterol content in genome-wide analysis.	Lipid metabolism phenotypes	Up to 17,296 European ancestry female individuals	Up to 2,700 individuals, Up to 2,000 European ancestry cardiovascular heart disease cases and controls	2p24.1	2	21008652	APOB	APOB			338			rs676210-?	rs676210		676210	missense_variant	0	NR	4e-64	63.39794000867204	(VLDL.small, whole)	4.219	[NR] unit decrease	Illumina [335603]	N
APOB	9e-56	rs676210	APOB	9e-56	Up to 2,700 individuals, Up to 2,000 European ancestry cardiovascular heart disease cases and controls	Lipid metabolism phenotypes	2013-09-24	19936222	Chasman DI	2009-11-20	PLoS Genet	www.ncbi.nlm.nih.gov/pubmed/19936222	Forty-three loci associated with plasma lipoprotein size, concentration, and cholesterol content in genome-wide analysis.	Lipid metabolism phenotypes	Up to 17,296 European ancestry female individuals	Up to 2,700 individuals, Up to 2,000 European ancestry cardiovascular heart disease cases and controls	2p24.1	2	21008652	APOB	APOB			338			rs676210-?	rs676210		676210	missense_variant	0	NR	9e-56	55.045757490560675	(VLDL.total, whole)	6.384	[NR] unit decrease	Illumina [335603]	N
APOB	5e-42	rs673548	APOB	5e-42	Up to 2,700 individuals, Up to 2,000 European ancestry cardiovascular heart disease cases and controls	Lipid metabolism phenotypes	2013-09-24	19936222	Chasman DI	2009-11-20	PLoS Genet	www.ncbi.nlm.nih.gov/pubmed/19936222	Forty-three loci associated with plasma lipoprotein size, concentration, and cholesterol content in genome-wide analysis.	Lipid metabolism phenotypes	Up to 17,296 European ancestry female individuals	Up to 2,700 individuals, Up to 2,000 European ancestry cardiovascular heart disease cases and controls	2p24.1	2	21014672	APOB	APOB			338			rs673548-?	rs673548		673548	intron_variant	0	NR	5e-42	41.30102999566398	(VLDL.total, fasting)	6.624	[NR] unit decrease	Illumina [335603]	N
APOB	6e-25	rs1367117	APOB	6e-25	Up to 2,700 individuals, Up to 2,000 European ancestry cardiovascular heart disease cases and controls	Lipid metabolism phenotypes	2013-09-24	19936222	Chasman DI	2009-11-20	PLoS Genet	www.ncbi.nlm.nih.gov/pubmed/19936222	Forty-three loci associated with plasma lipoprotein size, concentration, and cholesterol content in genome-wide analysis.	Lipid metabolism phenotypes	Up to 17,296 European ancestry female individuals	Up to 2,700 individuals, Up to 2,000 European ancestry cardiovascular heart disease cases and controls	2p24.1	2	21041028	APOB	APOB			338			rs1367117-?	rs1367117		1367117	missense_variant	0	NR	6e-25	24.221848749616356	(LDL-C.assay, whole)	4.027	[NR] unit increase	Illumina [335603]	N
APOB	2e-17	rs1367117	APOB	2e-17	Up to 2,700 individuals, Up to 2,000 European ancestry cardiovascular heart disease cases and controls	Lipid metabolism phenotypes	2013-09-24	19936222	Chasman DI	2009-11-20	PLoS Genet	www.ncbi.nlm.nih.gov/pubmed/19936222	Forty-three loci associated with plasma lipoprotein size, concentration, and cholesterol content in genome-wide analysis.	Lipid metabolism phenotypes	Up to 17,296 European ancestry female individuals	Up to 2,700 individuals, Up to 2,000 European ancestry cardiovascular heart disease cases and controls	2p24.1	2	21041028	APOB	APOB			338			rs1367117-?	rs1367117		1367117	missense_variant	0	NR	2e-17	16.69897000433602	(LDL-C.assay, fasting)	3.916	[NR] unit increase	Illumina [335603]	N
APOB	4e-10	rs673548	APOB	4e-10	Up to 2,700 individuals, Up to 2,000 European ancestry cardiovascular heart disease cases and controls	Lipid metabolism phenotypes	2013-09-24	19936222	Chasman DI	2009-11-20	PLoS Genet	www.ncbi.nlm.nih.gov/pubmed/19936222	Forty-three loci associated with plasma lipoprotein size, concentration, and cholesterol content in genome-wide analysis.	Lipid metabolism phenotypes	Up to 17,296 European ancestry female individuals	Up to 2,700 individuals, Up to 2,000 European ancestry cardiovascular heart disease cases and controls	2p24.1	2	21014672	APOB	APOB			338			rs673548-?	rs673548		673548	intron_variant	0	NR	4e-10	9.397940008672037	(TG.assay, whole)	0.041	[NR] unit decrease	Illumina [335603]	N
APOB	2e-09	rs676210	APOB	2e-09	Up to 2,700 individuals, Up to 2,000 European ancestry cardiovascular heart disease cases and controls	Lipid metabolism phenotypes	2013-09-24	19936222	Chasman DI	2009-11-20	PLoS Genet	www.ncbi.nlm.nih.gov/pubmed/19936222	Forty-three loci associated with plasma lipoprotein size, concentration, and cholesterol content in genome-wide analysis.	Lipid metabolism phenotypes	Up to 17,296 European ancestry female individuals	Up to 2,700 individuals, Up to 2,000 European ancestry cardiovascular heart disease cases and controls	2p24.1	2	21008652	APOB	APOB			338			rs676210-?	rs676210		676210	missense_variant	0	NR	2e-09	8.698970004336019	(TG.assay, fasting)	0.047	[NR] unit decrease	Illumina [335603]	N
ATP2A1	3e-25	rs3888190	ATP2A1	3e-25	up to 48,274 European ancestry male individuals, up to 39,864 European ancestry female individuals, 2,441 African American or Afro-Caribbean male individuals, 6,314 African American or Afro-Caribbean female individuals, 919 Filipino male individuals, 828 Filipino female individuals, 205 Seychelles male individuals, 287 Seychelles female individuals, 2,964 South Asian ancestry male individuals, 65…	Body mass index	2016-01-27	25673413	Locke AE	2015-02-12	Nature	www.ncbi.nlm.nih.gov/pubmed/25673413	Genetic studies of body mass index yield new insights for obesity biology.	Body mass index	up to 104,666 European ancestry male individuals, up to 132,115 European ancestry female individuals, 370 African American male individuals, 517 African American female individuals, 512 Hispanic male individuals, 764 Hispanic female individuals	up to 48,274 European ancestry male individuals, up to 39,864 European ancestry female individuals, 2,441 African American or Afro-Caribbean male individuals, 6,314 African American or Afro-Caribbean female individuals, 919 Filipino male individuals, 828 Filipino female individuals, 205 Seychelles male individuals, 287 Seychelles female individuals, 2,964 South Asian ancestry male individuals, 65…	16p11.2	16	28878165	ATP2A1	SH2B1 - ATP2A1	25970	487		3952	323	rs3888190-A	rs3888190		3888190	upstream_gene_variant	1	0.397	3e-25	24.522878745280337		0.031	[0.025-0.037] kg/m2 increase	Affymetrix, Illumina [2550021]	N
ATP2A1	3e-23	rs3888190	ATP2A1	3e-23	up to 48,274 European ancestry male individuals, up to 39,864 European ancestry female individuals, 2,441 African American or Afro-Caribbean male individuals, 6,314 African American or Afro-Caribbean female individuals, 919 Filipino male individuals, 828 Filipino female individuals, 205 Seychelles male individuals, 287 Seychelles female individuals, 2,964 South Asian ancestry male individuals, 65…	Body mass index	2016-01-27	25673413	Locke AE	2015-02-12	Nature	www.ncbi.nlm.nih.gov/pubmed/25673413	Genetic studies of body mass index yield new insights for obesity biology.	Body mass index	up to 104,666 European ancestry male individuals, up to 132,115 European ancestry female individuals, 370 African American male individuals, 517 African American female individuals, 512 Hispanic male individuals, 764 Hispanic female individuals	up to 48,274 European ancestry male individuals, up to 39,864 European ancestry female individuals, 2,441 African American or Afro-Caribbean male individuals, 6,314 African American or Afro-Caribbean female individuals, 919 Filipino male individuals, 828 Filipino female individuals, 205 Seychelles male individuals, 287 Seychelles female individuals, 2,964 South Asian ancestry male individuals, 65…	16p11.2	16	28878165	ATP2A1	SH2B1 - ATP2A1	25970	487		3952	323	rs3888190-A	rs3888190		3888190	upstream_gene_variant	1	0.403	3e-23	22.522878745280337	(EA)	0.031	[0.025-0.037] kg/m2 increase	Affymetrix, Illumina [2550021]	N
ATP2A1	1e-17	rs3888190	ATP2A1	1e-17	up to 48,274 European ancestry male individuals, up to 39,864 European ancestry female individuals, 2,441 African American or Afro-Caribbean male individuals, 6,314 African American or Afro-Caribbean female individuals, 919 Filipino male individuals, 828 Filipino female individuals, 205 Seychelles male individuals, 287 Seychelles female individuals, 2,964 South Asian ancestry male individuals, 65…	Body mass index	2016-01-27	25673413	Locke AE	2015-02-12	Nature	www.ncbi.nlm.nih.gov/pubmed/25673413	Genetic studies of body mass index yield new insights for obesity biology.	Body mass index	up to 104,666 European ancestry male individuals, up to 132,115 European ancestry female individuals, 370 African American male individuals, 517 African American female individuals, 512 Hispanic male individuals, 764 Hispanic female individuals	up to 48,274 European ancestry male individuals, up to 39,864 European ancestry female individuals, 2,441 African American or Afro-Caribbean male individuals, 6,314 African American or Afro-Caribbean female individuals, 919 Filipino male individuals, 828 Filipino female individuals, 205 Seychelles male individuals, 287 Seychelles female individuals, 2,964 South Asian ancestry male individuals, 65…	16p11.2	16	28878165	ATP2A1	SH2B1 - ATP2A1	25970	487		3952	323	rs3888190-A	rs3888190		3888190	upstream_gene_variant	1	0.402	1e-17	17.0	(EA, men)	0.035	[0.027-0.043] kg/m2 increase	Affymetrix, Illumina [2550021]	N
ATP2A1	4e-12	rs3888190	ATP2A1	4e-12	up to 48,274 European ancestry male individuals, up to 39,864 European ancestry female individuals, 2,441 African American or Afro-Caribbean male individuals, 6,314 African American or Afro-Caribbean female individuals, 919 Filipino male individuals, 828 Filipino female individuals, 205 Seychelles male individuals, 287 Seychelles female individuals, 2,964 South Asian ancestry male individuals, 65…	Body mass index	2016-01-27	25673413	Locke AE	2015-02-12	Nature	www.ncbi.nlm.nih.gov/pubmed/25673413	Genetic studies of body mass index yield new insights for obesity biology.	Body mass index	up to 104,666 European ancestry male individuals, up to 132,115 European ancestry female individuals, 370 African American male individuals, 517 African American female individuals, 512 Hispanic male individuals, 764 Hispanic female individuals	up to 48,274 European ancestry male individuals, up to 39,864 European ancestry female individuals, 2,441 African American or Afro-Caribbean male individuals, 6,314 African American or Afro-Caribbean female individuals, 919 Filipino male individuals, 828 Filipino female individuals, 205 Seychelles male individuals, 287 Seychelles female individuals, 2,964 South Asian ancestry male individuals, 65…	16p11.2	16	28878165	ATP2A1	SH2B1 - ATP2A1	25970	487		3952	323	rs3888190-A	rs3888190		3888190	upstream_gene_variant	1	0.403	4e-12	11.397940008672037	(EA, women)	0.028	[0.02-0.035] kg/m2 increase	Affymetrix, Illumina [2550021]	N
BCL2L15	2e-11	rs2358994	BCL2L15	2e-11	185 European ancestry cases, 340 European ancestry controls	Type 1 diabetes and autoimmune thyroid diseases	2016-02-04	25936594	Tomer Y	2015-04-27	J Autoimmun	www.ncbi.nlm.nih.gov/pubmed/25936594	Genome wide identification of new genes and pathways in patients with both autoimmune thyroiditis and type 1 diabetes.	Type 1 diabetes and autoimmune thyroid diseases	346 European ancestry cases, 727 European ancestry controls	185 European ancestry cases, 340 European ancestry controls	1p13.2	1	113886839	BCL2L15	AP4B1-AS1, BCL2L15			100287722, 440603			rs2358994-A	rs2358994		2358994	intron_variant	0	NR	2e-11	10.698970004336019		1.8688		Illumina [514008]	N
BDNF	7e-30	rs11030104	BDNF	7e-30	up to 48,274 European ancestry male individuals, up to 39,864 European ancestry female individuals, 2,441 African American or Afro-Caribbean male individuals, 6,314 African American or Afro-Caribbean female individuals, 919 Filipino male individuals, 828 Filipino female individuals, 205 Seychelles male individuals, 287 Seychelles female individuals, 2,964 South Asian ancestry male individuals, 65…	Body mass index	2016-01-27	25673413	Locke AE	2015-02-12	Nature	www.ncbi.nlm.nih.gov/pubmed/25673413	Genetic studies of body mass index yield new insights for obesity biology.	Body mass index	up to 104,666 European ancestry male individuals, up to 132,115 European ancestry female individuals, 370 African American male individuals, 517 African American female individuals, 512 Hispanic male individuals, 764 Hispanic female individuals	up to 48,274 European ancestry male individuals, up to 39,864 European ancestry female individuals, 2,441 African American or Afro-Caribbean male individuals, 6,314 African American or Afro-Caribbean female individuals, 919 Filipino male individuals, 828 Filipino female individuals, 205 Seychelles male individuals, 287 Seychelles female individuals, 2,964 South Asian ancestry male individuals, 65…	11p14.1	11	27662970	BDNF	BDNF-AS, BDNF			497258, 627			rs11030104-A	rs11030104		11030104	intron_variant	0	0.791	7e-30	29.154901959985743		0.042	[0.034-0.049] kg/m2 increase	Affymetrix, Illumina [2550021]	N
BDNF	6e-28	rs11030104	BDNF	6e-28	up to 48,274 European ancestry male individuals, up to 39,864 European ancestry female individuals, 2,441 African American or Afro-Caribbean male individuals, 6,314 African American or Afro-Caribbean female individuals, 919 Filipino male individuals, 828 Filipino female individuals, 205 Seychelles male individuals, 287 Seychelles female individuals, 2,964 South Asian ancestry male individuals, 65…	Body mass index	2016-01-27	25673413	Locke AE	2015-02-12	Nature	www.ncbi.nlm.nih.gov/pubmed/25673413	Genetic studies of body mass index yield new insights for obesity biology.	Body mass index	up to 104,666 European ancestry male individuals, up to 132,115 European ancestry female individuals, 370 African American male individuals, 517 African American female individuals, 512 Hispanic male individuals, 764 Hispanic female individuals	up to 48,274 European ancestry male individuals, up to 39,864 European ancestry female individuals, 2,441 African American or Afro-Caribbean male individuals, 6,314 African American or Afro-Caribbean female individuals, 919 Filipino male individuals, 828 Filipino female individuals, 205 Seychelles male individuals, 287 Seychelles female individuals, 2,964 South Asian ancestry male individuals, 65…	11p14.1	11	27662970	BDNF	BDNF-AS, BDNF			497258, 627			rs11030104-A	rs11030104		11030104	intron_variant	0	0.792	6e-28	27.221848749616356	(EA)	0.041	[0.034-0.049] kg/m2 increase	Affymetrix, Illumina [2550021]	N
BDNF	5e-26	rs10767664	BDNF	5e-26	Up to 125,931 European ancestry individuals	Body mass index	2010-11-17	20935630	Speliotes EK	2010-10-10	Nat Genet	www.ncbi.nlm.nih.gov/pubmed/20935630	Association analyses of 249,796 individuals reveal 18 new loci associated with body mass index.	Body mass index	Up to 123,865 European ancestry individuals	Up to 125,931 European ancestry individuals	11p14.1	11	27704439	BDNF	BDNF			627			rs10767664-A	rs10767664		10767664	intron_variant	0	0.78	5e-26	25.30102999566398		0.19	[0.13-0.25] kg/m2 increase	Affymetrix, Illumina, Perlegen [~ 2800000] (imputed)	N
BDNF	3e-22	rs2030323	BDNF	3e-22	65,332 European ancestry overweight individuals, 22,373 European ancestry class I obese individuals, 5,476 European ancestry class II obese individuals, 1,162 European ancestry class III obese individuals, up to 39,294 European ancestry controls	Obesity	2013-09-12	23563607	Berndt SI	2013-04-07	Nat Genet	www.ncbi.nlm.nih.gov/pubmed/23563607	Genome-wide meta-analysis identifies 11 new loci for anthropometric traits and provides insights into genetic architecture.	Obesity	93,015 European ancestry overweight individuals, 32,858 European ancestry class I obese individuals, 9,889 European ancestry class II obese individuals, 2,896 European ancestry class III obese individuals, up to 65,840 European ancestry controls	65,332 European ancestry overweight individuals, 22,373 European ancestry class I obese individuals, 5,476 European ancestry class II obese individuals, 1,162 European ancestry class III obese individuals, up to 39,294 European ancestry controls	11p14.1	11	27706992	BDNF	BDNF			627			rs2030323-C	rs2030323		2030323	intron_variant	0	0.79	3e-22	21.522878745280337	(Obesity class I)	1.12	[NR]	Affymetrix, Illumina [~ 2800000] (imputed)	N
BDNF	2e-20	rs11030104	BDNF	2e-20	Up to 47,352 East Asian ancestry individuals	Body mass index	2014-11-27	24861553	Wen W	2014-05-26	Hum Mol Genet	www.ncbi.nlm.nih.gov/pubmed/24861553	Meta-analysis of genome-wide association studies in East Asian-ancestry populations identifies four new loci for body mass index.	Body mass index	82,438 East Asian ancestry individuals, 4,301 South East Asian ancestry individuals	Up to 47,352 East Asian ancestry individuals	11p14.1	11	27662970	BDNF	BDNF-AS, BDNF			497258, 627			rs11030104-A	rs11030104		11030104	intron_variant	0	0.55	2e-20	19.69897000433602		0.0478	[0.038-0.058] unit increase	Affymetrix, Illumina [~ 2500000] (imputed)	N
BDNF	5e-19	rs11030104	BDNF	5e-19	up to 48,274 European ancestry male individuals, up to 39,864 European ancestry female individuals, 2,441 African American or Afro-Caribbean male individuals, 6,314 African American or Afro-Caribbean female individuals, 919 Filipino male individuals, 828 Filipino female individuals, 205 Seychelles male individuals, 287 Seychelles female individuals, 2,964 South Asian ancestry male individuals, 65…	Body mass index	2016-01-27	25673413	Locke AE	2015-02-12	Nature	www.ncbi.nlm.nih.gov/pubmed/25673413	Genetic studies of body mass index yield new insights for obesity biology.	Body mass index	up to 104,666 European ancestry male individuals, up to 132,115 European ancestry female individuals, 370 African American male individuals, 517 African American female individuals, 512 Hispanic male individuals, 764 Hispanic female individuals	up to 48,274 European ancestry male individuals, up to 39,864 European ancestry female individuals, 2,441 African American or Afro-Caribbean male individuals, 6,314 African American or Afro-Caribbean female individuals, 919 Filipino male individuals, 828 Filipino female individuals, 205 Seychelles male individuals, 287 Seychelles female individuals, 2,964 South Asian ancestry male individuals, 65…	11p14.1	11	27662970	BDNF	BDNF-AS, BDNF			497258, 627			rs11030104-A	rs11030104		11030104	intron_variant	0	0.792	5e-19	18.30102999566398	(EA, men)	0.045	[0.035-0.054] kg/m2 increase	Affymetrix, Illumina [2550021]	N
BDNF	5e-17	rs2030323	BDNF	5e-17	65,332 European ancestry overweight individuals, 22,373 European ancestry class I obese individuals, 5,476 European ancestry class II obese individuals, 1,162 European ancestry class III obese individuals, up to 39,294 European ancestry controls	Obesity	2013-09-12	23563607	Berndt SI	2013-04-07	Nat Genet	www.ncbi.nlm.nih.gov/pubmed/23563607	Genome-wide meta-analysis identifies 11 new loci for anthropometric traits and provides insights into genetic architecture.	Obesity	93,015 European ancestry overweight individuals, 32,858 European ancestry class I obese individuals, 9,889 European ancestry class II obese individuals, 2,896 European ancestry class III obese individuals, up to 65,840 European ancestry controls	65,332 European ancestry overweight individuals, 22,373 European ancestry class I obese individuals, 5,476 European ancestry class II obese individuals, 1,162 European ancestry class III obese individuals, up to 39,294 European ancestry controls	11p14.1	11	27706992	BDNF	BDNF			627			rs2030323-C	rs2030323		2030323	intron_variant	0	0.79	5e-17	16.30102999566398	(Overweight)	1.07	[NR]	Affymetrix, Illumina [~ 2800000] (imputed)	N
BDNF	4e-16	rs2030323	BDNF	4e-16	35,625 East Asian ancestry individuals	Body mass index	2012-03-23	22344221	Okada Y	2012-02-19	Nat Genet	www.ncbi.nlm.nih.gov/pubmed/22344221	Common variants at CDKAL1 and KLF9 are associated with body mass index in east Asian populations.	Body mass index	26,620 Japanese ancestry individuals	35,625 East Asian ancestry individuals	11p14.1	11	27706992	BDNF	BDNF			627			rs2030323-C	rs2030323		2030323	intron_variant	0	0.60	4e-16	15.397940008672037		0.046	[0.034-0.058] unit increase	Illumina [2178018] (imputed)	N
BDNF	2e-15	rs11030104	BDNF	2e-15	up to 48,274 European ancestry male individuals, up to 39,864 European ancestry female individuals, 2,441 African American or Afro-Caribbean male individuals, 6,314 African American or Afro-Caribbean female individuals, 919 Filipino male individuals, 828 Filipino female individuals, 205 Seychelles male individuals, 287 Seychelles female individuals, 2,964 South Asian ancestry male individuals, 65…	Body mass index	2016-01-27	25673413	Locke AE	2015-02-12	Nature	www.ncbi.nlm.nih.gov/pubmed/25673413	Genetic studies of body mass index yield new insights for obesity biology.	Body mass index	up to 104,666 European ancestry male individuals, up to 132,115 European ancestry female individuals, 370 African American male individuals, 517 African American female individuals, 512 Hispanic male individuals, 764 Hispanic female individuals	up to 48,274 European ancestry male individuals, up to 39,864 European ancestry female individuals, 2,441 African American or Afro-Caribbean male individuals, 6,314 African American or Afro-Caribbean female individuals, 919 Filipino male individuals, 828 Filipino female individuals, 205 Seychelles male individuals, 287 Seychelles female individuals, 2,964 South Asian ancestry male individuals, 65…	11p14.1	11	27662970	BDNF	BDNF-AS, BDNF			497258, 627			rs11030104-A	rs11030104		11030104	intron_variant	0	0.792	2e-15	14.698970004336019	(EA, women)	0.038	[0.029-0.048] kg/m2 increase	Affymetrix, Illumina [2550021]	N
BDNF	6e-11	rs2030323	BDNF	6e-11	65,332 European ancestry overweight individuals, 22,373 European ancestry class I obese individuals, 5,476 European ancestry class II obese individuals, 1,162 European ancestry class III obese individuals, up to 39,294 European ancestry controls	Obesity	2013-09-12	23563607	Berndt SI	2013-04-07	Nat Genet	www.ncbi.nlm.nih.gov/pubmed/23563607	Genome-wide meta-analysis identifies 11 new loci for anthropometric traits and provides insights into genetic architecture.	Obesity	93,015 European ancestry overweight individuals, 32,858 European ancestry class I obese individuals, 9,889 European ancestry class II obese individuals, 2,896 European ancestry class III obese individuals, up to 65,840 European ancestry controls	65,332 European ancestry overweight individuals, 22,373 European ancestry class I obese individuals, 5,476 European ancestry class II obese individuals, 1,162 European ancestry class III obese individuals, up to 39,294 European ancestry controls	11p14.1	11	27706992	BDNF	BDNF			627			rs2030323-C	rs2030323		2030323	intron_variant	0	0.79	6e-11	10.221848749616356	(Obesity class II)	1.13	[NR]	Affymetrix, Illumina [~ 2800000] (imputed)	N
BDNF	5e-10	rs6265	BDNF	5e-10	Up to 11,036 European ancestry individuals, 32,615 individuals	Body mass index	2009-01-15	19079260	Thorleifsson G	2008-12-14	Nat Genet	www.ncbi.nlm.nih.gov/pubmed/19079260	Genome-wide association yields new sequence variants at seven loci that associate with measures of obesity.	Body mass index	72,598 European ancestry individuals, 1,160 African American individuals	Up to 11,036 European ancestry individuals, 32,615 individuals	11p14.1	11	27658369	BDNF	BDNF, BDNF-AS			627, 497258			rs6265-G	rs6265		6265	missense_variant	0	0.85	5e-10	9.301029995663981		4.58	[3.07-6.09] % SD increase	Illumina [305846]	N
BDNF	6e-10	rs2030323	BDNF	6e-10	4,900 European ancestry high body mass index individuals, 4,891 European ancestry low body mass index individuals	Body mass index	2013-09-12	23563607	Berndt SI	2013-04-07	Nat Genet	www.ncbi.nlm.nih.gov/pubmed/23563607	Genome-wide meta-analysis identifies 11 new loci for anthropometric traits and provides insights into genetic architecture.	Body mass index	7,962 European ancestry high body mass index individuals, 8,106 European ancestry low body mass index individuals	4,900 European ancestry high body mass index individuals, 4,891 European ancestry low body mass index individuals	11p14.1	11	27706992	BDNF	BDNF			627			rs2030323-C	rs2030323		2030323	intron_variant	0	0.79	6e-10	9.221848749616356		1.18	[NR]	Affymetrix, Illumina [~ 2800000] (imputed)	N
CETP	3e-93	rs1800775	CETP	3e-93	Up to 2,700 individuals, Up to 2,000 European ancestry cardiovascular heart disease cases and controls	Lipid metabolism phenotypes	2013-09-24	19936222	Chasman DI	2009-11-20	PLoS Genet	www.ncbi.nlm.nih.gov/pubmed/19936222	Forty-three loci associated with plasma lipoprotein size, concentration, and cholesterol content in genome-wide analysis.	Lipid metabolism phenotypes	Up to 17,296 European ancestry female individuals	Up to 2,700 individuals, Up to 2,000 European ancestry cardiovascular heart disease cases and controls	16q13	16	56961324	CETP	HERPUD1 - CETP	9709	1071		17443	599	rs1800775-?	rs1800775		1800775	upstream_gene_variant	1	NR	3e-93	92.52287874528034	(HDL-C.assay, whole)	3.096	[NR] unit increase	Illumina [335603]	N
CETP	5e-87	rs1800775	CETP	5e-87	Up to 2,700 individuals, Up to 2,000 European ancestry cardiovascular heart disease cases and controls	Lipid metabolism phenotypes	2013-09-24	19936222	Chasman DI	2009-11-20	PLoS Genet	www.ncbi.nlm.nih.gov/pubmed/19936222	Forty-three loci associated with plasma lipoprotein size, concentration, and cholesterol content in genome-wide analysis.	Lipid metabolism phenotypes	Up to 17,296 European ancestry female individuals	Up to 2,700 individuals, Up to 2,000 European ancestry cardiovascular heart disease cases and controls	16q13	16	56961324	CETP	HERPUD1 - CETP	9709	1071		17443	599	rs1800775-?	rs1800775		1800775	upstream_gene_variant	1	NR	5e-87	86.30102999566398	(HDL.large, whole)	0.729	[NR] unit increase	Illumina [335603]	N
CETP	1e-81	rs1800775	CETP	1e-81	Up to 2,700 individuals, Up to 2,000 European ancestry cardiovascular heart disease cases and controls	Lipid metabolism phenotypes	2013-09-24	19936222	Chasman DI	2009-11-20	PLoS Genet	www.ncbi.nlm.nih.gov/pubmed/19936222	Forty-three loci associated with plasma lipoprotein size, concentration, and cholesterol content in genome-wide analysis.	Lipid metabolism phenotypes	Up to 17,296 European ancestry female individuals	Up to 2,700 individuals, Up to 2,000 European ancestry cardiovascular heart disease cases and controls	16q13	16	56961324	CETP	HERPUD1 - CETP	9709	1071		17443	599	rs1800775-?	rs1800775		1800775	upstream_gene_variant	1	NR	1e-81	81.0	(HDL-C.by.NMR, whole)	2.658	[NR] unit increase	Illumina [335603]	N
CETP	8e-78	rs1800775	CETP	8e-78	Up to 2,700 individuals, Up to 2,000 European ancestry cardiovascular heart disease cases and controls	Lipid metabolism phenotypes	2013-09-24	19936222	Chasman DI	2009-11-20	PLoS Genet	www.ncbi.nlm.nih.gov/pubmed/19936222	Forty-three loci associated with plasma lipoprotein size, concentration, and cholesterol content in genome-wide analysis.	Lipid metabolism phenotypes	Up to 17,296 European ancestry female individuals	Up to 2,700 individuals, Up to 2,000 European ancestry cardiovascular heart disease cases and controls	16q13	16	56961324	CETP	HERPUD1 - CETP	9709	1071		17443	599	rs1800775-?	rs1800775		1800775	upstream_gene_variant	1	NR	8e-78	77.09691001300806	(HDL.mean.size, whole)	0.086	[NR] unit increase	Illumina [335603]	N
CETP	1e-66	rs1532624	CETP	1e-66	Up to 2,700 individuals, Up to 2,000 European ancestry cardiovascular heart disease cases and controls	Lipid metabolism phenotypes	2013-09-24	19936222	Chasman DI	2009-11-20	PLoS Genet	www.ncbi.nlm.nih.gov/pubmed/19936222	Forty-three loci associated with plasma lipoprotein size, concentration, and cholesterol content in genome-wide analysis.	Lipid metabolism phenotypes	Up to 17,296 European ancestry female individuals	Up to 2,700 individuals, Up to 2,000 European ancestry cardiovascular heart disease cases and controls	16q13	16	56971567	CETP	CETP			1071			rs1532624-?	rs1532624		1532624	intron_variant	0	NR	1e-66	66.0	(HDL-C.assay, fasting)	3.094	[NR] unit increase	Illumina [335603]	N
CETP	2e-59	rs1800775	CETP	2e-59	Up to 2,700 individuals, Up to 2,000 European ancestry cardiovascular heart disease cases and controls	Lipid metabolism phenotypes	2013-09-24	19936222	Chasman DI	2009-11-20	PLoS Genet	www.ncbi.nlm.nih.gov/pubmed/19936222	Forty-three loci associated with plasma lipoprotein size, concentration, and cholesterol content in genome-wide analysis.	Lipid metabolism phenotypes	Up to 17,296 European ancestry female individuals	Up to 2,700 individuals, Up to 2,000 European ancestry cardiovascular heart disease cases and controls	16q13	16	56961324	CETP	HERPUD1 - CETP	9709	1071		17443	599	rs1800775-?	rs1800775		1800775	upstream_gene_variant	1	NR	2e-59	58.69897000433602	(HDL.large, fasting)	0.703	[NR] unit increase	Illumina [335603]	N
CETP	3e-55	rs1532624	CETP	3e-55	Up to 2,700 individuals, Up to 2,000 European ancestry cardiovascular heart disease cases and controls	Lipid metabolism phenotypes	2013-09-24	19936222	Chasman DI	2009-11-20	PLoS Genet	www.ncbi.nlm.nih.gov/pubmed/19936222	Forty-three loci associated with plasma lipoprotein size, concentration, and cholesterol content in genome-wide analysis.	Lipid metabolism phenotypes	Up to 17,296 European ancestry female individuals	Up to 2,700 individuals, Up to 2,000 European ancestry cardiovascular heart disease cases and controls	16q13	16	56971567	CETP	CETP			1071			rs1532624-?	rs1532624		1532624	intron_variant	0	NR	3e-55	54.52287874528034	(HDL-C.by.NMR, fasting)	2.608	[NR] unit increase	Illumina [335603]	N
CETP	1e-53	rs1800775	CETP	1e-53	Up to 2,700 individuals, Up to 2,000 European ancestry cardiovascular heart disease cases and controls	Lipid metabolism phenotypes	2013-09-24	19936222	Chasman DI	2009-11-20	PLoS Genet	www.ncbi.nlm.nih.gov/pubmed/19936222	Forty-three loci associated with plasma lipoprotein size, concentration, and cholesterol content in genome-wide analysis.	Lipid metabolism phenotypes	Up to 17,296 European ancestry female individuals	Up to 2,700 individuals, Up to 2,000 European ancestry cardiovascular heart disease cases and controls	16q13	16	56961324	CETP	HERPUD1 - CETP	9709	1071		17443	599	rs1800775-?	rs1800775		1800775	upstream_gene_variant	1	NR	1e-53	53.0	(HDL.mean.size, fasting)	0.084	[NR] unit increase	Illumina [335603]	N
CETP	1e-39	rs1532624	CETP	1e-39	Up to 2,700 individuals, Up to 2,000 European ancestry cardiovascular heart disease cases and controls	Lipid metabolism phenotypes	2013-09-24	19936222	Chasman DI	2009-11-20	PLoS Genet	www.ncbi.nlm.nih.gov/pubmed/19936222	Forty-three loci associated with plasma lipoprotein size, concentration, and cholesterol content in genome-wide analysis.	Lipid metabolism phenotypes	Up to 17,296 European ancestry female individuals	Up to 2,700 individuals, Up to 2,000 European ancestry cardiovascular heart disease cases and controls	16q13	16	56971567	CETP	CETP			1071			rs1532624-?	rs1532624		1532624	intron_variant	0	NR	1e-39	39.0	(APOA1.assay, fasting)	3.92	[NR] unit increase	Illumina [335603]	N
CETP	3e-25	rs1864163	CETP	3e-25	Up to 2,700 individuals, Up to 2,000 European ancestry cardiovascular heart disease cases and controls	Lipid metabolism phenotypes	2013-09-24	19936222	Chasman DI	2009-11-20	PLoS Genet	www.ncbi.nlm.nih.gov/pubmed/19936222	Forty-three loci associated with plasma lipoprotein size, concentration, and cholesterol content in genome-wide analysis.	Lipid metabolism phenotypes	Up to 17,296 European ancestry female individuals	Up to 2,700 individuals, Up to 2,000 European ancestry cardiovascular heart disease cases and controls	16q13	16	56963321	CETP	CETP			1071			rs1864163-?	rs1864163		1864163	intron_variant	0	NR	3e-25	24.522878745280337	(LDL.large, whole)	27.87	[NR] unit decrease	Illumina [335603]	N
CETP	7e-22	rs1864163	CETP	7e-22	Up to 2,700 individuals, Up to 2,000 European ancestry cardiovascular heart disease cases and controls	Lipid metabolism phenotypes	2013-09-24	19936222	Chasman DI	2009-11-20	PLoS Genet	www.ncbi.nlm.nih.gov/pubmed/19936222	Forty-three loci associated with plasma lipoprotein size, concentration, and cholesterol content in genome-wide analysis.	Lipid metabolism phenotypes	Up to 17,296 European ancestry female individuals	Up to 2,700 individuals, Up to 2,000 European ancestry cardiovascular heart disease cases and controls	16q13	16	56963321	CETP	CETP			1071			rs1864163-?	rs1864163		1864163	intron_variant	0	NR	7e-22	21.154901959985743	(LDL.large, fasting)	30.38	[NR] unit decrease	Illumina [335603]	N
CETP	1e-20	rs7499892	CETP	1e-20	Up to 2,700 individuals, Up to 2,000 European ancestry cardiovascular heart disease cases and controls	Lipid metabolism phenotypes	2013-09-24	19936222	Chasman DI	2009-11-20	PLoS Genet	www.ncbi.nlm.nih.gov/pubmed/19936222	Forty-three loci associated with plasma lipoprotein size, concentration, and cholesterol content in genome-wide analysis.	Lipid metabolism phenotypes	Up to 17,296 European ancestry female individuals	Up to 2,700 individuals, Up to 2,000 European ancestry cardiovascular heart disease cases and controls	16q13	16	56972678	CETP	CETP			1071			rs7499892-?	rs7499892		7499892	intron_variant	0	NR	1e-20	20.0	(HDL.total, whole)	0.761	[NR] unit decrease	Illumina [335603]	N
CETP	2e-14	rs7499892	CETP	2e-14	Up to 2,700 individuals, Up to 2,000 European ancestry cardiovascular heart disease cases and controls	Lipid metabolism phenotypes	2013-09-24	19936222	Chasman DI	2009-11-20	PLoS Genet	www.ncbi.nlm.nih.gov/pubmed/19936222	Forty-three loci associated with plasma lipoprotein size, concentration, and cholesterol content in genome-wide analysis.	Lipid metabolism phenotypes	Up to 17,296 European ancestry female individuals	Up to 2,700 individuals, Up to 2,000 European ancestry cardiovascular heart disease cases and controls	16q13	16	56972678	CETP	CETP			1071			rs7499892-?	rs7499892		7499892	intron_variant	0	NR	2e-14	13.698970004336019	(HDL.total, fasting)	0.742	[NR] unit decrease	Illumina [335603]	N
CETP	3e-09	rs1800775	CETP	3e-09	1,719 Filipino ancestry offsprings	Lipid traits	2014-04-04	24023260	Wu Y	2013-09-10	J Lipid Res	www.ncbi.nlm.nih.gov/pubmed/24023260	Genetic association with lipids in Filipinos: waist circumference modifies an APOA5 effect on triglyceride levels.	Lipid traits	1,782 Filipino ancestry mothers	1,719 Filipino ancestry offsprings	16q13	16	56961324	CETP	HERPUD1 - CETP	9709	1071		17443	599	rs1800775-A	rs1800775		1800775	upstream_gene_variant	1	0.4	3e-09	8.522878745280337	(HDL-C)	0.04	[0.020-0.060] unit increase	Affymetrix [~ 3700000] (imputed)	N
CFB	5e-25	rs1270942	CFB	5e-25	185 European ancestry cases, 340 European ancestry controls	Type 1 diabetes and autoimmune thyroid diseases	2016-02-04	25936594	Tomer Y	2015-04-27	J Autoimmun	www.ncbi.nlm.nih.gov/pubmed/25936594	Genome wide identification of new genes and pathways in patients with both autoimmune thyroiditis and type 1 diabetes.	Type 1 diabetes and autoimmune thyroid diseases	346 European ancestry cases, 727 European ancestry controls	185 European ancestry cases, 340 European ancestry controls	6p21.33	6	31951083	BAT2, HSPA1L, CFB, TNXB, NOTCH4	CFB			629			rs1270942-C	rs1270942		1270942	non_coding_transcript_exon_variant	0	NR	5e-25	24.30102999566398		3.0494		Illumina [514008]	N
CLIP1	1e-08	rs11057405	CLIP1	1e-08	up to 48,274 European ancestry male individuals, up to 39,864 European ancestry female individuals, 2,441 African American or Afro-Caribbean male individuals, 6,314 African American or Afro-Caribbean female individuals, 919 Filipino male individuals, 828 Filipino female individuals, 205 Seychelles male individuals, 287 Seychelles female individuals, 2,964 South Asian ancestry male individuals, 65…	Body mass index	2016-01-27	25673413	Locke AE	2015-02-12	Nature	www.ncbi.nlm.nih.gov/pubmed/25673413	Genetic studies of body mass index yield new insights for obesity biology.	Body mass index	up to 104,666 European ancestry male individuals, up to 132,115 European ancestry female individuals, 370 African American male individuals, 517 African American female individuals, 512 Hispanic male individuals, 764 Hispanic female individuals	up to 48,274 European ancestry male individuals, up to 39,864 European ancestry female individuals, 2,441 African American or Afro-Caribbean male individuals, 6,314 African American or Afro-Caribbean female individuals, 919 Filipino male individuals, 828 Filipino female individuals, 205 Seychelles male individuals, 287 Seychelles female individuals, 2,964 South Asian ancestry male individuals, 65…	12q24.31	12	122297350	CLIP1	CLIP1			6249			rs11057405-G	rs11057405		11057405	intron_variant	0	0.902	1e-08	8.0		0.03	[0.02-0.041] kg/m2 increase	Affymetrix, Illumina [2550021]	N
CLIP1	2e-08	rs11057405	CLIP1	2e-08	up to 48,274 European ancestry male individuals, up to 39,864 European ancestry female individuals, 2,441 African American or Afro-Caribbean male individuals, 6,314 African American or Afro-Caribbean female individuals, 919 Filipino male individuals, 828 Filipino female individuals, 205 Seychelles male individuals, 287 Seychelles female individuals, 2,964 South Asian ancestry male individuals, 65…	Body mass index	2016-01-27	25673413	Locke AE	2015-02-12	Nature	www.ncbi.nlm.nih.gov/pubmed/25673413	Genetic studies of body mass index yield new insights for obesity biology.	Body mass index	up to 104,666 European ancestry male individuals, up to 132,115 European ancestry female individuals, 370 African American male individuals, 517 African American female individuals, 512 Hispanic male individuals, 764 Hispanic female individuals	up to 48,274 European ancestry male individuals, up to 39,864 European ancestry female individuals, 2,441 African American or Afro-Caribbean male individuals, 6,314 African American or Afro-Caribbean female individuals, 919 Filipino male individuals, 828 Filipino female individuals, 205 Seychelles male individuals, 287 Seychelles female individuals, 2,964 South Asian ancestry male individuals, 65…	12q24.31	12	122297350	CLIP1	CLIP1			6249			rs11057405-G	rs11057405		11057405	intron_variant	0	0.901	2e-08	7.698970004336019	(EA)	0.031	[0.02-0.041] kg/m2 increase	Affymetrix, Illumina [2550021]	N
DMXL2	7e-09	rs3736485	DMXL2	7e-09	up to 48,274 European ancestry male individuals, up to 39,864 European ancestry female individuals, 2,441 African American or Afro-Caribbean male individuals, 6,314 African American or Afro-Caribbean female individuals, 919 Filipino male individuals, 828 Filipino female individuals, 205 Seychelles male individuals, 287 Seychelles female individuals, 2,964 South Asian ancestry male individuals, 65…	Body mass index	2016-01-27	25673413	Locke AE	2015-02-12	Nature	www.ncbi.nlm.nih.gov/pubmed/25673413	Genetic studies of body mass index yield new insights for obesity biology.	Body mass index	up to 104,666 European ancestry male individuals, up to 132,115 European ancestry female individuals, 370 African American male individuals, 517 African American female individuals, 512 Hispanic male individuals, 764 Hispanic female individuals	up to 48,274 European ancestry male individuals, up to 39,864 European ancestry female individuals, 2,441 African American or Afro-Caribbean male individuals, 6,314 African American or Afro-Caribbean female individuals, 919 Filipino male individuals, 828 Filipino female individuals, 205 Seychelles male individuals, 287 Seychelles female individuals, 2,964 South Asian ancestry male individuals, 65…	15q21.2	15	51456413	DMXL2	DMXL2			23312			rs3736485-A	rs3736485		3736485	intron_variant	0	0.454	7e-09	8.154901959985743	(EA)	0.018	[0.012-0.024] kg/m2 increase	Affymetrix, Illumina [2550021]	N
DMXL2	5e-08	rs3736485	DMXL2	5e-08	up to 48,274 European ancestry male individuals, up to 39,864 European ancestry female individuals, 2,441 African American or Afro-Caribbean male individuals, 6,314 African American or Afro-Caribbean female individuals, 919 Filipino male individuals, 828 Filipino female individuals, 205 Seychelles male individuals, 287 Seychelles female individuals, 2,964 South Asian ancestry male individuals, 65…	Body mass index	2016-01-27	25673413	Locke AE	2015-02-12	Nature	www.ncbi.nlm.nih.gov/pubmed/25673413	Genetic studies of body mass index yield new insights for obesity biology.	Body mass index	up to 104,666 European ancestry male individuals, up to 132,115 European ancestry female individuals, 370 African American male individuals, 517 African American female individuals, 512 Hispanic male individuals, 764 Hispanic female individuals	up to 48,274 European ancestry male individuals, up to 39,864 European ancestry female individuals, 2,441 African American or Afro-Caribbean male individuals, 6,314 African American or Afro-Caribbean female individuals, 919 Filipino male individuals, 828 Filipino female individuals, 205 Seychelles male individuals, 287 Seychelles female individuals, 2,964 South Asian ancestry male individuals, 65…	15q21.2	15	51456413	DMXL2	DMXL2			23312			rs3736485-A	rs3736485		3736485	intron_variant	0	0.461	5e-08	7.301029995663981		0.016	[0.01-0.022] kg/m2 increase	Affymetrix, Illumina [2550021]	N
FAM13A	3e-11	rs9991328	FAM13A	3e-11	up to 36,570 European ancestry men, 30,172 European ancestry women, 915 Filipino ancestry men, 735 Filipino ancestry women, 2,351 African-American/Afro-Caribbean ancestry men, 6,258 African-American/Afro-Caribbean ancestry women, 2,285 South Asian ancestry men, 506 South Asian ancestry women, 195 Seychellois ancestry men, 266 Seychellois ancestry women	Waist-to-hip ratio adjusted for body mass index	2016-02-04	25673412	Shungin D	2015-02-12	Nature	www.ncbi.nlm.nih.gov/pubmed/25673412	New genetic loci link adipose and insulin biology to body fat distribution.	Waist-to-hip ratio adjusted for body mass index	up to 56,910 European ancestry men, up to 86,570 European ancestry women	up to 36,570 European ancestry men, 30,172 European ancestry women, 915 Filipino ancestry men, 735 Filipino ancestry women, 2,351 African-American/Afro-Caribbean ancestry men, 6,258 African-American/Afro-Caribbean ancestry women, 2,285 South Asian ancestry men, 506 South Asian ancestry women, 195 Seychellois ancestry men, 266 Seychellois ancestry women	4q22.1	4	88791970	FAM13A	FAM13A			10144			rs9991328-T	rs9991328		9991328	intron_variant	0	0.4912	3e-11	10.522878745280337	(women)	0.029	[0.02-0.038] unit increase	Affymetrix, Illumina, Perlegen [up to 2542447] (imputed)	N
FAM13A	3e-10	rs9991328	FAM13A	3e-10	up to 36,570 European ancestry men, 30,172 European ancestry women, 915 Filipino ancestry men, 735 Filipino ancestry women, 2,351 African-American/Afro-Caribbean ancestry men, 6,258 African-American/Afro-Caribbean ancestry women, 2,285 South Asian ancestry men, 506 South Asian ancestry women, 195 Seychellois ancestry men, 266 Seychellois ancestry women	Waist-to-hip ratio adjusted for body mass index	2016-02-04	25673412	Shungin D	2015-02-12	Nature	www.ncbi.nlm.nih.gov/pubmed/25673412	New genetic loci link adipose and insulin biology to body fat distribution.	Waist-to-hip ratio adjusted for body mass index	up to 56,910 European ancestry men, up to 86,570 European ancestry women	up to 36,570 European ancestry men, 30,172 European ancestry women, 915 Filipino ancestry men, 735 Filipino ancestry women, 2,351 African-American/Afro-Caribbean ancestry men, 6,258 African-American/Afro-Caribbean ancestry women, 2,285 South Asian ancestry men, 506 South Asian ancestry women, 195 Seychellois ancestry men, 266 Seychellois ancestry women	4q22.1	4	88791970	FAM13A	FAM13A			10144			rs9991328-T	rs9991328		9991328	intron_variant	0	0.4851	3e-10	9.522878745280337	(EA, women)	0.028	[0.019-0.037] unit increase	Affymetrix, Illumina, Perlegen [up to 2542447] (imputed)	N
FAM13A	5e-10	rs9991328	FAM13A	5e-10	up to 36,570 European ancestry men, 30,172 European ancestry women, 915 Filipino ancestry men, 735 Filipino ancestry women, 2,351 African-American/Afro-Caribbean ancestry men, 6,258 African-American/Afro-Caribbean ancestry women, 2,285 South Asian ancestry men, 506 South Asian ancestry women, 195 Seychellois ancestry men, 266 Seychellois ancestry women	Waist-to-hip ratio adjusted for body mass index	2016-02-04	25673412	Shungin D	2015-02-12	Nature	www.ncbi.nlm.nih.gov/pubmed/25673412	New genetic loci link adipose and insulin biology to body fat distribution.	Waist-to-hip ratio adjusted for body mass index	up to 56,910 European ancestry men, up to 86,570 European ancestry women	up to 36,570 European ancestry men, 30,172 European ancestry women, 915 Filipino ancestry men, 735 Filipino ancestry women, 2,351 African-American/Afro-Caribbean ancestry men, 6,258 African-American/Afro-Caribbean ancestry women, 2,285 South Asian ancestry men, 506 South Asian ancestry women, 195 Seychellois ancestry men, 266 Seychellois ancestry women	4q22.1	4	88791970	FAM13A	FAM13A			10144			rs9991328-T	rs9991328		9991328	intron_variant	0	0.4956	5e-10	9.301029995663981		0.0203	[0.014-0.027] unit increase	Affymetrix, Illumina, Perlegen [up to 2542447] (imputed)	N
FAM13A	4e-08	rs9991328	FAM13A	4e-08	up to 36,570 European ancestry men, 30,172 European ancestry women, 915 Filipino ancestry men, 735 Filipino ancestry women, 2,351 African-American/Afro-Caribbean ancestry men, 6,258 African-American/Afro-Caribbean ancestry women, 2,285 South Asian ancestry men, 506 South Asian ancestry women, 195 Seychellois ancestry men, 266 Seychellois ancestry women	Waist-to-hip ratio adjusted for body mass index	2016-02-04	25673412	Shungin D	2015-02-12	Nature	www.ncbi.nlm.nih.gov/pubmed/25673412	New genetic loci link adipose and insulin biology to body fat distribution.	Waist-to-hip ratio adjusted for body mass index	up to 56,910 European ancestry men, up to 86,570 European ancestry women	up to 36,570 European ancestry men, 30,172 European ancestry women, 915 Filipino ancestry men, 735 Filipino ancestry women, 2,351 African-American/Afro-Caribbean ancestry men, 6,258 African-American/Afro-Caribbean ancestry women, 2,285 South Asian ancestry men, 506 South Asian ancestry women, 195 Seychellois ancestry men, 266 Seychellois ancestry women	4q22.1	4	88791970	FAM13A	FAM13A			10144			rs9991328-T	rs9991328		9991328	intron_variant	0	0.4882	4e-08	7.3979400086720375	(EA)	0.0185	[0.012-0.025] unit increase	Affymetrix, Illumina, Perlegen [up to 2542447] (imputed)	N
FHIT	1e-10	rs2365389	FHIT	1e-10	up to 48,274 European ancestry male individuals, up to 39,864 European ancestry female individuals, 2,441 African American or Afro-Caribbean male individuals, 6,314 African American or Afro-Caribbean female individuals, 919 Filipino male individuals, 828 Filipino female individuals, 205 Seychelles male individuals, 287 Seychelles female individuals, 2,964 South Asian ancestry male individuals, 65…	Body mass index	2016-01-27	25673413	Locke AE	2015-02-12	Nature	www.ncbi.nlm.nih.gov/pubmed/25673413	Genetic studies of body mass index yield new insights for obesity biology.	Body mass index	up to 104,666 European ancestry male individuals, up to 132,115 European ancestry female individuals, 370 African American male individuals, 517 African American female individuals, 512 Hispanic male individuals, 764 Hispanic female individuals	up to 48,274 European ancestry male individuals, up to 39,864 European ancestry female individuals, 2,441 African American or Afro-Caribbean male individuals, 6,314 African American or Afro-Caribbean female individuals, 919 Filipino male individuals, 828 Filipino female individuals, 205 Seychelles male individuals, 287 Seychelles female individuals, 2,964 South Asian ancestry male individuals, 65…	3p14.2	3	61250788	FHIT	FHIT			2272			rs2365389-C	rs2365389		2365389	intron_variant	0	0.572	1e-10	10.0		0.02	[0.014-0.025] kg/m2 increase	Affymetrix, Illumina [2550021]	N
FHIT	2e-10	rs2365389	FHIT	2e-10	up to 48,274 European ancestry male individuals, up to 39,864 European ancestry female individuals, 2,441 African American or Afro-Caribbean male individuals, 6,314 African American or Afro-Caribbean female individuals, 919 Filipino male individuals, 828 Filipino female individuals, 205 Seychelles male individuals, 287 Seychelles female individuals, 2,964 South Asian ancestry male individuals, 65…	Body mass index	2016-01-27	25673413	Locke AE	2015-02-12	Nature	www.ncbi.nlm.nih.gov/pubmed/25673413	Genetic studies of body mass index yield new insights for obesity biology.	Body mass index	up to 104,666 European ancestry male individuals, up to 132,115 European ancestry female individuals, 370 African American male individuals, 517 African American female individuals, 512 Hispanic male individuals, 764 Hispanic female individuals	up to 48,274 European ancestry male individuals, up to 39,864 European ancestry female individuals, 2,441 African American or Afro-Caribbean male individuals, 6,314 African American or Afro-Caribbean female individuals, 919 Filipino male individuals, 828 Filipino female individuals, 205 Seychelles male individuals, 287 Seychelles female individuals, 2,964 South Asian ancestry male individuals, 65…	3p14.2	3	61250788	FHIT	FHIT			2272			rs2365389-C	rs2365389		2365389	intron_variant	0	0.582	2e-10	9.698970004336019	(EA)	0.02	[0.014-0.026] kg/m2 increase	Affymetrix, Illumina [2550021]	N
FOXA2	2e-11	rs1209523	FOXA2	2e-11	1,571 African American individuals, 3,825 European ancestry individuals	Fasting plasma glucose	2013-10-18	20152958	Xing C	2010-02-11	Am J Hum Genet	www.ncbi.nlm.nih.gov/pubmed/20152958	A weighted false discovery rate control procedure reveals alleles at FOXA2 that influence fasting glucose levels.	Fasting plasma glucose	2,029 African American individuals, 7,428 European ancestry individuals	1,571 African American individuals, 3,825 European ancestry individuals	20p11.21	20	22587304	FOXA2	FOXA2 - LINC01384	3170	101929685		1841	218	rs1209523-?	rs1209523		1209523	upstream_gene_variant	1	0.043	2e-11	10.698970004336019				Affymetrix [814004]	N
FOXO3	2e-08	rs9400239	FOXO3	2e-08	up to 48,274 European ancestry male individuals, up to 39,864 European ancestry female individuals, 2,441 African American or Afro-Caribbean male individuals, 6,314 African American or Afro-Caribbean female individuals, 919 Filipino male individuals, 828 Filipino female individuals, 205 Seychelles male individuals, 287 Seychelles female individuals, 2,964 South Asian ancestry male individuals, 65…	Body mass index	2016-01-27	25673413	Locke AE	2015-02-12	Nature	www.ncbi.nlm.nih.gov/pubmed/25673413	Genetic studies of body mass index yield new insights for obesity biology.	Body mass index	up to 104,666 European ancestry male individuals, up to 132,115 European ancestry female individuals, 370 African American male individuals, 517 African American female individuals, 512 Hispanic male individuals, 764 Hispanic female individuals	up to 48,274 European ancestry male individuals, up to 39,864 European ancestry female individuals, 2,441 African American or Afro-Caribbean male individuals, 6,314 African American or Afro-Caribbean female individuals, 919 Filipino male individuals, 828 Filipino female individuals, 205 Seychelles male individuals, 287 Seychelles female individuals, 2,964 South Asian ancestry male individuals, 65…	6q21	6	108656460	FOXO3	FOXO3			2309			rs9400239-C	rs9400239		9400239	5_prime_UTR_variant	0	0.688	2e-08	7.698970004336019	(EA)	0.019	[0.012-0.025] kg/m2 increase	Affymetrix, Illumina [2550021]	N
FTO	1e-156	rs1558902	FTO	1e-156	up to 48,274 European ancestry male individuals, up to 39,864 European ancestry female individuals, 2,441 African American or Afro-Caribbean male individuals, 6,314 African American or Afro-Caribbean female individuals, 919 Filipino male individuals, 828 Filipino female individuals, 205 Seychelles male individuals, 287 Seychelles female individuals, 2,964 South Asian ancestry male individuals, 65…	Body mass index	2016-01-27	25673413	Locke AE	2015-02-12	Nature	www.ncbi.nlm.nih.gov/pubmed/25673413	Genetic studies of body mass index yield new insights for obesity biology.	Body mass index	up to 104,666 European ancestry male individuals, up to 132,115 European ancestry female individuals, 370 African American male individuals, 517 African American female individuals, 512 Hispanic male individuals, 764 Hispanic female individuals	up to 48,274 European ancestry male individuals, up to 39,864 European ancestry female individuals, 2,441 African American or Afro-Caribbean male individuals, 6,314 African American or Afro-Caribbean female individuals, 919 Filipino male individuals, 828 Filipino female individuals, 205 Seychelles male individuals, 287 Seychelles female individuals, 2,964 South Asian ancestry male individuals, 65…	16q12.2	16	53769662	FTO	FTO			79068			rs1558902-A	rs1558902		1558902	intron_variant	0	0.409	1e-156	156.0		0.081	[0.075-0.087] kg/m2 increase	Affymetrix, Illumina [2550021]	N
FTO	8e-153	rs1558902	FTO	8e-153	up to 48,274 European ancestry male individuals, up to 39,864 European ancestry female individuals, 2,441 African American or Afro-Caribbean male individuals, 6,314 African American or Afro-Caribbean female individuals, 919 Filipino male individuals, 828 Filipino female individuals, 205 Seychelles male individuals, 287 Seychelles female individuals, 2,964 South Asian ancestry male individuals, 65…	Body mass index	2016-01-27	25673413	Locke AE	2015-02-12	Nature	www.ncbi.nlm.nih.gov/pubmed/25673413	Genetic studies of body mass index yield new insights for obesity biology.	Body mass index	up to 104,666 European ancestry male individuals, up to 132,115 European ancestry female individuals, 370 African American male individuals, 517 African American female individuals, 512 Hispanic male individuals, 764 Hispanic female individuals	up to 48,274 European ancestry male individuals, up to 39,864 European ancestry female individuals, 2,441 African American or Afro-Caribbean male individuals, 6,314 African American or Afro-Caribbean female individuals, 919 Filipino male individuals, 828 Filipino female individuals, 205 Seychelles male individuals, 287 Seychelles female individuals, 2,964 South Asian ancestry male individuals, 65…	16q12.2	16	53769662	FTO	FTO			79068			rs1558902-A	rs1558902		1558902	intron_variant	0	0.415	8e-153	152.09691001300806	(EA)	0.082	[0.076-0.088] kg/m2 increase	Affymetrix, Illumina [2550021]	N
FTO	5e-120	rs1558902	FTO	5e-120	Up to 125,931 European ancestry individuals	Body mass index	2010-11-17	20935630	Speliotes EK	2010-10-10	Nat Genet	www.ncbi.nlm.nih.gov/pubmed/20935630	Association analyses of 249,796 individuals reveal 18 new loci associated with body mass index.	Body mass index	Up to 123,865 European ancestry individuals	Up to 125,931 European ancestry individuals	16q12.2	16	53769662	FTO	FTO			79068			rs1558902-A	rs1558902		1558902	intron_variant	0	0.42	5e-120	119.30102999566398		0.39	[0.35-0.43] kg/m2 increase	Affymetrix, Illumina, Perlegen [~ 2800000] (imputed)	N
FTO	5e-110	rs8043757	FTO	5e-110	65,332 European ancestry overweight individuals, 22,373 European ancestry class I obese individuals, 5,476 European ancestry class II obese individuals, 1,162 European ancestry class III obese individuals, up to 39,294 European ancestry controls	Obesity	2013-09-12	23563607	Berndt SI	2013-04-07	Nat Genet	www.ncbi.nlm.nih.gov/pubmed/23563607	Genome-wide meta-analysis identifies 11 new loci for anthropometric traits and provides insights into genetic architecture.	Obesity	93,015 European ancestry overweight individuals, 32,858 European ancestry class I obese individuals, 9,889 European ancestry class II obese individuals, 2,896 European ancestry class III obese individuals, up to 65,840 European ancestry controls	65,332 European ancestry overweight individuals, 22,373 European ancestry class I obese individuals, 5,476 European ancestry class II obese individuals, 1,162 European ancestry class III obese individuals, up to 39,294 European ancestry controls	16q12.2	16	53779538	FTO	FTO			79068			rs8043757-T	rs8043757		8043757	intron_variant	0	0.4	5e-110	109.30102999566398	(Obesity class I)	1.23	[NR]	Affymetrix, Illumina [~ 2800000] (imputed)	N
FTO	1e-93	rs1558902	FTO	1e-93	up to 48,274 European ancestry male individuals, up to 39,864 European ancestry female individuals, 2,441 African American or Afro-Caribbean male individuals, 6,314 African American or Afro-Caribbean female individuals, 919 Filipino male individuals, 828 Filipino female individuals, 205 Seychelles male individuals, 287 Seychelles female individuals, 2,964 South Asian ancestry male individuals, 65…	Body mass index	2016-01-27	25673413	Locke AE	2015-02-12	Nature	www.ncbi.nlm.nih.gov/pubmed/25673413	Genetic studies of body mass index yield new insights for obesity biology.	Body mass index	up to 104,666 European ancestry male individuals, up to 132,115 European ancestry female individuals, 370 African American male individuals, 517 African American female individuals, 512 Hispanic male individuals, 764 Hispanic female individuals	up to 48,274 European ancestry male individuals, up to 39,864 European ancestry female individuals, 2,441 African American or Afro-Caribbean male individuals, 6,314 African American or Afro-Caribbean female individuals, 919 Filipino male individuals, 828 Filipino female individuals, 205 Seychelles male individuals, 287 Seychelles female individuals, 2,964 South Asian ancestry male individuals, 65…	16q12.2	16	53769662	FTO	FTO			79068			rs1558902-A	rs1558902		1558902	intron_variant	0	0.418	1e-93	93.0	(EA, men)	0.084	[0.076-0.092] kg/m2 increase	Affymetrix, Illumina [2550021]	N
FTO	4e-84	rs1558902	FTO	4e-84	up to 48,274 European ancestry male individuals, up to 39,864 European ancestry female individuals, 2,441 African American or Afro-Caribbean male individuals, 6,314 African American or Afro-Caribbean female individuals, 919 Filipino male individuals, 828 Filipino female individuals, 205 Seychelles male individuals, 287 Seychelles female individuals, 2,964 South Asian ancestry male individuals, 65…	Body mass index	2016-01-27	25673413	Locke AE	2015-02-12	Nature	www.ncbi.nlm.nih.gov/pubmed/25673413	Genetic studies of body mass index yield new insights for obesity biology.	Body mass index	up to 104,666 European ancestry male individuals, up to 132,115 European ancestry female individuals, 370 African American male individuals, 517 African American female individuals, 512 Hispanic male individuals, 764 Hispanic female individuals	up to 48,274 European ancestry male individuals, up to 39,864 European ancestry female individuals, 2,441 African American or Afro-Caribbean male individuals, 6,314 African American or Afro-Caribbean female individuals, 919 Filipino male individuals, 828 Filipino female individuals, 205 Seychelles male individuals, 287 Seychelles female individuals, 2,964 South Asian ancestry male individuals, 65…	16q12.2	16	53769662	FTO	FTO			79068			rs1558902-A	rs1558902		1558902	intron_variant	0	0.413	4e-84	83.39794000867204	(EA, women)	0.079	[0.071-0.087] kg/m2 increase	Affymetrix, Illumina [2550021]	N
FTO	2e-81	rs1558902	FTO	2e-81	65,332 European ancestry overweight individuals, 22,373 European ancestry class I obese individuals, 5,476 European ancestry class II obese individuals, 1,162 European ancestry class III obese individuals, up to 39,294 European ancestry controls	Obesity	2013-09-12	23563607	Berndt SI	2013-04-07	Nat Genet	www.ncbi.nlm.nih.gov/pubmed/23563607	Genome-wide meta-analysis identifies 11 new loci for anthropometric traits and provides insights into genetic architecture.	Obesity	93,015 European ancestry overweight individuals, 32,858 European ancestry class I obese individuals, 9,889 European ancestry class II obese individuals, 2,896 European ancestry class III obese individuals, up to 65,840 European ancestry controls	65,332 European ancestry overweight individuals, 22,373 European ancestry class I obese individuals, 5,476 European ancestry class II obese individuals, 1,162 European ancestry class III obese individuals, up to 39,294 European ancestry controls	16q12.2	16	53769662	FTO	FTO			79068			rs1558902-A	rs1558902		1558902	intron_variant	0	0.41	2e-81	80.69897000433602	(Overweight)	1.14	[NR]	Affymetrix, Illumina [~ 2800000] (imputed)	N
FTO	1e-79	rs7185735	FTO	1e-79	65,332 European ancestry overweight individuals, 22,373 European ancestry class I obese individuals, 5,476 European ancestry class II obese individuals, 1,162 European ancestry class III obese individuals, up to 39,294 European ancestry controls	Obesity	2013-09-12	23563607	Berndt SI	2013-04-07	Nat Genet	www.ncbi.nlm.nih.gov/pubmed/23563607	Genome-wide meta-analysis identifies 11 new loci for anthropometric traits and provides insights into genetic architecture.	Obesity	93,015 European ancestry overweight individuals, 32,858 European ancestry class I obese individuals, 9,889 European ancestry class II obese individuals, 2,896 European ancestry class III obese individuals, up to 65,840 European ancestry controls	65,332 European ancestry overweight individuals, 22,373 European ancestry class I obese individuals, 5,476 European ancestry class II obese individuals, 1,162 European ancestry class III obese individuals, up to 39,294 European ancestry controls	16q12.2	16	53788739	FTO	FTO			79068			rs7185735-G	rs7185735		7185735	intron_variant	0	0.4	1e-79	79.0	(Obesity class II)	1.33	[NR]	Affymetrix, Illumina [~ 2800000] (imputed)	N
FTO	2e-51	rs11075990	FTO	2e-51	4,900 European ancestry high body mass index individuals, 4,891 European ancestry low body mass index individuals	Body mass index	2013-09-12	23563607	Berndt SI	2013-04-07	Nat Genet	www.ncbi.nlm.nih.gov/pubmed/23563607	Genome-wide meta-analysis identifies 11 new loci for anthropometric traits and provides insights into genetic architecture.	Body mass index	7,962 European ancestry high body mass index individuals, 8,106 European ancestry low body mass index individuals	4,900 European ancestry high body mass index individuals, 4,891 European ancestry low body mass index individuals	16q12.2	16	53785981	FTO	FTO			79068			rs11075990-G	rs11075990		11075990	intron_variant	0	0.4	2e-51	50.69897000433602		1.35	[NR]	Affymetrix, Illumina [~ 2800000] (imputed)	N
FTO	4e-51	rs9939609	FTO	4e-51	59,082 European ancestry individuals	Body mass index	2009-01-12	19079261	Willer CJ	2008-12-14	Nat Genet	www.ncbi.nlm.nih.gov/pubmed/19079261	Six new loci associated with body mass index highlight a neuronal influence on body weight regulation.	Body mass index	32,387 European ancestry individuals	59,082 European ancestry individuals	16q12.2	16	53786615	FTO	FTO			79068			rs9939609-A	rs9939609		9939609	intron_variant	0	0.41	4e-51	50.39794000867204		0.33	[0.27-0.39] kg/m2 increase	Affymetrix, Illumina [2399588] (imputed)	N
FTO	1e-47	rs8050136	FTO	1e-47	Up to 11,036 European ancestry individuals, 32,615 individuals	Body mass index	2009-01-15	19079260	Thorleifsson G	2008-12-14	Nat Genet	www.ncbi.nlm.nih.gov/pubmed/19079260	Genome-wide association yields new sequence variants at seven loci that associate with measures of obesity.	Body mass index	72,598 European ancestry individuals, 1,160 African American individuals	Up to 11,036 European ancestry individuals, 32,615 individuals	16q12.2	16	53782363	FTO	FTO			79068			rs8050136-A	rs8050136		8050136	intron_variant	0	0.41	1e-47	47.0		8.04	[6.96-9.12] % SD increase	Illumina [305846]	N
FTO	6e-39	rs1421085	FTO	6e-39	65,332 European ancestry overweight individuals, 22,373 European ancestry class I obese individuals, 5,476 European ancestry class II obese individuals, 1,162 European ancestry class III obese individuals, up to 39,294 European ancestry controls	Obesity	2013-09-12	23563607	Berndt SI	2013-04-07	Nat Genet	www.ncbi.nlm.nih.gov/pubmed/23563607	Genome-wide meta-analysis identifies 11 new loci for anthropometric traits and provides insights into genetic architecture.	Obesity	93,015 European ancestry overweight individuals, 32,858 European ancestry class I obese individuals, 9,889 European ancestry class II obese individuals, 2,896 European ancestry class III obese individuals, up to 65,840 European ancestry controls	65,332 European ancestry overweight individuals, 22,373 European ancestry class I obese individuals, 5,476 European ancestry class II obese individuals, 1,162 European ancestry class III obese individuals, up to 39,294 European ancestry controls	16q12.2	16	53767042	FTO	FTO			79068			rs1421085-C	rs1421085		1421085	intron_variant	0	0.41	6e-39	38.221848749616356	(Obesity class III)	1.45	[NR]	Affymetrix, Illumina [~ 2800000] (imputed)	N
FTO	5e-36	rs8050136	FTO	5e-36	Up to 11,036 European ancestry individuals, 32,615 individuals	Weight	2009-01-15	19079260	Thorleifsson G	2008-12-14	Nat Genet	www.ncbi.nlm.nih.gov/pubmed/19079260	Genome-wide association yields new sequence variants at seven loci that associate with measures of obesity.	Weight	72,598 European ancestry individuals, 1,160 African American individuals	Up to 11,036 European ancestry individuals, 32,615 individuals	16q12.2	16	53782363	FTO	FTO			79068			rs8050136-A	rs8050136		8050136	intron_variant	0	0.41	5e-36	35.30102999566398		7.05	[5.95-8.15] percentage SD increase	Illumina [305846]	N
FTO	1e-28	rs1421085	FTO	1e-28	1,171 European ancestry adult cases, 1,114 European ancestry adult controls, 4,417 European ancestry adults, 896 European ancestry child cases, 1,297 European ancestry child and young adult controls, 5,291 European ancestry children	Obesity	2009-03-03	19151714	Meyre D	2009-01-18	Nat Genet	www.ncbi.nlm.nih.gov/pubmed/19151714	Genome-wide association study for early-onset and morbid adult obesity identifies three new risk loci in European populations.	Obesity	695 European ancestry adult cases, 731 European ancestry adult controls, 685 European ancestry child cases, 685 European ancestry child controls	1,171 European ancestry adult cases, 1,114 European ancestry adult controls, 4,417 European ancestry adults, 896 European ancestry child cases, 1,297 European ancestry child and young adult controls, 5,291 European ancestry children	16q12.2	16	53767042	FTO	FTO			79068			rs1421085-C	rs1421085		1421085	intron_variant	0	0.4	1e-28	28.0				Illumina [308846]	N
FTO	3e-28	rs1421085	FTO	3e-28	971 European ancestry cases, 1,990 European ancestry controls	Obesity (early onset extreme)	2013-10-24	23563609	Wheeler E	2013-04-07	Nat Genet	www.ncbi.nlm.nih.gov/pubmed/23563609	Genome-wide SNP and CNV analysis identifies common and low-frequency variants associated with severe early-onset obesity.	Obesity (early onset extreme)	1,509 European ancestry cases, 5,380 European ancestry controls	971 European ancestry cases, 1,990 European ancestry controls	16q12.2	16	53767042	FTO	FTO			79068			rs1421085-C	rs1421085		1421085	intron_variant	0	0.41	3e-28	27.522878745280337		1.44	[1.35-1.54]	Affymetrix [~ 2000000] (imputed)	N
FTO	7e-27	rs1558902	FTO	7e-27	Up to 47,352 East Asian ancestry individuals	Body mass index	2014-11-27	24861553	Wen W	2014-05-26	Hum Mol Genet	www.ncbi.nlm.nih.gov/pubmed/24861553	Meta-analysis of genome-wide association studies in East Asian-ancestry populations identifies four new loci for body mass index.	Body mass index	82,438 East Asian ancestry individuals, 4,301 South East Asian ancestry individuals	Up to 47,352 East Asian ancestry individuals	16q12.2	16	53769662	FTO	FTO			79068			rs1558902-A	rs1558902		1558902	intron_variant	0	0.15	7e-27	26.154901959985743		0.0756	[0.062-0.089] unit increase	Affymetrix, Illumina [~ 2500000] (imputed)	N
FTO	1e-26	rs1558902	FTO	1e-26	3,918 European ancestry children and adolescents	Body mass index	2016-05-12	25953783	Warrington NM	2015-05-07	Int J Epidemiol	www.ncbi.nlm.nih.gov/pubmed/25953783	A genome-wide association study of body mass index across early life and childhood.	Body mass index	9,377 children and adolescents	3,918 European ancestry children and adolescents	16q12.2	16	53769662	FTO	FTO			79068			rs1558902-A	rs1558902		1558902	intron_variant	0	0.402	1e-26	26.0	(age 1-17)			Illumina [~ 2200000] (imputed)	N
FTO	1e-26	rs1558902	FTO	1e-26	3,918 European ancestry children and adolescents	Body mass index (age interaction)	2016-05-12	25953783	Warrington NM	2015-05-07	Int J Epidemiol	www.ncbi.nlm.nih.gov/pubmed/25953783	A genome-wide association study of body mass index across early life and childhood.	Body mass index (age interaction)	9,377 children and adolescents	3,918 European ancestry children and adolescents	16q12.2	16	53769662	FTO	FTO			79068			rs1558902-A	rs1558902		1558902	intron_variant	0	0.402	1e-26	26.0				Illumina [~ 2200000] (imputed)	N
FTO	3e-26	rs8050136	FTO	3e-26	39,576 European ancestry individuals	Adiposity	2011-07-08	21706003	Kilpelainen TO	2011-06-26	Nat Genet	www.ncbi.nlm.nih.gov/pubmed/21706003	Genetic variation near IRS1 associates with reduced adiposity and an impaired metabolic profile.	Adiposity	29,069 European ancestry individuals, 7,557 Indian Asian ancestry individuals	39,576 European ancestry individuals	16q12.2	16	53782363	FTO	FTO			79068			rs8050136-C	rs8050136		8050136	intron_variant	0	0.60	3e-26	25.522878745280337		0.06	[NR] % decrease	Affymetrix, Illumina, Perlegen [~ 2500000] (imputed)	N
FTO	4e-23	rs9940128	FTO	4e-23	Up to 16,253 European ancestry individuals	Body mass index	2013-11-03	23669352	Graff M	2013-05-12	Hum Mol Genet	www.ncbi.nlm.nih.gov/pubmed/23669352	Genome-wide analysis of BMI in adolescents and young adults reveals additional insight into the effects of genetic loci over the life course.	Body mass index	Up to 13,627 European ancestry individuals	Up to 16,253 European ancestry individuals	16q12.2	16	53766842	FTO	FTO			79068			rs9940128-A	rs9940128		9940128	intron_variant	0	0.44	4e-23	22.397940008672037		0.083	[0.067-0.099] unit increase	Affymetrix, Illumina [557887] (imputed)	N
FTO	5e-22	rs12149832	FTO	5e-22	35,625 East Asian ancestry individuals	Body mass index	2012-03-23	22344221	Okada Y	2012-02-19	Nat Genet	www.ncbi.nlm.nih.gov/pubmed/22344221	Common variants at CDKAL1 and KLF9 are associated with body mass index in east Asian populations.	Body mass index	26,620 Japanese ancestry individuals	35,625 East Asian ancestry individuals	16q12.2	16	53808996	FTO	FTO			79068			rs12149832-A	rs12149832		12149832	intron_variant	0	0.20	5e-22	21.30102999566398		0.073	[0.057-0.089] unit increase	Illumina [2178018] (imputed)	N
FTO	1e-20	rs9939609	FTO	1e-20	2,881 lean type 2 diabetes cases, 8,702 obese type 2 diabetes cases, 18,957 controls	Type 2 diabetes	2012-08-07	22693455	Perry JR	2012-05-31	PLoS Genet	www.ncbi.nlm.nih.gov/pubmed/22693455	Stratifying type 2 diabetes cases by BMI identifies genetic risk variants in LAMA1 and enrichment for risk variants in lean compared to obese cases.	Type 2 diabetes	2,112 lean type 2 diabetes cases, 4,123 obese type 2 diabetes cases, 54,412 controls	2,881 lean type 2 diabetes cases, 8,702 obese type 2 diabetes cases, 18,957 controls	16q12.2	16	53786615	FTO	FTO			79068			rs9939609-A	rs9939609		9939609	intron_variant	0	0.40	1e-20	20.0	(Obese)	1.25	[1.19-1.30]	NR [NR]	N
FTO	2e-20	rs9939609	FTO	2e-20	19,424 European ancestry adult individuals, 10,172 European ancestry children	Body mass index	2009-09-28	17434869	Frayling TM	2007-04-12	Science	www.ncbi.nlm.nih.gov/pubmed/17434869	A common variant in the FTO gene is associated with body mass index and predisposes to childhood and adult obesity.	Body mass index	5,483 European ancestry type 2 diabetes cases, 5,174 European ancestry controls	19,424 European ancestry adult individuals, 10,172 European ancestry children	16q12.2	16	53786615	FTO	FTO			79068			rs9939609-A	rs9939609		9939609	intron_variant	0	0.39	2e-20	19.69897000433602		0.36	[NR] kg/m2 per copy in adults	Affymetrix [490032]	N
FTO	5e-19	rs1558902	FTO	5e-19	38,641 individuals	Waist circumference	2009-07-01	19557197	Heard-Costa NL	2009-06-26	PLoS Genet	www.ncbi.nlm.nih.gov/pubmed/19557197	NRXN3 is a novel locus for waist circumference: a genome-wide association study from the CHARGE Consortium.	Waist circumference	31,373 European ancestry individuals	38,641 individuals	16q12.2	16	53769662	FTO	FTO			79068			rs1558902-?	rs1558902		1558902	intron_variant	0	NR	5e-19	18.30102999566398				Affymetrix, Illumina [up to 512349]	N
FTO	5e-19	rs1558902	FTO	5e-19	1,181 European ancestry cases, 1,960 European ancestry normal or lean controls, 981 European ancestry cases and 1,430 European ancestry controls from 715 families	Obesity (early onset extreme)	2014-06-26	20421936	Scherag A	2010-04-22	PLoS Genet	www.ncbi.nlm.nih.gov/pubmed/20421936	Two new Loci for body-weight regulation identified in a joint analysis of genome-wide association studies for early-onset extreme obesity in French and german study groups.	Obesity (early onset extreme)	1,138 European ancestry cases, 1,120 European ancestry normal or lean controls	1,181 European ancestry cases, 1,960 European ancestry normal or lean controls, 981 European ancestry cases and 1,430 European ancestry controls from 715 families	16q12.2	16	53769662	FTO	FTO			79068			rs1558902-A	rs1558902		1558902	intron_variant	0	NR	5e-19	18.30102999566398		1.37	[1.26-1.50]	Affymetrix, Illumina [1596878] (imputed)	N
FTO	7e-18	rs1421085	FTO	7e-18	1,171 European ancestry adult cases, 1,114 European ancestry adult controls, 4,417 European ancestry adults, 896 European ancestry child cases, 1,297 European ancestry child and young adult controls, 5,291 European ancestry children	Obesity	2009-03-03	19151714	Meyre D	2009-01-18	Nat Genet	www.ncbi.nlm.nih.gov/pubmed/19151714	Genome-wide association study for early-onset and morbid adult obesity identifies three new risk loci in European populations.	Obesity	695 European ancestry adult cases, 731 European ancestry adult controls, 685 European ancestry child cases, 685 European ancestry child controls	1,171 European ancestry adult cases, 1,114 European ancestry adult controls, 4,417 European ancestry adults, 896 European ancestry child cases, 1,297 European ancestry child and young adult controls, 5,291 European ancestry children	16q12.2	16	53767042	FTO	FTO			79068			rs1421085-C	rs1421085		1421085	intron_variant	0	0.4	7e-18	17.154901959985743	(children)	1.39	[1.27-1.51]	Illumina [308846]	N
FTO	2e-17	rs8050136	FTO	2e-17	Up to 3,757 European ancestry cases, up to 5,346 European ancestry controls	Type 2 diabetes	2009-01-15	19056611	Timpson NJ	2008-12-03	Diabetes	www.ncbi.nlm.nih.gov/pubmed/19056611	Adiposity-related heterogeneity in patterns of type 2 diabetes susceptibility observed in genome-wide association data.	Type 2 diabetes	958 European ancestry obese cases, 955 European ancestry non-obese cases, 2,938 European ancestry controls	Up to 3,757 European ancestry cases, up to 5,346 European ancestry controls	16q12.2	16	53782363	FTO	FTO			79068			rs8050136-?	rs8050136		8050136	intron_variant	0	NR	2e-17	16.69897000433602	(obese)	1.3	[1.23-1.39]	Affymetrix [393453]	N
FTO	2e-16	rs1558902	FTO	2e-16	3,918 European ancestry children and adolescents	Body mass index	2016-05-12	25953783	Warrington NM	2015-05-07	Int J Epidemiol	www.ncbi.nlm.nih.gov/pubmed/25953783	A genome-wide association study of body mass index across early life and childhood.	Body mass index	9,377 children and adolescents	3,918 European ancestry children and adolescents	16q12.2	16	53769662	FTO	FTO			79068			rs1558902-A	rs1558902		1558902	intron_variant	0	0.402	2e-16	15.698970004336019	(age 8)	0.012	[0.0081-0.0159] unit increase	Illumina [~ 2200000] (imputed)	N
FTO	2e-14	rs62033400	FTO	2e-14	4,979 European ancestry individuals, 2,740 Han Chinese ancestry individuals	Body mass index	2014-04-25	24064335	Pei YF	2013-10-08	Hum Mol Genet	www.ncbi.nlm.nih.gov/pubmed/24064335	Meta-analysis of genome-wide association data identifies novel susceptibility loci for obesity.	Body mass index	8,463 European ancestry individuals, 7,478 African American individuals, 3,348 Hispanic individuals, 1,624 Han Chinese ancestry individuals	4,979 European ancestry individuals, 2,740 Han Chinese ancestry individuals	16q12.2	16	53777876	FTO	FTO			79068			rs62033400-G	rs62033400		62033400	intron_variant	0	NR	2e-14	13.698970004336019		0.08	[0.060-0.100] kg/m2 increase	Affymetrix, Illumina [4325550] (imputed)	N
FTO	6e-14	rs6499640	FTO	6e-14	Up to 11,036 European ancestry individuals, 32,615 individuals	Weight	2009-01-15	19079260	Thorleifsson G	2008-12-14	Nat Genet	www.ncbi.nlm.nih.gov/pubmed/19079260	Genome-wide association yields new sequence variants at seven loci that associate with measures of obesity.	Weight	72,598 European ancestry individuals, 1,160 African American individuals	Up to 11,036 European ancestry individuals, 32,615 individuals	16q12.2	16	53735765	FTO	FTO			79068			rs6499640-A	rs6499640		6499640	intron_variant	0	0.65	6e-14	13.221848749616356		5.5	[4.07-6.93] percentage SD increase	Illumina [305846]	N
FTO	7e-14	rs8050136	FTO	7e-14	3,757 European ancestry cases, 5,346 European ancestry controls	Type 2 diabetes	2008-06-16	17463249	Zeggini E	2007-04-26	Science	www.ncbi.nlm.nih.gov/pubmed/17463249	Replication of genome-wide association signals in UK samples reveals risk loci for type 2 diabetes.	Type 2 diabetes	1,924 European ancestry cases, 2,938 European ancestry controls	3,757 European ancestry cases, 5,346 European ancestry controls	16q12.2	16	53782363	FTO	FTO			79068			rs8050136-A	rs8050136		8050136	intron_variant	0	0.40	7e-14	13.154901959985743		1.23	[1.18-1.32]	Affymetrix [393453]	N
FTO	4e-13	rs6499640	FTO	4e-13	Up to 11,036 European ancestry individuals, 32,615 individuals	Body mass index	2009-01-15	19079260	Thorleifsson G	2008-12-14	Nat Genet	www.ncbi.nlm.nih.gov/pubmed/19079260	Genome-wide association yields new sequence variants at seven loci that associate with measures of obesity.	Body mass index	72,598 European ancestry individuals, 1,160 African American individuals	Up to 11,036 European ancestry individuals, 32,615 individuals	16q12.2	16	53735765	FTO	FTO			79068			rs6499640-A	rs6499640		6499640	intron_variant	0	0.41	4e-13	12.397940008672037		5.25	[3.82-6.68] % SD increase	Illumina [305846]	N
FTO	5e-13	rs1421085	FTO	5e-13	1,171 European ancestry adult cases, 1,114 European ancestry adult controls, 4,417 European ancestry adults, 896 European ancestry child cases, 1,297 European ancestry child and young adult controls, 5,291 European ancestry children	Obesity	2009-03-03	19151714	Meyre D	2009-01-18	Nat Genet	www.ncbi.nlm.nih.gov/pubmed/19151714	Genome-wide association study for early-onset and morbid adult obesity identifies three new risk loci in European populations.	Obesity	695 European ancestry adult cases, 731 European ancestry adult controls, 685 European ancestry child cases, 685 European ancestry child controls	1,171 European ancestry adult cases, 1,114 European ancestry adult controls, 4,417 European ancestry adults, 896 European ancestry child cases, 1,297 European ancestry child and young adult controls, 5,291 European ancestry children	16q12.2	16	53767042	FTO	FTO			79068			rs1421085-C	rs1421085		1421085	intron_variant	0	0.41	5e-13	12.301029995663981	(adults)	1.25	[1.10-1.40]	Illumina [308846]	N
FTO	1e-12	rs8050136	FTO	1e-12	1,215 European ancestry cases, 1,258 European ancestry controls	Type 2 diabetes	2008-06-16	17463248	Scott LJ	2007-04-26	Science	www.ncbi.nlm.nih.gov/pubmed/17463248	A genome-wide association study of type 2 diabetes in Finns detects multiple susceptibility variants.	Type 2 diabetes	1,161 European ancestry cases, 1,174 European ancestry controls	1,215 European ancestry cases, 1,258 European ancestry controls	16q12.2	16	53782363	FTO	FTO			79068			rs8050136-A	rs8050136		8050136	intron_variant	0	0.38	1e-12	12.0	(DGI+FUSION+WTCCC)	1.17	[1.12-1.22]	Illumina [315635]	N
FTO	1e-12	rs9936385	FTO	1e-12	21,491 European ancestry cases, 55,647 European ancestry controls	Type 2 diabetes	2014-10-23	24509480	Mahajan A	2014-02-09	Nat Genet	www.ncbi.nlm.nih.gov/pubmed/24509480	Genome-wide trans-ancestry meta-analysis provides insight into the genetic architecture of type 2 diabetes susceptibility.	Type 2 diabetes	12,171 European ancestry cases, 56,862 European ancestry controls, 6,952 East Asian ancestry cases, 11,865 East Asian ancestry controls, 5,561 South Asian ancestry cases, 14,458 South Asian ancestry controls, 1,804 Mexican ancestry cases, 779 Mexican ancestry controls	21,491 European ancestry cases, 55,647 European ancestry controls	16q12.2	16	53785257	FTO	FTO			79068			rs9936385-C	rs9936385		9936385	intron_variant	0	0.39	1e-12	12.0		1.13	[1.09-1.18]	Affymetrix, Illumina [2500000] (imputed)	N
FTO	2e-12	rs17817449	FTO	2e-12	1,196 European ancestry individuals	Obesity	2011-05-28	21552555	Wang K	2011-04-28	PLoS One	www.ncbi.nlm.nih.gov/pubmed/21552555	A genome-wide association study on obesity and obesity-related traits.	Obesity	520 European ancestry cases, 540 European ancestry controls	1,196 European ancestry individuals	16q12.2	16	53779455	FTO	FTO			79068			rs17817449-?	rs17817449		17817449	intron_variant	0	NR	2e-12	11.698970004336019	(obesity)			Illumina [~ 550000]	N
FTO	1e-10	rs17817964	FTO	1e-10	27,661 African America/Afro-Caribbean individuals, 4,607 Sub-Saharan African ancestry individuals, 123,706 European ancestry inidividuals	Body mass index	2013-08-23	23583978	Monda KL	2013-04-14	Nat Genet	www.ncbi.nlm.nih.gov/pubmed/23583978	A meta-analysis identifies new loci associated with body mass index in individuals of African ancestry.	Body mass index	37,956 African American individuals, 1,188 Nigerian ancestry individuals	27,661 African America/Afro-Caribbean individuals, 4,607 Sub-Saharan African ancestry individuals, 123,706 European ancestry inidividuals	16q12.2	16	53794154	FTO	FTO			79068			rs17817964-T	rs17817964		17817964	intron_variant	0	0.12	1e-10	10.0	(AA and Sub-Saharan)	0.073	[0.051-0.095] unit increase	Affymetrix, Illumina [3283202] (imputed)	N
FTO	2e-10	rs7202116	FTO	2e-10	59,325 European ancestry individuals	Body mass index	2012-11-30	22982992	Yang J	2012-09-12	Nature	www.ncbi.nlm.nih.gov/pubmed/22982992	FTO genotype is associated with phenotypic variability of body mass index.	Body mass index	133,154 European ancestry individuals	59,325 European ancestry individuals	16q12.2	16	53787703	FTO	FTO			79068			rs7202116-G	rs7202116		7202116	intron_variant	0	0.402	2e-10	9.698970004336019	(discovery + validation)	0.036	[0.025-0.047] unit increase	Affymetrix, Illumina, Perlegen [~ 2440000] (imputed)	N
FTO	3e-08	rs11642841	FTO	3e-08	Up to 34,412 European ancestry cases, 59,925 European ancestry controls	Type 2 diabetes	2010-07-12	20581827	Voight BF	2010-06-27	Nat Genet	www.ncbi.nlm.nih.gov/pubmed/20581827	Twelve type 2 diabetes susceptibility loci identified through large-scale association analysis.	Type 2 diabetes	8,130 European ancestry cases, 38,987 European ancestry controls	Up to 34,412 European ancestry cases, 59,925 European ancestry controls	16q12.2	16	53811575	FTO	FTO			79068			rs11642841-A	rs11642841		11642841	intron_variant	0		3e-08	7.522878745280337		1.13	[1.08-1.18]	Affymetrix, Illumina [2426886] (imputed)	N
FTO	3e-08	rs9930506	FTO	3e-08	3,205 African American, Hispanic, and European ancestry individuals	Obesity-related traits	2008-07-22	17658951	Scuteri A	2007-07-20	PLoS Genet	www.ncbi.nlm.nih.gov/pubmed/17658951	Genome-wide association scan shows genetic variants in the FTO gene are associated with obesity-related traits.	Obesity-related traits	4,741 Sardinian individuals	3,205 African American, Hispanic, and European ancestry individuals	16q12.2	16	53796553	FTO	FTO			79068			rs9930506-A	rs9930506		9930506	intron_variant	0	0.54	3e-08	7.522878745280337	(hip)	0.16	[NR] SD decrease	Affymetrix [362129]	N
FTO	4e-08	rs1121980	FTO	4e-08	60,352 European ancestry adult individuals, 5,988 European ancestry children	Body mass index	2008-06-22	18454148	Loos RJ	2008-05-04	Nat Genet	www.ncbi.nlm.nih.gov/pubmed/18454148	Common variants near MC4R are associated with fat mass, weight and risk of obesity.	Body mass index	16,876 European ancestry adult individuals	60,352 European ancestry adult individuals, 5,988 European ancestry children	16q12.2	16	53775335	FTO	FTO			79068			rs1121980-?	rs1121980		1121980	intron_variant	0	NR	4e-08	7.3979400086720375		0.06	[0.04-0.08] unit increase	Affymetrix [344883]	N
FUBP1	1e-10	rs12401738	FUBP1	1e-10	up to 48,274 European ancestry male individuals, up to 39,864 European ancestry female individuals, 2,441 African American or Afro-Caribbean male individuals, 6,314 African American or Afro-Caribbean female individuals, 919 Filipino male individuals, 828 Filipino female individuals, 205 Seychelles male individuals, 287 Seychelles female individuals, 2,964 South Asian ancestry male individuals, 65…	Body mass index	2016-01-27	25673413	Locke AE	2015-02-12	Nature	www.ncbi.nlm.nih.gov/pubmed/25673413	Genetic studies of body mass index yield new insights for obesity biology.	Body mass index	up to 104,666 European ancestry male individuals, up to 132,115 European ancestry female individuals, 370 African American male individuals, 517 African American female individuals, 512 Hispanic male individuals, 764 Hispanic female individuals	up to 48,274 European ancestry male individuals, up to 39,864 European ancestry female individuals, 2,441 African American or Afro-Caribbean male individuals, 6,314 African American or Afro-Caribbean female individuals, 919 Filipino male individuals, 828 Filipino female individuals, 205 Seychelles male individuals, 287 Seychelles female individuals, 2,964 South Asian ancestry male individuals, 65…	1p31.1	1	77981077	FUBP1	DNAJB4			11080			rs12401738-A	rs12401738		12401738	intron_variant	0	0.352	1e-10	10.0	(EA)	0.021	[0.015-0.028] kg/m2 increase	Affymetrix, Illumina [2550021]	N
FUBP1	2e-10	rs12401738	FUBP1	2e-10	up to 48,274 European ancestry male individuals, up to 39,864 European ancestry female individuals, 2,441 African American or Afro-Caribbean male individuals, 6,314 African American or Afro-Caribbean female individuals, 919 Filipino male individuals, 828 Filipino female individuals, 205 Seychelles male individuals, 287 Seychelles female individuals, 2,964 South Asian ancestry male individuals, 65…	Body mass index	2016-01-27	25673413	Locke AE	2015-02-12	Nature	www.ncbi.nlm.nih.gov/pubmed/25673413	Genetic studies of body mass index yield new insights for obesity biology.	Body mass index	up to 104,666 European ancestry male individuals, up to 132,115 European ancestry female individuals, 370 African American male individuals, 517 African American female individuals, 512 Hispanic male individuals, 764 Hispanic female individuals	up to 48,274 European ancestry male individuals, up to 39,864 European ancestry female individuals, 2,441 African American or Afro-Caribbean male individuals, 6,314 African American or Afro-Caribbean female individuals, 919 Filipino male individuals, 828 Filipino female individuals, 205 Seychelles male individuals, 287 Seychelles female individuals, 2,964 South Asian ancestry male individuals, 65…	1p31.1	1	77981077	FUBP1	DNAJB4			11080			rs12401738-A	rs12401738		12401738	intron_variant	0	0.347	2e-10	9.698970004336019		0.02	[0.014-0.026] kg/m2 increase	Affymetrix, Illumina [2550021]	N
FUBP1	6e-10	rs12401738	FUBP1	6e-10	up to 48,274 European ancestry male individuals, up to 39,864 European ancestry female individuals, 2,441 African American or Afro-Caribbean male individuals, 6,314 African American or Afro-Caribbean female individuals, 919 Filipino male individuals, 828 Filipino female individuals, 205 Seychelles male individuals, 287 Seychelles female individuals, 2,964 South Asian ancestry male individuals, 65…	Body mass index	2016-01-27	25673413	Locke AE	2015-02-12	Nature	www.ncbi.nlm.nih.gov/pubmed/25673413	Genetic studies of body mass index yield new insights for obesity biology.	Body mass index	up to 104,666 European ancestry male individuals, up to 132,115 European ancestry female individuals, 370 African American male individuals, 517 African American female individuals, 512 Hispanic male individuals, 764 Hispanic female individuals	up to 48,274 European ancestry male individuals, up to 39,864 European ancestry female individuals, 2,441 African American or Afro-Caribbean male individuals, 6,314 African American or Afro-Caribbean female individuals, 919 Filipino male individuals, 828 Filipino female individuals, 205 Seychelles male individuals, 287 Seychelles female individuals, 2,964 South Asian ancestry male individuals, 65…	1p31.1	1	77981077	FUBP1	DNAJB4			11080			rs12401738-A	rs12401738		12401738	intron_variant	0	0.355	6e-10	9.221848749616356	(EA, women)	0.026	[0.018-0.034] kg/m2 increase	Affymetrix, Illumina [2550021]	N
GCKR	6e-38	rs780094	GCKR	6e-38	up to 76,558 European ancestry individuals	Fasting glucose-related traits	2010-02-28	20081858	Dupuis J	2010-01-17	Nat Genet	www.ncbi.nlm.nih.gov/pubmed/20081858	New genetic loci implicated in fasting glucose homeostasis and their impact on type 2 diabetes risk.	Fasting glucose-related traits	up to 46,186 European ancestry individuals	up to 76,558 European ancestry individuals	2p23.3	2	27518370	GCKR	GCKR			2646			rs780094-C	rs780094		780094	intron_variant	0	0.62	6e-38	37.221848749616356	(FPG)			Affymetrix, Illumina [~ 2500000] (imputed)	N
GCKR	1e-37	rs1260326	GCKR	1e-37	Up to 2,700 individuals, Up to 2,000 European ancestry cardiovascular heart disease cases and controls	Lipid metabolism phenotypes	2013-09-24	19936222	Chasman DI	2009-11-20	PLoS Genet	www.ncbi.nlm.nih.gov/pubmed/19936222	Forty-three loci associated with plasma lipoprotein size, concentration, and cholesterol content in genome-wide analysis.	Lipid metabolism phenotypes	Up to 17,296 European ancestry female individuals	Up to 2,700 individuals, Up to 2,000 European ancestry cardiovascular heart disease cases and controls	2p23.3	2	27508073	GCKR	GCKR			2646			rs1260326-?	rs1260326		1260326	missense_variant	0	NR	1e-37	37.0	(TG.assay, whole)	0.07	[NR] unit increase	Illumina [335603]	N
GCKR	3e-35	rs1260326	GCKR	3e-35	Up to 2,700 individuals, Up to 2,000 European ancestry cardiovascular heart disease cases and controls	Lipid metabolism phenotypes	2013-09-24	19936222	Chasman DI	2009-11-20	PLoS Genet	www.ncbi.nlm.nih.gov/pubmed/19936222	Forty-three loci associated with plasma lipoprotein size, concentration, and cholesterol content in genome-wide analysis.	Lipid metabolism phenotypes	Up to 17,296 European ancestry female individuals	Up to 2,700 individuals, Up to 2,000 European ancestry cardiovascular heart disease cases and controls	2p23.3	2	27508073	GCKR	GCKR			2646			rs1260326-?	rs1260326		1260326	missense_variant	0	NR	3e-35	34.52287874528034	(TG.by.NMR, whole)	0.052	[NR] unit increase	Illumina [335603]	N
GCKR	4e-32	rs1260326	GCKR	4e-32	Up to 2,700 individuals, Up to 2,000 European ancestry cardiovascular heart disease cases and controls	Lipid metabolism phenotypes	2013-09-24	19936222	Chasman DI	2009-11-20	PLoS Genet	www.ncbi.nlm.nih.gov/pubmed/19936222	Forty-three loci associated with plasma lipoprotein size, concentration, and cholesterol content in genome-wide analysis.	Lipid metabolism phenotypes	Up to 17,296 European ancestry female individuals	Up to 2,700 individuals, Up to 2,000 European ancestry cardiovascular heart disease cases and controls	2p23.3	2	27508073	GCKR	GCKR			2646			rs1260326-?	rs1260326		1260326	missense_variant	0	NR	4e-32	31.397940008672037	(TG.assay, fasting)	0.075	[NR] unit increase	Illumina [335603]	N
GCKR	3e-29	rs1260326	GCKR	3e-29	Up to 2,700 individuals, Up to 2,000 European ancestry cardiovascular heart disease cases and controls	Lipid metabolism phenotypes	2013-09-24	19936222	Chasman DI	2009-11-20	PLoS Genet	www.ncbi.nlm.nih.gov/pubmed/19936222	Forty-three loci associated with plasma lipoprotein size, concentration, and cholesterol content in genome-wide analysis.	Lipid metabolism phenotypes	Up to 17,296 European ancestry female individuals	Up to 2,700 individuals, Up to 2,000 European ancestry cardiovascular heart disease cases and controls	2p23.3	2	27508073	GCKR	GCKR			2646			rs1260326-?	rs1260326		1260326	missense_variant	0	NR	3e-29	28.522878745280337	(TG.by.NMR, fasting)	0.056	[NR] unit increase	Illumina [335603]	N
GCKR	3e-28	rs1260326	GCKR	3e-28	Up to 2,700 individuals, Up to 2,000 European ancestry cardiovascular heart disease cases and controls	Lipid metabolism phenotypes	2013-09-24	19936222	Chasman DI	2009-11-20	PLoS Genet	www.ncbi.nlm.nih.gov/pubmed/19936222	Forty-three loci associated with plasma lipoprotein size, concentration, and cholesterol content in genome-wide analysis.	Lipid metabolism phenotypes	Up to 17,296 European ancestry female individuals	Up to 2,700 individuals, Up to 2,000 European ancestry cardiovascular heart disease cases and controls	2p23.3	2	27508073	GCKR	GCKR			2646			rs1260326-?	rs1260326		1260326	missense_variant	0	NR	3e-28	27.522878745280337	(VLDL.large, whole)	0.342	[NR] unit increase	Illumina [335603]	N
GCKR	3e-24	rs780094	GCKR	3e-24	up to 62,264 European ancestry individuals	Fasting insulin-related traits	2010-02-28	20081858	Dupuis J	2010-01-17	Nat Genet	www.ncbi.nlm.nih.gov/pubmed/20081858	New genetic loci implicated in fasting glucose homeostasis and their impact on type 2 diabetes risk.	Fasting insulin-related traits	up to 38,238 European ancestry individuals	up to 62,264 European ancestry individuals	2p23.3	2	27518370	GCKR	GCKR			2646			rs780094-C	rs780094		780094	intron_variant	0	0.62	3e-24	23.522878745280337	(HOMA-IR)			Affymetrix, Illumina [~ 2500000] (imputed)	N
GCKR	3e-24	rs780094	GCKR	3e-24	up to 76,558 European ancestry individuals	Fasting glucose-related traits	2010-02-28	20081858	Dupuis J	2010-01-17	Nat Genet	www.ncbi.nlm.nih.gov/pubmed/20081858	New genetic loci implicated in fasting glucose homeostasis and their impact on type 2 diabetes risk.	Fasting glucose-related traits	up to 46,186 European ancestry individuals	up to 76,558 European ancestry individuals	2p23.3	2	27518370	GCKR	GCKR			2646			rs780094-C	rs780094		780094	intron_variant	0	0.62	3e-24	23.522878745280337	(HOMA-IR)			Affymetrix, Illumina [~ 2500000] (imputed)	N
GCKR	4e-24	rs1260326	GCKR	4e-24	Up to 2,700 individuals, Up to 2,000 European ancestry cardiovascular heart disease cases and controls	Lipid metabolism phenotypes	2013-09-24	19936222	Chasman DI	2009-11-20	PLoS Genet	www.ncbi.nlm.nih.gov/pubmed/19936222	Forty-three loci associated with plasma lipoprotein size, concentration, and cholesterol content in genome-wide analysis.	Lipid metabolism phenotypes	Up to 17,296 European ancestry female individuals	Up to 2,700 individuals, Up to 2,000 European ancestry cardiovascular heart disease cases and controls	2p23.3	2	27508073	GCKR	GCKR			2646			rs1260326-?	rs1260326		1260326	missense_variant	0	NR	4e-24	23.397940008672037	(VLDL.large, fasting)	0.362	[NR] unit increase	Illumina [335603]	N
GCKR	4e-24	rs780094	GCKR	4e-24	Up tp 38,422 European ancestry individuals	Fasting glucose-related traits (interaction with BMI)	2012-08-15	22581228	Manning AK	2012-05-13	Nat Genet	www.ncbi.nlm.nih.gov/pubmed/22581228	A genome-wide approach accounting for body mass index identifies genetic variants influencing fasting glycemic traits and insulin resistance.	Fasting glucose-related traits (interaction with BMI)	Up to 58,074 European ancestry individuals	Up tp 38,422 European ancestry individuals	2p23.3	2	27518370	GCKR	GCKR			2646			rs780094-?	rs780094		780094	intron_variant	0	NR	4e-24	23.397940008672037				Affymetrix, Illumina [~ 2400000] (imputed)	N
GCKR	4e-20	rs780094	GCKR	4e-20	up to 62,264 European ancestry individuals	Fasting insulin-related traits	2010-02-28	20081858	Dupuis J	2010-01-17	Nat Genet	www.ncbi.nlm.nih.gov/pubmed/20081858	New genetic loci implicated in fasting glucose homeostasis and their impact on type 2 diabetes risk.	Fasting insulin-related traits	up to 38,238 European ancestry individuals	up to 62,264 European ancestry individuals	2p23.3	2	27518370	GCKR	GCKR			2646			rs780094-C	rs780094		780094	intron_variant	0	0.62	4e-20	19.397940008672037	(FI)			Affymetrix, Illumina [~ 2500000] (imputed)	N
GCKR	4e-20	rs780094	GCKR	4e-20	up to 76,558 European ancestry individuals	Fasting glucose-related traits	2010-02-28	20081858	Dupuis J	2010-01-17	Nat Genet	www.ncbi.nlm.nih.gov/pubmed/20081858	New genetic loci implicated in fasting glucose homeostasis and their impact on type 2 diabetes risk.	Fasting glucose-related traits	up to 46,186 European ancestry individuals	up to 76,558 European ancestry individuals	2p23.3	2	27518370	GCKR	GCKR			2646			rs780094-C	rs780094		780094	intron_variant	0	0.62	4e-20	19.397940008672037	(FI)			Affymetrix, Illumina [~ 2500000] (imputed)	N
GCKR	3e-10	rs1260326	GCKR	3e-10	up to 30,620 European ancestry individuals	Two-hour glucose challenge	2010-02-08	20081857	Saxena R	2010-01-17	Nat Genet	www.ncbi.nlm.nih.gov/pubmed/20081857	Genetic variation in GIPR influences the glucose and insulin responses to an oral glucose challenge.	Two-hour glucose challenge	15,234 individuals	up to 30,620 European ancestry individuals	2p23.3	2	27508073	GCKR	GCKR			2646			rs1260326-T	rs1260326		1260326	missense_variant	0	NR	3e-10	9.522878745280337		0.07	[0.05-0.09] mmol/L increase	Affymetrix, Illumina [NR]	N
GCKR	3e-10	rs780094	GCKR	3e-10	Up to 33,823 European ancestry individuals	Fasting insulin-related traits (interaction with BMI)	2012-08-15	22581228	Manning AK	2012-05-13	Nat Genet	www.ncbi.nlm.nih.gov/pubmed/22581228	A genome-wide approach accounting for body mass index identifies genetic variants influencing fasting glycemic traits and insulin resistance.	Fasting insulin-related traits (interaction with BMI)	Up to 51,750 European ancestry individuals	Up to 33,823 European ancestry individuals	2p23.3	2	27518370	GCKR	GCKR			2646			rs780094-?	rs780094		780094	intron_variant	0	NR	3e-10	9.522878745280337				Affymetrix, Illumina [~ 2400000] (imputed)	N
GCKR	2e-09	rs780092	GCKR	2e-09	1,719 Filipino ancestry offsprings	Lipid traits	2014-04-04	24023260	Wu Y	2013-09-10	J Lipid Res	www.ncbi.nlm.nih.gov/pubmed/24023260	Genetic association with lipids in Filipinos: waist circumference modifies an APOA5 effect on triglyceride levels.	Lipid traits	1,782 Filipino ancestry mothers	1,719 Filipino ancestry offsprings	2p23.3	2	27520287	GCKR	GCKR			2646			rs780092-A	rs780092		780092	intron_variant	0	0.68	2e-09	8.698970004336019	(TG)	0.08	[0.060-0.100] unit increase	Affymetrix [~ 3700000] (imputed)	N
GCKR	4e-09	rs780094	GCKR	4e-09	21,345 East Asian ancestry individuals	Fasting plasma glucose	2015-04-24	25187374	Hwang JY	2014-09-03	Diabetes	www.ncbi.nlm.nih.gov/pubmed/25187374	Genome-wide association meta-analysis identifies novel variants associated with fasting plasma glucose in East Asians.	Fasting plasma glucose	24,740 East Asian ancestry individuals	21,345 East Asian ancestry individuals	2p23.3	2	27518370	GCKR	GCKR			2646			rs780094-?	rs780094		780094	intron_variant	0	NR	4e-09	8.397940008672037		0.052	[0.034-0.070] unit increase	Affymetrix, Illumina [up to 2315813] (imputed)	N
GCKR	4e-08	rs1260326	GCKR	4e-08	7,394 Indian Asian ancestry individuals, 4,561 European ancestry individuals	Waist circumference and related phenotypes	2008-06-22	18454146	Chambers JC	2008-05-04	Nat Genet	www.ncbi.nlm.nih.gov/pubmed/18454146	Common genetic variation near MC4R is associated with waist circumference and insulin resistance.	Waist circumference and related phenotypes	2,684 Indian Asian ancestry male individuals	7,394 Indian Asian ancestry individuals, 4,561 European ancestry individuals	2p23.3	2	27508073	GCKR	GCKR			2646			rs1260326-?	rs1260326		1260326	missense_variant	0	NR	4e-08	7.3979400086720375	(triglycerides)			Illumina [308067]	N
GDF5	1e-12	rs224333	GDF5	1e-12	up to 36,570 European ancestry men, 30,172 European ancestry women, 915 Filipino ancestry men, 735 Filipino ancestry women, 2,351 African-American/Afro-Caribbean ancestry men, 6,258 African-American/Afro-Caribbean ancestry women, 2,285 South Asian ancestry men, 506 South Asian ancestry women, 195 Seychellois ancestry men, 266 Seychellois ancestry women	Waist-to-hip ratio adjusted for body mass index	2016-02-04	25673412	Shungin D	2015-02-12	Nature	www.ncbi.nlm.nih.gov/pubmed/25673412	New genetic loci link adipose and insulin biology to body fat distribution.	Waist-to-hip ratio adjusted for body mass index	up to 56,910 European ancestry men, up to 86,570 European ancestry women	up to 36,570 European ancestry men, 30,172 European ancestry women, 915 Filipino ancestry men, 735 Filipino ancestry women, 2,351 African-American/Afro-Caribbean ancestry men, 6,258 African-American/Afro-Caribbean ancestry women, 2,285 South Asian ancestry men, 506 South Asian ancestry women, 195 Seychellois ancestry men, 266 Seychellois ancestry women	20q11.22	20	35436182	GDF5	GDF5			8200			rs224333-G	rs224333		224333	intron_variant	0	0.6119	1e-12	12.0	(men)	0.0363	[0.026-0.046] unit increase	Affymetrix, Illumina, Perlegen [up to 2542447] (imputed)	N
GDF5	9e-12	rs224333	GDF5	9e-12	up to 36,570 European ancestry men, 30,172 European ancestry women, 915 Filipino ancestry men, 735 Filipino ancestry women, 2,351 African-American/Afro-Caribbean ancestry men, 6,258 African-American/Afro-Caribbean ancestry women, 2,285 South Asian ancestry men, 506 South Asian ancestry women, 195 Seychellois ancestry men, 266 Seychellois ancestry women	Waist-to-hip ratio adjusted for body mass index	2016-02-04	25673412	Shungin D	2015-02-12	Nature	www.ncbi.nlm.nih.gov/pubmed/25673412	New genetic loci link adipose and insulin biology to body fat distribution.	Waist-to-hip ratio adjusted for body mass index	up to 56,910 European ancestry men, up to 86,570 European ancestry women	up to 36,570 European ancestry men, 30,172 European ancestry women, 915 Filipino ancestry men, 735 Filipino ancestry women, 2,351 African-American/Afro-Caribbean ancestry men, 6,258 African-American/Afro-Caribbean ancestry women, 2,285 South Asian ancestry men, 506 South Asian ancestry women, 195 Seychellois ancestry men, 266 Seychellois ancestry women	20q11.22	20	35436182	GDF5	GDF5			8200			rs224333-G	rs224333		224333	intron_variant	0	0.6216	9e-12	11.045757490560675	(EA, men)	0.0359	[0.026-0.046] unit increase	Affymetrix, Illumina, Perlegen [up to 2542447] (imputed)	N
GDF5	7e-09	rs224333	GDF5	7e-09	up to 36,570 European ancestry men, 30,172 European ancestry women, 915 Filipino ancestry men, 735 Filipino ancestry women, 2,351 African-American/Afro-Caribbean ancestry men, 6,258 African-American/Afro-Caribbean ancestry women, 2,285 South Asian ancestry men, 506 South Asian ancestry women, 195 Seychellois ancestry men, 266 Seychellois ancestry women	Waist-to-hip ratio adjusted for body mass index	2016-02-04	25673412	Shungin D	2015-02-12	Nature	www.ncbi.nlm.nih.gov/pubmed/25673412	New genetic loci link adipose and insulin biology to body fat distribution.	Waist-to-hip ratio adjusted for body mass index	up to 56,910 European ancestry men, up to 86,570 European ancestry women	up to 36,570 European ancestry men, 30,172 European ancestry women, 915 Filipino ancestry men, 735 Filipino ancestry women, 2,351 African-American/Afro-Caribbean ancestry men, 6,258 African-American/Afro-Caribbean ancestry women, 2,285 South Asian ancestry men, 506 South Asian ancestry women, 195 Seychellois ancestry men, 266 Seychellois ancestry women	20q11.22	20	35436182	GDF5	GDF5			8200			rs224333-G	rs224333		224333	intron_variant	0	0.6102	7e-09	8.154901959985743		0.0207	[0.014-0.028] unit increase	Affymetrix, Illumina, Perlegen [up to 2542447] (imputed)	N
GDF5	3e-08	rs224333	GDF5	3e-08	up to 36,570 European ancestry men, 30,172 European ancestry women, 915 Filipino ancestry men, 735 Filipino ancestry women, 2,351 African-American/Afro-Caribbean ancestry men, 6,258 African-American/Afro-Caribbean ancestry women, 2,285 South Asian ancestry men, 506 South Asian ancestry women, 195 Seychellois ancestry men, 266 Seychellois ancestry women	Waist-to-hip ratio adjusted for body mass index	2016-02-04	25673412	Shungin D	2015-02-12	Nature	www.ncbi.nlm.nih.gov/pubmed/25673412	New genetic loci link adipose and insulin biology to body fat distribution.	Waist-to-hip ratio adjusted for body mass index	up to 56,910 European ancestry men, up to 86,570 European ancestry women	up to 36,570 European ancestry men, 30,172 European ancestry women, 915 Filipino ancestry men, 735 Filipino ancestry women, 2,351 African-American/Afro-Caribbean ancestry men, 6,258 African-American/Afro-Caribbean ancestry women, 2,285 South Asian ancestry men, 506 South Asian ancestry women, 195 Seychellois ancestry men, 266 Seychellois ancestry women	20q11.22	20	35436182	GDF5	GDF5			8200			rs224333-G	rs224333		224333	intron_variant	0	0.6232	3e-08	7.522878745280337	(EA)	0.0202	[0.013-0.027] unit increase	Affymetrix, Illumina, Perlegen [up to 2542447] (imputed)	N
GNAT2	7e-14	rs17024393	GNAT2	7e-14	up to 48,274 European ancestry male individuals, up to 39,864 European ancestry female individuals, 2,441 African American or Afro-Caribbean male individuals, 6,314 African American or Afro-Caribbean female individuals, 919 Filipino male individuals, 828 Filipino female individuals, 205 Seychelles male individuals, 287 Seychelles female individuals, 2,964 South Asian ancestry male individuals, 65…	Body mass index	2016-01-27	25673413	Locke AE	2015-02-12	Nature	www.ncbi.nlm.nih.gov/pubmed/25673413	Genetic studies of body mass index yield new insights for obesity biology.	Body mass index	up to 104,666 European ancestry male individuals, up to 132,115 European ancestry female individuals, 370 African American male individuals, 517 African American female individuals, 512 Hispanic male individuals, 764 Hispanic female individuals	up to 48,274 European ancestry male individuals, up to 39,864 European ancestry female individuals, 2,441 African American or Afro-Caribbean male individuals, 6,314 African American or Afro-Caribbean female individuals, 919 Filipino male individuals, 828 Filipino female individuals, 205 Seychelles male individuals, 287 Seychelles female individuals, 2,964 South Asian ancestry male individuals, 65…	1p13.3	1	109612066	GNAT2	GNAT2			2780			rs17024393-C	rs17024393		17024393	3_prime_UTR_variant	0	0.04	7e-14	13.154901959985743	(EA)	0.066	[0.049-0.083] kg/m2 increase	Affymetrix, Illumina [2550021]	N
GNAT2	2e-13	rs17024393	GNAT2	2e-13	up to 48,274 European ancestry male individuals, up to 39,864 European ancestry female individuals, 2,441 African American or Afro-Caribbean male individuals, 6,314 African American or Afro-Caribbean female individuals, 919 Filipino male individuals, 828 Filipino female individuals, 205 Seychelles male individuals, 287 Seychelles female individuals, 2,964 South Asian ancestry male individuals, 65…	Body mass index	2016-01-27	25673413	Locke AE	2015-02-12	Nature	www.ncbi.nlm.nih.gov/pubmed/25673413	Genetic studies of body mass index yield new insights for obesity biology.	Body mass index	up to 104,666 European ancestry male individuals, up to 132,115 European ancestry female individuals, 370 African American male individuals, 517 African American female individuals, 512 Hispanic male individuals, 764 Hispanic female individuals	up to 48,274 European ancestry male individuals, up to 39,864 European ancestry female individuals, 2,441 African American or Afro-Caribbean male individuals, 6,314 African American or Afro-Caribbean female individuals, 919 Filipino male individuals, 828 Filipino female individuals, 205 Seychelles male individuals, 287 Seychelles female individuals, 2,964 South Asian ancestry male individuals, 65…	1p13.3	1	109612066	GNAT2	GNAT2			2780			rs17024393-C	rs17024393		17024393	3_prime_UTR_variant	0	0.043	2e-13	12.698970004336019		0.061	[0.045-0.077] kg/m2 increase	Affymetrix, Illumina [2550021]	N
GNAT2	9e-12	rs17024258	GNAT2	9e-12	65,332 European ancestry overweight individuals, 22,373 European ancestry class I obese individuals, 5,476 European ancestry class II obese individuals, 1,162 European ancestry class III obese individuals, up to 39,294 European ancestry controls	Obesity	2013-09-12	23563607	Berndt SI	2013-04-07	Nat Genet	www.ncbi.nlm.nih.gov/pubmed/23563607	Genome-wide meta-analysis identifies 11 new loci for anthropometric traits and provides insights into genetic architecture.	Obesity	93,015 European ancestry overweight individuals, 32,858 European ancestry class I obese individuals, 9,889 European ancestry class II obese individuals, 2,896 European ancestry class III obese individuals, up to 65,840 European ancestry controls	65,332 European ancestry overweight individuals, 22,373 European ancestry class I obese individuals, 5,476 European ancestry class II obese individuals, 1,162 European ancestry class III obese individuals, up to 39,294 European ancestry controls	1p13.3	1	109604699	GNAT2	GNAT2			2780			rs17024258-T	rs17024258		17024258	3_prime_UTR_variant	0	0.04	9e-12	11.045757490560675	(Obesity I)	1.25	[NR]	Affymetrix, Illumina [~ 2800000] (imputed)	N
GNAT2	4e-10	rs17024393	GNAT2	4e-10	up to 48,274 European ancestry male individuals, up to 39,864 European ancestry female individuals, 2,441 African American or Afro-Caribbean male individuals, 6,314 African American or Afro-Caribbean female individuals, 919 Filipino male individuals, 828 Filipino female individuals, 205 Seychelles male individuals, 287 Seychelles female individuals, 2,964 South Asian ancestry male individuals, 65…	Body mass index	2016-01-27	25673413	Locke AE	2015-02-12	Nature	www.ncbi.nlm.nih.gov/pubmed/25673413	Genetic studies of body mass index yield new insights for obesity biology.	Body mass index	up to 104,666 European ancestry male individuals, up to 132,115 European ancestry female individuals, 370 African American male individuals, 517 African American female individuals, 512 Hispanic male individuals, 764 Hispanic female individuals	up to 48,274 European ancestry male individuals, up to 39,864 European ancestry female individuals, 2,441 African American or Afro-Caribbean male individuals, 6,314 African American or Afro-Caribbean female individuals, 919 Filipino male individuals, 828 Filipino female individuals, 205 Seychelles male individuals, 287 Seychelles female individuals, 2,964 South Asian ancestry male individuals, 65…	1p13.3	1	109612066	GNAT2	GNAT2			2780			rs17024393-C	rs17024393		17024393	3_prime_UTR_variant	0	0.039	4e-10	9.397940008672037	(EA, women)	0.071	[0.049-0.094] kg/m2 increase	Affymetrix, Illumina [2550021]	N
HLA-DQA1	5e-134	rs9272346	HLA-DQA1	5e-134	(see Todd 2007)	Type 1 diabetes	2008-06-16	17554300	WTCCC	2007-06-07	Nature	www.ncbi.nlm.nih.gov/pubmed/17554300	Genome-wide association study of 14,000 cases of seven common diseases and 3,000 shared controls.	Type 1 diabetes	1,963 European ancestry cases, 2,938 European ancestry controls	(see Todd 2007)	6p21.32	6	32636595	MHC	HLA-DRB1 - HLA-DQA1	3123	3117		46759	801	rs9272346-G	rs9272346		9272346	intron_variant	1	0.61	5e-134	133.30102999566398		5.49	[4.83-6.24]	Affymetrix [469557]	N
HLA-DQA1	6e-129	rs9272346	HLA-DQA1	6e-129	6,225 European ancestry cases, 6,946 European ancestry controls, 3,064 European ancestry trios from 2,828 families	Type 1 diabetes	2008-11-26	18978792	Cooper JD	2008-11-02	Nat Genet	www.ncbi.nlm.nih.gov/pubmed/18978792	Meta-analysis of genome-wide association study data identifies additional type 1 diabetes risk loci.	Type 1 diabetes	3,561 European ancestry cases, 4,646 European ancestry controls	6,225 European ancestry cases, 6,946 European ancestry controls, 3,064 European ancestry trios from 2,828 families	6p21.32	6	32636595	HLA	HLA-DRB1 - HLA-DQA1	3123	3117		46759	801	rs9272346-G	rs9272346		9272346	intron_variant	1	NR	6e-129	128.22184874961636				Affymetrix [up to 335565]	N
HLA-DRA	1e-100	rs9268645	HLA-DRA	1e-100	4,267 cases, 4,670 controls, 4,342 trios from 2,319 families	Type 1 diabetes	2009-06-01	19430480	Barrett JC	2009-05-10	Nat Genet	www.ncbi.nlm.nih.gov/pubmed/19430480	Genome-wide association study and meta-analysis find that over 40 loci affect risk of type 1 diabetes.	Type 1 diabetes	7,514 cases, 9,045 controls	4,267 cases, 4,670 controls, 4,342 trios from 2,319 families	6p21.32	6	32440750	MHC	HLA-DRA			3122			rs9268645-?	rs9268645		9268645	intron_variant	0	NR	1e-100	100.0				Affymetrix, Illumina [841622] (imputed)	N
HMGA2	3e-12	rs343092	HMGA2	3e-12	6,061 African American cases, 5,483 African American controls, 8,130 European ancestry cases, 38,987 European ancestry controls	Type 2 diabetes	2015-06-02	25102180	Ng MC	2014-08-07	PLoS Genet	www.ncbi.nlm.nih.gov/pubmed/25102180	Meta-analysis of genome-wide association studies in african americans provides insights into the genetic architecture of type 2 diabetes.	Type 2 diabetes	8,284 African American cases, 15,543 African American controls	6,061 African American cases, 5,483 African American controls, 8,130 European ancestry cases, 38,987 European ancestry controls	12q14.3	12	65857160	HMGA2	LOC100129940, HMGA2			100129940, 8091			rs343092-T	rs343092		343092	non_coding_transcript_exon_variant	0	0.81	3e-12	11.522878745280337		1.14	[1.10-1.19]	Affymetrix, Illumina [2579389] (imputed)	N
HMGA2	9e-09	rs343092	HMGA2	9e-09	6,061 African American cases, 5,483 African American controls, 8,130 European ancestry cases, 38,987 European ancestry controls	Type 2 diabetes	2015-06-02	25102180	Ng MC	2014-08-07	PLoS Genet	www.ncbi.nlm.nih.gov/pubmed/25102180	Meta-analysis of genome-wide association studies in african americans provides insights into the genetic architecture of type 2 diabetes.	Type 2 diabetes	8,284 African American cases, 15,543 African American controls	6,061 African American cases, 5,483 African American controls, 8,130 European ancestry cases, 38,987 European ancestry controls	12q14.3	12	65857160	HMGA2	LOC100129940, HMGA2			100129940, 8091			rs343092-T	rs343092		343092	non_coding_transcript_exon_variant	0	0.81	9e-09	8.045757490560675	(AA)	1.16	[1.1-1.22]	Affymetrix, Illumina [2579389] (imputed)	N
HNF1B	2e-11	rs4430796	HNF1B	2e-11	15,979 East Asian ancestry cases, 19,360 East Asian ancestry controls, 794 Malay ancestry cases, 1,240 Malay ancestry controls, 159 Filipino ancestry cases, 1,624 Filipino ancestry controls	Type 2 diabetes	2012-11-15	22961080	Li H	2012-09-06	Diabetes	www.ncbi.nlm.nih.gov/pubmed/22961080	A genome-wide association study identifies GRK5 and RASGRP1 as type 2 diabetes loci in Chinese Hans.	Type 2 diabetes	1,839 Han Chinese ancestry cases, 1,873 Han Chinese ancestry controls	15,979 East Asian ancestry cases, 19,360 East Asian ancestry controls, 794 Malay ancestry cases, 1,240 Malay ancestry controls, 159 Filipino ancestry cases, 1,624 Filipino ancestry controls	17q12	17	37738049	HNF1B	HNF1B			6928			rs4430796-G	rs4430796		4430796	intron_variant	0	0.276	2e-11	10.698970004336019		1.19	[1.13-1.25]	Illumina [2234194] (imputed)	N
HNF1B	9e-10	rs4430796	HNF1B	9e-10	21,491 European ancestry cases, 55,647 European ancestry controls	Type 2 diabetes	2014-10-23	24509480	Mahajan A	2014-02-09	Nat Genet	www.ncbi.nlm.nih.gov/pubmed/24509480	Genome-wide trans-ancestry meta-analysis provides insight into the genetic architecture of type 2 diabetes susceptibility.	Type 2 diabetes	12,171 European ancestry cases, 56,862 European ancestry controls, 6,952 East Asian ancestry cases, 11,865 East Asian ancestry controls, 5,561 South Asian ancestry cases, 14,458 South Asian ancestry controls, 1,804 Mexican ancestry cases, 779 Mexican ancestry controls	21,491 European ancestry cases, 55,647 European ancestry controls	17q12	17	37738049	HNF1B	HNF1B			6928			rs4430796-G	rs4430796		4430796	intron_variant	0	0.53	9e-10	9.045757490560675		1.13	[1.07-1.09]	Affymetrix, Illumina [2500000] (imputed)	N
HNF4A	3e-10	rs4812829	HNF4A	3e-10	13,170 South Asian ancestry cases, 25,398 South Asian ancestry controls	Type 2 diabetes	2011-09-28	21874001	Kooner JS	2011-08-28	Nat Genet	www.ncbi.nlm.nih.gov/pubmed/21874001	Genome-wide association study in individuals of South Asian ancestry identifies six new type 2 diabetes susceptibility loci.	Type 2 diabetes	5,561 South Asian ancestry cases, 14,458 South Asian ancestry controls	13,170 South Asian ancestry cases, 25,398 South Asian ancestry controls	20q13.12	20	44360627	HNF4A	HNF4A			3172			rs4812829-A	rs4812829		4812829	intron_variant	0	0.29	3e-10	9.522878745280337		1.09	[1.06-1.12]	Illumina [568976]	N
HNF4A	5e-08	rs4812829	HNF4A	5e-08	21,491 European ancestry cases, 55,647 European ancestry controls	Type 2 diabetes	2014-10-23	24509480	Mahajan A	2014-02-09	Nat Genet	www.ncbi.nlm.nih.gov/pubmed/24509480	Genome-wide trans-ancestry meta-analysis provides insight into the genetic architecture of type 2 diabetes susceptibility.	Type 2 diabetes	12,171 European ancestry cases, 56,862 European ancestry controls, 6,952 East Asian ancestry cases, 11,865 East Asian ancestry controls, 5,561 South Asian ancestry cases, 14,458 South Asian ancestry controls, 1,804 Mexican ancestry cases, 779 Mexican ancestry controls	21,491 European ancestry cases, 55,647 European ancestry controls	20q13.12	20	44360627	HNF4A	HNF4A			3172			rs4812829-A	rs4812829		4812829	intron_variant	0	0.16	5e-08	7.301029995663981		1.07	[1.01-1.12]	Affymetrix, Illumina [2500000] (imputed)	N
HSD17B12	3e-08	rs2176598	HSD17B12	3e-08	up to 48,274 European ancestry male individuals, up to 39,864 European ancestry female individuals, 2,441 African American or Afro-Caribbean male individuals, 6,314 African American or Afro-Caribbean female individuals, 919 Filipino male individuals, 828 Filipino female individuals, 205 Seychelles male individuals, 287 Seychelles female individuals, 2,964 South Asian ancestry male individuals, 65…	Body mass index	2016-01-27	25673413	Locke AE	2015-02-12	Nature	www.ncbi.nlm.nih.gov/pubmed/25673413	Genetic studies of body mass index yield new insights for obesity biology.	Body mass index	up to 104,666 European ancestry male individuals, up to 132,115 European ancestry female individuals, 370 African American male individuals, 517 African American female individuals, 512 Hispanic male individuals, 764 Hispanic female individuals	up to 48,274 European ancestry male individuals, up to 39,864 European ancestry female individuals, 2,441 African American or Afro-Caribbean male individuals, 6,314 African American or Afro-Caribbean female individuals, 919 Filipino male individuals, 828 Filipino female individuals, 205 Seychelles male individuals, 287 Seychelles female individuals, 2,964 South Asian ancestry male individuals, 65…	11p11.2	11	43842728	HSD17B12	HSD17B12			51144			rs2176598-T	rs2176598		2176598	intron_variant	0	0.251	3e-08	7.522878745280337	(EA)	0.02	[0.013-0.027] kg/m2 increase	Affymetrix, Illumina [2550021]	N
HSD17B12	3e-08	rs2176598	HSD17B12	3e-08	up to 48,274 European ancestry male individuals, up to 39,864 European ancestry female individuals, 2,441 African American or Afro-Caribbean male individuals, 6,314 African American or Afro-Caribbean female individuals, 919 Filipino male individuals, 828 Filipino female individuals, 205 Seychelles male individuals, 287 Seychelles female individuals, 2,964 South Asian ancestry male individuals, 65…	Body mass index	2016-01-27	25673413	Locke AE	2015-02-12	Nature	www.ncbi.nlm.nih.gov/pubmed/25673413	Genetic studies of body mass index yield new insights for obesity biology.	Body mass index	up to 104,666 European ancestry male individuals, up to 132,115 European ancestry female individuals, 370 African American male individuals, 517 African American female individuals, 512 Hispanic male individuals, 764 Hispanic female individuals	up to 48,274 European ancestry male individuals, up to 39,864 European ancestry female individuals, 2,441 African American or Afro-Caribbean male individuals, 6,314 African American or Afro-Caribbean female individuals, 919 Filipino male individuals, 828 Filipino female individuals, 205 Seychelles male individuals, 287 Seychelles female individuals, 2,964 South Asian ancestry male individuals, 65…	11p11.2	11	43842728	HSD17B12	HSD17B12			51144			rs2176598-T	rs2176598		2176598	intron_variant	0	0.256	3e-08	7.522878745280337		0.019	[0.012-0.025] kg/m2 increase	Affymetrix, Illumina [2550021]	N
IFIH1	2e-14	rs1990760	IFIH1	2e-14	3,598 sibling cases	Type 1 diabetes autoantibodies	2011-09-21	21829393	Plagnol V	2011-08-04	PLoS Genet	www.ncbi.nlm.nih.gov/pubmed/21829393	Genome-wide association analysis of autoantibody positivity in type 1 diabetes cases.	Type 1 diabetes autoantibodies	12,501 European ancestry cases	3,598 sibling cases	2q24.2	2	162267541	IFIH1	IFIH1			64135			rs1990760-C	rs1990760		1990760	missense_variant	0	NR	2e-14	13.698970004336019	(T1D)	1.2	[NR]	Affymetrix, Illumina [NR]	N
IFIH1	2e-11	rs1990760	IFIH1	2e-11	2,997 European ancestry trios, 4,000 European ancestry cases, 5,000 European ancestry controls	Type 1 diabetes	2008-06-16	17554260	Todd JA	2007-06-06	Nat Genet	www.ncbi.nlm.nih.gov/pubmed/17554260	Robust associations of four new chromosome regions from genome-wide analyses of type 1 diabetes.	Type 1 diabetes	2,000 European ancestry cases, 3,000 European ancestry controls	2,997 European ancestry trios, 4,000 European ancestry cases, 5,000 European ancestry controls	2q24.2	2	162267541	IFIH1	IFIH1			64135			rs1990760-A	rs1990760		1990760	missense_variant	0	0.60	2e-11	10.698970004336019		1.18	[1.11-1.23]	Affymetrix [NR]	N
IFIH1	7e-09	rs1990760	IFIH1	7e-09	4,267 cases, 4,670 controls, 4,342 trios from 2,319 families	Type 1 diabetes	2009-06-01	19430480	Barrett JC	2009-05-10	Nat Genet	www.ncbi.nlm.nih.gov/pubmed/19430480	Genome-wide association study and meta-analysis find that over 40 loci affect risk of type 1 diabetes.	Type 1 diabetes	7,514 cases, 9,045 controls	4,267 cases, 4,670 controls, 4,342 trios from 2,319 families	2q24.2	2	162267541	IFIH1	IFIH1			64135			rs1990760-?	rs1990760		1990760	missense_variant	0	NR	7e-09	8.154901959985743				Affymetrix, Illumina [841622] (imputed)	N
IGF1	2e-09	rs35767	IGF1	2e-09	up to 62,264 European ancestry individuals	Fasting insulin-related traits	2010-02-28	20081858	Dupuis J	2010-01-17	Nat Genet	www.ncbi.nlm.nih.gov/pubmed/20081858	New genetic loci implicated in fasting glucose homeostasis and their impact on type 2 diabetes risk.	Fasting insulin-related traits	up to 38,238 European ancestry individuals	up to 62,264 European ancestry individuals	12q23.2	12	102481791	IGF1	IGF1 - LINC00485	3479	283432		5	327492	rs35767-G	rs35767		35767	upstream_gene_variant	1	0.85	2e-09	8.698970004336019	(HOMA-IR)			Affymetrix, Illumina [~ 2500000] (imputed)	N
IGF1	2e-09	rs35767	IGF1	2e-09	up to 76,558 European ancestry individuals	Fasting glucose-related traits	2010-02-28	20081858	Dupuis J	2010-01-17	Nat Genet	www.ncbi.nlm.nih.gov/pubmed/20081858	New genetic loci implicated in fasting glucose homeostasis and their impact on type 2 diabetes risk.	Fasting glucose-related traits	up to 46,186 European ancestry individuals	up to 76,558 European ancestry individuals	12q23.2	12	102481791	IGF1	IGF1 - LINC00485	3479	283432		5	327492	rs35767-G	rs35767		35767	upstream_gene_variant	1	0.85	2e-09	8.698970004336019	(HOMA-IR)			Affymetrix, Illumina [~ 2500000] (imputed)	N
IGF1	3e-08	rs35767	IGF1	3e-08	up to 62,264 European ancestry individuals	Fasting insulin-related traits	2010-02-28	20081858	Dupuis J	2010-01-17	Nat Genet	www.ncbi.nlm.nih.gov/pubmed/20081858	New genetic loci implicated in fasting glucose homeostasis and their impact on type 2 diabetes risk.	Fasting insulin-related traits	up to 38,238 European ancestry individuals	up to 62,264 European ancestry individuals	12q23.2	12	102481791	IGF1	IGF1 - LINC00485	3479	283432		5	327492	rs35767-G	rs35767		35767	upstream_gene_variant	1	0.85	3e-08	7.522878745280337	(FI)			Affymetrix, Illumina [~ 2500000] (imputed)	N
IGF1	3e-08	rs35767	IGF1	3e-08	up to 76,558 European ancestry individuals	Fasting glucose-related traits	2010-02-28	20081858	Dupuis J	2010-01-17	Nat Genet	www.ncbi.nlm.nih.gov/pubmed/20081858	New genetic loci implicated in fasting glucose homeostasis and their impact on type 2 diabetes risk.	Fasting glucose-related traits	up to 46,186 European ancestry individuals	up to 76,558 European ancestry individuals	12q23.2	12	102481791	IGF1	IGF1 - LINC00485	3479	283432		5	327492	rs35767-G	rs35767		35767	upstream_gene_variant	1	0.85	3e-08	7.522878745280337	(FI)			Affymetrix, Illumina [~ 2500000] (imputed)	N
IGF1R	3e-08	rs2018860	IGF1R	3e-08	21,345 East Asian ancestry individuals	Fasting plasma glucose	2015-04-24	25187374	Hwang JY	2014-09-03	Diabetes	www.ncbi.nlm.nih.gov/pubmed/25187374	Genome-wide association meta-analysis identifies novel variants associated with fasting plasma glucose in East Asians.	Fasting plasma glucose	24,740 East Asian ancestry individuals	21,345 East Asian ancestry individuals	15q26.3	15	98715481	IGF1R	IGF1R			3480			rs2018860-?	rs2018860		2018860	intron_variant	0	NR	3e-08	7.522878745280337		0.031	[0.019-0.043] unit increase	Affymetrix, Illumina [up to 2315813] (imputed)	N
IGF2	3e-23	rs1004446	IGF2	3e-23	3,598 sibling cases	Type 1 diabetes autoantibodies	2011-09-21	21829393	Plagnol V	2011-08-04	PLoS Genet	www.ncbi.nlm.nih.gov/pubmed/21829393	Genome-wide association analysis of autoantibody positivity in type 1 diabetes cases.	Type 1 diabetes autoantibodies	12,501 European ancestry cases	3,598 sibling cases	11p15.5	11	2148913	IGF2AS	IGF2, INS-IGF2			3481, 723961			rs1004446-G	rs1004446		1004446	intron_variant	0	NR	3e-23	22.522878745280337	(T1D)	1.4	[NR]	Affymetrix, Illumina [NR]	N
IGF2	4e-09	rs1004446	IGF2	4e-09	390 European ancestry trios, 1,333 European ancestry cases from 549 families	Type 1 diabetes	2008-06-16	17632545	Hakonarson H	2007-07-15	Nature	www.ncbi.nlm.nih.gov/pubmed/17632545	A genome-wide association study identifies KIAA0350 as a type 1 diabetes gene.	Type 1 diabetes	467 European ancestry trios, 561 European ancestry cases, 1,143 European ancestry controls	390 European ancestry trios, 1,333 European ancestry cases from 549 families	11p15.5	11	2148913	INS	IGF2, INS-IGF2			3481, 723961			rs1004446-C	rs1004446		1004446	intron_variant	0	0.65	4e-09	8.397940008672037		1.61	[1.37-1.89]	Illumina [543071]	N
INS	5e-196	rs689	INS	5e-196	3,598 sibling cases	Type 1 diabetes autoantibodies	2011-09-21	21829393	Plagnol V	2011-08-04	PLoS Genet	www.ncbi.nlm.nih.gov/pubmed/21829393	Genome-wide association analysis of autoantibody positivity in type 1 diabetes cases.	Type 1 diabetes autoantibodies	12,501 European ancestry cases	3,598 sibling cases	11p15.5	11	2160994	INS	INS-IGF2, INS			723961, 3630			rs689-?	rs689		689	splice_region_variant	0	NR	5e-196	195.30102999566398	(T1D)		[2.04-2.63]	Affymetrix, Illumina [NR]	N
ITIH4	2e-10	rs2535633	ITIH4	2e-10	Up to 47,352 East Asian ancestry individuals	Body mass index	2014-11-27	24861553	Wen W	2014-05-26	Hum Mol Genet	www.ncbi.nlm.nih.gov/pubmed/24861553	Meta-analysis of genome-wide association studies in East Asian-ancestry populations identifies four new loci for body mass index.	Body mass index	82,438 East Asian ancestry individuals, 4,301 South East Asian ancestry individuals	Up to 47,352 East Asian ancestry individuals	3p21.1	3	52825614	ITIH4	ITIH4			3700			rs2535633-G	rs2535633		2535633	intron_variant	0	0.42	2e-10	9.698970004336019		0.0288	[0.02-0.038] unit increase	Affymetrix, Illumina [~ 2500000] (imputed)	N
JAZF1	5e-14	rs864745	JAZF1	5e-14	24,194 European ancestry cases, 55,598 European ancestry controls	Type 2 diabetes	2008-06-16	18372903	Zeggini E	2008-03-30	Nat Genet	www.ncbi.nlm.nih.gov/pubmed/18372903	Meta-analysis of genome-wide association data and large-scale replication identifies additional susceptibility loci for type 2 diabetes.	Type 2 diabetes	4,549 European ancestry cases, 5,579 European ancestry controls	24,194 European ancestry cases, 55,598 European ancestry controls	7p15.1	7	28140937	JAZF1	JAZF1			221895			rs864745-T	rs864745		864745	intron_variant	0	0.50	5e-14	13.301029995663981		1.1	[1.07-1.13]	Affymetrix, Illumina [2202892] (imputed)	N
JAZF1	2e-09	rs849135	JAZF1	2e-09	21,491 European ancestry cases, 55,647 European ancestry controls	Type 2 diabetes	2014-10-23	24509480	Mahajan A	2014-02-09	Nat Genet	www.ncbi.nlm.nih.gov/pubmed/24509480	Genome-wide trans-ancestry meta-analysis provides insight into the genetic architecture of type 2 diabetes susceptibility.	Type 2 diabetes	12,171 European ancestry cases, 56,862 European ancestry controls, 6,952 East Asian ancestry cases, 11,865 East Asian ancestry controls, 5,561 South Asian ancestry cases, 14,458 South Asian ancestry controls, 1,804 Mexican ancestry cases, 779 Mexican ancestry controls	21,491 European ancestry cases, 55,647 European ancestry controls	7p15.1	7	28156794	JAZF1	JAZF1			221895			rs849135-G	rs849135		849135	intron_variant	0	0.52	2e-09	8.698970004336019		1.12	[1.08-1.17]	Affymetrix, Illumina [2500000] (imputed)	N
JAZF1	3e-09	rs849134	JAZF1	3e-09	Up to 34,412 European ancestry cases, 59,925 European ancestry controls	Type 2 diabetes	2010-07-12	20581827	Voight BF	2010-06-27	Nat Genet	www.ncbi.nlm.nih.gov/pubmed/20581827	Twelve type 2 diabetes susceptibility loci identified through large-scale association analysis.	Type 2 diabetes	8,130 European ancestry cases, 38,987 European ancestry controls	Up to 34,412 European ancestry cases, 59,925 European ancestry controls	7p15.1	7	28156603	JAZF1	JAZF1			221895			rs849134-A	rs849134		849134	intron_variant	0		3e-09	8.522878745280337		1.13	[1.09-1.18]	Affymetrix, Illumina [2426886] (imputed)	N
KANK1	1e-09	rs10815355	KANK1	1e-09	21,345 East Asian ancestry individuals	Fasting plasma glucose	2015-04-24	25187374	Hwang JY	2014-09-03	Diabetes	www.ncbi.nlm.nih.gov/pubmed/25187374	Genome-wide association meta-analysis identifies novel variants associated with fasting plasma glucose in East Asians.	Fasting plasma glucose	24,740 East Asian ancestry individuals	21,345 East Asian ancestry individuals	9p24.3	9	622523	KANK1	KANK1			23189			rs10815355-?	rs10815355		10815355	intron_variant	0	NR	1e-09	9.0		0.045	[0.031-0.059] unit increase	Affymetrix, Illumina [up to 2315813] (imputed)	N
KCNMA1	3e-10	rs2116830	KCNMA1	3e-10	4,674 European ancestry morbidly obese individuals, 5,663 European ancestry lean individuals	Obesity	2011-07-19	21708048	Jiao H	2011-06-28	BMC Med Genomics	www.ncbi.nlm.nih.gov/pubmed/21708048	Genome wide association study identifies KCNMA1 contributing to human obesity.	Obesity	164 European ancestry morbidly obese individuals, 163 European ancestry lean individuals	4,674 European ancestry morbidly obese individuals, 5,663 European ancestry lean individuals	10q22.3	10	76886778	KCNMA1	KCNMA1			3778			rs2116830-G	rs2116830		2116830	3_prime_UTR_variant	0	0.80	3e-10	9.522878745280337		1.26	[1.12-1.41]	Affymetrix [406177]	N
KNG1	2e-09	rs11924390	KNG1	2e-09	1,774 Filipino ancestry offspring	Adiponectin levels	2010-10-07	20876611	Wu Y	2010-09-27	Hum Mol Genet	www.ncbi.nlm.nih.gov/pubmed/20876611	Genome-wide association study for adiponectin levels in Filipino women identifies CDH13 and a novel uncommon haplotype at KNG1-ADIPOQ.	Adiponectin levels	1,776 Filipino ancestry female individuals	1,774 Filipino ancestry offspring	3q27.3	3	186715310	KNG1	LOC105374258 - KNG1	105374258	3827		282	1999	rs11924390-C	rs11924390		11924390	intron_variant	1	0.50	2e-09	8.698970004336019		0.06	[0.04-0.08] unit decrease	Affymetrix [2073674] (imputed)	N
LDLR	2e-31	rs6511720	LDLR	2e-31	Up to 2,700 individuals, Up to 2,000 European ancestry cardiovascular heart disease cases and controls	Lipid metabolism phenotypes	2013-09-24	19936222	Chasman DI	2009-11-20	PLoS Genet	www.ncbi.nlm.nih.gov/pubmed/19936222	Forty-three loci associated with plasma lipoprotein size, concentration, and cholesterol content in genome-wide analysis.	Lipid metabolism phenotypes	Up to 17,296 European ancestry female individuals	Up to 2,700 individuals, Up to 2,000 European ancestry cardiovascular heart disease cases and controls	19p13.2	19	11091630	LDLR	LDLR			3949			rs6511720-?	rs6511720		6511720	intron_variant	0	NR	2e-31	30.69897000433602	(LDL-C.assay, whole)	6.532	[NR] unit decrease	Illumina [335603]	N
LDLR	1e-25	rs6511720	LDLR	1e-25	Up to 2,700 individuals, Up to 2,000 European ancestry cardiovascular heart disease cases and controls	Lipid metabolism phenotypes	2013-09-24	19936222	Chasman DI	2009-11-20	PLoS Genet	www.ncbi.nlm.nih.gov/pubmed/19936222	Forty-three loci associated with plasma lipoprotein size, concentration, and cholesterol content in genome-wide analysis.	Lipid metabolism phenotypes	Up to 17,296 European ancestry female individuals	Up to 2,700 individuals, Up to 2,000 European ancestry cardiovascular heart disease cases and controls	19p13.2	19	11091630	LDLR	LDLR			3949			rs6511720-?	rs6511720		6511720	intron_variant	0	NR	1e-25	25.0	(LDL-C.assay, fasting)	6.892	[NR] unit decrease	Illumina [335603]	N
LDLR	5e-25	rs6511720	LDLR	5e-25	Up to 2,700 individuals, Up to 2,000 European ancestry cardiovascular heart disease cases and controls	Lipid metabolism phenotypes	2013-09-24	19936222	Chasman DI	2009-11-20	PLoS Genet	www.ncbi.nlm.nih.gov/pubmed/19936222	Forty-three loci associated with plasma lipoprotein size, concentration, and cholesterol content in genome-wide analysis.	Lipid metabolism phenotypes	Up to 17,296 European ancestry female individuals	Up to 2,700 individuals, Up to 2,000 European ancestry cardiovascular heart disease cases and controls	19p13.2	19	11091630	LDLR	LDLR			3949			rs6511720-?	rs6511720		6511720	intron_variant	0	NR	5e-25	24.30102999566398	(APOB.assay, whole)	4.516	[NR] unit decrease	Illumina [335603]	N
LDLR	3e-18	rs6511720	LDLR	3e-18	Up to 2,700 individuals, Up to 2,000 European ancestry cardiovascular heart disease cases and controls	Lipid metabolism phenotypes	2013-09-24	19936222	Chasman DI	2009-11-20	PLoS Genet	www.ncbi.nlm.nih.gov/pubmed/19936222	Forty-three loci associated with plasma lipoprotein size, concentration, and cholesterol content in genome-wide analysis.	Lipid metabolism phenotypes	Up to 17,296 European ancestry female individuals	Up to 2,700 individuals, Up to 2,000 European ancestry cardiovascular heart disease cases and controls	19p13.2	19	11091630	LDLR	LDLR			3949			rs6511720-?	rs6511720		6511720	intron_variant	0	NR	3e-18	17.522878745280337	(APOB.assay, fasting)	4.492	[NR] unit decrease	Illumina [335603]	N
LEPR	2e-09	rs11208659	LEPR	2e-09	971 European ancestry cases, 1,990 European ancestry controls	Obesity (early onset extreme)	2013-10-24	23563609	Wheeler E	2013-04-07	Nat Genet	www.ncbi.nlm.nih.gov/pubmed/23563609	Genome-wide SNP and CNV analysis identifies common and low-frequency variants associated with severe early-onset obesity.	Obesity (early onset extreme)	1,509 European ancestry cases, 5,380 European ancestry controls	971 European ancestry cases, 1,990 European ancestry controls	1p31.3	1	65513597	LEPR	LEPR			3953			rs11208659-C	rs11208659		11208659	intron_variant	0	0.08	2e-09	8.698970004336019		1.42	[1.27-1.59]	Affymetrix [~ 2000000] (imputed)	N
LIPC	2e-12	rs588136	LIPC	2e-12	1,719 Filipino ancestry offsprings	Lipid traits	2014-04-04	24023260	Wu Y	2013-09-10	J Lipid Res	www.ncbi.nlm.nih.gov/pubmed/24023260	Genetic association with lipids in Filipinos: waist circumference modifies an APOA5 effect on triglyceride levels.	Lipid traits	1,782 Filipino ancestry mothers	1,719 Filipino ancestry offsprings	15q21.3	15	58438299	LIPC	LOC101928694, LIPC			101928694, 3990			rs588136-?	rs588136		588136	intron_variant	0	0.69	2e-12	11.698970004336019	(HDL-C)	0.05	[0.030-0.070] unit decrease	Affymetrix [~ 3700000] (imputed)	N
LPL	1e-20	rs1059611	LPL	1e-20	Up to 2,700 individuals, Up to 2,000 European ancestry cardiovascular heart disease cases and controls	Lipid metabolism phenotypes	2013-09-24	19936222	Chasman DI	2009-11-20	PLoS Genet	www.ncbi.nlm.nih.gov/pubmed/19936222	Forty-three loci associated with plasma lipoprotein size, concentration, and cholesterol content in genome-wide analysis.	Lipid metabolism phenotypes	Up to 17,296 European ancestry female individuals	Up to 2,700 individuals, Up to 2,000 European ancestry cardiovascular heart disease cases and controls	8p21.3	8	19967052	LPL	LPL			4023			rs1059611-?	rs1059611		1059611	3_prime_UTR_variant	0	NR	1e-20	20.0	(VLDL.medium, fasting)	2.875	[NR] unit decrease	Illumina [335603]	N
LPL	1e-17	rs331	LPL	1e-17	Up to 2,700 individuals, Up to 2,000 European ancestry cardiovascular heart disease cases and controls	Lipid metabolism phenotypes	2013-09-24	19936222	Chasman DI	2009-11-20	PLoS Genet	www.ncbi.nlm.nih.gov/pubmed/19936222	Forty-three loci associated with plasma lipoprotein size, concentration, and cholesterol content in genome-wide analysis.	Lipid metabolism phenotypes	Up to 17,296 European ancestry female individuals	Up to 2,700 individuals, Up to 2,000 European ancestry cardiovascular heart disease cases and controls	8p21.3	8	19962894	LPL	LPL			4023			rs331-?	rs331		331	intron_variant	0	NR	1e-17	17.0	(HDL-C.assay, whole)	1.459	[NR] unit increase	Illumina [335603]	N
LPL	2e-17	rs1059611	LPL	2e-17	Up to 2,700 individuals, Up to 2,000 European ancestry cardiovascular heart disease cases and controls	Lipid metabolism phenotypes	2013-09-24	19936222	Chasman DI	2009-11-20	PLoS Genet	www.ncbi.nlm.nih.gov/pubmed/19936222	Forty-three loci associated with plasma lipoprotein size, concentration, and cholesterol content in genome-wide analysis.	Lipid metabolism phenotypes	Up to 17,296 European ancestry female individuals	Up to 2,700 individuals, Up to 2,000 European ancestry cardiovascular heart disease cases and controls	8p21.3	8	19967052	LPL	LPL			4023			rs1059611-?	rs1059611		1059611	3_prime_UTR_variant	0	NR	2e-17	16.69897000433602	(TG.by.NMR, fasting)	0.065	[NR] unit decrease	Illumina [335603]	N
LPL	1e-14	rs331	LPL	1e-14	Up to 2,700 individuals, Up to 2,000 European ancestry cardiovascular heart disease cases and controls	Lipid metabolism phenotypes	2013-09-24	19936222	Chasman DI	2009-11-20	PLoS Genet	www.ncbi.nlm.nih.gov/pubmed/19936222	Forty-three loci associated with plasma lipoprotein size, concentration, and cholesterol content in genome-wide analysis.	Lipid metabolism phenotypes	Up to 17,296 European ancestry female individuals	Up to 2,700 individuals, Up to 2,000 European ancestry cardiovascular heart disease cases and controls	8p21.3	8	19962894	LPL	LPL			4023			rs331-?	rs331		331	intron_variant	0	NR	1e-14	14.0	(HDL-C.by.NMR, whole)	1.21	[NR] unit increase	Illumina [335603]	N
LPL	2e-14	rs328	LPL	2e-14	8,830 Han Chinese ancestry individuals	Lipid traits	2014-08-02	24386095	Zhou L	2013-12-30	PLoS One	www.ncbi.nlm.nih.gov/pubmed/24386095	A genome wide association study identifies common variants associated with lipid levels in the Chinese population.	Lipid traits	3,451 Han Chinese ancestry individuals	8,830 Han Chinese ancestry individuals	8p21.3	8	19962213	LPL	LPL			4023			rs328-G	rs328		328	stop_gained	0	0.09	2e-14	13.698970004336019	(HDL)	0.04	[0.020-0.060] mmol/L increase	Affymetrix, Illumina [up to 2249917] (imputed)	N
LPL	3e-14	rs331	LPL	3e-14	Up to 2,700 individuals, Up to 2,000 European ancestry cardiovascular heart disease cases and controls	Lipid metabolism phenotypes	2013-09-24	19936222	Chasman DI	2009-11-20	PLoS Genet	www.ncbi.nlm.nih.gov/pubmed/19936222	Forty-three loci associated with plasma lipoprotein size, concentration, and cholesterol content in genome-wide analysis.	Lipid metabolism phenotypes	Up to 17,296 European ancestry female individuals	Up to 2,700 individuals, Up to 2,000 European ancestry cardiovascular heart disease cases and controls	8p21.3	8	19962894	LPL	LPL			4023			rs331-?	rs331		331	intron_variant	0	NR	3e-14	13.522878745280337	(HDL-C.assay, fasting)	1.51	[NR] unit increase	Illumina [335603]	N
LPL	1e-11	rs331	LPL	1e-11	Up to 2,700 individuals, Up to 2,000 European ancestry cardiovascular heart disease cases and controls	Lipid metabolism phenotypes	2013-09-24	19936222	Chasman DI	2009-11-20	PLoS Genet	www.ncbi.nlm.nih.gov/pubmed/19936222	Forty-three loci associated with plasma lipoprotein size, concentration, and cholesterol content in genome-wide analysis.	Lipid metabolism phenotypes	Up to 17,296 European ancestry female individuals	Up to 2,700 individuals, Up to 2,000 European ancestry cardiovascular heart disease cases and controls	8p21.3	8	19962894	LPL	LPL			4023			rs331-?	rs331		331	intron_variant	0	NR	1e-11	11.0	(HDL-C.by.NMR, fasting)	1.256	[NR] unit increase	Illumina [335603]	N
LPL	3e-10	rs328	LPL	3e-10	8,830 Han Chinese ancestry individuals	Lipid traits	2014-08-02	24386095	Zhou L	2013-12-30	PLoS One	www.ncbi.nlm.nih.gov/pubmed/24386095	A genome wide association study identifies common variants associated with lipid levels in the Chinese population.	Lipid traits	3,451 Han Chinese ancestry individuals	8,830 Han Chinese ancestry individuals	8p21.3	8	19962213	LPL	LPL			4023			rs328-G	rs328		328	stop_gained	0	0.09	3e-10	9.522878745280337	(TG)	0.071	[0.026-0.116] mmol/L decrease	Affymetrix, Illumina [up to 2249917] (imputed)	N
MACROD1	3e-11	rs11231693	MACROD1	3e-11	up to 36,570 European ancestry men, 30,172 European ancestry women, 915 Filipino ancestry men, 735 Filipino ancestry women, 2,351 African-American/Afro-Caribbean ancestry men, 6,258 African-American/Afro-Caribbean ancestry women, 2,285 South Asian ancestry men, 506 South Asian ancestry women, 195 Seychellois ancestry men, 266 Seychellois ancestry women	Waist-to-hip ratio adjusted for body mass index	2016-02-04	25673412	Shungin D	2015-02-12	Nature	www.ncbi.nlm.nih.gov/pubmed/25673412	New genetic loci link adipose and insulin biology to body fat distribution.	Waist-to-hip ratio adjusted for body mass index	up to 56,910 European ancestry men, up to 86,570 European ancestry women	up to 36,570 European ancestry men, 30,172 European ancestry women, 915 Filipino ancestry men, 735 Filipino ancestry women, 2,351 African-American/Afro-Caribbean ancestry men, 6,258 African-American/Afro-Caribbean ancestry women, 2,285 South Asian ancestry men, 506 South Asian ancestry women, 195 Seychellois ancestry men, 266 Seychellois ancestry women	11q13.1	11	64095140	MACROD1, VEGFB	MACROD1, FLRT1			28992, 23769			rs11231693-A	rs11231693		11231693	intron_variant	0	0.0609	3e-11	10.522878745280337	(EA, women)	0.0684	[0.048-0.089] unit increase	Affymetrix, Illumina, Perlegen [up to 2542447] (imputed)	N
MACROD1	6e-10	rs11231693	MACROD1	6e-10	up to 36,570 European ancestry men, 30,172 European ancestry women, 915 Filipino ancestry men, 735 Filipino ancestry women, 2,351 African-American/Afro-Caribbean ancestry men, 6,258 African-American/Afro-Caribbean ancestry women, 2,285 South Asian ancestry men, 506 South Asian ancestry women, 195 Seychellois ancestry men, 266 Seychellois ancestry women	Waist-to-hip ratio adjusted for body mass index	2016-02-04	25673412	Shungin D	2015-02-12	Nature	www.ncbi.nlm.nih.gov/pubmed/25673412	New genetic loci link adipose and insulin biology to body fat distribution.	Waist-to-hip ratio adjusted for body mass index	up to 56,910 European ancestry men, up to 86,570 European ancestry women	up to 36,570 European ancestry men, 30,172 European ancestry women, 915 Filipino ancestry men, 735 Filipino ancestry women, 2,351 African-American/Afro-Caribbean ancestry men, 6,258 African-American/Afro-Caribbean ancestry women, 2,285 South Asian ancestry men, 506 South Asian ancestry women, 195 Seychellois ancestry men, 266 Seychellois ancestry women	11q13.1	11	64095140	MACROD1, VEGFB	MACROD1, FLRT1			28992, 23769			rs11231693-A	rs11231693		11231693	intron_variant	0	0.0855	6e-10	9.221848749616356	(women)	0.0586	[0.04-0.077] unit increase	Affymetrix, Illumina, Perlegen [up to 2542447] (imputed)	N
MACROD1	4e-08	rs11231693	MACROD1	4e-08	up to 36,570 European ancestry men, 30,172 European ancestry women, 915 Filipino ancestry men, 735 Filipino ancestry women, 2,351 African-American/Afro-Caribbean ancestry men, 6,258 African-American/Afro-Caribbean ancestry women, 2,285 South Asian ancestry men, 506 South Asian ancestry women, 195 Seychellois ancestry men, 266 Seychellois ancestry women	Waist-to-hip ratio adjusted for body mass index	2016-02-04	25673412	Shungin D	2015-02-12	Nature	www.ncbi.nlm.nih.gov/pubmed/25673412	New genetic loci link adipose and insulin biology to body fat distribution.	Waist-to-hip ratio adjusted for body mass index	up to 56,910 European ancestry men, up to 86,570 European ancestry women	up to 36,570 European ancestry men, 30,172 European ancestry women, 915 Filipino ancestry men, 735 Filipino ancestry women, 2,351 African-American/Afro-Caribbean ancestry men, 6,258 African-American/Afro-Caribbean ancestry women, 2,285 South Asian ancestry men, 506 South Asian ancestry women, 195 Seychellois ancestry men, 266 Seychellois ancestry women	11q13.1	11	64095140	MACROD1, VEGFB	MACROD1, FLRT1			28992, 23769			rs11231693-A	rs11231693		11231693	intron_variant	0	0.0624	4e-08	7.3979400086720375	(EA)	0.0411	[0.026-0.056] unit increase	Affymetrix, Illumina, Perlegen [up to 2542447] (imputed)	N
MADD	1e-88	rs10501320	MADD	1e-88	16,378 European ancestry individuals	Proinsulin levels	2011-09-27	21873549	Strawbridge RJ	2011-08-26	Diabetes	www.ncbi.nlm.nih.gov/pubmed/21873549	Genome-wide association identifies nine common variants associated with fasting proinsulin levels and provides new insights into the pathophysiology of type 2 diabetes.	Proinsulin levels	10,701 European ancestry individuals	16,378 European ancestry individuals	11p11.2	11	47272248	MADD	MADD			8567			rs10501320-G	rs10501320		10501320	5_prime_UTR_variant	0	0.72	1e-88	88.0				Affymetrix, Illumina [~ 2500000] (imputed)	N
MADD	2e-18	rs7944584	MADD	2e-18	up to 76,558 European ancestry individuals	Fasting glucose-related traits	2010-02-28	20081858	Dupuis J	2010-01-17	Nat Genet	www.ncbi.nlm.nih.gov/pubmed/20081858	New genetic loci implicated in fasting glucose homeostasis and their impact on type 2 diabetes risk.	Fasting glucose-related traits	up to 46,186 European ancestry individuals	up to 76,558 European ancestry individuals	11p11.2	11	47314769	MADD	MADD			8567			rs7944584-A	rs7944584		7944584	intron_variant	0	0.75	2e-18	17.69897000433602	(FPG)			Affymetrix, Illumina [~ 2500000] (imputed)	N
MADD	4e-12	rs7944584	MADD	4e-12	Up tp 38,422 European ancestry individuals	Fasting glucose-related traits (interaction with BMI)	2012-08-15	22581228	Manning AK	2012-05-13	Nat Genet	www.ncbi.nlm.nih.gov/pubmed/22581228	A genome-wide approach accounting for body mass index identifies genetic variants influencing fasting glycemic traits and insulin resistance.	Fasting glucose-related traits (interaction with BMI)	Up to 58,074 European ancestry individuals	Up tp 38,422 European ancestry individuals	11p11.2	11	47314769	MADD	MADD			8567			rs7944584-?	rs7944584		7944584	intron_variant	0	NR	4e-12	11.397940008672037				Affymetrix, Illumina [~ 2400000] (imputed)	N
MADD	7e-12	rs10838687	MADD	7e-12	16,378 European ancestry individuals	Proinsulin levels	2011-09-27	21873549	Strawbridge RJ	2011-08-26	Diabetes	www.ncbi.nlm.nih.gov/pubmed/21873549	Genome-wide association identifies nine common variants associated with fasting proinsulin levels and provides new insights into the pathophysiology of type 2 diabetes.	Proinsulin levels	10,701 European ancestry individuals	16,378 European ancestry individuals	11p11.2	11	47291341	MADD	MADD			8567			rs10838687-T	rs10838687		10838687	intron_variant	0	0.80	7e-12	11.154901959985743				Affymetrix, Illumina [~ 2500000] (imputed)	N
MAEA	2e-20	rs6815464	MAEA	2e-20	18,127 East Asian ancestry cases, 17,746 East Asian ancestry controls	Type 2 diabetes	2012-01-18	22158537	Cho YS	2011-12-11	Nat Genet	www.ncbi.nlm.nih.gov/pubmed/22158537	Meta-analysis of genome-wide association studies identifies eight new loci for type 2 diabetes in east Asians.	Type 2 diabetes	5,999 East Asian ancestry cases, 9,001 East Asian ancestry controls, 794 Malay ancestry cases, 1,240 Malay ancestry controls, 159 Filipino ancestry cases, 1,624 Filipino ancestry controls	18,127 East Asian ancestry cases, 17,746 East Asian ancestry controls	4p16.3	4	1316113	MAEA	MAEA			10296			rs6815464-C	rs6815464		6815464	intron_variant	0	0.58	2e-20	19.69897000433602		1.13	[1.10–1.16]	Affymetrix, Illumina [2626356] (imputed)	N
MAP2K5	1e-18	rs2241423	MAP2K5	1e-18	Up to 125,931 European ancestry individuals	Body mass index	2010-11-17	20935630	Speliotes EK	2010-10-10	Nat Genet	www.ncbi.nlm.nih.gov/pubmed/20935630	Association analyses of 249,796 individuals reveal 18 new loci associated with body mass index.	Body mass index	Up to 123,865 European ancestry individuals	Up to 125,931 European ancestry individuals	15q23	15	67794500	MAP2K5, LBXCOR1	MAP2K5			5607			rs2241423-G	rs2241423		2241423	intron_variant	0	0.78	1e-18	18.0		0.13	[0.09-0.17] kg/m2 increase	Affymetrix, Illumina, Perlegen [~ 2800000] (imputed)	N
MAP2K5	2e-18	rs16951275	MAP2K5	2e-18	up to 48,274 European ancestry male individuals, up to 39,864 European ancestry female individuals, 2,441 African American or Afro-Caribbean male individuals, 6,314 African American or Afro-Caribbean female individuals, 919 Filipino male individuals, 828 Filipino female individuals, 205 Seychelles male individuals, 287 Seychelles female individuals, 2,964 South Asian ancestry male individuals, 65…	Body mass index	2016-01-27	25673413	Locke AE	2015-02-12	Nature	www.ncbi.nlm.nih.gov/pubmed/25673413	Genetic studies of body mass index yield new insights for obesity biology.	Body mass index	up to 104,666 European ancestry male individuals, up to 132,115 European ancestry female individuals, 370 African American male individuals, 517 African American female individuals, 512 Hispanic male individuals, 764 Hispanic female individuals	up to 48,274 European ancestry male individuals, up to 39,864 European ancestry female individuals, 2,441 African American or Afro-Caribbean male individuals, 6,314 African American or Afro-Caribbean female individuals, 919 Filipino male individuals, 828 Filipino female individuals, 205 Seychelles male individuals, 287 Seychelles female individuals, 2,964 South Asian ancestry male individuals, 65…	15q23	15	67784830	MAP2K5	MAP2K5			5607			rs16951275-T	rs16951275		16951275	intron_variant	0	0.771	2e-18	17.69897000433602		0.03	[0.024-0.037] kg/m2 increase	Affymetrix, Illumina [2550021]	N
MAP2K5	2e-17	rs16951275	MAP2K5	2e-17	up to 48,274 European ancestry male individuals, up to 39,864 European ancestry female individuals, 2,441 African American or Afro-Caribbean male individuals, 6,314 African American or Afro-Caribbean female individuals, 919 Filipino male individuals, 828 Filipino female individuals, 205 Seychelles male individuals, 287 Seychelles female individuals, 2,964 South Asian ancestry male individuals, 65…	Body mass index	2016-01-27	25673413	Locke AE	2015-02-12	Nature	www.ncbi.nlm.nih.gov/pubmed/25673413	Genetic studies of body mass index yield new insights for obesity biology.	Body mass index	up to 104,666 European ancestry male individuals, up to 132,115 European ancestry female individuals, 370 African American male individuals, 517 African American female individuals, 512 Hispanic male individuals, 764 Hispanic female individuals	up to 48,274 European ancestry male individuals, up to 39,864 European ancestry female individuals, 2,441 African American or Afro-Caribbean male individuals, 6,314 African American or Afro-Caribbean female individuals, 919 Filipino male individuals, 828 Filipino female individuals, 205 Seychelles male individuals, 287 Seychelles female individuals, 2,964 South Asian ancestry male individuals, 65…	15q23	15	67784830	MAP2K5	MAP2K5			5607			rs16951275-T	rs16951275		16951275	intron_variant	0	0.784	2e-17	16.69897000433602	(EA)	0.031	[0.024-0.038] kg/m2 increase	Affymetrix, Illumina [2550021]	N
MAP2K5	6e-13	rs8028313	MAP2K5	6e-13	65,332 European ancestry overweight individuals, 22,373 European ancestry class I obese individuals, 5,476 European ancestry class II obese individuals, 1,162 European ancestry class III obese individuals, up to 39,294 European ancestry controls	Obesity	2013-09-12	23563607	Berndt SI	2013-04-07	Nat Genet	www.ncbi.nlm.nih.gov/pubmed/23563607	Genome-wide meta-analysis identifies 11 new loci for anthropometric traits and provides insights into genetic architecture.	Obesity	93,015 European ancestry overweight individuals, 32,858 European ancestry class I obese individuals, 9,889 European ancestry class II obese individuals, 2,896 European ancestry class III obese individuals, up to 65,840 European ancestry controls	65,332 European ancestry overweight individuals, 22,373 European ancestry class I obese individuals, 5,476 European ancestry class II obese individuals, 1,162 European ancestry class III obese individuals, up to 39,294 European ancestry controls	15q23	15	67750719	MAP2K5	MAP2K5			5607			rs8028313-C	rs8028313		8028313	intron_variant	0	0.78	6e-13	12.221848749616356	(Obesity class I)	1.08	[NR]	Affymetrix, Illumina [~ 2800000] (imputed)	N
MAP2K5	1e-11	rs8028313	MAP2K5	1e-11	65,332 European ancestry overweight individuals, 22,373 European ancestry class I obese individuals, 5,476 European ancestry class II obese individuals, 1,162 European ancestry class III obese individuals, up to 39,294 European ancestry controls	Obesity	2013-09-12	23563607	Berndt SI	2013-04-07	Nat Genet	www.ncbi.nlm.nih.gov/pubmed/23563607	Genome-wide meta-analysis identifies 11 new loci for anthropometric traits and provides insights into genetic architecture.	Obesity	93,015 European ancestry overweight individuals, 32,858 European ancestry class I obese individuals, 9,889 European ancestry class II obese individuals, 2,896 European ancestry class III obese individuals, up to 65,840 European ancestry controls	65,332 European ancestry overweight individuals, 22,373 European ancestry class I obese individuals, 5,476 European ancestry class II obese individuals, 1,162 European ancestry class III obese individuals, up to 39,294 European ancestry controls	15q23	15	67750719	MAP2K5	MAP2K5			5607			rs8028313-C	rs8028313		8028313	intron_variant	0	0.79	1e-11	11.0	(Overweight)	1.06	[NR]	Affymetrix, Illumina [~ 2800000] (imputed)	N
MAP2K5	9e-11	rs16951275	MAP2K5	9e-11	up to 48,274 European ancestry male individuals, up to 39,864 European ancestry female individuals, 2,441 African American or Afro-Caribbean male individuals, 6,314 African American or Afro-Caribbean female individuals, 919 Filipino male individuals, 828 Filipino female individuals, 205 Seychelles male individuals, 287 Seychelles female individuals, 2,964 South Asian ancestry male individuals, 65…	Body mass index	2016-01-27	25673413	Locke AE	2015-02-12	Nature	www.ncbi.nlm.nih.gov/pubmed/25673413	Genetic studies of body mass index yield new insights for obesity biology.	Body mass index	up to 104,666 European ancestry male individuals, up to 132,115 European ancestry female individuals, 370 African American male individuals, 517 African American female individuals, 512 Hispanic male individuals, 764 Hispanic female individuals	up to 48,274 European ancestry male individuals, up to 39,864 European ancestry female individuals, 2,441 African American or Afro-Caribbean male individuals, 6,314 African American or Afro-Caribbean female individuals, 919 Filipino male individuals, 828 Filipino female individuals, 205 Seychelles male individuals, 287 Seychelles female individuals, 2,964 South Asian ancestry male individuals, 65…	15q23	15	67784830	MAP2K5	MAP2K5			5607			rs16951275-T	rs16951275		16951275	intron_variant	0	0.786	9e-11	10.045757490560675	(EA, men)	0.032	[0.022-0.042] kg/m2 increase	Affymetrix, Illumina [2550021]	N
MAP2K5	3e-10	rs16951275	MAP2K5	3e-10	up to 48,274 European ancestry male individuals, up to 39,864 European ancestry female individuals, 2,441 African American or Afro-Caribbean male individuals, 6,314 African American or Afro-Caribbean female individuals, 919 Filipino male individuals, 828 Filipino female individuals, 205 Seychelles male individuals, 287 Seychelles female individuals, 2,964 South Asian ancestry male individuals, 65…	Body mass index	2016-01-27	25673413	Locke AE	2015-02-12	Nature	www.ncbi.nlm.nih.gov/pubmed/25673413	Genetic studies of body mass index yield new insights for obesity biology.	Body mass index	up to 104,666 European ancestry male individuals, up to 132,115 European ancestry female individuals, 370 African American male individuals, 517 African American female individuals, 512 Hispanic male individuals, 764 Hispanic female individuals	up to 48,274 European ancestry male individuals, up to 39,864 European ancestry female individuals, 2,441 African American or Afro-Caribbean male individuals, 6,314 African American or Afro-Caribbean female individuals, 919 Filipino male individuals, 828 Filipino female individuals, 205 Seychelles male individuals, 287 Seychelles female individuals, 2,964 South Asian ancestry male individuals, 65…	15q23	15	67784830	MAP2K5	MAP2K5			5607			rs16951275-T	rs16951275		16951275	intron_variant	0	0.783	3e-10	9.522878745280337	(EA, women)	0.03	[0.021-0.04] kg/m2 increase	Affymetrix, Illumina [2550021]	N
MAP2K5	2e-09	rs4776970	MAP2K5	2e-09	53,215 East Asian ancestry results, 2,118 Malay ancestry individuals	Body mass index	2012-03-19	22344219	Wen W	2012-02-19	Nat Genet	www.ncbi.nlm.nih.gov/pubmed/22344219	Meta-analysis identifies common variants associated with body mass index in east Asians.	Body mass index	22,762 East Asian ancestry individuals, 2,522 Malay ancestry individuals, 2,431 Chinese, Malay and Asian Indian ancestry individuals	53,215 East Asian ancestry results, 2,118 Malay ancestry individuals	15q23	15	67788548	MAP2K5	MAP2K5			5607			rs4776970-A	rs4776970		4776970	intron_variant	0	0.22	2e-09	8.698970004336019		2.55	[0.79-4.31] % increase	Affymetrix, Illumina [2474474] (imputed)	N
MRPL33	1e-15	rs3736594	MRPL33	1e-15	Up tp 38,422 European ancestry individuals	Fasting glucose-related traits (interaction with BMI)	2012-08-15	22581228	Manning AK	2012-05-13	Nat Genet	www.ncbi.nlm.nih.gov/pubmed/22581228	A genome-wide approach accounting for body mass index identifies genetic variants influencing fasting glycemic traits and insulin resistance.	Fasting glucose-related traits (interaction with BMI)	Up to 58,074 European ancestry individuals	Up tp 38,422 European ancestry individuals	2p23.2	2	27772914	MRPL33	MRPL33			9553			rs3736594-?	rs3736594		3736594	intron_variant	0		1e-15	15.0				Affymetrix, Illumina [~ 2400000] (imputed)	N
MTCH2	1e-17	rs3817334	MTCH2	1e-17	up to 48,274 European ancestry male individuals, up to 39,864 European ancestry female individuals, 2,441 African American or Afro-Caribbean male individuals, 6,314 African American or Afro-Caribbean female individuals, 919 Filipino male individuals, 828 Filipino female individuals, 205 Seychelles male individuals, 287 Seychelles female individuals, 2,964 South Asian ancestry male individuals, 65…	Body mass index	2016-01-27	25673413	Locke AE	2015-02-12	Nature	www.ncbi.nlm.nih.gov/pubmed/25673413	Genetic studies of body mass index yield new insights for obesity biology.	Body mass index	up to 104,666 European ancestry male individuals, up to 132,115 European ancestry female individuals, 370 African American male individuals, 517 African American female individuals, 512 Hispanic male individuals, 764 Hispanic female individuals	up to 48,274 European ancestry male individuals, up to 39,864 European ancestry female individuals, 2,441 African American or Afro-Caribbean male individuals, 6,314 African American or Afro-Caribbean female individuals, 919 Filipino male individuals, 828 Filipino female individuals, 205 Seychelles male individuals, 287 Seychelles female individuals, 2,964 South Asian ancestry male individuals, 65…	11p11.2	11	47629441	MTCH2	MTCH2			23788			rs3817334-T	rs3817334		3817334	intron_variant	0	0.401	1e-17	17.0		0.026	[0.02-0.031] kg/m2 increase	Affymetrix, Illumina [2550021]	N
MTCH2	5e-17	rs3817334	MTCH2	5e-17	up to 48,274 European ancestry male individuals, up to 39,864 European ancestry female individuals, 2,441 African American or Afro-Caribbean male individuals, 6,314 African American or Afro-Caribbean female individuals, 919 Filipino male individuals, 828 Filipino female individuals, 205 Seychelles male individuals, 287 Seychelles female individuals, 2,964 South Asian ancestry male individuals, 65…	Body mass index	2016-01-27	25673413	Locke AE	2015-02-12	Nature	www.ncbi.nlm.nih.gov/pubmed/25673413	Genetic studies of body mass index yield new insights for obesity biology.	Body mass index	up to 104,666 European ancestry male individuals, up to 132,115 European ancestry female individuals, 370 African American male individuals, 517 African American female individuals, 512 Hispanic male individuals, 764 Hispanic female individuals	up to 48,274 European ancestry male individuals, up to 39,864 European ancestry female individuals, 2,441 African American or Afro-Caribbean male individuals, 6,314 African American or Afro-Caribbean female individuals, 919 Filipino male individuals, 828 Filipino female individuals, 205 Seychelles male individuals, 287 Seychelles female individuals, 2,964 South Asian ancestry male individuals, 65…	11p11.2	11	47629441	MTCH2	MTCH2			23788			rs3817334-T	rs3817334		3817334	intron_variant	0	0.407	5e-17	16.30102999566398	(EA)	0.026	[0.02-0.032] kg/m2 increase	Affymetrix, Illumina [2550021]	N
MTCH2	2e-12	rs3817334	MTCH2	2e-12	Up to 125,931 European ancestry individuals	Body mass index	2010-11-17	20935630	Speliotes EK	2010-10-10	Nat Genet	www.ncbi.nlm.nih.gov/pubmed/20935630	Association analyses of 249,796 individuals reveal 18 new loci associated with body mass index.	Body mass index	Up to 123,865 European ancestry individuals	Up to 125,931 European ancestry individuals	11p11.2	11	47629441	MTCH2, NDUFS3, CUGBP1	MTCH2			23788			rs3817334-T	rs3817334		3817334	intron_variant	0	0.41	2e-12	11.698970004336019		0.06	[0.02-0.10] kg/m2 increase	Affymetrix, Illumina, Perlegen [~ 2800000] (imputed)	N
MTCH2	2e-11	rs3817334	MTCH2	2e-11	up to 48,274 European ancestry male individuals, up to 39,864 European ancestry female individuals, 2,441 African American or Afro-Caribbean male individuals, 6,314 African American or Afro-Caribbean female individuals, 919 Filipino male individuals, 828 Filipino female individuals, 205 Seychelles male individuals, 287 Seychelles female individuals, 2,964 South Asian ancestry male individuals, 65…	Body mass index	2016-01-27	25673413	Locke AE	2015-02-12	Nature	www.ncbi.nlm.nih.gov/pubmed/25673413	Genetic studies of body mass index yield new insights for obesity biology.	Body mass index	up to 104,666 European ancestry male individuals, up to 132,115 European ancestry female individuals, 370 African American male individuals, 517 African American female individuals, 512 Hispanic male individuals, 764 Hispanic female individuals	up to 48,274 European ancestry male individuals, up to 39,864 European ancestry female individuals, 2,441 African American or Afro-Caribbean male individuals, 6,314 African American or Afro-Caribbean female individuals, 919 Filipino male individuals, 828 Filipino female individuals, 205 Seychelles male individuals, 287 Seychelles female individuals, 2,964 South Asian ancestry male individuals, 65…	11p11.2	11	47629441	MTCH2	MTCH2			23788			rs3817334-T	rs3817334		3817334	intron_variant	0	0.409	2e-11	10.698970004336019	(EA, women)	0.027	[0.019-0.034] kg/m2 increase	Affymetrix, Illumina [2550021]	N
MTCH2	2e-10	rs3817334	MTCH2	2e-10	up to 48,274 European ancestry male individuals, up to 39,864 European ancestry female individuals, 2,441 African American or Afro-Caribbean male individuals, 6,314 African American or Afro-Caribbean female individuals, 919 Filipino male individuals, 828 Filipino female individuals, 205 Seychelles male individuals, 287 Seychelles female individuals, 2,964 South Asian ancestry male individuals, 65…	Body mass index	2016-01-27	25673413	Locke AE	2015-02-12	Nature	www.ncbi.nlm.nih.gov/pubmed/25673413	Genetic studies of body mass index yield new insights for obesity biology.	Body mass index	up to 104,666 European ancestry male individuals, up to 132,115 European ancestry female individuals, 370 African American male individuals, 517 African American female individuals, 512 Hispanic male individuals, 764 Hispanic female individuals	up to 48,274 European ancestry male individuals, up to 39,864 European ancestry female individuals, 2,441 African American or Afro-Caribbean male individuals, 6,314 African American or Afro-Caribbean female individuals, 919 Filipino male individuals, 828 Filipino female individuals, 205 Seychelles male individuals, 287 Seychelles female individuals, 2,964 South Asian ancestry male individuals, 65…	11p11.2	11	47629441	MTCH2	MTCH2			23788			rs3817334-T	rs3817334		3817334	intron_variant	0	0.405	2e-10	9.698970004336019	(EA, men)	0.026	[0.018-0.034] kg/m2 increase	Affymetrix, Illumina [2550021]	N
MTCH2	5e-09	rs10838738	MTCH2	5e-09	59,082 European ancestry individuals	Body mass index	2009-01-12	19079261	Willer CJ	2008-12-14	Nat Genet	www.ncbi.nlm.nih.gov/pubmed/19079261	Six new loci associated with body mass index highlight a neuronal influence on body weight regulation.	Body mass index	32,387 European ancestry individuals	59,082 European ancestry individuals	11p11.2	11	47641497	MTCH2	MTCH2			23788			rs10838738-G	rs10838738		10838738	intron_variant	0	0.34	5e-09	8.301029995663981		0.07	[0.01-0.13] kg/m2 increase	Affymetrix, Illumina [2399588] (imputed)	N
MTNR1B	6e-175	rs10830963	MTNR1B	6e-175	up to 76,558 European ancestry individuals	Fasting glucose-related traits	2010-02-28	20081858	Dupuis J	2010-01-17	Nat Genet	www.ncbi.nlm.nih.gov/pubmed/20081858	New genetic loci implicated in fasting glucose homeostasis and their impact on type 2 diabetes risk.	Fasting glucose-related traits	up to 46,186 European ancestry individuals	up to 76,558 European ancestry individuals	11q14.3	11	92975544	MTNR1B	MTNR1B			4544			rs10830963-G	rs10830963		10830963	intron_variant	0	0.30	6e-175	174.22184874961636	(FPG)			Affymetrix, Illumina [~ 2500000] (imputed)	N
MTNR1B	4e-105	rs10830963	MTNR1B	4e-105	Up tp 38,422 European ancestry individuals	Fasting glucose-related traits (interaction with BMI)	2012-08-15	22581228	Manning AK	2012-05-13	Nat Genet	www.ncbi.nlm.nih.gov/pubmed/22581228	A genome-wide approach accounting for body mass index identifies genetic variants influencing fasting glycemic traits and insulin resistance.	Fasting glucose-related traits (interaction with BMI)	Up to 58,074 European ancestry individuals	Up tp 38,422 European ancestry individuals	11q14.3	11	92975544	MTNR1B	MTNR1B			4544			rs10830963-?	rs10830963		10830963	intron_variant	0	NR	4e-105	104.39794000867204				Affymetrix, Illumina [~ 2400000] (imputed)	N
MTNR1B	3e-43	rs10830963	MTNR1B	3e-43	up to 76,558 European ancestry individuals	Fasting glucose-related traits	2010-02-28	20081858	Dupuis J	2010-01-17	Nat Genet	www.ncbi.nlm.nih.gov/pubmed/20081858	New genetic loci implicated in fasting glucose homeostasis and their impact on type 2 diabetes risk.	Fasting glucose-related traits	up to 46,186 European ancestry individuals	up to 76,558 European ancestry individuals	11q14.3	11	92975544	MTNR1B	MTNR1B			4544			rs10830963-G	rs10830963		10830963	intron_variant	0	0.30	3e-43	42.52287874528034	(HOMA-B)			Affymetrix, Illumina [~ 2500000] (imputed)	N
NCAM2	4e-08	rs11088859	NCAM2	4e-08	1,196 European ancestry individuals	Obesity	2011-05-28	21552555	Wang K	2011-04-28	PLoS One	www.ncbi.nlm.nih.gov/pubmed/21552555	A genome-wide association study on obesity and obesity-related traits.	Obesity	520 European ancestry cases, 540 European ancestry controls	1,196 European ancestry individuals	21q21.1	21	21317024	NCAM2	NCAM2			4685			rs11088859-?	rs11088859		11088859	intron_variant	0	NR	4e-08	7.3979400086720375	(waist)			Illumina [~ 550000]	N
NISCH	4e-10	rs6784615	NISCH	4e-10	Up to 113,636 European ancestry individuals	Waist-hip ratio	2010-11-17	20935629	Heid IM	2010-10-10	Nat Genet	www.ncbi.nlm.nih.gov/pubmed/20935629	Meta-analysis identifies 13 new loci associated with waist-hip ratio and reveals sexual dimorphism in the genetic basis of fat distribution.	Waist-hip ratio	Up to 77,167 European ancestry individuals	Up to 113,636 European ancestry individuals	3p21.1	3	52472410	NISCH, STAB1	NISCH			11188			rs6784615-T	rs6784615		6784615	intron_variant	0	0.94	4e-10	9.397940008672037		0.04	[NR] unit increase	Affymetrix, Illumina, Perlegen [up to 2850269] (imputed)	N
NUDT3	3e-08	rs206936	NUDT3	3e-08	Up to 125,931 European ancestry individuals	Body mass index	2010-11-17	20935630	Speliotes EK	2010-10-10	Nat Genet	www.ncbi.nlm.nih.gov/pubmed/20935630	Association analyses of 249,796 individuals reveal 18 new loci associated with body mass index.	Body mass index	Up to 123,865 European ancestry individuals	Up to 125,931 European ancestry individuals	6p21.31	6	34335092	HMGA1, NUDT3	RPS10-NUDT3, NUDT3			100529239, 11165			rs206936-G	rs206936		206936	intron_variant	0	0.21	3e-08	7.522878745280337		0.06	[0.02-0.10] kg/m2 increase	Affymetrix, Illumina, Perlegen [~ 2800000] (imputed)	N
OAS1	5e-09	rs11066453	OAS1	5e-09	6,536 Korean ancestry individuals	Glycemic traits	2013-08-23	23575436	Go MJ	2013-04-11	J Hum Genet	www.ncbi.nlm.nih.gov/pubmed/23575436	New susceptibility loci in MYL2, C12orf51 and OAS1 associated with 1-h plasma glucose as predisposing risk factors for type 2 diabetes in the Korean population.	Glycemic traits	7,696 Korean ancestry individuals	6,536 Korean ancestry individuals	12q24.13	12	112927816	OAS1	OAS1			4938			rs11066453-G	rs11066453		11066453	intron_variant	0		5e-09	8.301029995663981	(1-hPG)	0.242	[0.16-0.32] mmol-1 decrease	Affymetrix [357789]	N
PARK2	1e-09	rs13191362	PARK2	1e-09	up to 48,274 European ancestry male individuals, up to 39,864 European ancestry female individuals, 2,441 African American or Afro-Caribbean male individuals, 6,314 African American or Afro-Caribbean female individuals, 919 Filipino male individuals, 828 Filipino female individuals, 205 Seychelles male individuals, 287 Seychelles female individuals, 2,964 South Asian ancestry male individuals, 65…	Body mass index	2016-01-27	25673413	Locke AE	2015-02-12	Nature	www.ncbi.nlm.nih.gov/pubmed/25673413	Genetic studies of body mass index yield new insights for obesity biology.	Body mass index	up to 104,666 European ancestry male individuals, up to 132,115 European ancestry female individuals, 370 African American male individuals, 517 African American female individuals, 512 Hispanic male individuals, 764 Hispanic female individuals	up to 48,274 European ancestry male individuals, up to 39,864 European ancestry female individuals, 2,441 African American or Afro-Caribbean male individuals, 6,314 African American or Afro-Caribbean female individuals, 919 Filipino male individuals, 828 Filipino female individuals, 205 Seychelles male individuals, 287 Seychelles female individuals, 2,964 South Asian ancestry male individuals, 65…	6q26	6	162612318	PARK2	PARK2			5071			rs13191362-A	rs13191362		13191362	intron_variant	0	0.88	1e-09	9.0		0.029	[0.019-0.038] kg/m2 increase	Affymetrix, Illumina [2550021]	N
PARK2	7e-09	rs13191362	PARK2	7e-09	up to 48,274 European ancestry male individuals, up to 39,864 European ancestry female individuals, 2,441 African American or Afro-Caribbean male individuals, 6,314 African American or Afro-Caribbean female individuals, 919 Filipino male individuals, 828 Filipino female individuals, 205 Seychelles male individuals, 287 Seychelles female individuals, 2,964 South Asian ancestry male individuals, 65…	Body mass index	2016-01-27	25673413	Locke AE	2015-02-12	Nature	www.ncbi.nlm.nih.gov/pubmed/25673413	Genetic studies of body mass index yield new insights for obesity biology.	Body mass index	up to 104,666 European ancestry male individuals, up to 132,115 European ancestry female individuals, 370 African American male individuals, 517 African American female individuals, 512 Hispanic male individuals, 764 Hispanic female individuals	up to 48,274 European ancestry male individuals, up to 39,864 European ancestry female individuals, 2,441 African American or Afro-Caribbean male individuals, 6,314 African American or Afro-Caribbean female individuals, 919 Filipino male individuals, 828 Filipino female individuals, 205 Seychelles male individuals, 287 Seychelles female individuals, 2,964 South Asian ancestry male individuals, 65…	6q26	6	162612318	PARK2	PARK2			5071			rs13191362-A	rs13191362		13191362	intron_variant	0	0.879	7e-09	8.154901959985743	(EA)	0.028	[0.018-0.037] kg/m2 increase	Affymetrix, Illumina [2550021]	N
PEPD	4e-12	rs889140	PEPD	4e-12	10,252 East Asian ancestry individuals	Adiponectin levels	2014-04-26	24105470	Wu Y	2013-10-14	Hum Mol Genet	www.ncbi.nlm.nih.gov/pubmed/24105470	A meta-analysis of genome-wide association studies for adiponectin levels in East Asians identifies a novel locus near WDR11-FGFR2.	Adiponectin levels	7,827 East Asian ancestry individuals	10,252 East Asian ancestry individuals	19q13.11	19	33398094	PEPD	PEPD			5184			rs889140-A	rs889140		889140	intron_variant	0	0.450	4e-12	11.397940008672037		0.08	[0.060-0.100] unit increase	Affymetrix, Illumina [~ 2500000] (imputed)	N
PEPD	8e-12	rs731839	PEPD	8e-12	10,536 European ancestry individuals	Adiponectin levels	2012-05-10	22479202	Dastani Z	2012-03-29	PLoS Genet	www.ncbi.nlm.nih.gov/pubmed/22479202	Novel loci for adiponectin levels and their influence on type 2 diabetes and metabolic traits: a multi-ethnic meta-analysis of 45,891 individuals.	Adiponectin levels	29,347 European ancestry individuals	10,536 European ancestry individuals	19q13.11	19	33408159	PEPD	PEPD			5184			rs731839-G	rs731839		731839	intron_variant	0	0.35	8e-12	11.096910013008056		0.03	[0.022-0.038] unit decrease	Affymetrix, Illumina [NR] (imputed)	N
PEPD	1e-08	rs3786897	PEPD	1e-08	18,127 East Asian ancestry cases, 17,746 East Asian ancestry controls	Type 2 diabetes	2012-01-18	22158537	Cho YS	2011-12-11	Nat Genet	www.ncbi.nlm.nih.gov/pubmed/22158537	Meta-analysis of genome-wide association studies identifies eight new loci for type 2 diabetes in east Asians.	Type 2 diabetes	5,999 East Asian ancestry cases, 9,001 East Asian ancestry controls, 794 Malay ancestry cases, 1,240 Malay ancestry controls, 159 Filipino ancestry cases, 1,624 Filipino ancestry controls	18,127 East Asian ancestry cases, 17,746 East Asian ancestry controls	19q13.11	19	33402102	PEPD	PEPD			5184			rs3786897-A	rs3786897		3786897	intron_variant	0	0.56	1e-08	8.0		1.1	[1.07–1.14]	Affymetrix, Illumina [2626356] (imputed)	N
PLTP	4e-40	rs6065904	PLTP	4e-40	Up to 2,700 individuals, Up to 2,000 European ancestry cardiovascular heart disease cases and controls	Lipid metabolism phenotypes	2013-09-24	19936222	Chasman DI	2009-11-20	PLoS Genet	www.ncbi.nlm.nih.gov/pubmed/19936222	Forty-three loci associated with plasma lipoprotein size, concentration, and cholesterol content in genome-wide analysis.	Lipid metabolism phenotypes	Up to 17,296 European ancestry female individuals	Up to 2,700 individuals, Up to 2,000 European ancestry cardiovascular heart disease cases and controls	20q13.12	20	45906012	PLTP	PLTP			5360			rs6065904-?	rs6065904		6065904	intron_variant	0	NR	4e-40	39.39794000867204	(HDL.large, fasting)	0.689	[NR] unit decrease	Illumina [335603]	N
POU5F1	4e-09	rs3132524	POU5F1	4e-09	21,491 European ancestry cases, 55,647 European ancestry controls	Type 2 diabetes	2014-10-23	24509480	Mahajan A	2014-02-09	Nat Genet	www.ncbi.nlm.nih.gov/pubmed/24509480	Genome-wide trans-ancestry meta-analysis provides insight into the genetic architecture of type 2 diabetes susceptibility.	Type 2 diabetes	12,171 European ancestry cases, 56,862 European ancestry controls, 6,952 East Asian ancestry cases, 11,865 East Asian ancestry controls, 5,561 South Asian ancestry cases, 14,458 South Asian ancestry controls, 1,804 Mexican ancestry cases, 779 Mexican ancestry controls	21,491 European ancestry cases, 55,647 European ancestry controls	6p21.33	6	31168937	TCF19, POU5F1	POU5F1			5460			rs3132524-G	rs3132524		3132524	intron_variant	0		4e-09	8.397940008672037		1.07	[1.04-1.09]	Affymetrix, Illumina [2500000] (imputed)	N
PPARG	4e-14	rs17819328	PPARG	4e-14	up to 36,570 European ancestry men, 30,172 European ancestry women, 915 Filipino ancestry men, 735 Filipino ancestry women, 2,351 African-American/Afro-Caribbean ancestry men, 6,258 African-American/Afro-Caribbean ancestry women, 2,285 South Asian ancestry men, 506 South Asian ancestry women, 195 Seychellois ancestry men, 266 Seychellois ancestry women	Waist-to-hip ratio adjusted for body mass index	2016-02-04	25673412	Shungin D	2015-02-12	Nature	www.ncbi.nlm.nih.gov/pubmed/25673412	New genetic loci link adipose and insulin biology to body fat distribution.	Waist-to-hip ratio adjusted for body mass index	up to 56,910 European ancestry men, up to 86,570 European ancestry women	up to 36,570 European ancestry men, 30,172 European ancestry women, 915 Filipino ancestry men, 735 Filipino ancestry women, 2,351 African-American/Afro-Caribbean ancestry men, 6,258 African-American/Afro-Caribbean ancestry women, 2,285 South Asian ancestry men, 506 South Asian ancestry women, 195 Seychellois ancestry men, 266 Seychellois ancestry women	3p25.2	3	12447843	PPARG	PPARG			5468			rs17819328-G	rs17819328		17819328	intergenic_variant	0	0.4277	4e-14	13.397940008672037	(women)	0.0348	[0.026-0.044] unit increase	Affymetrix, Illumina, Perlegen [up to 2542447] (imputed)	N
PPARG	5e-14	rs17819328	PPARG	5e-14	up to 36,570 European ancestry men, 30,172 European ancestry women, 915 Filipino ancestry men, 735 Filipino ancestry women, 2,351 African-American/Afro-Caribbean ancestry men, 6,258 African-American/Afro-Caribbean ancestry women, 2,285 South Asian ancestry men, 506 South Asian ancestry women, 195 Seychellois ancestry men, 266 Seychellois ancestry women	Waist-to-hip ratio adjusted for body mass index	2016-02-04	25673412	Shungin D	2015-02-12	Nature	www.ncbi.nlm.nih.gov/pubmed/25673412	New genetic loci link adipose and insulin biology to body fat distribution.	Waist-to-hip ratio adjusted for body mass index	up to 56,910 European ancestry men, up to 86,570 European ancestry women	up to 36,570 European ancestry men, 30,172 European ancestry women, 915 Filipino ancestry men, 735 Filipino ancestry women, 2,351 African-American/Afro-Caribbean ancestry men, 6,258 African-American/Afro-Caribbean ancestry women, 2,285 South Asian ancestry men, 506 South Asian ancestry women, 195 Seychellois ancestry men, 266 Seychellois ancestry women	3p25.2	3	12447843	PPARG	PPARG			5468			rs17819328-G	rs17819328		17819328	intergenic_variant	0	0.4318	5e-14	13.301029995663981	(EA, women)	0.0352	[0.026-0.044] unit increase	Affymetrix, Illumina, Perlegen [up to 2542447] (imputed)	N
PPARG	6e-10	rs17819328	PPARG	6e-10	up to 36,570 European ancestry men, 30,172 European ancestry women, 915 Filipino ancestry men, 735 Filipino ancestry women, 2,351 African-American/Afro-Caribbean ancestry men, 6,258 African-American/Afro-Caribbean ancestry women, 2,285 South Asian ancestry men, 506 South Asian ancestry women, 195 Seychellois ancestry men, 266 Seychellois ancestry women	Waist-to-hip ratio adjusted for body mass index	2016-02-04	25673412	Shungin D	2015-02-12	Nature	www.ncbi.nlm.nih.gov/pubmed/25673412	New genetic loci link adipose and insulin biology to body fat distribution.	Waist-to-hip ratio adjusted for body mass index	up to 56,910 European ancestry men, up to 86,570 European ancestry women	up to 36,570 European ancestry men, 30,172 European ancestry women, 915 Filipino ancestry men, 735 Filipino ancestry women, 2,351 African-American/Afro-Caribbean ancestry men, 6,258 African-American/Afro-Caribbean ancestry women, 2,285 South Asian ancestry men, 506 South Asian ancestry women, 195 Seychellois ancestry men, 266 Seychellois ancestry women	3p25.2	3	12447843	PPARG	PPARG			5468			rs17819328-G	rs17819328		17819328	intergenic_variant	0	0.4302	6e-10	9.221848749616356		0.0211	[0.014-0.028] unit increase	Affymetrix, Illumina, Perlegen [up to 2542447] (imputed)	N
PPARG	6e-10	rs1801282	PPARG	6e-10	21,491 European ancestry cases, 55,647 European ancestry controls	Type 2 diabetes	2014-10-23	24509480	Mahajan A	2014-02-09	Nat Genet	www.ncbi.nlm.nih.gov/pubmed/24509480	Genome-wide trans-ancestry meta-analysis provides insight into the genetic architecture of type 2 diabetes susceptibility.	Type 2 diabetes	12,171 European ancestry cases, 56,862 European ancestry controls, 6,952 East Asian ancestry cases, 11,865 East Asian ancestry controls, 5,561 South Asian ancestry cases, 14,458 South Asian ancestry controls, 1,804 Mexican ancestry cases, 779 Mexican ancestry controls	21,491 European ancestry cases, 55,647 European ancestry controls	3p25.2	3	12351626	PPARG	PPARG			5468			rs1801282-C	rs1801282		1801282	missense_variant	0	0.88	6e-10	9.221848749616356		1.16	[1.10-1.23]	Affymetrix, Illumina [2500000] (imputed)	N
PPARG	2e-09	rs17819328	PPARG	2e-09	up to 36,570 European ancestry men, 30,172 European ancestry women, 915 Filipino ancestry men, 735 Filipino ancestry women, 2,351 African-American/Afro-Caribbean ancestry men, 6,258 African-American/Afro-Caribbean ancestry women, 2,285 South Asian ancestry men, 506 South Asian ancestry women, 195 Seychellois ancestry men, 266 Seychellois ancestry women	Waist-to-hip ratio adjusted for body mass index	2016-02-04	25673412	Shungin D	2015-02-12	Nature	www.ncbi.nlm.nih.gov/pubmed/25673412	New genetic loci link adipose and insulin biology to body fat distribution.	Waist-to-hip ratio adjusted for body mass index	up to 56,910 European ancestry men, up to 86,570 European ancestry women	up to 36,570 European ancestry men, 30,172 European ancestry women, 915 Filipino ancestry men, 735 Filipino ancestry women, 2,351 African-American/Afro-Caribbean ancestry men, 6,258 African-American/Afro-Caribbean ancestry women, 2,285 South Asian ancestry men, 506 South Asian ancestry women, 195 Seychellois ancestry men, 266 Seychellois ancestry women	3p25.2	3	12447843	PPARG	PPARG			5468			rs17819328-G	rs17819328		17819328	intergenic_variant	0	0.4317	2e-09	8.698970004336019	(EA)	0.0208	[0.014-0.028] unit increase	Affymetrix, Illumina, Perlegen [up to 2542447] (imputed)	N
PRKD2	3e-11	rs425105	PRKD2	3e-11	4,267 cases, 4,670 controls, 4,342 trios from 2,319 families	Type 1 diabetes	2009-06-01	19430480	Barrett JC	2009-05-10	Nat Genet	www.ncbi.nlm.nih.gov/pubmed/19430480	Genome-wide association study and meta-analysis find that over 40 loci affect risk of type 1 diabetes.	Type 1 diabetes	7,514 cases, 9,045 controls	4,267 cases, 4,670 controls, 4,342 trios from 2,319 families	19q13.32	19	46705224	intergenic	PRKD2			25865			rs425105-?	rs425105		425105	intron_variant	0	0.84	3e-11	10.522878745280337		1.16	[1.08-1.27]	Affymetrix, Illumina [841622] (imputed)	N
PROX1	7e-12	rs340874	PROX1	7e-12	up to 76,558 European ancestry individuals	Fasting glucose-related traits	2010-02-28	20081858	Dupuis J	2010-01-17	Nat Genet	www.ncbi.nlm.nih.gov/pubmed/20081858	New genetic loci implicated in fasting glucose homeostasis and their impact on type 2 diabetes risk.	Fasting glucose-related traits	up to 46,186 European ancestry individuals	up to 76,558 European ancestry individuals	1q32.3	1	213985913	PROX1	PROX1-AS1, PROX1			100505832, 5629			rs340874-C	rs340874		340874	non_coding_transcript_exon_variant	0	0.52	7e-12	11.154901959985743	(FPG)			Affymetrix, Illumina [~ 2500000] (imputed)	N
PROX1	4e-09	rs340874	PROX1	4e-09	Up tp 38,422 European ancestry individuals	Fasting glucose-related traits (interaction with BMI)	2012-08-15	22581228	Manning AK	2012-05-13	Nat Genet	www.ncbi.nlm.nih.gov/pubmed/22581228	A genome-wide approach accounting for body mass index identifies genetic variants influencing fasting glycemic traits and insulin resistance.	Fasting glucose-related traits (interaction with BMI)	Up to 58,074 European ancestry individuals	Up tp 38,422 European ancestry individuals	1q32.3	1	213985913	PROX1	PROX1-AS1, PROX1			100505832, 5629			rs340874-?	rs340874		340874	non_coding_transcript_exon_variant	0	NR	4e-09	8.397940008672037				Affymetrix, Illumina [~ 2400000] (imputed)	N
PTPRD	9e-10	rs17584499	PTPRD	9e-10	1,803 Han Chinese ancestry cases, 1,473 Han Chinese ancestry controls	Type 2 diabetes	2010-03-17	20174558	Tsai FJ	2010-02-19	PLoS Genet	www.ncbi.nlm.nih.gov/pubmed/20174558	A genome-wide association study identifies susceptibility variants for type 2 diabetes in Han Chinese.	Type 2 diabetes	995 Han Chinese ancestry cases, 894 Han Chinese ancestry controls	1,803 Han Chinese ancestry cases, 1,473 Han Chinese ancestry controls	9p24.1	9	8879118	PTPRD	PTPRD			5789			rs17584499-T	rs17584499		17584499	intron_variant	0	0.06	9e-10	9.045757490560675		1.57	[1.36-1.82]	Illumina [516737]	N
QPCTL	2e-18	rs2287019	QPCTL	2e-18	up to 48,274 European ancestry male individuals, up to 39,864 European ancestry female individuals, 2,441 African American or Afro-Caribbean male individuals, 6,314 African American or Afro-Caribbean female individuals, 919 Filipino male individuals, 828 Filipino female individuals, 205 Seychelles male individuals, 287 Seychelles female individuals, 2,964 South Asian ancestry male individuals, 65…	Body mass index	2016-01-27	25673413	Locke AE	2015-02-12	Nature	www.ncbi.nlm.nih.gov/pubmed/25673413	Genetic studies of body mass index yield new insights for obesity biology.	Body mass index	up to 104,666 European ancestry male individuals, up to 132,115 European ancestry female individuals, 370 African American male individuals, 517 African American female individuals, 512 Hispanic male individuals, 764 Hispanic female individuals	up to 48,274 European ancestry male individuals, up to 39,864 European ancestry female individuals, 2,441 African American or Afro-Caribbean male individuals, 6,314 African American or Afro-Caribbean female individuals, 919 Filipino male individuals, 828 Filipino female individuals, 205 Seychelles male individuals, 287 Seychelles female individuals, 2,964 South Asian ancestry male individuals, 65…	19q13.32	19	45698914	QPCTL	QPCTL			54814			rs2287019-C	rs2287019		2287019	intron_variant	0	0.806	2e-18	17.69897000433602		0.035	[0.028-0.043] kg/m2 increase	Affymetrix, Illumina [2550021]	N
QPCTL	5e-18	rs2287019	QPCTL	5e-18	up to 48,274 European ancestry male individuals, up to 39,864 European ancestry female individuals, 2,441 African American or Afro-Caribbean male individuals, 6,314 African American or Afro-Caribbean female individuals, 919 Filipino male individuals, 828 Filipino female individuals, 205 Seychelles male individuals, 287 Seychelles female individuals, 2,964 South Asian ancestry male individuals, 65…	Body mass index	2016-01-27	25673413	Locke AE	2015-02-12	Nature	www.ncbi.nlm.nih.gov/pubmed/25673413	Genetic studies of body mass index yield new insights for obesity biology.	Body mass index	up to 104,666 European ancestry male individuals, up to 132,115 European ancestry female individuals, 370 African American male individuals, 517 African American female individuals, 512 Hispanic male individuals, 764 Hispanic female individuals	up to 48,274 European ancestry male individuals, up to 39,864 European ancestry female individuals, 2,441 African American or Afro-Caribbean male individuals, 6,314 African American or Afro-Caribbean female individuals, 919 Filipino male individuals, 828 Filipino female individuals, 205 Seychelles male individuals, 287 Seychelles female individuals, 2,964 South Asian ancestry male individuals, 65…	19q13.32	19	45698914	QPCTL	QPCTL			54814			rs2287019-C	rs2287019		2287019	intron_variant	0	0.804	5e-18	17.30102999566398	(EA)	0.036	[0.028-0.044] kg/m2 increase	Affymetrix, Illumina [2550021]	N
QPCTL	2e-16	rs2287019	QPCTL	2e-16	Up to 125,931 European ancestry individuals	Body mass index	2010-11-17	20935630	Speliotes EK	2010-10-10	Nat Genet	www.ncbi.nlm.nih.gov/pubmed/20935630	Association analyses of 249,796 individuals reveal 18 new loci associated with body mass index.	Body mass index	Up to 123,865 European ancestry individuals	Up to 125,931 European ancestry individuals	19q13.32	19	45698914	GIPR, QPCTL	QPCTL			54814			rs2287019-C	rs2287019		2287019	intron_variant	0	0.80	2e-16	15.698970004336019		0.15	[0.09-0.21] kg/m2 increase	Affymetrix, Illumina, Perlegen [~ 2800000] (imputed)	N
QPCTL	3e-12	rs2287019	QPCTL	3e-12	up to 48,274 European ancestry male individuals, up to 39,864 European ancestry female individuals, 2,441 African American or Afro-Caribbean male individuals, 6,314 African American or Afro-Caribbean female individuals, 919 Filipino male individuals, 828 Filipino female individuals, 205 Seychelles male individuals, 287 Seychelles female individuals, 2,964 South Asian ancestry male individuals, 65…	Body mass index	2016-01-27	25673413	Locke AE	2015-02-12	Nature	www.ncbi.nlm.nih.gov/pubmed/25673413	Genetic studies of body mass index yield new insights for obesity biology.	Body mass index	up to 104,666 European ancestry male individuals, up to 132,115 European ancestry female individuals, 370 African American male individuals, 517 African American female individuals, 512 Hispanic male individuals, 764 Hispanic female individuals	up to 48,274 European ancestry male individuals, up to 39,864 European ancestry female individuals, 2,441 African American or Afro-Caribbean male individuals, 6,314 African American or Afro-Caribbean female individuals, 919 Filipino male individuals, 828 Filipino female individuals, 205 Seychelles male individuals, 287 Seychelles female individuals, 2,964 South Asian ancestry male individuals, 65…	19q13.32	19	45698914	QPCTL	QPCTL			54814			rs2287019-C	rs2287019		2287019	intron_variant	0	0.804	3e-12	11.522878745280337	(EA, men)	0.039	[0.028-0.049] kg/m2 increase	Affymetrix, Illumina [2550021]	N
QPCTL	9e-10	rs2287019	QPCTL	9e-10	up to 48,274 European ancestry male individuals, up to 39,864 European ancestry female individuals, 2,441 African American or Afro-Caribbean male individuals, 6,314 African American or Afro-Caribbean female individuals, 919 Filipino male individuals, 828 Filipino female individuals, 205 Seychelles male individuals, 287 Seychelles female individuals, 2,964 South Asian ancestry male individuals, 65…	Body mass index	2016-01-27	25673413	Locke AE	2015-02-12	Nature	www.ncbi.nlm.nih.gov/pubmed/25673413	Genetic studies of body mass index yield new insights for obesity biology.	Body mass index	up to 104,666 European ancestry male individuals, up to 132,115 European ancestry female individuals, 370 African American male individuals, 517 African American female individuals, 512 Hispanic male individuals, 764 Hispanic female individuals	up to 48,274 European ancestry male individuals, up to 39,864 European ancestry female individuals, 2,441 African American or Afro-Caribbean male individuals, 6,314 African American or Afro-Caribbean female individuals, 919 Filipino male individuals, 828 Filipino female individuals, 205 Seychelles male individuals, 287 Seychelles female individuals, 2,964 South Asian ancestry male individuals, 65…	19q13.32	19	45698914	QPCTL	QPCTL			54814			rs2287019-C	rs2287019		2287019	intron_variant	0	0.804	9e-10	9.045757490560675	(EA, women)	0.032	[0.022-0.043] kg/m2 increase	Affymetrix, Illumina [2550021]	N
RABEP1	1e-08	rs1000940	RABEP1	1e-08	up to 48,274 European ancestry male individuals, up to 39,864 European ancestry female individuals, 2,441 African American or Afro-Caribbean male individuals, 6,314 African American or Afro-Caribbean female individuals, 919 Filipino male individuals, 828 Filipino female individuals, 205 Seychelles male individuals, 287 Seychelles female individuals, 2,964 South Asian ancestry male individuals, 65…	Body mass index	2016-01-27	25673413	Locke AE	2015-02-12	Nature	www.ncbi.nlm.nih.gov/pubmed/25673413	Genetic studies of body mass index yield new insights for obesity biology.	Body mass index	up to 104,666 European ancestry male individuals, up to 132,115 European ancestry female individuals, 370 African American male individuals, 517 African American female individuals, 512 Hispanic male individuals, 764 Hispanic female individuals	up to 48,274 European ancestry male individuals, up to 39,864 European ancestry female individuals, 2,441 African American or Afro-Caribbean male individuals, 6,314 African American or Afro-Caribbean female individuals, 919 Filipino male individuals, 828 Filipino female individuals, 205 Seychelles male individuals, 287 Seychelles female individuals, 2,964 South Asian ancestry male individuals, 65…	17p13.2	17	5379957	RABEP1	RABEP1			9135			rs1000940-G	rs1000940		1000940	intron_variant	0	0.32	1e-08	8.0	(EA)	0.019	[0.013-0.026] kg/m2 increase	Affymetrix, Illumina [2550021]	N
RABEP1	2e-08	rs1000940	RABEP1	2e-08	up to 48,274 European ancestry male individuals, up to 39,864 European ancestry female individuals, 2,441 African American or Afro-Caribbean male individuals, 6,314 African American or Afro-Caribbean female individuals, 919 Filipino male individuals, 828 Filipino female individuals, 205 Seychelles male individuals, 287 Seychelles female individuals, 2,964 South Asian ancestry male individuals, 65…	Body mass index	2016-01-27	25673413	Locke AE	2015-02-12	Nature	www.ncbi.nlm.nih.gov/pubmed/25673413	Genetic studies of body mass index yield new insights for obesity biology.	Body mass index	up to 104,666 European ancestry male individuals, up to 132,115 European ancestry female individuals, 370 African American male individuals, 517 African American female individuals, 512 Hispanic male individuals, 764 Hispanic female individuals	up to 48,274 European ancestry male individuals, up to 39,864 European ancestry female individuals, 2,441 African American or Afro-Caribbean male individuals, 6,314 African American or Afro-Caribbean female individuals, 919 Filipino male individuals, 828 Filipino female individuals, 205 Seychelles male individuals, 287 Seychelles female individuals, 2,964 South Asian ancestry male individuals, 65…	17p13.2	17	5379957	RABEP1	RABEP1			9135			rs1000940-G	rs1000940		1000940	intron_variant	0	0.32	2e-08	7.698970004336019		0.018	[0.012-0.025] kg/m2 increase	Affymetrix, Illumina [2550021]	N
RABEP2	7e-09	rs7184597	RABEP2	7e-09	65,332 European ancestry overweight individuals, 22,373 European ancestry class I obese individuals, 5,476 European ancestry class II obese individuals, 1,162 European ancestry class III obese individuals, up to 39,294 European ancestry controls	Obesity	2013-09-12	23563607	Berndt SI	2013-04-07	Nat Genet	www.ncbi.nlm.nih.gov/pubmed/23563607	Genome-wide meta-analysis identifies 11 new loci for anthropometric traits and provides insights into genetic architecture.	Obesity	93,015 European ancestry overweight individuals, 32,858 European ancestry class I obese individuals, 9,889 European ancestry class II obese individuals, 2,896 European ancestry class III obese individuals, up to 65,840 European ancestry controls	65,332 European ancestry overweight individuals, 22,373 European ancestry class I obese individuals, 5,476 European ancestry class II obese individuals, 1,162 European ancestry class III obese individuals, up to 39,294 European ancestry controls	16p11.2	16	28910488	RABEP2, SH2B1	RABEP2			79874			rs7184597-T	rs7184597		7184597	non_coding_transcript_exon_variant	0	0.33	7e-09	8.154901959985743	(Obesity class II)	1.1	[NR]	Affymetrix, Illumina [~ 2800000] (imputed)	N
RARB	8e-10	rs6804842	RARB	8e-10	up to 48,274 European ancestry male individuals, up to 39,864 European ancestry female individuals, 2,441 African American or Afro-Caribbean male individuals, 6,314 African American or Afro-Caribbean female individuals, 919 Filipino male individuals, 828 Filipino female individuals, 205 Seychelles male individuals, 287 Seychelles female individuals, 2,964 South Asian ancestry male individuals, 65…	Body mass index	2016-01-27	25673413	Locke AE	2015-02-12	Nature	www.ncbi.nlm.nih.gov/pubmed/25673413	Genetic studies of body mass index yield new insights for obesity biology.	Body mass index	up to 104,666 European ancestry male individuals, up to 132,115 European ancestry female individuals, 370 African American male individuals, 517 African American female individuals, 512 Hispanic male individuals, 764 Hispanic female individuals	up to 48,274 European ancestry male individuals, up to 39,864 European ancestry female individuals, 2,441 African American or Afro-Caribbean male individuals, 6,314 African American or Afro-Caribbean female individuals, 919 Filipino male individuals, 828 Filipino female individuals, 205 Seychelles male individuals, 287 Seychelles female individuals, 2,964 South Asian ancestry male individuals, 65…	3p24.2	3	25064946	RARB	LOC101927874			101927874			rs6804842-G	rs6804842		6804842	intron_variant	0	0.569	8e-10	9.096910013008056		0.018	[0.012-0.024] kg/m2 increase	Affymetrix, Illumina [2550021]	N
RARB	2e-09	rs6804842	RARB	2e-09	up to 48,274 European ancestry male individuals, up to 39,864 European ancestry female individuals, 2,441 African American or Afro-Caribbean male individuals, 6,314 African American or Afro-Caribbean female individuals, 919 Filipino male individuals, 828 Filipino female individuals, 205 Seychelles male individuals, 287 Seychelles female individuals, 2,964 South Asian ancestry male individuals, 65…	Body mass index	2016-01-27	25673413	Locke AE	2015-02-12	Nature	www.ncbi.nlm.nih.gov/pubmed/25673413	Genetic studies of body mass index yield new insights for obesity biology.	Body mass index	up to 104,666 European ancestry male individuals, up to 132,115 European ancestry female individuals, 370 African American male individuals, 517 African American female individuals, 512 Hispanic male individuals, 764 Hispanic female individuals	up to 48,274 European ancestry male individuals, up to 39,864 European ancestry female individuals, 2,441 African American or Afro-Caribbean male individuals, 6,314 African American or Afro-Caribbean female individuals, 919 Filipino male individuals, 828 Filipino female individuals, 205 Seychelles male individuals, 287 Seychelles female individuals, 2,964 South Asian ancestry male individuals, 65…	3p24.2	3	25064946	RARB	LOC101927874			101927874			rs6804842-G	rs6804842		6804842	intron_variant	0	0.575	2e-09	8.698970004336019	(EA)	0.019	[0.012-0.025] kg/m2 increase	Affymetrix, Illumina [2550021]	N
RBMS1	4e-08	rs7593730	RBMS1	4e-08	10,870 European ancestry cases, 73,735 European ancestry controls	Type 2 diabetes	2010-05-23	20418489	Qi L	2010-04-23	Hum Mol Genet	www.ncbi.nlm.nih.gov/pubmed/20418489	Genetic variants at 2q24 are associated with susceptibility to type 2 diabetes.	Type 2 diabetes	2,591 European ancestry cases, 3,052 European ancestry controls	10,870 European ancestry cases, 73,735 European ancestry controls	2q24.2	2	160314943	ITGB6, RBMS1	RBMS1			5937			rs7593730-?	rs7593730		7593730	intron_variant	0	0.78	4e-08	7.3979400086720375		1.11	[1.08-1.16]	Affymetrix [683509]	N
RPTOR	4e-10	rs12940622	RPTOR	4e-10	up to 48,274 European ancestry male individuals, up to 39,864 European ancestry female individuals, 2,441 African American or Afro-Caribbean male individuals, 6,314 African American or Afro-Caribbean female individuals, 919 Filipino male individuals, 828 Filipino female individuals, 205 Seychelles male individuals, 287 Seychelles female individuals, 2,964 South Asian ancestry male individuals, 65…	Body mass index	2016-01-27	25673413	Locke AE	2015-02-12	Nature	www.ncbi.nlm.nih.gov/pubmed/25673413	Genetic studies of body mass index yield new insights for obesity biology.	Body mass index	up to 104,666 European ancestry male individuals, up to 132,115 European ancestry female individuals, 370 African American male individuals, 517 African American female individuals, 512 Hispanic male individuals, 764 Hispanic female individuals	up to 48,274 European ancestry male individuals, up to 39,864 European ancestry female individuals, 2,441 African American or Afro-Caribbean male individuals, 6,314 African American or Afro-Caribbean female individuals, 919 Filipino male individuals, 828 Filipino female individuals, 205 Seychelles male individuals, 287 Seychelles female individuals, 2,964 South Asian ancestry male individuals, 65…	17q25.3	17	80641771	RPTOR	RPTOR			57521			rs12940622-G	rs12940622		12940622	intron_variant	0	0.572	4e-10	9.397940008672037		0.018	[0.013-0.024] kg/m2 increase	Affymetrix, Illumina [2550021]	N
RPTOR	2e-09	rs12940622	RPTOR	2e-09	up to 48,274 European ancestry male individuals, up to 39,864 European ancestry female individuals, 2,441 African American or Afro-Caribbean male individuals, 6,314 African American or Afro-Caribbean female individuals, 919 Filipino male individuals, 828 Filipino female individuals, 205 Seychelles male individuals, 287 Seychelles female individuals, 2,964 South Asian ancestry male individuals, 65…	Body mass index	2016-01-27	25673413	Locke AE	2015-02-12	Nature	www.ncbi.nlm.nih.gov/pubmed/25673413	Genetic studies of body mass index yield new insights for obesity biology.	Body mass index	up to 104,666 European ancestry male individuals, up to 132,115 European ancestry female individuals, 370 African American male individuals, 517 African American female individuals, 512 Hispanic male individuals, 764 Hispanic female individuals	up to 48,274 European ancestry male individuals, up to 39,864 European ancestry female individuals, 2,441 African American or Afro-Caribbean male individuals, 6,314 African American or Afro-Caribbean female individuals, 919 Filipino male individuals, 828 Filipino female individuals, 205 Seychelles male individuals, 287 Seychelles female individuals, 2,964 South Asian ancestry male individuals, 65…	17q25.3	17	80641771	RPTOR	RPTOR			57521			rs12940622-G	rs12940622		12940622	intron_variant	0	0.575	2e-09	8.698970004336019	(EA)	0.018	[0.012-0.024] kg/m2 increase	Affymetrix, Illumina [2550021]	N
RPTOR	2e-08	rs7503807	RPTOR	2e-08	65,332 European ancestry overweight individuals, 22,373 European ancestry class I obese individuals, 5,476 European ancestry class II obese individuals, 1,162 European ancestry class III obese individuals, up to 39,294 European ancestry controls	Obesity	2013-09-12	23563607	Berndt SI	2013-04-07	Nat Genet	www.ncbi.nlm.nih.gov/pubmed/23563607	Genome-wide meta-analysis identifies 11 new loci for anthropometric traits and provides insights into genetic architecture.	Obesity	93,015 European ancestry overweight individuals, 32,858 European ancestry class I obese individuals, 9,889 European ancestry class II obese individuals, 2,896 European ancestry class III obese individuals, up to 65,840 European ancestry controls	65,332 European ancestry overweight individuals, 22,373 European ancestry class I obese individuals, 5,476 European ancestry class II obese individuals, 1,162 European ancestry class III obese individuals, up to 39,294 European ancestry controls	17q25.3	17	80617311	RPTOR	RPTOR			57521			rs7503807-A	rs7503807		7503807	intron_variant	0	0.57	2e-08	7.698970004336019	(Overweight)	1.04	[NR]	Affymetrix, Illumina [~ 2800000] (imputed)	N
SCARB2	5e-09	rs17001654	SCARB2	5e-09	up to 48,274 European ancestry male individuals, up to 39,864 European ancestry female individuals, 2,441 African American or Afro-Caribbean male individuals, 6,314 African American or Afro-Caribbean female individuals, 919 Filipino male individuals, 828 Filipino female individuals, 205 Seychelles male individuals, 287 Seychelles female individuals, 2,964 South Asian ancestry male individuals, 65…	Body mass index	2016-01-27	25673413	Locke AE	2015-02-12	Nature	www.ncbi.nlm.nih.gov/pubmed/25673413	Genetic studies of body mass index yield new insights for obesity biology.	Body mass index	up to 104,666 European ancestry male individuals, up to 132,115 European ancestry female individuals, 370 African American male individuals, 517 African American female individuals, 512 Hispanic male individuals, 764 Hispanic female individuals	up to 48,274 European ancestry male individuals, up to 39,864 European ancestry female individuals, 2,441 African American or Afro-Caribbean male individuals, 6,314 African American or Afro-Caribbean female individuals, 919 Filipino male individuals, 828 Filipino female individuals, 205 Seychelles male individuals, 287 Seychelles female individuals, 2,964 South Asian ancestry male individuals, 65…	4q21.1	4	76208415	SCARB2	SCARB2			950			rs17001654-G	rs17001654		17001654	intron_variant	0	0.154	5e-09	8.301029995663981		0.03	[0.02-0.041] kg/m2 increase	Affymetrix, Illumina [2550021]	N
SCARB2	8e-09	rs17001654	SCARB2	8e-09	up to 48,274 European ancestry male individuals, up to 39,864 European ancestry female individuals, 2,441 African American or Afro-Caribbean male individuals, 6,314 African American or Afro-Caribbean female individuals, 919 Filipino male individuals, 828 Filipino female individuals, 205 Seychelles male individuals, 287 Seychelles female individuals, 2,964 South Asian ancestry male individuals, 65…	Body mass index	2016-01-27	25673413	Locke AE	2015-02-12	Nature	www.ncbi.nlm.nih.gov/pubmed/25673413	Genetic studies of body mass index yield new insights for obesity biology.	Body mass index	up to 104,666 European ancestry male individuals, up to 132,115 European ancestry female individuals, 370 African American male individuals, 517 African American female individuals, 512 Hispanic male individuals, 764 Hispanic female individuals	up to 48,274 European ancestry male individuals, up to 39,864 European ancestry female individuals, 2,441 African American or Afro-Caribbean male individuals, 6,314 African American or Afro-Caribbean female individuals, 919 Filipino male individuals, 828 Filipino female individuals, 205 Seychelles male individuals, 287 Seychelles female individuals, 2,964 South Asian ancestry male individuals, 65…	4q21.1	4	76208415	SCARB2	SCARB2			950			rs17001654-G	rs17001654		17001654	intron_variant	0	0.153	8e-09	8.096910013008056	(EA)	0.031	[0.02-0.041] kg/m2 increase	Affymetrix, Illumina [2550021]	N
SH2B1	2e-20	rs7359397	SH2B1	2e-20	Up to 125,931 European ancestry individuals	Body mass index	2010-11-17	20935630	Speliotes EK	2010-10-10	Nat Genet	www.ncbi.nlm.nih.gov/pubmed/20935630	Association analyses of 249,796 individuals reveal 18 new loci associated with body mass index.	Body mass index	Up to 123,865 European ancestry individuals	Up to 125,931 European ancestry individuals	16p11.2	16	28874338	APOB48R, SULT1A2, AC138894.2, ATXN2L, TUFM, SH2B1	SH2B1 - ATP2A1	25970	487		125	4150	rs7359397-T	rs7359397		7359397	upstream_gene_variant	1	0.40	2e-20	19.69897000433602		0.15	[0.11-0.19] kg/m2 increase	Affymetrix, Illumina, Perlegen [~ 2800000] (imputed)	N
SH2B1	3e-13	rs7498665	SH2B1	3e-13	65,332 European ancestry overweight individuals, 22,373 European ancestry class I obese individuals, 5,476 European ancestry class II obese individuals, 1,162 European ancestry class III obese individuals, up to 39,294 European ancestry controls	Obesity	2013-09-12	23563607	Berndt SI	2013-04-07	Nat Genet	www.ncbi.nlm.nih.gov/pubmed/23563607	Genome-wide meta-analysis identifies 11 new loci for anthropometric traits and provides insights into genetic architecture.	Obesity	93,015 European ancestry overweight individuals, 32,858 European ancestry class I obese individuals, 9,889 European ancestry class II obese individuals, 2,896 European ancestry class III obese individuals, up to 65,840 European ancestry controls	65,332 European ancestry overweight individuals, 22,373 European ancestry class I obese individuals, 5,476 European ancestry class II obese individuals, 1,162 European ancestry class III obese individuals, up to 39,294 European ancestry controls	16p11.2	16	28871920	SH2B1	SH2B1			25970			rs7498665-G	rs7498665		7498665	missense_variant	0	0.4	3e-13	12.522878745280337	(Obesity class I)	1.07	[NR]	Affymetrix, Illumina [~ 2800000] (imputed)	N
SH2B1	5e-12	rs7498665	SH2B1	5e-12	65,332 European ancestry overweight individuals, 22,373 European ancestry class I obese individuals, 5,476 European ancestry class II obese individuals, 1,162 European ancestry class III obese individuals, up to 39,294 European ancestry controls	Obesity	2013-09-12	23563607	Berndt SI	2013-04-07	Nat Genet	www.ncbi.nlm.nih.gov/pubmed/23563607	Genome-wide meta-analysis identifies 11 new loci for anthropometric traits and provides insights into genetic architecture.	Obesity	93,015 European ancestry overweight individuals, 32,858 European ancestry class I obese individuals, 9,889 European ancestry class II obese individuals, 2,896 European ancestry class III obese individuals, up to 65,840 European ancestry controls	65,332 European ancestry overweight individuals, 22,373 European ancestry class I obese individuals, 5,476 European ancestry class II obese individuals, 1,162 European ancestry class III obese individuals, up to 39,294 European ancestry controls	16p11.2	16	28871920	SH2B1	SH2B1			25970			rs7498665-G	rs7498665		7498665	missense_variant	0	0.4	5e-12	11.301029995663981	(Overweight)	1.05	[NR]	Affymetrix, Illumina [~ 2800000] (imputed)	N
SH2B1	5e-11	rs7498665	SH2B1	5e-11	59,082 European ancestry individuals	Body mass index	2009-01-12	19079261	Willer CJ	2008-12-14	Nat Genet	www.ncbi.nlm.nih.gov/pubmed/19079261	Six new loci associated with body mass index highlight a neuronal influence on body weight regulation.	Body mass index	32,387 European ancestry individuals	59,082 European ancestry individuals	16p11.2	16	28871920	SH2B1	SH2B1			25970			rs7498665-G	rs7498665		7498665	missense_variant	0	0.41	5e-11	10.301029995663981		0.15	[0.08-0.21] kg/m2 increase	Affymetrix, Illumina [2399588] (imputed)	N
SH2B1	3e-10	rs7498665	SH2B1	3e-10	Up to 11,036 European ancestry individuals, 32,615 individuals	Body mass index	2009-01-15	19079260	Thorleifsson G	2008-12-14	Nat Genet	www.ncbi.nlm.nih.gov/pubmed/19079260	Genome-wide association yields new sequence variants at seven loci that associate with measures of obesity.	Body mass index	72,598 European ancestry individuals, 1,160 African American individuals	Up to 11,036 European ancestry individuals, 32,615 individuals	16p11.2	16	28871920	ATP2A1, SH2B1	SH2B1			25970			rs7498665-G	rs7498665		7498665	missense_variant	0	0.44	3e-10	9.522878745280337		3.63	[2.49-4.77] % SD increase	Illumina [305846]	N
SH2B1	1e-09	rs7498665	SH2B1	1e-09	Up to 11,036 European ancestry individuals, 32,615 individuals	Weight	2009-01-15	19079260	Thorleifsson G	2008-12-14	Nat Genet	www.ncbi.nlm.nih.gov/pubmed/19079260	Genome-wide association yields new sequence variants at seven loci that associate with measures of obesity.	Weight	72,598 European ancestry individuals, 1,160 African American individuals	Up to 11,036 European ancestry individuals, 32,615 individuals	16p11.2	16	28871920	ATP2A1, SH2B1	SH2B1			25970			rs7498665-G	rs7498665		7498665	missense_variant	0	0.44	1e-09	9.0		3.69	[2.51-4.87] percentage SD increase	Illumina [305846]	N
SH2B3	2e-38	rs3184504	SH2B3	2e-38	3,598 sibling cases	Type 1 diabetes autoantibodies	2011-09-21	21829393	Plagnol V	2011-08-04	PLoS Genet	www.ncbi.nlm.nih.gov/pubmed/21829393	Genome-wide association analysis of autoantibody positivity in type 1 diabetes cases.	Type 1 diabetes autoantibodies	12,501 European ancestry cases	3,598 sibling cases	12q24.12	12	111446804	SH2B3	SH2B3			10019			rs3184504-T	rs3184504		3184504	missense_variant	0	NR	2e-38	37.69897000433602	(T1D)	1.3	[NR]	Affymetrix, Illumina [NR]	N
SH2B3	3e-27	rs3184504	SH2B3	3e-27	4,267 cases, 4,670 controls, 4,342 trios from 2,319 families	Type 1 diabetes	2009-06-01	19430480	Barrett JC	2009-05-10	Nat Genet	www.ncbi.nlm.nih.gov/pubmed/19430480	Genome-wide association study and meta-analysis find that over 40 loci affect risk of type 1 diabetes.	Type 1 diabetes	7,514 cases, 9,045 controls	4,267 cases, 4,670 controls, 4,342 trios from 2,319 families	12q24.12	12	111446804	SH2B3	SH2B3			10019			rs3184504-?	rs3184504		3184504	missense_variant	0	NR	3e-27	26.522878745280337				Affymetrix, Illumina [841622] (imputed)	N
SLC2A2	8e-13	rs11920090	SLC2A2	8e-13	up to 76,558 European ancestry individuals	Fasting glucose-related traits	2010-02-28	20081858	Dupuis J	2010-01-17	Nat Genet	www.ncbi.nlm.nih.gov/pubmed/20081858	New genetic loci implicated in fasting glucose homeostasis and their impact on type 2 diabetes risk.	Fasting glucose-related traits	up to 46,186 European ancestry individuals	up to 76,558 European ancestry individuals	3q26.2	3	170999732	SLC2A2	SLC2A2			6514			rs11920090-T	rs11920090		11920090	intron_variant	0	0.87	8e-13	12.096910013008056	(FPG)			Affymetrix, Illumina [~ 2500000] (imputed)	N
SLC2A2	8e-11	rs11920090	SLC2A2	8e-11	Up tp 38,422 European ancestry individuals	Fasting glucose-related traits (interaction with BMI)	2012-08-15	22581228	Manning AK	2012-05-13	Nat Genet	www.ncbi.nlm.nih.gov/pubmed/22581228	A genome-wide approach accounting for body mass index identifies genetic variants influencing fasting glycemic traits and insulin resistance.	Fasting glucose-related traits (interaction with BMI)	Up to 58,074 European ancestry individuals	Up tp 38,422 European ancestry individuals	3q26.2	3	170999732	SLC2A2	SLC2A2			6514			rs11920090-?	rs11920090		11920090	intron_variant	0	NR	8e-11	10.096910013008056				Affymetrix, Illumina [~ 2400000] (imputed)	N
TAF11	4e-08	rs4646949	TAF11	4e-08	Up to 33,823 European ancestry individuals	Fasting insulin-related traits (interaction with BMI)	2012-08-15	22581228	Manning AK	2012-05-13	Nat Genet	www.ncbi.nlm.nih.gov/pubmed/22581228	A genome-wide approach accounting for body mass index identifies genetic variants influencing fasting glycemic traits and insulin resistance.	Fasting insulin-related traits (interaction with BMI)	Up to 51,750 European ancestry individuals	Up to 33,823 European ancestry individuals	6p21.31	6	34877672	UHRF1BP1	UHRF1BP1 - TAF11	54887	6882		158	106	rs4646949-?	rs4646949		4646949	intron_variant	1		4e-08	7.3979400086720375				Affymetrix, Illumina [~ 2400000] (imputed)	N
TAL1	2e-08	rs977747	TAL1	2e-08	up to 48,274 European ancestry male individuals, up to 39,864 European ancestry female individuals, 2,441 African American or Afro-Caribbean male individuals, 6,314 African American or Afro-Caribbean female individuals, 919 Filipino male individuals, 828 Filipino female individuals, 205 Seychelles male individuals, 287 Seychelles female individuals, 2,964 South Asian ancestry male individuals, 65…	Body mass index	2016-01-27	25673413	Locke AE	2015-02-12	Nature	www.ncbi.nlm.nih.gov/pubmed/25673413	Genetic studies of body mass index yield new insights for obesity biology.	Body mass index	up to 104,666 European ancestry male individuals, up to 132,115 European ancestry female individuals, 370 African American male individuals, 517 African American female individuals, 512 Hispanic male individuals, 764 Hispanic female individuals	up to 48,274 European ancestry male individuals, up to 39,864 European ancestry female individuals, 2,441 African American or Afro-Caribbean male individuals, 6,314 African American or Afro-Caribbean female individuals, 919 Filipino male individuals, 828 Filipino female individuals, 205 Seychelles male individuals, 287 Seychelles female individuals, 2,964 South Asian ancestry male individuals, 65…	1p33	1	47219005	TAL1	TAL1			6886			rs977747-T	rs977747		977747	3_prime_UTR_variant	0	0.403	2e-08	7.698970004336019		0.017	[0.011-0.023] kg/m2 increase	Affymetrix, Illumina [2550021]	N
TAP2	4e-22	rs1015166	TAP2	4e-22	185 European ancestry cases, 340 European ancestry controls	Type 1 diabetes and autoimmune thyroid diseases	2016-02-04	25936594	Tomer Y	2015-04-27	J Autoimmun	www.ncbi.nlm.nih.gov/pubmed/25936594	Genome wide identification of new genes and pathways in patients with both autoimmune thyroiditis and type 1 diabetes.	Type 1 diabetes and autoimmune thyroid diseases	346 European ancestry cases, 727 European ancestry controls	185 European ancestry cases, 340 European ancestry controls	6p21.32	6	32830954	TAP2	TAP2			6891			rs1015166-T	rs1015166		1015166	intron_variant	0	NR	4e-22	21.397940008672037		2.1428		Illumina [514008]	N
TCF7L2	4e-94	rs7903146	TCF7L2	4e-94	6,061 African American cases, 5,483 African American controls, 8,130 European ancestry cases, 38,987 European ancestry controls	Type 2 diabetes	2015-06-02	25102180	Ng MC	2014-08-07	PLoS Genet	www.ncbi.nlm.nih.gov/pubmed/25102180	Meta-analysis of genome-wide association studies in african americans provides insights into the genetic architecture of type 2 diabetes.	Type 2 diabetes	8,284 African American cases, 15,543 African American controls	6,061 African American cases, 5,483 African American controls, 8,130 European ancestry cases, 38,987 European ancestry controls	10q25.2	10	112998590	TCF7L2	TCF7L2			6934			rs7903146-T	rs7903146		7903146	intron_variant	0	0.3	4e-94	93.39794000867204		1.36	[1.32-1.40]	Affymetrix, Illumina [2579389] (imputed)	N
TCF7L2	8e-75	rs7903146	TCF7L2	8e-75	21,491 European ancestry cases, 55,647 European ancestry controls	Type 2 diabetes	2014-10-23	24509480	Mahajan A	2014-02-09	Nat Genet	www.ncbi.nlm.nih.gov/pubmed/24509480	Genome-wide trans-ancestry meta-analysis provides insight into the genetic architecture of type 2 diabetes susceptibility.	Type 2 diabetes	12,171 European ancestry cases, 56,862 European ancestry controls, 6,952 East Asian ancestry cases, 11,865 East Asian ancestry controls, 5,561 South Asian ancestry cases, 14,458 South Asian ancestry controls, 1,804 Mexican ancestry cases, 779 Mexican ancestry controls	21,491 European ancestry cases, 55,647 European ancestry controls	10q25.2	10	112998590	TCF7L2	TCF7L2			6934			rs7903146-T	rs7903146		7903146	intron_variant	0	0.3	8e-75	74.09691001300806		1.4	[1.35-1.46]	Affymetrix, Illumina [2500000] (imputed)	N
TCF7L2	9e-75	rs7903146	TCF7L2	9e-75	up to 2,512 Punjabi Sikh ancestry cases and 3,201 Punjabi Sikh ancestry controls, up to 16,128 South Asian ancestry cases and 23,846 South Asian ancestry controls, up to 16,746 East Asian ancestry cases and 16,961 East Asian ancestry controls, up to 8,130 European ancestry cases and 38,987 European ancestry controls	Type 2 diabetes	2013-03-27	23300278	Saxena R	2013-01-08	Diabetes	www.ncbi.nlm.nih.gov/pubmed/23300278	Genome-wide association study identifies a novel locus contributing to type 2 diabetes susceptibility in Sikhs of Punjabi origin from India.	Type 2 diabetes	842 Punjabi Sikh ancestry cases, 774 Punjabi Sikh ancestry controls	up to 2,512 Punjabi Sikh ancestry cases and 3,201 Punjabi Sikh ancestry controls, up to 16,128 South Asian ancestry cases and 23,846 South Asian ancestry controls, up to 16,746 East Asian ancestry cases and 16,961 East Asian ancestry controls, up to 8,130 European ancestry cases and 38,987 European ancestry controls	10q25.2	10	112998590	TCF7L2	TCF7L2			6934			rs7903146-T	rs7903146		7903146	intron_variant	0	0.5	9e-75	74.04575749056067	(South Asian, East Asian, Europeans)	1.19	[1.17 - 1.21]	Illumina [1232008] (imputed)	N
TCF7L2	2e-51	rs7903146	TCF7L2	2e-51	Up to 34,412 European ancestry cases, 59,925 European ancestry controls	Type 2 diabetes	2010-07-12	20581827	Voight BF	2010-06-27	Nat Genet	www.ncbi.nlm.nih.gov/pubmed/20581827	Twelve type 2 diabetes susceptibility loci identified through large-scale association analysis.	Type 2 diabetes	8,130 European ancestry cases, 38,987 European ancestry controls	Up to 34,412 European ancestry cases, 59,925 European ancestry controls	10q25.2	10	112998590	TCF7L2	TCF7L2			6934			rs7903146-T	rs7903146		7903146	intron_variant	0		2e-51	50.69897000433602		1.4	[1.34-1.46]	Affymetrix, Illumina [2426886] (imputed)	N
TCF7L2	1e-48	rs7901695	TCF7L2	1e-48	3,757 European ancestry cases, 5,346 European ancestry controls	Type 2 diabetes	2008-06-16	17463249	Zeggini E	2007-04-26	Science	www.ncbi.nlm.nih.gov/pubmed/17463249	Replication of genome-wide association signals in UK samples reveals risk loci for type 2 diabetes.	Type 2 diabetes	1,924 European ancestry cases, 2,938 European ancestry controls	3,757 European ancestry cases, 5,346 European ancestry controls	10q25.2	10	112994329	TCF7L2	TCF7L2			6934			rs7901695-C	rs7901695		7901695	intron_variant	0	NR	1e-48	48.0	(DGI+FUSION+WTCCC)	1.37	[1.31-1.43]	Affymetrix [393453]	N
TCF7L2	5e-44	rs7903146	TCF7L2	5e-44	6,061 African American cases, 5,483 African American controls, 8,130 European ancestry cases, 38,987 European ancestry controls	Type 2 diabetes	2015-06-02	25102180	Ng MC	2014-08-07	PLoS Genet	www.ncbi.nlm.nih.gov/pubmed/25102180	Meta-analysis of genome-wide association studies in african americans provides insights into the genetic architecture of type 2 diabetes.	Type 2 diabetes	8,284 African American cases, 15,543 African American controls	6,061 African American cases, 5,483 African American controls, 8,130 European ancestry cases, 38,987 European ancestry controls	10q25.2	10	112998590	TCF7L2	TCF7L2			6934			rs7903146-T	rs7903146		7903146	intron_variant	0	0.3	5e-44	43.30102999566398	(AA)	1.33	[1.28-1.39]	Affymetrix, Illumina [2579389] (imputed)	N
TCF7L2	2e-40	rs7903146	TCF7L2	2e-40	2,881 lean type 2 diabetes cases, 8,702 obese type 2 diabetes cases, 18,957 controls	Type 2 diabetes	2012-08-07	22693455	Perry JR	2012-05-31	PLoS Genet	www.ncbi.nlm.nih.gov/pubmed/22693455	Stratifying type 2 diabetes cases by BMI identifies genetic risk variants in LAMA1 and enrichment for risk variants in lean compared to obese cases.	Type 2 diabetes	2,112 lean type 2 diabetes cases, 4,123 obese type 2 diabetes cases, 54,412 controls	2,881 lean type 2 diabetes cases, 8,702 obese type 2 diabetes cases, 18,957 controls	10q25.2	10	112998590	TCF7L2	TCF7L2			6934			rs7903146-T	rs7903146		7903146	intron_variant	0	0.29	2e-40	39.69897000433602	(Lean)	1.58	[1.47-1.68]	NR [NR]	N
TCF7L2	2e-38	rs7903146	TCF7L2	2e-38	up to 2,512 Punjabi Sikh ancestry cases and 3,201 Punjabi Sikh ancestry controls, up to 16,128 South Asian ancestry cases and 23,846 South Asian ancestry controls, up to 16,746 East Asian ancestry cases and 16,961 East Asian ancestry controls, up to 8,130 European ancestry cases and 38,987 European ancestry controls	Type 2 diabetes	2013-03-27	23300278	Saxena R	2013-01-08	Diabetes	www.ncbi.nlm.nih.gov/pubmed/23300278	Genome-wide association study identifies a novel locus contributing to type 2 diabetes susceptibility in Sikhs of Punjabi origin from India.	Type 2 diabetes	842 Punjabi Sikh ancestry cases, 774 Punjabi Sikh ancestry controls	up to 2,512 Punjabi Sikh ancestry cases and 3,201 Punjabi Sikh ancestry controls, up to 16,128 South Asian ancestry cases and 23,846 South Asian ancestry controls, up to 16,746 East Asian ancestry cases and 16,961 East Asian ancestry controls, up to 8,130 European ancestry cases and 38,987 European ancestry controls	10q25.2	10	112998590	TCF7L2	TCF7L2			6934			rs7903146-T	rs7903146		7903146	intron_variant	0	0.3	2e-38	37.69897000433602	(South Asians, East Asians)	1.15	[1.12 - 1.17]	Illumina [1232008] (imputed)	N
TCF7L2	1e-35	rs7903146	TCF7L2	1e-35	3,607 Indo-European ancestry cases, 2,924 Indo-European ancestry controls, 1,184 Dravidian ancestry cases, 1,061 Dravidian ancestry controls, 11,285 European ancestry cases, 11,285 European ancestry controls	Type 2 diabetes	2013-03-19	23209189	Tabassum R	2012-12-03	Diabetes	www.ncbi.nlm.nih.gov/pubmed/23209189	Genome-wide association study for type 2 diabetes in Indians identifies a new susceptibility locus at 2q21.	Type 2 diabetes	1,101 Indo-European ancestry cases, 1,027 Indo-European ancestry controls	3,607 Indo-European ancestry cases, 2,924 Indo-European ancestry controls, 1,184 Dravidian ancestry cases, 1,061 Dravidian ancestry controls, 11,285 European ancestry cases, 11,285 European ancestry controls	10q25.2	10	112998590	TCF7L2	TCF7L2			6934			rs7903146-T	rs7903146		7903146	intron_variant	0	0.30	1e-35	35.0	(Indo-European South Asians)	1.51	[1.42-1.62]	Illumina [536420]	N
TCF7L2	3e-35	rs7903146	TCF7L2	3e-35	up to 2,512 Punjabi Sikh ancestry cases and 3,201 Punjabi Sikh ancestry controls, up to 16,128 South Asian ancestry cases and 23,846 South Asian ancestry controls, up to 16,746 East Asian ancestry cases and 16,961 East Asian ancestry controls, up to 8,130 European ancestry cases and 38,987 European ancestry controls	Type 2 diabetes	2013-03-27	23300278	Saxena R	2013-01-08	Diabetes	www.ncbi.nlm.nih.gov/pubmed/23300278	Genome-wide association study identifies a novel locus contributing to type 2 diabetes susceptibility in Sikhs of Punjabi origin from India.	Type 2 diabetes	842 Punjabi Sikh ancestry cases, 774 Punjabi Sikh ancestry controls	up to 2,512 Punjabi Sikh ancestry cases and 3,201 Punjabi Sikh ancestry controls, up to 16,128 South Asian ancestry cases and 23,846 South Asian ancestry controls, up to 16,746 East Asian ancestry cases and 16,961 East Asian ancestry controls, up to 8,130 European ancestry cases and 38,987 European ancestry controls	10q25.2	10	112998590	TCF7L2	TCF7L2			6934			rs7903146-T	rs7903146		7903146	intron_variant	0	0.3	3e-35	34.52287874528034	(South Asians)	1.15	[1.13 - 1.18]	Illumina [1232008] (imputed)	N
TCF7L2	2e-34	rs7903146	TCF7L2	2e-34	2,617 European ancestry cases, 2,894 European ancestry controls	Type 2 diabetes	2008-06-16	17293876	Sladek R	2007-02-11	Nature	www.ncbi.nlm.nih.gov/pubmed/17293876	A genome-wide association study identifies novel risk loci for type 2 diabetes.	Type 2 diabetes	661 European ancestry cases, 614 European ancestry controls	2,617 European ancestry cases, 2,894 European ancestry controls	10q25.2	10	112998590	TCF7L2	TCF7L2			6934			rs7903146-T	rs7903146		7903146	intron_variant	0	0.30	2e-34	33.69897000433602		1.65	[1.28, 2.02]	Illumina [392935]	N
TCF7L2	2e-31	rs7903146	TCF7L2	2e-31	5,065 European ancestry cases, 5,785 European ancestry controls	Type 2 diabetes	2008-06-16	17463246	Saxena R	2007-04-26	Science	www.ncbi.nlm.nih.gov/pubmed/17463246	Genome-wide association analysis identifies loci for type 2 diabetes and triglyceride levels.	Type 2 diabetes	1,464 European ancestry cases, 1,467 European ancestry controls	5,065 European ancestry cases, 5,785 European ancestry controls	10q25.2	10	112998590	TCF7L2	TCF7L2			6934			rs7903146-T	rs7903146		7903146	intron_variant	0	0.26	2e-31	30.69897000433602		1.38	[1.31-1.46]	Affymetrix [386731]	N
TCF7L2	1e-30	rs7903146	TCF7L2	1e-30	5,579 European ancestry cases, 7,096 European ancestry controls	Type 2 diabetes and other traits	2009-09-29	19734900	Rung J	2009-09-06	Nat Genet	www.ncbi.nlm.nih.gov/pubmed/19734900	Genetic variant near IRS1 is associated with type 2 diabetes, insulin resistance and hyperinsulinemia.	Type 2 diabetes and other traits	679 European ancestry cases, 697 European ancestry controls	5,579 European ancestry cases, 7,096 European ancestry controls	10q25.2	10	112998590	TCF7L2	TCF7L2			6934			rs7903146-T	rs7903146		7903146	intron_variant	0	0.27	1e-30	30.0		1.48	[1.39-1.57]	Illumina [392365]	N
TCF7L2	9e-30	rs7903146	TCF7L2	9e-30	Up to 3,757 European ancestry cases, up to 5,346 European ancestry controls	Type 2 diabetes	2009-01-15	19056611	Timpson NJ	2008-12-03	Diabetes	www.ncbi.nlm.nih.gov/pubmed/19056611	Adiposity-related heterogeneity in patterns of type 2 diabetes susceptibility observed in genome-wide association data.	Type 2 diabetes	958 European ancestry obese cases, 955 European ancestry non-obese cases, 2,938 European ancestry controls	Up to 3,757 European ancestry cases, up to 5,346 European ancestry controls	10q25.2	10	112998590	TCF7L2	TCF7L2			6934			rs7903146-?	rs7903146		7903146	intron_variant	0	NR	9e-30	29.045757490560675	(non-obese)	1.49	[1.39-1.59]	Affymetrix [393453]	N
TCF7L2	3e-23	rs7903146	TCF7L2	3e-23	24,194 European ancestry cases, 55,598 European ancestry controls	Type 2 diabetes	2008-06-16	18372903	Zeggini E	2008-03-30	Nat Genet	www.ncbi.nlm.nih.gov/pubmed/18372903	Meta-analysis of genome-wide association data and large-scale replication identifies additional susceptibility loci for type 2 diabetes.	Type 2 diabetes	4,549 European ancestry cases, 5,579 European ancestry controls	24,194 European ancestry cases, 55,598 European ancestry controls	10q25.2	10	112998590	TCF7L2	TCF7L2			6934			rs7903146-T	rs7903146		7903146	intron_variant	0	NR	3e-23	22.522878745280337		1.37	[1.28-1.47]	Affymetrix, Illumina [2202892] (imputed)	N
TCF7L2	6e-22	rs7903146	TCF7L2	6e-22	up to 2,512 Punjabi Sikh ancestry cases and 3,201 Punjabi Sikh ancestry controls, up to 16,128 South Asian ancestry cases and 23,846 South Asian ancestry controls, up to 16,746 East Asian ancestry cases and 16,961 East Asian ancestry controls, up to 8,130 European ancestry cases and 38,987 European ancestry controls	Type 2 diabetes	2013-03-27	23300278	Saxena R	2013-01-08	Diabetes	www.ncbi.nlm.nih.gov/pubmed/23300278	Genome-wide association study identifies a novel locus contributing to type 2 diabetes susceptibility in Sikhs of Punjabi origin from India.	Type 2 diabetes	842 Punjabi Sikh ancestry cases, 774 Punjabi Sikh ancestry controls	up to 2,512 Punjabi Sikh ancestry cases and 3,201 Punjabi Sikh ancestry controls, up to 16,128 South Asian ancestry cases and 23,846 South Asian ancestry controls, up to 16,746 East Asian ancestry cases and 16,961 East Asian ancestry controls, up to 8,130 European ancestry cases and 38,987 European ancestry controls	10q25.2	10	112998590	TCF7L2	TCF7L2			6934			rs7903146-T	rs7903146		7903146	intron_variant	0	0.31	6e-22	21.221848749616356	(All Punjabi)	1.3	[1.23 - 1.37]	Illumina [1232008] (imputed)	N
TCF7L2	4e-21	rs7903146	TCF7L2	4e-21	2,881 lean type 2 diabetes cases, 8,702 obese type 2 diabetes cases, 18,957 controls	Type 2 diabetes	2012-08-07	22693455	Perry JR	2012-05-31	PLoS Genet	www.ncbi.nlm.nih.gov/pubmed/22693455	Stratifying type 2 diabetes cases by BMI identifies genetic risk variants in LAMA1 and enrichment for risk variants in lean compared to obese cases.	Type 2 diabetes	2,112 lean type 2 diabetes cases, 4,123 obese type 2 diabetes cases, 54,412 controls	2,881 lean type 2 diabetes cases, 8,702 obese type 2 diabetes cases, 18,957 controls	10q25.2	10	112998590	TCF7L2	TCF7L2			6934			rs7903146-T	rs7903146		7903146	intron_variant	0	0.29	4e-21	20.397940008672037	(Obese)	1.26	[1.20 - 1.32]	NR [NR]	N
TCF7L2	2e-20	rs7903146	TCF7L2	2e-20	16,378 European ancestry individuals	Proinsulin levels	2011-09-27	21873549	Strawbridge RJ	2011-08-26	Diabetes	www.ncbi.nlm.nih.gov/pubmed/21873549	Genome-wide association identifies nine common variants associated with fasting proinsulin levels and provides new insights into the pathophysiology of type 2 diabetes.	Proinsulin levels	10,701 European ancestry individuals	16,378 European ancestry individuals	10q25.2	10	112998590	TCF7L2	TCF7L2			6934			rs7903146-T	rs7903146		7903146	intron_variant	0	0.30	2e-20	19.69897000433602				Affymetrix, Illumina [~ 2500000] (imputed)	N
TCF7L2	3e-19	rs7903146	TCF7L2	3e-19	up to 2,512 Punjabi Sikh ancestry cases and 3,201 Punjabi Sikh ancestry controls, up to 16,128 South Asian ancestry cases and 23,846 South Asian ancestry controls, up to 16,746 East Asian ancestry cases and 16,961 East Asian ancestry controls, up to 8,130 European ancestry cases and 38,987 European ancestry controls	Type 2 diabetes	2013-03-27	23300278	Saxena R	2013-01-08	Diabetes	www.ncbi.nlm.nih.gov/pubmed/23300278	Genome-wide association study identifies a novel locus contributing to type 2 diabetes susceptibility in Sikhs of Punjabi origin from India.	Type 2 diabetes	842 Punjabi Sikh ancestry cases, 774 Punjabi Sikh ancestry controls	up to 2,512 Punjabi Sikh ancestry cases and 3,201 Punjabi Sikh ancestry controls, up to 16,128 South Asian ancestry cases and 23,846 South Asian ancestry controls, up to 16,746 East Asian ancestry cases and 16,961 East Asian ancestry controls, up to 8,130 European ancestry cases and 38,987 European ancestry controls	10q25.2	10	112998590	TCF7L2	TCF7L2			6934			rs7903146-T	rs7903146		7903146	intron_variant	0	0.31	3e-19	18.522878745280337	(Punjabi Sikhs)	1.44	[1.33 - 1.56]	Illumina [1232008] (imputed)	N
TCF7L2	6e-16	rs7903146	TCF7L2	6e-16	Up to 3,757 European ancestry cases, up to 5,346 European ancestry controls	Type 2 diabetes	2009-01-15	19056611	Timpson NJ	2008-12-03	Diabetes	www.ncbi.nlm.nih.gov/pubmed/19056611	Adiposity-related heterogeneity in patterns of type 2 diabetes susceptibility observed in genome-wide association data.	Type 2 diabetes	958 European ancestry obese cases, 955 European ancestry non-obese cases, 2,938 European ancestry controls	Up to 3,757 European ancestry cases, up to 5,346 European ancestry controls	10q25.2	10	112998590	TCF7L2	TCF7L2			6934			rs7903146-?	rs7903146		7903146	intron_variant	0	NR	6e-16	15.221848749616356	(obese)	1.31	[1.23-1.40]	Affymetrix [393453]	N
TCF7L2	2e-15	rs7903146	TCF7L2	2e-15	24,416 East Asian ancestry cases, 13,985 East Asian ancestry controls	Type 2 diabetes	2014-03-11	23945395	Hara K	2013-08-14	Hum Mol Genet	www.ncbi.nlm.nih.gov/pubmed/23945395	Genome-wide association study identifies three novel loci for type 2 diabetes.	Type 2 diabetes	5,976 Japanese ancestry cases, 20,829 Japanese ancestry controls	24,416 East Asian ancestry cases, 13,985 East Asian ancestry controls	10q25.2	10	112998590	TCF7L2	TCF7L2			6934			rs7903146-T	rs7903146		7903146	intron_variant	0	0.04	2e-15	14.698970004336019		1.48	[1.34-1.63]	Illumina [6209637] (imputed)	N
TCF7L2	1e-14	rs7903146	TCF7L2	1e-14	896 Mexican American cases, 832 Mexican American controls, 2,768 East Asian ancestry cases, 2,880 East Asian ancestry controls, 1,082 South Asian ancestry cases, 1,105 South Asian ancestry controls, 1,874 European ancestry cases, 1,333 European ancestry controls, 2,127 African American cases, 2,103 African American controls, 698 Native Hawaiian ancestry cases, 579 Native Hawaiian ancestry control…	Type 2 diabetes	2014-08-02	24390345	Williams AL	2013-12-25	Nature	www.ncbi.nlm.nih.gov/pubmed/24390345	Sequence variants in SLC16A11 are a common risk factor for type 2 diabetes in Mexico.	Type 2 diabetes	3,848 Mexican and other Latin American ancestry cases, 4,366 Mexican and other Latin American ancestry controls	896 Mexican American cases, 832 Mexican American controls, 2,768 East Asian ancestry cases, 2,880 East Asian ancestry controls, 1,082 South Asian ancestry cases, 1,105 South Asian ancestry controls, 1,874 European ancestry cases, 1,333 European ancestry controls, 2,127 African American cases, 2,103 African American controls, 698 Native Hawaiian ancestry cases, 579 Native Hawaiian ancestry control…	10q25.2	10	112998590	TCF7L2	TCF7L2			6934			rs7903146-T	rs7903146		7903146	intron_variant	0	NR	1e-14	14.0		1.37	[1.27-1.48]	Illumina [9200000] (imputed)	N
TCF7L2	2e-14	rs7903146	TCF7L2	2e-14	Up tp 38,422 European ancestry individuals	Fasting glucose-related traits (interaction with BMI)	2012-08-15	22581228	Manning AK	2012-05-13	Nat Genet	www.ncbi.nlm.nih.gov/pubmed/22581228	A genome-wide approach accounting for body mass index identifies genetic variants influencing fasting glycemic traits and insulin resistance.	Fasting glucose-related traits (interaction with BMI)	Up to 58,074 European ancestry individuals	Up tp 38,422 European ancestry individuals	10q25.2	10	112998590	TCF7L2	TCF7L2			6934			rs7903146-?	rs7903146		7903146	intron_variant	0	NR	2e-14	13.698970004336019				Affymetrix, Illumina [~ 2400000] (imputed)	N
TCF7L2	1e-12	rs7903146	TCF7L2	1e-12	up to 48,274 European ancestry male individuals, up to 39,864 European ancestry female individuals, 2,441 African American or Afro-Caribbean male individuals, 6,314 African American or Afro-Caribbean female individuals, 919 Filipino male individuals, 828 Filipino female individuals, 205 Seychelles male individuals, 287 Seychelles female individuals, 2,964 South Asian ancestry male individuals, 65…	Body mass index	2016-01-27	25673413	Locke AE	2015-02-12	Nature	www.ncbi.nlm.nih.gov/pubmed/25673413	Genetic studies of body mass index yield new insights for obesity biology.	Body mass index	up to 104,666 European ancestry male individuals, up to 132,115 European ancestry female individuals, 370 African American male individuals, 517 African American female individuals, 512 Hispanic male individuals, 764 Hispanic female individuals	up to 48,274 European ancestry male individuals, up to 39,864 European ancestry female individuals, 2,441 African American or Afro-Caribbean male individuals, 6,314 African American or Afro-Caribbean female individuals, 919 Filipino male individuals, 828 Filipino female individuals, 205 Seychelles male individuals, 287 Seychelles female individuals, 2,964 South Asian ancestry male individuals, 65…	10q25.2	10	112998590	TCF7L2	TCF7L2			6934			rs7903146-C	rs7903146		7903146	intron_variant	0	0.713	1e-12	12.0		0.024	[0.017-0.03] kg/m2 increase	Affymetrix, Illumina [2550021]	N
TCF7L2	5e-12	rs4506565	TCF7L2	5e-12	(see Zeggini 2007)	Type 2 diabetes	2008-06-16	17554300	WTCCC	2007-06-07	Nature	www.ncbi.nlm.nih.gov/pubmed/17554300	Genome-wide association study of 14,000 cases of seven common diseases and 3,000 shared controls.	Type 2 diabetes	1,924 European ancestry cases, 2,938 European ancestry controls	(see Zeggini 2007)	10q25.2	10	112996282	TCF7L2	TCF7L2			6934			rs4506565-T	rs4506565		4506565	intron_variant	0	0.32	5e-12	11.301029995663981		1.36	[1.20-1.54]	Affymetrix [469557]	N
TCF7L2	8e-12	rs7903146	TCF7L2	8e-12	5,110 Japanese ancestry cases, 6,867 Japanese ancestry controls	Type 2 diabetes	2009-05-07	19401414	Takeuchi F	2009-04-29	Diabetes	www.ncbi.nlm.nih.gov/pubmed/19401414	Confirmation of multiple risk Loci and genetic impacts by a genome-wide association study of type 2 diabetes in the Japanese population.	Type 2 diabetes	519 Japanese ancestry cases, 503 Japanese ancestry controls	5,110 Japanese ancestry cases, 6,867 Japanese ancestry controls	10q25.2	10	112998590	TCF7L2	TCF7L2			6934			rs7903146-T	rs7903146		7903146	intron_variant	0	0.04	8e-12	11.096910013008056		1.54	[1.36-1.74]	Illumina [482625]	N
TCF7L2	1e-11	rs7903146	TCF7L2	1e-11	up to 48,274 European ancestry male individuals, up to 39,864 European ancestry female individuals, 2,441 African American or Afro-Caribbean male individuals, 6,314 African American or Afro-Caribbean female individuals, 919 Filipino male individuals, 828 Filipino female individuals, 205 Seychelles male individuals, 287 Seychelles female individuals, 2,964 South Asian ancestry male individuals, 65…	Body mass index	2016-01-27	25673413	Locke AE	2015-02-12	Nature	www.ncbi.nlm.nih.gov/pubmed/25673413	Genetic studies of body mass index yield new insights for obesity biology.	Body mass index	up to 104,666 European ancestry male individuals, up to 132,115 European ancestry female individuals, 370 African American male individuals, 517 African American female individuals, 512 Hispanic male individuals, 764 Hispanic female individuals	up to 48,274 European ancestry male individuals, up to 39,864 European ancestry female individuals, 2,441 African American or Afro-Caribbean male individuals, 6,314 African American or Afro-Caribbean female individuals, 919 Filipino male individuals, 828 Filipino female individuals, 205 Seychelles male individuals, 287 Seychelles female individuals, 2,964 South Asian ancestry male individuals, 65…	10q25.2	10	112998590	TCF7L2	TCF7L2			6934			rs7903146-C	rs7903146		7903146	intron_variant	0	0.713	1e-11	11.0	(EA)	0.023	[0.017-0.03] kg/m2 increase	Affymetrix, Illumina [2550021]	N
TCF7L2	4e-11	rs7903146	TCF7L2	4e-11	up to 48,274 European ancestry male individuals, up to 39,864 European ancestry female individuals, 2,441 African American or Afro-Caribbean male individuals, 6,314 African American or Afro-Caribbean female individuals, 919 Filipino male individuals, 828 Filipino female individuals, 205 Seychelles male individuals, 287 Seychelles female individuals, 2,964 South Asian ancestry male individuals, 65…	Body mass index	2016-01-27	25673413	Locke AE	2015-02-12	Nature	www.ncbi.nlm.nih.gov/pubmed/25673413	Genetic studies of body mass index yield new insights for obesity biology.	Body mass index	up to 104,666 European ancestry male individuals, up to 132,115 European ancestry female individuals, 370 African American male individuals, 517 African American female individuals, 512 Hispanic male individuals, 764 Hispanic female individuals	up to 48,274 European ancestry male individuals, up to 39,864 European ancestry female individuals, 2,441 African American or Afro-Caribbean male individuals, 6,314 African American or Afro-Caribbean female individuals, 919 Filipino male individuals, 828 Filipino female individuals, 205 Seychelles male individuals, 287 Seychelles female individuals, 2,964 South Asian ancestry male individuals, 65…	10q25.2	10	112998590	TCF7L2	TCF7L2			6934			rs7903146-C	rs7903146		7903146	intron_variant	0	0.712	4e-11	10.397940008672037	(EA, men)	0.029	[0.021-0.038] kg/m2 increase	Affymetrix, Illumina [2550021]	N
TCF7L2	2e-10	rs7903146	TCF7L2	2e-10	2,174 European ancestry cases, 7,287 European ancestry controls	Type 2 diabetes	2008-06-16	17460697	Steinthorsdottir V	2007-04-26	Nat Genet	www.ncbi.nlm.nih.gov/pubmed/17460697	A variant in CDKAL1 influences insulin response and risk of type 2 diabetes.	Type 2 diabetes	1,399 European ancestry cases, 5,275 European ancestry controls	2,174 European ancestry cases, 7,287 European ancestry controls	10q25.2	10	112998590	TCF7L2	TCF7L2			6934			rs7903146-?	rs7903146		7903146	intron_variant	0	0.30	2e-10	9.698970004336019		1.38	[NR]	Illumina [at least 313179]	N
TCF7L2	1e-08	rs4506565	TCF7L2	1e-08	up to 76,558 European ancestry individuals	Fasting glucose-related traits	2010-02-28	20081858	Dupuis J	2010-01-17	Nat Genet	www.ncbi.nlm.nih.gov/pubmed/20081858	New genetic loci implicated in fasting glucose homeostasis and their impact on type 2 diabetes risk.	Fasting glucose-related traits	up to 46,186 European ancestry individuals	up to 76,558 European ancestry individuals	10q25.2	10	112996282	TCF7L2	TCF7L2			6934			rs4506565-T	rs4506565		4506565	intron_variant	0	0.31	1e-08	8.0	(FPG)			Affymetrix, Illumina [~ 2500000] (imputed)	N
TCF7L2	1e-08	rs7903146	TCF7L2	1e-08	1,215 European ancestry cases, 1,258 European ancestry controls	Type 2 diabetes	2008-06-16	17463248	Scott LJ	2007-04-26	Science	www.ncbi.nlm.nih.gov/pubmed/17463248	A genome-wide association study of type 2 diabetes in Finns detects multiple susceptibility variants.	Type 2 diabetes	1,161 European ancestry cases, 1,174 European ancestry controls	1,215 European ancestry cases, 1,258 European ancestry controls	10q25.2	10	112998590	TCF7L2	TCF7L2			6934			rs7903146-T	rs7903146		7903146	intron_variant	0	0.18	1e-08	8.0		1.34	[1.21-1.49]	Illumina [315635]	N
TCF7L2	5e-08	rs7903146	TCF7L2	5e-08	2,573 European ancestry cases, 2,776 European ancestry controls	Type 2 diabetes	2008-09-09	17668382	Salonen JT	2007-06-26	Am J Hum Genet	www.ncbi.nlm.nih.gov/pubmed/17668382	Type 2 diabetes whole-genome association study in four populations: the DiaGen consortium.	Type 2 diabetes	201 Finland founder cases, 200 Finland founder controls, 200 Ashkenazi Jewish cases, 197 Ashkenazi Jewish controls, 99 European ancestry cases, 100 European ancestry controls	2,573 European ancestry cases, 2,776 European ancestry controls	10q25.2	10	112998590	TCF7L2	TCF7L2			6934			rs7903146-A	rs7903146		7903146	intron_variant	0	NR	5e-08	7.301029995663981		1.71	[1.41-2.08]	Illumina [315917]	N
TOMM40	4e-13	rs1160985	TOMM40	4e-13	8,830 Han Chinese ancestry individuals	Lipid traits	2014-08-02	24386095	Zhou L	2013-12-30	PLoS One	www.ncbi.nlm.nih.gov/pubmed/24386095	A genome wide association study identifies common variants associated with lipid levels in the Chinese population.	Lipid traits	3,451 Han Chinese ancestry individuals	8,830 Han Chinese ancestry individuals	19q13.32	19	44900155	TOMM40	TOMM40			10452			rs1160985-T	rs1160985		1160985	intron_variant	0	0.37	4e-13	12.397940008672037	(LDL)	0.127	[0.084-0.170] mmol/L decrease	Affymetrix, Illumina [up to 2249917] (imputed)	N
TOMM40	3e-09	rs2075650	TOMM40	3e-09	up to 48,274 European ancestry male individuals, up to 39,864 European ancestry female individuals, 2,441 African American or Afro-Caribbean male individuals, 6,314 African American or Afro-Caribbean female individuals, 919 Filipino male individuals, 828 Filipino female individuals, 205 Seychelles male individuals, 287 Seychelles female individuals, 2,964 South Asian ancestry male individuals, 65…	Body mass index	2016-01-27	25673413	Locke AE	2015-02-12	Nature	www.ncbi.nlm.nih.gov/pubmed/25673413	Genetic studies of body mass index yield new insights for obesity biology.	Body mass index	up to 104,666 European ancestry male individuals, up to 132,115 European ancestry female individuals, 370 African American male individuals, 517 African American female individuals, 512 Hispanic male individuals, 764 Hispanic female individuals	up to 48,274 European ancestry male individuals, up to 39,864 European ancestry female individuals, 2,441 African American or Afro-Caribbean male individuals, 6,314 African American or Afro-Caribbean female individuals, 919 Filipino male individuals, 828 Filipino female individuals, 205 Seychelles male individuals, 287 Seychelles female individuals, 2,964 South Asian ancestry male individuals, 65…	19q13.32	19	44892362	TOMM40	TOMM40			10452			rs2075650-A	rs2075650		2075650	intron_variant	0	0.85	3e-09	8.522878745280337		0.026	[0.017-0.034] kg/m2 increase	Affymetrix, Illumina [2550021]	N
TOMM40	1e-08	rs2075650	TOMM40	1e-08	up to 48,274 European ancestry male individuals, up to 39,864 European ancestry female individuals, 2,441 African American or Afro-Caribbean male individuals, 6,314 African American or Afro-Caribbean female individuals, 919 Filipino male individuals, 828 Filipino female individuals, 205 Seychelles male individuals, 287 Seychelles female individuals, 2,964 South Asian ancestry male individuals, 65…	Body mass index	2016-01-27	25673413	Locke AE	2015-02-12	Nature	www.ncbi.nlm.nih.gov/pubmed/25673413	Genetic studies of body mass index yield new insights for obesity biology.	Body mass index	up to 104,666 European ancestry male individuals, up to 132,115 European ancestry female individuals, 370 African American male individuals, 517 African American female individuals, 512 Hispanic male individuals, 764 Hispanic female individuals	up to 48,274 European ancestry male individuals, up to 39,864 European ancestry female individuals, 2,441 African American or Afro-Caribbean male individuals, 6,314 African American or Afro-Caribbean female individuals, 919 Filipino male individuals, 828 Filipino female individuals, 205 Seychelles male individuals, 287 Seychelles female individuals, 2,964 South Asian ancestry male individuals, 65…	19q13.32	19	44892362	TOMM40	TOMM40			10452			rs2075650-A	rs2075650		2075650	intron_variant	0	0.848	1e-08	8.0	(EA)	0.026	[0.017-0.035] kg/m2 increase	Affymetrix, Illumina [2550021]	N
TYK2	1e-10	rs2304256	TYK2	1e-10	3,598 sibling cases	Type 1 diabetes autoantibodies	2011-09-21	21829393	Plagnol V	2011-08-04	PLoS Genet	www.ncbi.nlm.nih.gov/pubmed/21829393	Genome-wide association analysis of autoantibody positivity in type 1 diabetes cases.	Type 1 diabetes autoantibodies	12,501 European ancestry cases	3,598 sibling cases	19p13.2	19	10364976	TYK2	TYK2			7297			rs2304256-?	rs2304256		2304256	missense_variant	0	NR	1e-10	10.0	(T1D)			Affymetrix, Illumina [NR]	N
TYK2	4e-09	rs2304256	TYK2	4e-09	4,840 European ancestry cases, 2,670 European ancestry controls, 5,766 European ancestry familial triads	Type 1 diabetes	2009-12-28	19966805	Wallace C	2009-12-06	Nat Genet	www.ncbi.nlm.nih.gov/pubmed/19966805	The imprinted DLK1-MEG3 gene region on chromosome 14q32.2 alters susceptibility to type 1 diabetes.	Type 1 diabetes	7,514 European ancestry cases, 9,045 European ancestry controls	4,840 European ancestry cases, 2,670 European ancestry controls, 5,766 European ancestry familial triads	19p13.2	19	10364976	TYK2	TYK2			7297			rs2304256-C	rs2304256		2304256	missense_variant	0	0.71	4e-09	8.397940008672037		1.16	[1.11-1.22]	Affymetrix, Illumina [~ 2600000] (imputed)	N
ZZZ3	3e-08	rs17381664	ZZZ3	3e-08	65,332 European ancestry overweight individuals, 22,373 European ancestry class I obese individuals, 5,476 European ancestry class II obese individuals, 1,162 European ancestry class III obese individuals, up to 39,294 European ancestry controls	Obesity	2013-09-12	23563607	Berndt SI	2013-04-07	Nat Genet	www.ncbi.nlm.nih.gov/pubmed/23563607	Genome-wide meta-analysis identifies 11 new loci for anthropometric traits and provides insights into genetic architecture.	Obesity	93,015 European ancestry overweight individuals, 32,858 European ancestry class I obese individuals, 9,889 European ancestry class II obese individuals, 2,896 European ancestry class III obese individuals, up to 65,840 European ancestry controls	65,332 European ancestry overweight individuals, 22,373 European ancestry class I obese individuals, 5,476 European ancestry class II obese individuals, 1,162 European ancestry class III obese individuals, up to 39,294 European ancestry controls	1p31.1	1	77582646	ZZZ3	ZZZ3			26009			rs17381664-C	rs17381664		17381664	intron_variant	0	0.39	3e-08	7.522878745280337	(Obesity II)	1.09	[NR]	Affymetrix, Illumina [~ 2800000] (imputed)	N
ADCY5	7e-22	rs11708067	ADCY5	7e-22	up to 76,558 European ancestry individuals	Fasting glucose-related traits	2010-02-28	20081858	Dupuis J	2010-01-17	Nat Genet	www.ncbi.nlm.nih.gov/pubmed/20081858	New genetic loci implicated in fasting glucose homeostasis and their impact on type 2 diabetes risk.	Fasting glucose-related traits	up to 46,186 European ancestry individuals	up to 76,558 European ancestry individuals	3q21.1	3	123346931	ADCY5	ADCY5			111			rs11708067-A	rs11708067		11708067	intron_variant	0	0.78	7e-22	21.154901959985743	(FPG)			Affymetrix, Illumina [~ 2500000] (imputed)	N
ADCY5	7e-16	rs2877716	ADCY5	7e-16	up to 30,620 European ancestry individuals	Two-hour glucose challenge	2010-02-08	20081857	Saxena R	2010-01-17	Nat Genet	www.ncbi.nlm.nih.gov/pubmed/20081857	Genetic variation in GIPR influences the glucose and insulin responses to an oral glucose challenge.	Two-hour glucose challenge	15,234 individuals	up to 30,620 European ancestry individuals	3q21.1	3	123375604	ADCY5	ADCY5			111			rs2877716-C	rs2877716		2877716	intron_variant	0	NR	7e-16	15.154901959985743		0.09	[0.07-0.11] mmol/L increase	Affymetrix, Illumina [NR]	N
ADCY5	3e-12	rs11708067	ADCY5	3e-12	up to 76,558 European ancestry individuals	Fasting glucose-related traits	2010-02-28	20081858	Dupuis J	2010-01-17	Nat Genet	www.ncbi.nlm.nih.gov/pubmed/20081858	New genetic loci implicated in fasting glucose homeostasis and their impact on type 2 diabetes risk.	Fasting glucose-related traits	up to 46,186 European ancestry individuals	up to 76,558 European ancestry individuals	3q21.1	3	123346931	ADCY5	ADCY5			111			rs11708067-A	rs11708067		11708067	intron_variant	0	0.78	3e-12	11.522878745280337	(HOMA-B)			Affymetrix, Illumina [~ 2500000] (imputed)	N
ADCY5	3e-10	rs11708067	ADCY5	3e-10	Up tp 38,422 European ancestry individuals	Fasting glucose-related traits (interaction with BMI)	2012-08-15	22581228	Manning AK	2012-05-13	Nat Genet	www.ncbi.nlm.nih.gov/pubmed/22581228	A genome-wide approach accounting for body mass index identifies genetic variants influencing fasting glycemic traits and insulin resistance.	Fasting glucose-related traits (interaction with BMI)	Up to 58,074 European ancestry individuals	Up tp 38,422 European ancestry individuals	3q21.1	3	123346931	ADCY5	ADCY5			111			rs11708067-?	rs11708067		11708067	intron_variant	0	NR	3e-10	9.522878745280337				Affymetrix, Illumina [~ 2400000] (imputed)	N
ADCY5	2e-08	rs11717195	ADCY5	2e-08	21,491 European ancestry cases, 55,647 European ancestry controls	Type 2 diabetes	2014-10-23	24509480	Mahajan A	2014-02-09	Nat Genet	www.ncbi.nlm.nih.gov/pubmed/24509480	Genome-wide trans-ancestry meta-analysis provides insight into the genetic architecture of type 2 diabetes susceptibility.	Type 2 diabetes	12,171 European ancestry cases, 56,862 European ancestry controls, 6,952 East Asian ancestry cases, 11,865 East Asian ancestry controls, 5,561 South Asian ancestry cases, 14,458 South Asian ancestry controls, 1,804 Mexican ancestry cases, 779 Mexican ancestry controls	21,491 European ancestry cases, 55,647 European ancestry controls	3q21.1	3	123363551	ADCY5	ADCY5			111			rs11717195-T	rs11717195		11717195	intron_variant	0	0.78	2e-08	7.698970004336019		1.09	[1.05-1.14]	Affymetrix, Illumina [2500000] (imputed)	N
ADCY9	4e-08	rs2531995	ADCY9	4e-08	65,332 European ancestry overweight individuals, 22,373 European ancestry class I obese individuals, 5,476 European ancestry class II obese individuals, 1,162 European ancestry class III obese individuals, up to 39,294 European ancestry controls	Obesity	2013-09-12	23563607	Berndt SI	2013-04-07	Nat Genet	www.ncbi.nlm.nih.gov/pubmed/23563607	Genome-wide meta-analysis identifies 11 new loci for anthropometric traits and provides insights into genetic architecture.	Obesity	93,015 European ancestry overweight individuals, 32,858 European ancestry class I obese individuals, 9,889 European ancestry class II obese individuals, 2,896 European ancestry class III obese individuals, up to 65,840 European ancestry controls	65,332 European ancestry overweight individuals, 22,373 European ancestry class I obese individuals, 5,476 European ancestry class II obese individuals, 1,162 European ancestry class III obese individuals, up to 39,294 European ancestry controls	16p13.3	16	3963466	ADCY9	ADCY9			115			rs2531995-T	rs2531995		2531995	3_prime_UTR_variant	0	0.61	4e-08	7.3979400086720375	(Obesity I)	1.07	[NR]	Affymetrix, Illumina [~ 2800000] (imputed)	N
AGBL4	2e-13	rs657452	AGBL4	2e-13	up to 48,274 European ancestry male individuals, up to 39,864 European ancestry female individuals, 2,441 African American or Afro-Caribbean male individuals, 6,314 African American or Afro-Caribbean female individuals, 919 Filipino male individuals, 828 Filipino female individuals, 205 Seychelles male individuals, 287 Seychelles female individuals, 2,964 South Asian ancestry male individuals, 65…	Body mass index	2016-01-27	25673413	Locke AE	2015-02-12	Nature	www.ncbi.nlm.nih.gov/pubmed/25673413	Genetic studies of body mass index yield new insights for obesity biology.	Body mass index	up to 104,666 European ancestry male individuals, up to 132,115 European ancestry female individuals, 370 African American male individuals, 517 African American female individuals, 512 Hispanic male individuals, 764 Hispanic female individuals	up to 48,274 European ancestry male individuals, up to 39,864 European ancestry female individuals, 2,441 African American or Afro-Caribbean male individuals, 6,314 African American or Afro-Caribbean female individuals, 919 Filipino male individuals, 828 Filipino female individuals, 205 Seychelles male individuals, 287 Seychelles female individuals, 2,964 South Asian ancestry male individuals, 65…	1p33	1	49124175	AGBL4	AGBL4, LOC105378706			84871, 105378706			rs657452-A	rs657452		657452	intron_variant	0	0.397	2e-13	12.698970004336019		0.023	[0.017-0.029] kg/m2 increase	Affymetrix, Illumina [2550021]	N
AGBL4	5e-13	rs657452	AGBL4	5e-13	up to 48,274 European ancestry male individuals, up to 39,864 European ancestry female individuals, 2,441 African American or Afro-Caribbean male individuals, 6,314 African American or Afro-Caribbean female individuals, 919 Filipino male individuals, 828 Filipino female individuals, 205 Seychelles male individuals, 287 Seychelles female individuals, 2,964 South Asian ancestry male individuals, 65…	Body mass index	2016-01-27	25673413	Locke AE	2015-02-12	Nature	www.ncbi.nlm.nih.gov/pubmed/25673413	Genetic studies of body mass index yield new insights for obesity biology.	Body mass index	up to 104,666 European ancestry male individuals, up to 132,115 European ancestry female individuals, 370 African American male individuals, 517 African American female individuals, 512 Hispanic male individuals, 764 Hispanic female individuals	up to 48,274 European ancestry male individuals, up to 39,864 European ancestry female individuals, 2,441 African American or Afro-Caribbean male individuals, 6,314 African American or Afro-Caribbean female individuals, 919 Filipino male individuals, 828 Filipino female individuals, 205 Seychelles male individuals, 287 Seychelles female individuals, 2,964 South Asian ancestry male individuals, 65…	1p33	1	49124175	AGBL4	AGBL4, LOC105378706			84871, 105378706			rs657452-A	rs657452		657452	intron_variant	0	0.394	5e-13	12.301029995663981	(EA)	0.023	[0.017-0.029] kg/m2 increase	Affymetrix, Illumina [2550021]	N
AGBL4	2e-08	rs657452	AGBL4	2e-08	up to 48,274 European ancestry male individuals, up to 39,864 European ancestry female individuals, 2,441 African American or Afro-Caribbean male individuals, 6,314 African American or Afro-Caribbean female individuals, 919 Filipino male individuals, 828 Filipino female individuals, 205 Seychelles male individuals, 287 Seychelles female individuals, 2,964 South Asian ancestry male individuals, 65…	Body mass index	2016-01-27	25673413	Locke AE	2015-02-12	Nature	www.ncbi.nlm.nih.gov/pubmed/25673413	Genetic studies of body mass index yield new insights for obesity biology.	Body mass index	up to 104,666 European ancestry male individuals, up to 132,115 European ancestry female individuals, 370 African American male individuals, 517 African American female individuals, 512 Hispanic male individuals, 764 Hispanic female individuals	up to 48,274 European ancestry male individuals, up to 39,864 European ancestry female individuals, 2,441 African American or Afro-Caribbean male individuals, 6,314 African American or Afro-Caribbean female individuals, 919 Filipino male individuals, 828 Filipino female individuals, 205 Seychelles male individuals, 287 Seychelles female individuals, 2,964 South Asian ancestry male individuals, 65…	1p33	1	49124175	AGBL4	AGBL4, LOC105378706			84871, 105378706			rs657452-A	rs657452		657452	intron_variant	0	0.394	2e-08	7.698970004336019	(EA, women)	0.023	[0.015-0.031] kg/m2 increase	Affymetrix, Illumina [2550021]	N
ANK1	1e-08	rs515071	ANK1	1e-08	7,605 Japanese ancestry cases, 3,534 Japanese ancestry controls	Type 2 diabetes	2012-04-28	22456796	Imamura M	2012-03-28	Hum Mol Genet	www.ncbi.nlm.nih.gov/pubmed/22456796	A single-nucleotide polymorphism in ANK1 is associated with susceptibility to type 2 diabetes in Japanese populations.	Type 2 diabetes	4,470 Japanese ancestry cases, 3,071 Japanese ancestry controls	7,605 Japanese ancestry cases, 3,534 Japanese ancestry controls	8p11.21	8	41661944	ANK1	ANK1			286			rs515071-?	rs515071		515071	splice_region_variant	0	0.794	1e-08	8.0		1.18	[1.12-1.25]	NR [2229890] (imputed)	N
AP3S2	2e-11	rs2028299	AP3S2	2e-11	13,170 South Asian ancestry cases, 25,398 South Asian ancestry controls	Type 2 diabetes	2011-09-28	21874001	Kooner JS	2011-08-28	Nat Genet	www.ncbi.nlm.nih.gov/pubmed/21874001	Genome-wide association study in individuals of South Asian ancestry identifies six new type 2 diabetes susceptibility loci.	Type 2 diabetes	5,561 South Asian ancestry cases, 14,458 South Asian ancestry controls	13,170 South Asian ancestry cases, 25,398 South Asian ancestry controls	15q26.1	15	89831025	AP3S2	C15orf38-AP3S2, AP3S2			100526783, 10239			rs2028299-C	rs2028299		2028299	3_prime_UTR_variant	0	0.31	2e-11	10.698970004336019		1.1	[1.07-1.13]	Illumina [568976]	N
APOA5	2e-59	rs651821	APOA5	2e-59	8,830 Han Chinese ancestry individuals	Lipid traits	2014-08-02	24386095	Zhou L	2013-12-30	PLoS One	www.ncbi.nlm.nih.gov/pubmed/24386095	A genome wide association study identifies common variants associated with lipid levels in the Chinese population.	Lipid traits	3,451 Han Chinese ancestry individuals	8,830 Han Chinese ancestry individuals	11q23.3	11	116791863	APOA1, APOC3, APOA4, APOA5	APOA5			116519			rs651821-C	rs651821		651821	5_prime_UTR_variant	0	0.28	2e-59	58.69897000433602	(TG)	0.17	[0.14-0.20] mmol/L increase	Affymetrix, Illumina [up to 2249917] (imputed)	N
APOA5	6e-24	rs662799	APOA5	6e-24	1,719 Filipino ancestry offsprings	Lipid traits	2014-04-04	24023260	Wu Y	2013-09-10	J Lipid Res	www.ncbi.nlm.nih.gov/pubmed/24023260	Genetic association with lipids in Filipinos: waist circumference modifies an APOA5 effect on triglyceride levels.	Lipid traits	1,782 Filipino ancestry mothers	1,719 Filipino ancestry offsprings	11q23.3	11	116792991	APOA5	APOA5 - APOA4	116519	337		571	27711	rs662799-A	rs662799		662799	upstream_gene_variant	1	0.76	6e-24	23.221848749616356	(TG)	0.14	[0.12-0.16] unit decrease	Affymetrix [~ 3700000] (imputed)	N
APOC1	1e-14	rs4420638	APOC1	1e-14	up to 5,248 European ancestry individuals	Lipid traits	2014-03-22	24023261	Keller M	2013-09-10	J Lipid Res	www.ncbi.nlm.nih.gov/pubmed/24023261	THOC5: a novel gene involved in HDL-cholesterol metabolism.	Lipid traits	839 European ancestry individuals	up to 5,248 European ancestry individuals	19q13.32	19	44919689	APOC1	APOC1 - APOC1P1	341	342		340	7114	rs4420638-G	rs4420638		4420638	downstream_gene_variant	1	0.17	1e-14	14.0	(LDL-C)	0.25	unit increase	Affymetrix [390619]	N
APOE	3e-53	rs7412	APOE	3e-53	1,719 Filipino ancestry offsprings	Lipid traits	2014-04-04	24023260	Wu Y	2013-09-10	J Lipid Res	www.ncbi.nlm.nih.gov/pubmed/24023260	Genetic association with lipids in Filipinos: waist circumference modifies an APOA5 effect on triglyceride levels.	Lipid traits	1,782 Filipino ancestry mothers	1,719 Filipino ancestry offsprings	19q13.32	19	44908822	APOE	APOE			348			rs7412-T	rs7412		7412	missense_variant	0	0.12	3e-53	52.52287874528034	(LDL-C)	0.48	[0.42-0.54] unit decrease	Affymetrix [~ 3700000] (imputed)	N
APOE	2e-30	rs7412	APOE	2e-30	1,719 Filipino ancestry offsprings	Lipid traits	2014-04-04	24023260	Wu Y	2013-09-10	J Lipid Res	www.ncbi.nlm.nih.gov/pubmed/24023260	Genetic association with lipids in Filipinos: waist circumference modifies an APOA5 effect on triglyceride levels.	Lipid traits	1,782 Filipino ancestry mothers	1,719 Filipino ancestry offsprings	19q13.32	19	44908822	APOE	APOE			348			rs7412-T	rs7412		7412	missense_variant	0	0.12	2e-30	29.69897000433602	(TC)	0.09	[0.070-0.110] unit decrease	Affymetrix [~ 3700000] (imputed)	N
ARAP1	3e-102	rs11603334	ARAP1	3e-102	16,378 European ancestry individuals	Proinsulin levels	2011-09-27	21873549	Strawbridge RJ	2011-08-26	Diabetes	www.ncbi.nlm.nih.gov/pubmed/21873549	Genome-wide association identifies nine common variants associated with fasting proinsulin levels and provides new insights into the pathophysiology of type 2 diabetes.	Proinsulin levels	10,701 European ancestry individuals	16,378 European ancestry individuals	11q13.4	11	72721940	ARAP1	ARAP1			116985			rs11603334-A	rs11603334		11603334	5_prime_UTR_variant	0	0.15	3e-102	101.52287874528034				Affymetrix, Illumina [~ 2500000] (imputed)	N
ARAP1	1e-22	rs1552224	ARAP1	1e-22	Up to 34,412 European ancestry cases, 59,925 European ancestry controls	Type 2 diabetes	2010-07-12	20581827	Voight BF	2010-06-27	Nat Genet	www.ncbi.nlm.nih.gov/pubmed/20581827	Twelve type 2 diabetes susceptibility loci identified through large-scale association analysis.	Type 2 diabetes	8,130 European ancestry cases, 38,987 European ancestry controls	Up to 34,412 European ancestry cases, 59,925 European ancestry controls	11q13.4	11	72722053	CENTD2	ARAP1			116985			rs1552224-A	rs1552224		1552224	5_prime_UTR_variant	0		1e-22	22.0		1.14	[1.11-1.17]	Affymetrix, Illumina [2426886] (imputed)	N
ARAP1	2e-14	rs11603334	ARAP1	2e-14	Up tp 38,422 European ancestry individuals	Fasting glucose-related traits (interaction with BMI)	2012-08-15	22581228	Manning AK	2012-05-13	Nat Genet	www.ncbi.nlm.nih.gov/pubmed/22581228	A genome-wide approach accounting for body mass index identifies genetic variants influencing fasting glycemic traits and insulin resistance.	Fasting glucose-related traits (interaction with BMI)	Up to 58,074 European ancestry individuals	Up tp 38,422 European ancestry individuals	11q13.4	11	72721940	ARAP1	ARAP1			116985			rs11603334-?	rs11603334		11603334	5_prime_UTR_variant	0		2e-14	13.698970004336019				Affymetrix, Illumina [~ 2400000] (imputed)	N
ARL15	7e-09	rs702634	ARL15	7e-09	21,491 European ancestry cases, 55,647 European ancestry controls	Type 2 diabetes	2014-10-23	24509480	Mahajan A	2014-02-09	Nat Genet	www.ncbi.nlm.nih.gov/pubmed/24509480	Genome-wide trans-ancestry meta-analysis provides insight into the genetic architecture of type 2 diabetes susceptibility.	Type 2 diabetes	12,171 European ancestry cases, 56,862 European ancestry controls, 6,952 East Asian ancestry cases, 11,865 East Asian ancestry controls, 5,561 South Asian ancestry cases, 14,458 South Asian ancestry controls, 1,804 Mexican ancestry cases, 779 Mexican ancestry controls	21,491 European ancestry cases, 55,647 European ancestry controls	5q11.2	5	53975590	ARL15	ARL15			54622			rs702634-A	rs702634		702634	intron_variant	0		7e-09	8.154901959985743		1.06	[1.04-1.09]	Affymetrix, Illumina [2500000] (imputed)	N
ARL15	3e-08	rs4311394	ARL15	3e-08	6,202 European ancestry individuals	Adiponectin levels	2010-01-07	20011104	Richards JB	2009-12-05	PLoS Genet	www.ncbi.nlm.nih.gov/pubmed/20011104	A genome-wide association study reveals variants in ARL15 that influence adiponectin levels.	Adiponectin levels	8,531 European ancestry individuals	6,202 European ancestry individuals	5q11.2	5	54004832	ARL15	ARL15			54622			rs4311394-G	rs4311394		4311394	intron_variant	0	0.41	3e-08	7.522878745280337		0.96	[NR] ug/ml increase	Affymetrix, Illumina [~ 2200000] (imputed)	N
ASB4	5e-08	rs6465468	ASB4	5e-08	up to 48,274 European ancestry male individuals, up to 39,864 European ancestry female individuals, 2,441 African American or Afro-Caribbean male individuals, 6,314 African American or Afro-Caribbean female individuals, 919 Filipino male individuals, 828 Filipino female individuals, 205 Seychelles male individuals, 287 Seychelles female individuals, 2,964 South Asian ancestry male individuals, 65…	Body mass index	2016-01-27	25673413	Locke AE	2015-02-12	Nature	www.ncbi.nlm.nih.gov/pubmed/25673413	Genetic studies of body mass index yield new insights for obesity biology.	Body mass index	up to 104,666 European ancestry male individuals, up to 132,115 European ancestry female individuals, 370 African American male individuals, 517 African American female individuals, 512 Hispanic male individuals, 764 Hispanic female individuals	up to 48,274 European ancestry male individuals, up to 39,864 European ancestry female individuals, 2,441 African American or Afro-Caribbean male individuals, 6,314 African American or Afro-Caribbean female individuals, 919 Filipino male individuals, 828 Filipino female individuals, 205 Seychelles male individuals, 287 Seychelles female individuals, 2,964 South Asian ancestry male individuals, 65…	7q21.3	7	95540202	ASB4	ASB4			51666			rs6465468-T	rs6465468		6465468	3_prime_UTR_variant	0	0.306	5e-08	7.301029995663981	(EA, women)	0.025	[0.016-0.033] kg/m2 increase	Affymetrix, Illumina [2550021]	N
ATP6V0A2	3e-10	rs6488898	ATP6V0A2	3e-10	10,536 European ancestry individuals	Adiponectin levels	2012-05-10	22479202	Dastani Z	2012-03-29	PLoS Genet	www.ncbi.nlm.nih.gov/pubmed/22479202	Novel loci for adiponectin levels and their influence on type 2 diabetes and metabolic traits: a multi-ethnic meta-analysis of 45,891 individuals.	Adiponectin levels	29,347 European ancestry individuals	10,536 European ancestry individuals	12q24.31	12	123719285	DNAH10, GPR109A, ATP6V0A2	ATP6V0A2, LOC105370042			23545, 105370042			rs6488898-G	rs6488898		6488898	intron_variant	0	NR	3e-10	9.522878745280337		0.053	[NR] unit decrease	Affymetrix, Illumina [NR] (imputed)	N
BACH2	5e-12	rs11755527	BACH2	5e-12	6,225 European ancestry cases, 6,946 European ancestry controls, 3,064 European ancestry trios from 2,828 families	Type 1 diabetes	2008-11-26	18978792	Cooper JD	2008-11-02	Nat Genet	www.ncbi.nlm.nih.gov/pubmed/18978792	Meta-analysis of genome-wide association study data identifies additional type 1 diabetes risk loci.	Type 1 diabetes	3,561 European ancestry cases, 4,646 European ancestry controls	6,225 European ancestry cases, 6,946 European ancestry controls, 3,064 European ancestry trios from 2,828 families	6q15	6	90248512	BACH2	BACH2			60468			rs11755527-G	rs11755527		11755527	intron_variant	0	0.47	5e-12	11.301029995663981		1.13	[1.08-1.19]	Affymetrix [up to 335565]	N
BACH2	3e-08	rs11755527	BACH2	3e-08	3,598 sibling cases	Type 1 diabetes autoantibodies	2011-09-21	21829393	Plagnol V	2011-08-04	PLoS Genet	www.ncbi.nlm.nih.gov/pubmed/21829393	Genome-wide association analysis of autoantibody positivity in type 1 diabetes cases.	Type 1 diabetes autoantibodies	12,501 European ancestry cases	3,598 sibling cases	6q15	6	90248512	BACH2	BACH2			60468			rs11755527-G	rs11755527		11755527	intron_variant	0	NR	3e-08	7.522878745280337	(T1D)	1.1	[NR]	Affymetrix, Illumina [NR]	N
BACH2	5e-08	rs11755527	BACH2	5e-08	4,267 cases, 4,670 controls, 4,342 trios from 2,319 families	Type 1 diabetes	2009-06-01	19430480	Barrett JC	2009-05-10	Nat Genet	www.ncbi.nlm.nih.gov/pubmed/19430480	Genome-wide association study and meta-analysis find that over 40 loci affect risk of type 1 diabetes.	Type 1 diabetes	7,514 cases, 9,045 controls	4,267 cases, 4,670 controls, 4,342 trios from 2,319 families	6q15	6	90248512	BACH2	BACH2			60468			rs11755527-?	rs11755527		11755527	intron_variant	0	NR	5e-08	7.301029995663981				Affymetrix, Illumina [841622] (imputed)	N
BCL2	1e-09	rs12454712	BCL2	1e-09	up to 36,570 European ancestry men, 30,172 European ancestry women, 915 Filipino ancestry men, 735 Filipino ancestry women, 2,351 African-American/Afro-Caribbean ancestry men, 6,258 African-American/Afro-Caribbean ancestry women, 2,285 South Asian ancestry men, 506 South Asian ancestry women, 195 Seychellois ancestry men, 266 Seychellois ancestry women	Waist-to-hip ratio adjusted for body mass index	2016-02-04	25673412	Shungin D	2015-02-12	Nature	www.ncbi.nlm.nih.gov/pubmed/25673412	New genetic loci link adipose and insulin biology to body fat distribution.	Waist-to-hip ratio adjusted for body mass index	up to 56,910 European ancestry men, up to 86,570 European ancestry women	up to 36,570 European ancestry men, 30,172 European ancestry women, 915 Filipino ancestry men, 735 Filipino ancestry women, 2,351 African-American/Afro-Caribbean ancestry men, 6,258 African-American/Afro-Caribbean ancestry women, 2,285 South Asian ancestry men, 506 South Asian ancestry women, 195 Seychellois ancestry men, 266 Seychellois ancestry women	18q21.33	18	63178651	BCL2	BCL2			596			rs12454712-T	rs12454712		12454712	intron_variant	0	0.6089	1e-09	9.0	(EA, women)	0.0347	[0.024-0.046] unit increase	Affymetrix, Illumina, Perlegen [up to 2542447] (imputed)	N
BCL2	3e-09	rs12454712	BCL2	3e-09	up to 36,570 European ancestry men, 30,172 European ancestry women, 915 Filipino ancestry men, 735 Filipino ancestry women, 2,351 African-American/Afro-Caribbean ancestry men, 6,258 African-American/Afro-Caribbean ancestry women, 2,285 South Asian ancestry men, 506 South Asian ancestry women, 195 Seychellois ancestry men, 266 Seychellois ancestry women	Waist-to-hip ratio adjusted for body mass index	2016-02-04	25673412	Shungin D	2015-02-12	Nature	www.ncbi.nlm.nih.gov/pubmed/25673412	New genetic loci link adipose and insulin biology to body fat distribution.	Waist-to-hip ratio adjusted for body mass index	up to 56,910 European ancestry men, up to 86,570 European ancestry women	up to 36,570 European ancestry men, 30,172 European ancestry women, 915 Filipino ancestry men, 735 Filipino ancestry women, 2,351 African-American/Afro-Caribbean ancestry men, 6,258 African-American/Afro-Caribbean ancestry women, 2,285 South Asian ancestry men, 506 South Asian ancestry women, 195 Seychellois ancestry men, 266 Seychellois ancestry women	18q21.33	18	63178651	BCL2	BCL2			596			rs12454712-T	rs12454712		12454712	intron_variant	0	0.6149	3e-09	8.522878745280337	(women)	0.0329	[0.022-0.044] unit increase	Affymetrix, Illumina, Perlegen [up to 2542447] (imputed)	N
BCL3	3e-51	rs4803750	BCL3	3e-51	Up to 2,700 individuals, Up to 2,000 European ancestry cardiovascular heart disease cases and controls	Lipid metabolism phenotypes	2013-09-24	19936222	Chasman DI	2009-11-20	PLoS Genet	www.ncbi.nlm.nih.gov/pubmed/19936222	Forty-three loci associated with plasma lipoprotein size, concentration, and cholesterol content in genome-wide analysis.	Lipid metabolism phenotypes	Up to 17,296 European ancestry female individuals	Up to 2,700 individuals, Up to 2,000 European ancestry cardiovascular heart disease cases and controls	19q13.32	19	44744370	2-APOE, APOC1	LOC105372417			105372417			rs4803750-?	rs4803750		4803750	upstream_gene_variant	0	NR	3e-51	50.52287874528034	(APOB.assay, whole)	8.495	[NR] unit decrease	Illumina [335603]	N
BCL3	1e-37	rs4803750	BCL3	1e-37	Up to 2,700 individuals, Up to 2,000 European ancestry cardiovascular heart disease cases and controls	Lipid metabolism phenotypes	2013-09-24	19936222	Chasman DI	2009-11-20	PLoS Genet	www.ncbi.nlm.nih.gov/pubmed/19936222	Forty-three loci associated with plasma lipoprotein size, concentration, and cholesterol content in genome-wide analysis.	Lipid metabolism phenotypes	Up to 17,296 European ancestry female individuals	Up to 2,700 individuals, Up to 2,000 European ancestry cardiovascular heart disease cases and controls	19q13.32	19	44744370	2-APOE, APOC1	LOC105372417			105372417			rs4803750-?	rs4803750		4803750	upstream_gene_variant	0	NR	1e-37	37.0	(LDL-C.assay, whole)	9.284	[NR] unit decrease	Illumina [335603]	N
BCL3	1e-27	rs4803750	BCL3	1e-27	Up to 2,700 individuals, Up to 2,000 European ancestry cardiovascular heart disease cases and controls	Lipid metabolism phenotypes	2013-09-24	19936222	Chasman DI	2009-11-20	PLoS Genet	www.ncbi.nlm.nih.gov/pubmed/19936222	Forty-three loci associated with plasma lipoprotein size, concentration, and cholesterol content in genome-wide analysis.	Lipid metabolism phenotypes	Up to 17,296 European ancestry female individuals	Up to 2,700 individuals, Up to 2,000 European ancestry cardiovascular heart disease cases and controls	19q13.32	19	44744370	2-APOE, APOC1	LOC105372417			105372417			rs4803750-?	rs4803750		4803750	upstream_gene_variant	0	NR	1e-27	27.0	(LDL-C.assay, fasting)	9.276	[NR] unit decrease	Illumina [335603]	N
BTNL2	2e-20	rs1980493	BTNL2	2e-20	185 European ancestry cases, 340 European ancestry controls	Type 1 diabetes and autoimmune thyroid diseases	2016-02-04	25936594	Tomer Y	2015-04-27	J Autoimmun	www.ncbi.nlm.nih.gov/pubmed/25936594	Genome wide identification of new genes and pathways in patients with both autoimmune thyroiditis and type 1 diabetes.	Type 1 diabetes and autoimmune thyroid diseases	346 European ancestry cases, 727 European ancestry controls	185 European ancestry cases, 340 European ancestry controls	6p21.32	6	32395438	BTNL2	LOC101929163, BTNL2			101929163, 56244			rs1980493-G	rs1980493		1980493	intron_variant	0	NR	2e-20	19.69897000433602		2.5034		Illumina [514008]	N
C18orf8	1e-08	rs1808579	C18orf8	1e-08	up to 48,274 European ancestry male individuals, up to 39,864 European ancestry female individuals, 2,441 African American or Afro-Caribbean male individuals, 6,314 African American or Afro-Caribbean female individuals, 919 Filipino male individuals, 828 Filipino female individuals, 205 Seychelles male individuals, 287 Seychelles female individuals, 2,964 South Asian ancestry male individuals, 65…	Body mass index	2016-01-27	25673413	Locke AE	2015-02-12	Nature	www.ncbi.nlm.nih.gov/pubmed/25673413	Genetic studies of body mass index yield new insights for obesity biology.	Body mass index	up to 104,666 European ancestry male individuals, up to 132,115 European ancestry female individuals, 370 African American male individuals, 517 African American female individuals, 512 Hispanic male individuals, 764 Hispanic female individuals	up to 48,274 European ancestry male individuals, up to 39,864 European ancestry female individuals, 2,441 African American or Afro-Caribbean male individuals, 6,314 African American or Afro-Caribbean female individuals, 919 Filipino male individuals, 828 Filipino female individuals, 205 Seychelles male individuals, 287 Seychelles female individuals, 2,964 South Asian ancestry male individuals, 65…	18q11.2	18	23524924	C18orf8	NPC1, C18orf8			4864, 29919			rs1808579-C	rs1808579		1808579	intron_variant	0	0.534	1e-08	8.0	(EA, women)	0.022	[0.015-0.03] kg/m2 increase	Affymetrix, Illumina [2550021]	N
C18orf8	4e-08	rs1808579	C18orf8	4e-08	up to 48,274 European ancestry male individuals, up to 39,864 European ancestry female individuals, 2,441 African American or Afro-Caribbean male individuals, 6,314 African American or Afro-Caribbean female individuals, 919 Filipino male individuals, 828 Filipino female individuals, 205 Seychelles male individuals, 287 Seychelles female individuals, 2,964 South Asian ancestry male individuals, 65…	Body mass index	2016-01-27	25673413	Locke AE	2015-02-12	Nature	www.ncbi.nlm.nih.gov/pubmed/25673413	Genetic studies of body mass index yield new insights for obesity biology.	Body mass index	up to 104,666 European ancestry male individuals, up to 132,115 European ancestry female individuals, 370 African American male individuals, 517 African American female individuals, 512 Hispanic male individuals, 764 Hispanic female individuals	up to 48,274 European ancestry male individuals, up to 39,864 European ancestry female individuals, 2,441 African American or Afro-Caribbean male individuals, 6,314 African American or Afro-Caribbean female individuals, 919 Filipino male individuals, 828 Filipino female individuals, 205 Seychelles male individuals, 287 Seychelles female individuals, 2,964 South Asian ancestry male individuals, 65…	18q11.2	18	23524924	C18orf8	NPC1, C18orf8			4864, 29919			rs1808579-C	rs1808579		1808579	intron_variant	0	0.534	4e-08	7.3979400086720375	(EA)	0.017	[0.011-0.023] kg/m2 increase	Affymetrix, Illumina [2550021]	N
C18orf8	4e-08	rs1808579	C18orf8	4e-08	up to 48,274 European ancestry male individuals, up to 39,864 European ancestry female individuals, 2,441 African American or Afro-Caribbean male individuals, 6,314 African American or Afro-Caribbean female individuals, 919 Filipino male individuals, 828 Filipino female individuals, 205 Seychelles male individuals, 287 Seychelles female individuals, 2,964 South Asian ancestry male individuals, 65…	Body mass index	2016-01-27	25673413	Locke AE	2015-02-12	Nature	www.ncbi.nlm.nih.gov/pubmed/25673413	Genetic studies of body mass index yield new insights for obesity biology.	Body mass index	up to 104,666 European ancestry male individuals, up to 132,115 European ancestry female individuals, 370 African American male individuals, 517 African American female individuals, 512 Hispanic male individuals, 764 Hispanic female individuals	up to 48,274 European ancestry male individuals, up to 39,864 European ancestry female individuals, 2,441 African American or Afro-Caribbean male individuals, 6,314 African American or Afro-Caribbean female individuals, 919 Filipino male individuals, 828 Filipino female individuals, 205 Seychelles male individuals, 287 Seychelles female individuals, 2,964 South Asian ancestry male individuals, 65…	18q11.2	18	23524924	C18orf8	NPC1, C18orf8			4864, 29919			rs1808579-C	rs1808579		1808579	intron_variant	0	0.534	4e-08	7.3979400086720375		0.016	[0.01-0.022] kg/m2 increase	Affymetrix, Illumina [2550021]	N
C1QTNF6	2e-08	rs229541	C1QTNF6	2e-08	6,225 European ancestry cases, 6,946 European ancestry controls, 3,064 European ancestry trios from 2,828 families	Type 1 diabetes	2008-11-26	18978792	Cooper JD	2008-11-02	Nat Genet	www.ncbi.nlm.nih.gov/pubmed/18978792	Meta-analysis of genome-wide association study data identifies additional type 1 diabetes risk loci.	Type 1 diabetes	3,561 European ancestry cases, 4,646 European ancestry controls	6,225 European ancestry cases, 6,946 European ancestry controls, 3,064 European ancestry trios from 2,828 families	22q12.3	22	37195278	C1QTNF6	C1QTNF6			114904			rs229541-T	rs229541		229541	intron_variant	0	0.43	2e-08	7.698970004336019		1.11	[1.05-1.16]	Affymetrix [up to 335565]	N
C2orf88	2e-08	rs13034723	C2orf88	2e-08	35,625 East Asian ancestry individuals	Body mass index	2012-03-23	22344221	Okada Y	2012-02-19	Nat Genet	www.ncbi.nlm.nih.gov/pubmed/22344221	Common variants at CDKAL1 and KLF9 are associated with body mass index in east Asian populations.	Body mass index	26,620 Japanese ancestry individuals	35,625 East Asian ancestry individuals	2q32.2	2	190120954	KLF9	C2orf88			84281			rs13034723-A	rs13034723		13034723	intron_variant	0	NR	2e-08	7.698970004336019	(rs11142387-C)	0.066	[0.042-0.090] unit increase	Illumina [2178018] (imputed)	N
C5orf67	4e-12	rs9687846	C5orf67	4e-12	up to 36,570 European ancestry men, 30,172 European ancestry women, 915 Filipino ancestry men, 735 Filipino ancestry women, 2,351 African-American/Afro-Caribbean ancestry men, 6,258 African-American/Afro-Caribbean ancestry women, 2,285 South Asian ancestry men, 506 South Asian ancestry women, 195 Seychellois ancestry men, 266 Seychellois ancestry women	Waist-to-hip ratio adjusted for body mass index	2016-02-04	25673412	Shungin D	2015-02-12	Nature	www.ncbi.nlm.nih.gov/pubmed/25673412	New genetic loci link adipose and insulin biology to body fat distribution.	Waist-to-hip ratio adjusted for body mass index	up to 56,910 European ancestry men, up to 86,570 European ancestry women	up to 36,570 European ancestry men, 30,172 European ancestry women, 915 Filipino ancestry men, 735 Filipino ancestry women, 2,351 African-American/Afro-Caribbean ancestry men, 6,258 African-American/Afro-Caribbean ancestry women, 2,285 South Asian ancestry men, 506 South Asian ancestry women, 195 Seychellois ancestry men, 266 Seychellois ancestry women	5q11.2	5	56566067	MAP3K1	LOC101928448			101928448			rs9687846-A	rs9687846		9687846	intron_variant	0	0.1905	4e-12	11.397940008672037	(EA, women)	0.0409	[0.029-0.052] unit increase	Affymetrix, Illumina, Perlegen [up to 2542447] (imputed)	N
C5orf67	5e-12	rs459193	C5orf67	5e-12	up to 36,570 European ancestry men, 30,172 European ancestry women, 915 Filipino ancestry men, 735 Filipino ancestry women, 2,351 African-American/Afro-Caribbean ancestry men, 6,258 African-American/Afro-Caribbean ancestry women, 2,285 South Asian ancestry men, 506 South Asian ancestry women, 195 Seychellois ancestry men, 266 Seychellois ancestry women	Waist-to-hip ratio adjusted for body mass index	2016-02-04	25673412	Shungin D	2015-02-12	Nature	www.ncbi.nlm.nih.gov/pubmed/25673412	New genetic loci link adipose and insulin biology to body fat distribution.	Waist-to-hip ratio adjusted for body mass index	up to 56,910 European ancestry men, up to 86,570 European ancestry women	up to 36,570 European ancestry men, 30,172 European ancestry women, 915 Filipino ancestry men, 735 Filipino ancestry women, 2,351 African-American/Afro-Caribbean ancestry men, 6,258 African-American/Afro-Caribbean ancestry women, 2,285 South Asian ancestry men, 506 South Asian ancestry women, 195 Seychellois ancestry men, 266 Seychellois ancestry women	5q11.2	5	56510924	ANKRD55	RPL26P19 - LOC101928448	441073	101928448		5810	470	rs459193-A	rs459193		459193	downstream_gene_variant	1	0.2779	5e-12	11.301029995663981		0.0255	[0.018-0.033] unit increase	Affymetrix, Illumina, Perlegen [up to 2542447] (imputed)	N
C5orf67	5e-12	rs9687846	C5orf67	5e-12	up to 36,570 European ancestry men, 30,172 European ancestry women, 915 Filipino ancestry men, 735 Filipino ancestry women, 2,351 African-American/Afro-Caribbean ancestry men, 6,258 African-American/Afro-Caribbean ancestry women, 2,285 South Asian ancestry men, 506 South Asian ancestry women, 195 Seychellois ancestry men, 266 Seychellois ancestry women	Waist-to-hip ratio adjusted for body mass index	2016-02-04	25673412	Shungin D	2015-02-12	Nature	www.ncbi.nlm.nih.gov/pubmed/25673412	New genetic loci link adipose and insulin biology to body fat distribution.	Waist-to-hip ratio adjusted for body mass index	up to 56,910 European ancestry men, up to 86,570 European ancestry women	up to 36,570 European ancestry men, 30,172 European ancestry women, 915 Filipino ancestry men, 735 Filipino ancestry women, 2,351 African-American/Afro-Caribbean ancestry men, 6,258 African-American/Afro-Caribbean ancestry women, 2,285 South Asian ancestry men, 506 South Asian ancestry women, 195 Seychellois ancestry men, 266 Seychellois ancestry women	5q11.2	5	56566067	MAP3K1	LOC101928448			101928448			rs9687846-A	rs9687846		9687846	intron_variant	0	0.1923	5e-12	11.301029995663981	(women)	0.0396	[0.028-0.051] unit increase	Affymetrix, Illumina, Perlegen [up to 2542447] (imputed)	N
C5orf67	6e-12	rs3936510	C5orf67	6e-12	up to 36,570 European ancestry men, 30,172 European ancestry women, 915 Filipino ancestry men, 735 Filipino ancestry women, 2,351 African-American/Afro-Caribbean ancestry men, 6,258 African-American/Afro-Caribbean ancestry women, 2,285 South Asian ancestry men, 506 South Asian ancestry women, 195 Seychellois ancestry men, 266 Seychellois ancestry women	Waist-to-hip ratio adjusted for body mass index	2016-02-04	25673412	Shungin D	2015-02-12	Nature	www.ncbi.nlm.nih.gov/pubmed/25673412	New genetic loci link adipose and insulin biology to body fat distribution.	Waist-to-hip ratio adjusted for body mass index	up to 56,910 European ancestry men, up to 86,570 European ancestry women	up to 36,570 European ancestry men, 30,172 European ancestry women, 915 Filipino ancestry men, 735 Filipino ancestry women, 2,351 African-American/Afro-Caribbean ancestry men, 6,258 African-American/Afro-Caribbean ancestry women, 2,285 South Asian ancestry men, 506 South Asian ancestry women, 195 Seychellois ancestry men, 266 Seychellois ancestry women	5q11.2	5	56565039	MAP3K1	LOC101928448			101928448			rs3936510-T	rs3936510		3936510	intron_variant	0	0.1865	6e-12	11.221848749616356	(EA, women)	0.0416	[0.03-0.053] unit increase	Affymetrix, Illumina, Perlegen [up to 2542447] (imputed)	N
C5orf67	8e-12	rs3936510	C5orf67	8e-12	up to 36,570 European ancestry men, 30,172 European ancestry women, 915 Filipino ancestry men, 735 Filipino ancestry women, 2,351 African-American/Afro-Caribbean ancestry men, 6,258 African-American/Afro-Caribbean ancestry women, 2,285 South Asian ancestry men, 506 South Asian ancestry women, 195 Seychellois ancestry men, 266 Seychellois ancestry women	Waist-to-hip ratio adjusted for body mass index	2016-02-04	25673412	Shungin D	2015-02-12	Nature	www.ncbi.nlm.nih.gov/pubmed/25673412	New genetic loci link adipose and insulin biology to body fat distribution.	Waist-to-hip ratio adjusted for body mass index	up to 56,910 European ancestry men, up to 86,570 European ancestry women	up to 36,570 European ancestry men, 30,172 European ancestry women, 915 Filipino ancestry men, 735 Filipino ancestry women, 2,351 African-American/Afro-Caribbean ancestry men, 6,258 African-American/Afro-Caribbean ancestry women, 2,285 South Asian ancestry men, 506 South Asian ancestry women, 195 Seychellois ancestry men, 266 Seychellois ancestry women	5q11.2	5	56565039	MAP3K1	LOC101928448			101928448			rs3936510-T	rs3936510		3936510	intron_variant	0	0.1884	8e-12	11.096910013008056	(women)	0.0401	[0.029-0.052] unit increase	Affymetrix, Illumina, Perlegen [up to 2542447] (imputed)	N
C5orf67	2e-11	rs459193	C5orf67	2e-11	up to 36,570 European ancestry men, 30,172 European ancestry women, 915 Filipino ancestry men, 735 Filipino ancestry women, 2,351 African-American/Afro-Caribbean ancestry men, 6,258 African-American/Afro-Caribbean ancestry women, 2,285 South Asian ancestry men, 506 South Asian ancestry women, 195 Seychellois ancestry men, 266 Seychellois ancestry women	Waist-to-hip ratio adjusted for body mass index	2016-02-04	25673412	Shungin D	2015-02-12	Nature	www.ncbi.nlm.nih.gov/pubmed/25673412	New genetic loci link adipose and insulin biology to body fat distribution.	Waist-to-hip ratio adjusted for body mass index	up to 56,910 European ancestry men, up to 86,570 European ancestry women	up to 36,570 European ancestry men, 30,172 European ancestry women, 915 Filipino ancestry men, 735 Filipino ancestry women, 2,351 African-American/Afro-Caribbean ancestry men, 6,258 African-American/Afro-Caribbean ancestry women, 2,285 South Asian ancestry men, 506 South Asian ancestry women, 195 Seychellois ancestry men, 266 Seychellois ancestry women	5q11.2	5	56510924	ANKRD55	RPL26P19 - LOC101928448	441073	101928448		5810	470	rs459193-A	rs459193		459193	downstream_gene_variant	1	0.2645	2e-11	10.698970004336019	(EA)	0.0259	[0.018-0.033] unit increase	Affymetrix, Illumina, Perlegen [up to 2542447] (imputed)	N
C5orf67	5e-09	rs459193	C5orf67	5e-09	up to 36,570 European ancestry men, 30,172 European ancestry women, 915 Filipino ancestry men, 735 Filipino ancestry women, 2,351 African-American/Afro-Caribbean ancestry men, 6,258 African-American/Afro-Caribbean ancestry women, 2,285 South Asian ancestry men, 506 South Asian ancestry women, 195 Seychellois ancestry men, 266 Seychellois ancestry women	Waist-to-hip ratio adjusted for body mass index	2016-02-04	25673412	Shungin D	2015-02-12	Nature	www.ncbi.nlm.nih.gov/pubmed/25673412	New genetic loci link adipose and insulin biology to body fat distribution.	Waist-to-hip ratio adjusted for body mass index	up to 56,910 European ancestry men, up to 86,570 European ancestry women	up to 36,570 European ancestry men, 30,172 European ancestry women, 915 Filipino ancestry men, 735 Filipino ancestry women, 2,351 African-American/Afro-Caribbean ancestry men, 6,258 African-American/Afro-Caribbean ancestry women, 2,285 South Asian ancestry men, 506 South Asian ancestry women, 195 Seychellois ancestry men, 266 Seychellois ancestry women	5q11.2	5	56510924	ANKRD55	RPL26P19 - LOC101928448	441073	101928448		5810	470	rs459193-A	rs459193		459193	downstream_gene_variant	1	0.2769	5e-09	8.301029995663981	(men)	0.0315	[0.021-0.042] unit increase	Affymetrix, Illumina, Perlegen [up to 2542447] (imputed)	N
C5orf67	7e-09	rs459193	C5orf67	7e-09	up to 36,570 European ancestry men, 30,172 European ancestry women, 915 Filipino ancestry men, 735 Filipino ancestry women, 2,351 African-American/Afro-Caribbean ancestry men, 6,258 African-American/Afro-Caribbean ancestry women, 2,285 South Asian ancestry men, 506 South Asian ancestry women, 195 Seychellois ancestry men, 266 Seychellois ancestry women	Waist-to-hip ratio adjusted for body mass index	2016-02-04	25673412	Shungin D	2015-02-12	Nature	www.ncbi.nlm.nih.gov/pubmed/25673412	New genetic loci link adipose and insulin biology to body fat distribution.	Waist-to-hip ratio adjusted for body mass index	up to 56,910 European ancestry men, up to 86,570 European ancestry women	up to 36,570 European ancestry men, 30,172 European ancestry women, 915 Filipino ancestry men, 735 Filipino ancestry women, 2,351 African-American/Afro-Caribbean ancestry men, 6,258 African-American/Afro-Caribbean ancestry women, 2,285 South Asian ancestry men, 506 South Asian ancestry women, 195 Seychellois ancestry men, 266 Seychellois ancestry women	5q11.2	5	56510924	ANKRD55	RPL26P19 - LOC101928448	441073	101928448		5810	470	rs459193-A	rs459193		459193	downstream_gene_variant	1	0.2663	7e-09	8.154901959985743	(EA, men)	0.0325	[0.022-0.043] unit increase	Affymetrix, Illumina, Perlegen [up to 2542447] (imputed)	N
C5orf67	9e-09	rs3936510	C5orf67	9e-09	up to 36,570 European ancestry men, 30,172 European ancestry women, 915 Filipino ancestry men, 735 Filipino ancestry women, 2,351 African-American/Afro-Caribbean ancestry men, 6,258 African-American/Afro-Caribbean ancestry women, 2,285 South Asian ancestry men, 506 South Asian ancestry women, 195 Seychellois ancestry men, 266 Seychellois ancestry women	Waist-to-hip ratio adjusted for body mass index	2016-02-04	25673412	Shungin D	2015-02-12	Nature	www.ncbi.nlm.nih.gov/pubmed/25673412	New genetic loci link adipose and insulin biology to body fat distribution.	Waist-to-hip ratio adjusted for body mass index	up to 56,910 European ancestry men, up to 86,570 European ancestry women	up to 36,570 European ancestry men, 30,172 European ancestry women, 915 Filipino ancestry men, 735 Filipino ancestry women, 2,351 African-American/Afro-Caribbean ancestry men, 6,258 African-American/Afro-Caribbean ancestry women, 2,285 South Asian ancestry men, 506 South Asian ancestry women, 195 Seychellois ancestry men, 266 Seychellois ancestry women	5q11.2	5	56565039	MAP3K1	LOC101928448			101928448			rs3936510-T	rs3936510		3936510	intron_variant	0	0.1845	9e-09	8.045757490560675	(EA)	0.0262	[0.017-0.035] unit increase	Affymetrix, Illumina, Perlegen [up to 2542447] (imputed)	N
C5orf67	2e-08	rs3936510	C5orf67	2e-08	up to 36,570 European ancestry men, 30,172 European ancestry women, 915 Filipino ancestry men, 735 Filipino ancestry women, 2,351 African-American/Afro-Caribbean ancestry men, 6,258 African-American/Afro-Caribbean ancestry women, 2,285 South Asian ancestry men, 506 South Asian ancestry women, 195 Seychellois ancestry men, 266 Seychellois ancestry women	Waist-to-hip ratio adjusted for body mass index	2016-02-04	25673412	Shungin D	2015-02-12	Nature	www.ncbi.nlm.nih.gov/pubmed/25673412	New genetic loci link adipose and insulin biology to body fat distribution.	Waist-to-hip ratio adjusted for body mass index	up to 56,910 European ancestry men, up to 86,570 European ancestry women	up to 36,570 European ancestry men, 30,172 European ancestry women, 915 Filipino ancestry men, 735 Filipino ancestry women, 2,351 African-American/Afro-Caribbean ancestry men, 6,258 African-American/Afro-Caribbean ancestry women, 2,285 South Asian ancestry men, 506 South Asian ancestry women, 195 Seychellois ancestry men, 266 Seychellois ancestry women	5q11.2	5	56565039	MAP3K1	LOC101928448			101928448			rs3936510-T	rs3936510		3936510	intron_variant	0	0.1862	2e-08	7.698970004336019		0.0246	[0.016-0.033] unit increase	Affymetrix, Illumina, Perlegen [up to 2542447] (imputed)	N
C6orf106	2e-10	rs205262	C6orf106	2e-10	up to 48,274 European ancestry male individuals, up to 39,864 European ancestry female individuals, 2,441 African American or Afro-Caribbean male individuals, 6,314 African American or Afro-Caribbean female individuals, 919 Filipino male individuals, 828 Filipino female individuals, 205 Seychelles male individuals, 287 Seychelles female individuals, 2,964 South Asian ancestry male individuals, 65…	Body mass index	2016-01-27	25673413	Locke AE	2015-02-12	Nature	www.ncbi.nlm.nih.gov/pubmed/25673413	Genetic studies of body mass index yield new insights for obesity biology.	Body mass index	up to 104,666 European ancestry male individuals, up to 132,115 European ancestry female individuals, 370 African American male individuals, 517 African American female individuals, 512 Hispanic male individuals, 764 Hispanic female individuals	up to 48,274 European ancestry male individuals, up to 39,864 European ancestry female individuals, 2,441 African American or Afro-Caribbean male individuals, 6,314 African American or Afro-Caribbean female individuals, 919 Filipino male individuals, 828 Filipino female individuals, 205 Seychelles male individuals, 287 Seychelles female individuals, 2,964 South Asian ancestry male individuals, 65…	6p21.31	6	34595387	C6orf106	C6orf106			64771			rs205262-G	rs205262		205262	intron_variant	0	0.273	2e-10	9.698970004336019	(EA)	0.022	[0.015-0.029] kg/m2 increase	Affymetrix, Illumina [2550021]	N
C6orf106	3e-10	rs205262	C6orf106	3e-10	up to 48,274 European ancestry male individuals, up to 39,864 European ancestry female individuals, 2,441 African American or Afro-Caribbean male individuals, 6,314 African American or Afro-Caribbean female individuals, 919 Filipino male individuals, 828 Filipino female individuals, 205 Seychelles male individuals, 287 Seychelles female individuals, 2,964 South Asian ancestry male individuals, 65…	Body mass index	2016-01-27	25673413	Locke AE	2015-02-12	Nature	www.ncbi.nlm.nih.gov/pubmed/25673413	Genetic studies of body mass index yield new insights for obesity biology.	Body mass index	up to 104,666 European ancestry male individuals, up to 132,115 European ancestry female individuals, 370 African American male individuals, 517 African American female individuals, 512 Hispanic male individuals, 764 Hispanic female individuals	up to 48,274 European ancestry male individuals, up to 39,864 European ancestry female individuals, 2,441 African American or Afro-Caribbean male individuals, 6,314 African American or Afro-Caribbean female individuals, 919 Filipino male individuals, 828 Filipino female individuals, 205 Seychelles male individuals, 287 Seychelles female individuals, 2,964 South Asian ancestry male individuals, 65…	6p21.31	6	34595387	C6orf106	C6orf106			64771			rs205262-G	rs205262		205262	intron_variant	0	0.285	3e-10	9.522878745280337		0.021	[0.015-0.027] kg/m2 increase	Affymetrix, Illumina [2550021]	N
C6orf106	2e-09	rs205262	C6orf106	2e-09	up to 48,274 European ancestry male individuals, up to 39,864 European ancestry female individuals, 2,441 African American or Afro-Caribbean male individuals, 6,314 African American or Afro-Caribbean female individuals, 919 Filipino male individuals, 828 Filipino female individuals, 205 Seychelles male individuals, 287 Seychelles female individuals, 2,964 South Asian ancestry male individuals, 65…	Body mass index	2016-01-27	25673413	Locke AE	2015-02-12	Nature	www.ncbi.nlm.nih.gov/pubmed/25673413	Genetic studies of body mass index yield new insights for obesity biology.	Body mass index	up to 104,666 European ancestry male individuals, up to 132,115 European ancestry female individuals, 370 African American male individuals, 517 African American female individuals, 512 Hispanic male individuals, 764 Hispanic female individuals	up to 48,274 European ancestry male individuals, up to 39,864 European ancestry female individuals, 2,441 African American or Afro-Caribbean male individuals, 6,314 African American or Afro-Caribbean female individuals, 919 Filipino male individuals, 828 Filipino female individuals, 205 Seychelles male individuals, 287 Seychelles female individuals, 2,964 South Asian ancestry male individuals, 65…	6p21.31	6	34595387	C6orf106	C6orf106			64771			rs205262-G	rs205262		205262	intron_variant	0	0.272	2e-09	8.698970004336019	(EA, women)	0.027	[0.018-0.036] kg/m2 increase	Affymetrix, Illumina [2550021]	N
CADM2	1e-14	rs13078960	CADM2	1e-14	up to 48,274 European ancestry male individuals, up to 39,864 European ancestry female individuals, 2,441 African American or Afro-Caribbean male individuals, 6,314 African American or Afro-Caribbean female individuals, 919 Filipino male individuals, 828 Filipino female individuals, 205 Seychelles male individuals, 287 Seychelles female individuals, 2,964 South Asian ancestry male individuals, 65…	Body mass index	2016-01-27	25673413	Locke AE	2015-02-12	Nature	www.ncbi.nlm.nih.gov/pubmed/25673413	Genetic studies of body mass index yield new insights for obesity biology.	Body mass index	up to 104,666 European ancestry male individuals, up to 132,115 European ancestry female individuals, 370 African American male individuals, 517 African American female individuals, 512 Hispanic male individuals, 764 Hispanic female individuals	up to 48,274 European ancestry male individuals, up to 39,864 European ancestry female individuals, 2,441 African American or Afro-Caribbean male individuals, 6,314 African American or Afro-Caribbean female individuals, 919 Filipino male individuals, 828 Filipino female individuals, 205 Seychelles male individuals, 287 Seychelles female individuals, 2,964 South Asian ancestry male individuals, 65…	3p12.1	3	85758440	CADM2	CADM2			253559			rs13078960-G	rs13078960		13078960	intron_variant	0	0.193	1e-14	14.0		0.029	[0.022-0.036] kg/m2 increase	Affymetrix, Illumina [2550021]	N
CADM2	2e-14	rs13078960	CADM2	2e-14	up to 48,274 European ancestry male individuals, up to 39,864 European ancestry female individuals, 2,441 African American or Afro-Caribbean male individuals, 6,314 African American or Afro-Caribbean female individuals, 919 Filipino male individuals, 828 Filipino female individuals, 205 Seychelles male individuals, 287 Seychelles female individuals, 2,964 South Asian ancestry male individuals, 65…	Body mass index	2016-01-27	25673413	Locke AE	2015-02-12	Nature	www.ncbi.nlm.nih.gov/pubmed/25673413	Genetic studies of body mass index yield new insights for obesity biology.	Body mass index	up to 104,666 European ancestry male individuals, up to 132,115 European ancestry female individuals, 370 African American male individuals, 517 African American female individuals, 512 Hispanic male individuals, 764 Hispanic female individuals	up to 48,274 European ancestry male individuals, up to 39,864 European ancestry female individuals, 2,441 African American or Afro-Caribbean male individuals, 6,314 African American or Afro-Caribbean female individuals, 919 Filipino male individuals, 828 Filipino female individuals, 205 Seychelles male individuals, 287 Seychelles female individuals, 2,964 South Asian ancestry male individuals, 65…	3p12.1	3	85758440	CADM2	CADM2			253559			rs13078960-G	rs13078960		13078960	intron_variant	0	0.196	2e-14	13.698970004336019	(EA)	0.03	[0.022-0.037] kg/m2 increase	Affymetrix, Illumina [2550021]	N
CADM2	1e-11	rs13078960	CADM2	1e-11	up to 48,274 European ancestry male individuals, up to 39,864 European ancestry female individuals, 2,441 African American or Afro-Caribbean male individuals, 6,314 African American or Afro-Caribbean female individuals, 919 Filipino male individuals, 828 Filipino female individuals, 205 Seychelles male individuals, 287 Seychelles female individuals, 2,964 South Asian ancestry male individuals, 65…	Body mass index	2016-01-27	25673413	Locke AE	2015-02-12	Nature	www.ncbi.nlm.nih.gov/pubmed/25673413	Genetic studies of body mass index yield new insights for obesity biology.	Body mass index	up to 104,666 European ancestry male individuals, up to 132,115 European ancestry female individuals, 370 African American male individuals, 517 African American female individuals, 512 Hispanic male individuals, 764 Hispanic female individuals	up to 48,274 European ancestry male individuals, up to 39,864 European ancestry female individuals, 2,441 African American or Afro-Caribbean male individuals, 6,314 African American or Afro-Caribbean female individuals, 919 Filipino male individuals, 828 Filipino female individuals, 205 Seychelles male individuals, 287 Seychelles female individuals, 2,964 South Asian ancestry male individuals, 65…	3p12.1	3	85758440	CADM2	CADM2			253559			rs13078960-G	rs13078960		13078960	intron_variant	0	0.197	1e-11	11.0	(EA, women)	0.034	[0.024-0.043] kg/m2 increase	Affymetrix, Illumina [2550021]	N
CADM2	3e-11	rs13078807	CADM2	3e-11	65,332 European ancestry overweight individuals, 22,373 European ancestry class I obese individuals, 5,476 European ancestry class II obese individuals, 1,162 European ancestry class III obese individuals, up to 39,294 European ancestry controls	Obesity	2013-09-12	23563607	Berndt SI	2013-04-07	Nat Genet	www.ncbi.nlm.nih.gov/pubmed/23563607	Genome-wide meta-analysis identifies 11 new loci for anthropometric traits and provides insights into genetic architecture.	Obesity	93,015 European ancestry overweight individuals, 32,858 European ancestry class I obese individuals, 9,889 European ancestry class II obese individuals, 2,896 European ancestry class III obese individuals, up to 65,840 European ancestry controls	65,332 European ancestry overweight individuals, 22,373 European ancestry class I obese individuals, 5,476 European ancestry class II obese individuals, 1,162 European ancestry class III obese individuals, up to 39,294 European ancestry controls	3p12.1	3	85835000	CADM2	CADM2			253559			rs13078807-G	rs13078807		13078807	intron_variant	0	0.2	3e-11	10.522878745280337	(Overweight)	1.06	[NR]	Affymetrix, Illumina [~ 2800000] (imputed)	N
CADM2	4e-11	rs13078807	CADM2	4e-11	Up to 125,931 European ancestry individuals	Body mass index	2010-11-17	20935630	Speliotes EK	2010-10-10	Nat Genet	www.ncbi.nlm.nih.gov/pubmed/20935630	Association analyses of 249,796 individuals reveal 18 new loci associated with body mass index.	Body mass index	Up to 123,865 European ancestry individuals	Up to 125,931 European ancestry individuals	3p12.1	3	85835000	CADM2	CADM2			253559			rs13078807-G	rs13078807		13078807	intron_variant	0	0.20	4e-11	10.397940008672037		0.1	[0.06-0.14] kg/m2 increase	Affymetrix, Illumina, Perlegen [~ 2800000] (imputed)	N
CCDC171	5e-09	rs4740619	CCDC171	5e-09	up to 48,274 European ancestry male individuals, up to 39,864 European ancestry female individuals, 2,441 African American or Afro-Caribbean male individuals, 6,314 African American or Afro-Caribbean female individuals, 919 Filipino male individuals, 828 Filipino female individuals, 205 Seychelles male individuals, 287 Seychelles female individuals, 2,964 South Asian ancestry male individuals, 65…	Body mass index	2016-01-27	25673413	Locke AE	2015-02-12	Nature	www.ncbi.nlm.nih.gov/pubmed/25673413	Genetic studies of body mass index yield new insights for obesity biology.	Body mass index	up to 104,666 European ancestry male individuals, up to 132,115 European ancestry female individuals, 370 African American male individuals, 517 African American female individuals, 512 Hispanic male individuals, 764 Hispanic female individuals	up to 48,274 European ancestry male individuals, up to 39,864 European ancestry female individuals, 2,441 African American or Afro-Caribbean male individuals, 6,314 African American or Afro-Caribbean female individuals, 919 Filipino male individuals, 828 Filipino female individuals, 205 Seychelles male individuals, 287 Seychelles female individuals, 2,964 South Asian ancestry male individuals, 65…	9p22.3	9	15634328	C9orf93	CCDC171			203238			rs4740619-T	rs4740619		4740619	intron_variant	0	0.542	5e-09	8.301029995663981	(EA)	0.018	[0.012-0.024] kg/m2 increase	Affymetrix, Illumina [2550021]	N
CCDC171	6e-09	rs4740619	CCDC171	6e-09	up to 48,274 European ancestry male individuals, up to 39,864 European ancestry female individuals, 2,441 African American or Afro-Caribbean male individuals, 6,314 African American or Afro-Caribbean female individuals, 919 Filipino male individuals, 828 Filipino female individuals, 205 Seychelles male individuals, 287 Seychelles female individuals, 2,964 South Asian ancestry male individuals, 65…	Body mass index	2016-01-27	25673413	Locke AE	2015-02-12	Nature	www.ncbi.nlm.nih.gov/pubmed/25673413	Genetic studies of body mass index yield new insights for obesity biology.	Body mass index	up to 104,666 European ancestry male individuals, up to 132,115 European ancestry female individuals, 370 African American male individuals, 517 African American female individuals, 512 Hispanic male individuals, 764 Hispanic female individuals	up to 48,274 European ancestry male individuals, up to 39,864 European ancestry female individuals, 2,441 African American or Afro-Caribbean male individuals, 6,314 African American or Afro-Caribbean female individuals, 919 Filipino male individuals, 828 Filipino female individuals, 205 Seychelles male individuals, 287 Seychelles female individuals, 2,964 South Asian ancestry male individuals, 65…	9p22.3	9	15634328	C9orf93	CCDC171			203238			rs4740619-T	rs4740619		4740619	intron_variant	0	0.54	6e-09	8.221848749616356		0.017	[0.011-0.023] kg/m2 increase	Affymetrix, Illumina [2550021]	N
CCDC92	2e-16	rs4765219	CCDC92	2e-16	up to 36,570 European ancestry men, 30,172 European ancestry women, 915 Filipino ancestry men, 735 Filipino ancestry women, 2,351 African-American/Afro-Caribbean ancestry men, 6,258 African-American/Afro-Caribbean ancestry women, 2,285 South Asian ancestry men, 506 South Asian ancestry women, 195 Seychellois ancestry men, 266 Seychellois ancestry women	Waist-to-hip ratio adjusted for body mass index	2016-02-04	25673412	Shungin D	2015-02-12	Nature	www.ncbi.nlm.nih.gov/pubmed/25673412	New genetic loci link adipose and insulin biology to body fat distribution.	Waist-to-hip ratio adjusted for body mass index	up to 56,910 European ancestry men, up to 86,570 European ancestry women	up to 36,570 European ancestry men, 30,172 European ancestry women, 915 Filipino ancestry men, 735 Filipino ancestry women, 2,351 African-American/Afro-Caribbean ancestry men, 6,258 African-American/Afro-Caribbean ancestry women, 2,285 South Asian ancestry men, 506 South Asian ancestry women, 195 Seychellois ancestry men, 266 Seychellois ancestry women	12q24.31	12	123955563	CCDC92	CCDC92			80212			rs4765219-C	rs4765219		4765219	intron_variant	0	0.6701	2e-16	15.698970004336019		0.0286	[0.022-0.035] unit increase	Affymetrix, Illumina, Perlegen [up to 2542447] (imputed)	N
CCDC92	2e-15	rs4765219	CCDC92	2e-15	up to 36,570 European ancestry men, 30,172 European ancestry women, 915 Filipino ancestry men, 735 Filipino ancestry women, 2,351 African-American/Afro-Caribbean ancestry men, 6,258 African-American/Afro-Caribbean ancestry women, 2,285 South Asian ancestry men, 506 South Asian ancestry women, 195 Seychellois ancestry men, 266 Seychellois ancestry women	Waist-to-hip ratio adjusted for body mass index	2016-02-04	25673412	Shungin D	2015-02-12	Nature	www.ncbi.nlm.nih.gov/pubmed/25673412	New genetic loci link adipose and insulin biology to body fat distribution.	Waist-to-hip ratio adjusted for body mass index	up to 56,910 European ancestry men, up to 86,570 European ancestry women	up to 36,570 European ancestry men, 30,172 European ancestry women, 915 Filipino ancestry men, 735 Filipino ancestry women, 2,351 African-American/Afro-Caribbean ancestry men, 6,258 African-American/Afro-Caribbean ancestry women, 2,285 South Asian ancestry men, 506 South Asian ancestry women, 195 Seychellois ancestry men, 266 Seychellois ancestry women	12q24.31	12	123955563	CCDC92	CCDC92			80212			rs4765219-C	rs4765219		4765219	intron_variant	0	0.668	2e-15	14.698970004336019	(EA)	0.0284	[0.021-0.035] unit increase	Affymetrix, Illumina, Perlegen [up to 2542447] (imputed)	N
CCDC92	4e-15	rs4765219	CCDC92	4e-15	up to 36,570 European ancestry men, 30,172 European ancestry women, 915 Filipino ancestry men, 735 Filipino ancestry women, 2,351 African-American/Afro-Caribbean ancestry men, 6,258 African-American/Afro-Caribbean ancestry women, 2,285 South Asian ancestry men, 506 South Asian ancestry women, 195 Seychellois ancestry men, 266 Seychellois ancestry women	Waist-to-hip ratio adjusted for body mass index	2016-02-04	25673412	Shungin D	2015-02-12	Nature	www.ncbi.nlm.nih.gov/pubmed/25673412	New genetic loci link adipose and insulin biology to body fat distribution.	Waist-to-hip ratio adjusted for body mass index	up to 56,910 European ancestry men, up to 86,570 European ancestry women	up to 36,570 European ancestry men, 30,172 European ancestry women, 915 Filipino ancestry men, 735 Filipino ancestry women, 2,351 African-American/Afro-Caribbean ancestry men, 6,258 African-American/Afro-Caribbean ancestry women, 2,285 South Asian ancestry men, 506 South Asian ancestry women, 195 Seychellois ancestry men, 266 Seychellois ancestry women	12q24.31	12	123955563	CCDC92	CCDC92			80212			rs4765219-C	rs4765219		4765219	intron_variant	0	0.6677	4e-15	14.397940008672037	(women)	0.0364	[0.027-0.045] unit increase	Affymetrix, Illumina, Perlegen [up to 2542447] (imputed)	N
CCDC92	1e-14	rs4765219	CCDC92	1e-14	up to 36,570 European ancestry men, 30,172 European ancestry women, 915 Filipino ancestry men, 735 Filipino ancestry women, 2,351 African-American/Afro-Caribbean ancestry men, 6,258 African-American/Afro-Caribbean ancestry women, 2,285 South Asian ancestry men, 506 South Asian ancestry women, 195 Seychellois ancestry men, 266 Seychellois ancestry women	Waist-to-hip ratio adjusted for body mass index	2016-02-04	25673412	Shungin D	2015-02-12	Nature	www.ncbi.nlm.nih.gov/pubmed/25673412	New genetic loci link adipose and insulin biology to body fat distribution.	Waist-to-hip ratio adjusted for body mass index	up to 56,910 European ancestry men, up to 86,570 European ancestry women	up to 36,570 European ancestry men, 30,172 European ancestry women, 915 Filipino ancestry men, 735 Filipino ancestry women, 2,351 African-American/Afro-Caribbean ancestry men, 6,258 African-American/Afro-Caribbean ancestry women, 2,285 South Asian ancestry men, 506 South Asian ancestry women, 195 Seychellois ancestry men, 266 Seychellois ancestry women	12q24.31	12	123955563	CCDC92	CCDC92			80212			rs4765219-C	rs4765219		4765219	intron_variant	0	0.6665	1e-14	14.0	(EA, women)	0.0366	[0.027-0.046] unit increase	Affymetrix, Illumina, Perlegen [up to 2542447] (imputed)	N
CD226	1e-09	rs763361	CD226	1e-09	3,598 sibling cases	Type 1 diabetes autoantibodies	2011-09-21	21829393	Plagnol V	2011-08-04	PLoS Genet	www.ncbi.nlm.nih.gov/pubmed/21829393	Genome-wide association analysis of autoantibody positivity in type 1 diabetes cases.	Type 1 diabetes autoantibodies	12,501 European ancestry cases	3,598 sibling cases	18q22.2	18	69864406	CD226	CD226			10666			rs763361-C	rs763361		763361	missense_variant	0	NR	1e-09	9.0	(T1D)	1.12	[NR]	Affymetrix, Illumina [NR]	N
CD226	1e-08	rs763361	CD226	1e-08	2,997 European ancestry trios, 4,000 European ancestry cases, 5,000 European ancestry controls	Type 1 diabetes	2008-06-16	17554260	Todd JA	2007-06-06	Nat Genet	www.ncbi.nlm.nih.gov/pubmed/17554260	Robust associations of four new chromosome regions from genome-wide analyses of type 1 diabetes.	Type 1 diabetes	2,000 European ancestry cases, 3,000 European ancestry controls	2,997 European ancestry trios, 4,000 European ancestry cases, 5,000 European ancestry controls	18q22.2	18	69864406	CD226	CD226			10666			rs763361-A	rs763361		763361	missense_variant	0	0.47	1e-08	8.0		1.16	[1.10-1.22]	Affymetrix [NR]	N
CD69	2e-11	rs4763879	CD69	2e-11	4,267 cases, 4,670 controls, 4,342 trios from 2,319 families	Type 1 diabetes	2009-06-01	19430480	Barrett JC	2009-05-10	Nat Genet	www.ncbi.nlm.nih.gov/pubmed/19430480	Genome-wide association study and meta-analysis find that over 40 loci affect risk of type 1 diabetes.	Type 1 diabetes	7,514 cases, 9,045 controls	4,267 cases, 4,670 controls, 4,342 trios from 2,319 families	12p13.31	12	9757568	CD69	CD69			969			rs4763879-A	rs4763879		4763879	intron_variant	0	0.37	2e-11	10.698970004336019		1.09	[1.02-1.16]	Affymetrix, Illumina [841622] (imputed)	N
CDH13	7e-165	rs4783244	CDH13	7e-165	10,252 East Asian ancestry individuals	Adiponectin levels	2014-04-26	24105470	Wu Y	2013-10-14	Hum Mol Genet	www.ncbi.nlm.nih.gov/pubmed/24105470	A meta-analysis of genome-wide association studies for adiponectin levels in East Asians identifies a novel locus near WDR11-FGFR2.	Adiponectin levels	7,827 East Asian ancestry individuals	10,252 East Asian ancestry individuals	16q23.3	16	82628663	CDH13	CDH13			1012			rs4783244-T	rs4783244		4783244	intron_variant	0	0.360	7e-165	164.15490195998575		0.33	[0.31-0.35] unit decrease	Affymetrix, Illumina [~ 2500000] (imputed)	N
CDH13	6e-48	rs12051272	CDH13	6e-48	10,536 European ancestry individuals	Adiponectin levels	2012-05-10	22479202	Dastani Z	2012-03-29	PLoS Genet	www.ncbi.nlm.nih.gov/pubmed/22479202	Novel loci for adiponectin levels and their influence on type 2 diabetes and metabolic traits: a multi-ethnic meta-analysis of 45,891 individuals.	Adiponectin levels	29,347 European ancestry individuals	10,536 European ancestry individuals	16q23.3	16	82629683	CDH13, CMIP	CDH13			1012			rs12051272-T	rs12051272		12051272	intron_variant	0	NR	6e-48	47.221848749616356		0.26	[NR] unit decrease	Affymetrix, Illumina [NR] (imputed)	N
CDH13	6e-17	rs4783244	CDH13	6e-17	559 Han Chinese ancestry young-onset-hypertensive cases	Adiponectin levels	2011-08-18	21771975	Chung CM	2011-07-19	Diabetes	www.ncbi.nlm.nih.gov/pubmed/21771975	A genome-wide association study reveals a quantitative trait locus of adiponectin on CDH13 that predicts cardiometabolic outcomes.	Adiponectin levels	382 Han Chinese ancestry young-onset-hypertensive cases	559 Han Chinese ancestry young-onset-hypertensive cases	16q23.3	16	82628663	CDH13	CDH13			1012			rs4783244-T	rs4783244		4783244	intron_variant	0	0.30	6e-17	16.221848749616356	(Second stage)	0.346	[0.24-0.46] ug/mL increase	Illumina [509174]	N
CDKAL1	2e-26	rs7756992	CDKAL1	2e-26	21,491 European ancestry cases, 55,647 European ancestry controls	Type 2 diabetes	2014-10-23	24509480	Mahajan A	2014-02-09	Nat Genet	www.ncbi.nlm.nih.gov/pubmed/24509480	Genome-wide trans-ancestry meta-analysis provides insight into the genetic architecture of type 2 diabetes susceptibility.	Type 2 diabetes	12,171 European ancestry cases, 56,862 European ancestry controls, 6,952 East Asian ancestry cases, 11,865 East Asian ancestry controls, 5,561 South Asian ancestry cases, 14,458 South Asian ancestry controls, 1,804 Mexican ancestry cases, 779 Mexican ancestry controls	21,491 European ancestry cases, 55,647 European ancestry controls	6p22.3	6	20679478	CDKAL1	CDKAL1			54901			rs7756992-G	rs7756992		7756992	intron_variant	0	0.26	2e-26	25.69897000433602		1.2	[1.16-1.25]	Affymetrix, Illumina [2500000] (imputed)	N
CDKAL1	2e-22	rs10440833	CDKAL1	2e-22	Up to 34,412 European ancestry cases, 59,925 European ancestry controls	Type 2 diabetes	2010-07-12	20581827	Voight BF	2010-06-27	Nat Genet	www.ncbi.nlm.nih.gov/pubmed/20581827	Twelve type 2 diabetes susceptibility loci identified through large-scale association analysis.	Type 2 diabetes	8,130 European ancestry cases, 38,987 European ancestry controls	Up to 34,412 European ancestry cases, 59,925 European ancestry controls	6p22.3	6	20687890	CDKAL1	CDKAL1			54901			rs10440833-A	rs10440833		10440833	intron_variant	0		2e-22	21.69897000433602		1.25	[1.20-1.31]	Affymetrix, Illumina [2426886] (imputed)	N
CDKAL1	7e-20	rs4712523	CDKAL1	7e-20	5,110 Japanese ancestry cases, 6,867 Japanese ancestry controls	Type 2 diabetes	2009-05-07	19401414	Takeuchi F	2009-04-29	Diabetes	www.ncbi.nlm.nih.gov/pubmed/19401414	Confirmation of multiple risk Loci and genetic impacts by a genome-wide association study of type 2 diabetes in the Japanese population.	Type 2 diabetes	519 Japanese ancestry cases, 503 Japanese ancestry controls	5,110 Japanese ancestry cases, 6,867 Japanese ancestry controls	6p22.3	6	20657333	CDKAL1	CDKAL1			54901			rs4712523-G	rs4712523		4712523	intron_variant	0	0.41	7e-20	19.154901959985743		1.27	[1.21-1.33]	Illumina [482625]	N
CDKAL1	3e-19	rs9348440	CDKAL1	3e-19	6,536 Korean ancestry individuals	Glycemic traits	2013-08-23	23575436	Go MJ	2013-04-11	J Hum Genet	www.ncbi.nlm.nih.gov/pubmed/23575436	New susceptibility loci in MYL2, C12orf51 and OAS1 associated with 1-h plasma glucose as predisposing risk factors for type 2 diabetes in the Korean population.	Glycemic traits	7,696 Korean ancestry individuals	6,536 Korean ancestry individuals	6p22.3	6	20641105	CDKAL1	CDKAL1			54901			rs9348440-A	rs9348440		9348440	intron_variant	0		3e-19	18.522878745280337	(1-hPG)	0.246	[0.19-0.30] mmol-1 increase	Affymetrix [357789]	N
CDKAL1	2e-13	rs7754840	CDKAL1	2e-13	24,416 East Asian ancestry cases, 13,985 East Asian ancestry controls	Type 2 diabetes	2014-03-11	23945395	Hara K	2013-08-14	Hum Mol Genet	www.ncbi.nlm.nih.gov/pubmed/23945395	Genome-wide association study identifies three novel loci for type 2 diabetes.	Type 2 diabetes	5,976 Japanese ancestry cases, 20,829 Japanese ancestry controls	24,416 East Asian ancestry cases, 13,985 East Asian ancestry controls	6p22.3	6	20661019	CDKAL1	CDKAL1			54901			rs7754840-C	rs7754840		7754840	intron_variant	0	0.42	2e-13	12.698970004336019		1.18	[1.13-1.23]	Illumina [6209637] (imputed)	N
CDKAL1	5e-13	rs9356744	CDKAL1	5e-13	Up to 47,352 East Asian ancestry individuals	Body mass index	2014-11-27	24861553	Wen W	2014-05-26	Hum Mol Genet	www.ncbi.nlm.nih.gov/pubmed/24861553	Meta-analysis of genome-wide association studies in East Asian-ancestry populations identifies four new loci for body mass index.	Body mass index	82,438 East Asian ancestry individuals, 4,301 South East Asian ancestry individuals	Up to 47,352 East Asian ancestry individuals	6p22.3	6	20685255	CDKAL1	CDKAL1			54901			rs9356744-T	rs9356744		9356744	intron_variant	0	0.57	5e-13	12.301029995663981		0.0374	[0.027-0.048] unit increase	Affymetrix, Illumina [~ 2500000] (imputed)	N
CDKAL1	2e-12	rs4712523	CDKAL1	2e-12	5,579 European ancestry cases, 7,096 European ancestry controls	Type 2 diabetes and other traits	2009-09-29	19734900	Rung J	2009-09-06	Nat Genet	www.ncbi.nlm.nih.gov/pubmed/19734900	Genetic variant near IRS1 is associated with type 2 diabetes, insulin resistance and hyperinsulinemia.	Type 2 diabetes and other traits	679 European ancestry cases, 697 European ancestry controls	5,579 European ancestry cases, 7,096 European ancestry controls	6p22.3	6	20657333	CDKAL1	CDKAL1			54901			rs4712523-G	rs4712523		4712523	intron_variant	0	0.32	2e-12	11.698970004336019		1.2	[1.14-1.26]	Illumina [392365]	N
CDKAL1	1e-11	rs2206734	CDKAL1	1e-11	35,625 East Asian ancestry individuals	Body mass index	2012-03-23	22344221	Okada Y	2012-02-19	Nat Genet	www.ncbi.nlm.nih.gov/pubmed/22344221	Common variants at CDKAL1 and KLF9 are associated with body mass index in east Asian populations.	Body mass index	26,620 Japanese ancestry individuals	35,625 East Asian ancestry individuals	6p22.3	6	20694653	CDKAL1	CDKAL1			54901			rs2206734-C	rs2206734		2206734	intron_variant	0	0.59	1e-11	11.0		0.039	[0.027-0.051] unit increase	Illumina [2178018] (imputed)	N
CDKAL1	1e-11	rs6931514	CDKAL1	1e-11	24,194 European ancestry cases, 55,598 European ancestry controls	Type 2 diabetes	2008-06-16	18372903	Zeggini E	2008-03-30	Nat Genet	www.ncbi.nlm.nih.gov/pubmed/18372903	Meta-analysis of genome-wide association data and large-scale replication identifies additional susceptibility loci for type 2 diabetes.	Type 2 diabetes	4,549 European ancestry cases, 5,579 European ancestry controls	24,194 European ancestry cases, 55,598 European ancestry controls	6p22.3	6	20703721	CDKAL1	CDKAL1			54901			rs6931514-G	rs6931514		6931514	intron_variant	0	NR	1e-11	11.0		1.25	[1.17-1.33]	Affymetrix, Illumina [2202892] (imputed)	N
CDKAL1	2e-11	rs9356744	CDKAL1	2e-11	53,215 East Asian ancestry results, 2,118 Malay ancestry individuals	Body mass index	2012-03-19	22344219	Wen W	2012-02-19	Nat Genet	www.ncbi.nlm.nih.gov/pubmed/22344219	Meta-analysis identifies common variants associated with body mass index in east Asians.	Body mass index	22,762 East Asian ancestry individuals, 2,522 Malay ancestry individuals, 2,431 Chinese, Malay and Asian Indian ancestry individuals	53,215 East Asian ancestry results, 2,118 Malay ancestry individuals	6p22.3	6	20685255	CDKAL1	CDKAL1			54901			rs9356744-T	rs9356744		9356744	intron_variant	0	0.58	2e-11	10.698970004336019		3.39	[1.90-4.88] % increase	Affymetrix, Illumina [2474474] (imputed)	N
CDKAL1	4e-11	rs7754840	CDKAL1	4e-11	1,215 European ancestry cases, 1,258 European ancestry controls	Type 2 diabetes	2008-06-16	17463248	Scott LJ	2007-04-26	Science	www.ncbi.nlm.nih.gov/pubmed/17463248	A genome-wide association study of type 2 diabetes in Finns detects multiple susceptibility variants.	Type 2 diabetes	1,161 European ancestry cases, 1,174 European ancestry controls	1,215 European ancestry cases, 1,258 European ancestry controls	6p22.3	6	20661019	CDKAL1	CDKAL1			54901			rs7754840-C	rs7754840		7754840	intron_variant	0	0.36	4e-11	10.397940008672037	(DGI+FUSION+WTCCC)	1.12	[1.08-1.16]	Illumina [315635]	N
CDKAL1	4e-11	rs7754840	CDKAL1	4e-11	5,065 European ancestry cases, 5,785 European ancestry controls	Type 2 diabetes	2008-06-16	17463246	Saxena R	2007-04-26	Science	www.ncbi.nlm.nih.gov/pubmed/17463246	Genome-wide association analysis identifies loci for type 2 diabetes and triglyceride levels.	Type 2 diabetes	1,464 European ancestry cases, 1,467 European ancestry controls	5,065 European ancestry cases, 5,785 European ancestry controls	6p22.3	6	20661019	CDKAL1	CDKAL1			54901			rs7754840-C	rs7754840		7754840	intron_variant	0	0.31	4e-11	10.397940008672037	(DGI+FUSION+WTCCC)	1.12	[1.08-1.16]	Affymetrix [386731]	N
CDKAL1	6e-11	rs7766070	CDKAL1	6e-11	2,881 lean type 2 diabetes cases, 8,702 obese type 2 diabetes cases, 18,957 controls	Type 2 diabetes	2012-08-07	22693455	Perry JR	2012-05-31	PLoS Genet	www.ncbi.nlm.nih.gov/pubmed/22693455	Stratifying type 2 diabetes cases by BMI identifies genetic risk variants in LAMA1 and enrichment for risk variants in lean compared to obese cases.	Type 2 diabetes	2,112 lean type 2 diabetes cases, 4,123 obese type 2 diabetes cases, 54,412 controls	2,881 lean type 2 diabetes cases, 8,702 obese type 2 diabetes cases, 18,957 controls	6p22.3	6	20686342	CDKAL1	CDKAL1			54901			rs7766070-A	rs7766070		7766070	intron_variant	0	0.27	6e-11	10.221848749616356	(Obese)	1.21	[1.14-1.28]	NR [NR]	N
CDKAL1	3e-10	rs4712524	CDKAL1	3e-10	5,324 East Asian ancestry cases, 7,037 East Asian ancestry controls, 4,085 European ancestry cases, 5,302 European ancestry controls	Type 2 diabetes	2009-04-10	18711366	Unoki H	2008-08-17	Nat Genet	www.ncbi.nlm.nih.gov/pubmed/18711366	SNPs in KCNQ1 are associated with susceptibility to type 2 diabetes in East Asian and European populations.	Type 2 diabetes	194 Japanese ancestry cases, 1,558 Japanese ancestry controls	5,324 East Asian ancestry cases, 7,037 East Asian ancestry controls, 4,085 European ancestry cases, 5,302 European ancestry controls	6p22.3	6	20657634	CDKAL1	CDKAL1			54901			rs4712524-G	rs4712524		4712524	intron_variant	0	0.42	3e-10	9.522878745280337		1.22	[1.15-1.31]	Affymetrix [207097]	N
CDKAL1	7e-10	rs7754840	CDKAL1	7e-10	15,979 East Asian ancestry cases, 19,360 East Asian ancestry controls, 794 Malay ancestry cases, 1,240 Malay ancestry controls, 159 Filipino ancestry cases, 1,624 Filipino ancestry controls	Type 2 diabetes	2012-11-15	22961080	Li H	2012-09-06	Diabetes	www.ncbi.nlm.nih.gov/pubmed/22961080	A genome-wide association study identifies GRK5 and RASGRP1 as type 2 diabetes loci in Chinese Hans.	Type 2 diabetes	1,839 Han Chinese ancestry cases, 1,873 Han Chinese ancestry controls	15,979 East Asian ancestry cases, 19,360 East Asian ancestry controls, 794 Malay ancestry cases, 1,240 Malay ancestry controls, 159 Filipino ancestry cases, 1,624 Filipino ancestry controls	6p22.3	6	20661019	CDKAL1	CDKAL1			54901			rs7754840-C	rs7754840		7754840	intron_variant	0	0.411	7e-10	9.154901959985743		1.35	[1.23-1.48]	Illumina [2234194] (imputed)	N
CDKAL1	7e-10	rs7766070	CDKAL1	7e-10	2,881 lean type 2 diabetes cases, 8,702 obese type 2 diabetes cases, 18,957 controls	Type 2 diabetes	2012-08-07	22693455	Perry JR	2012-05-31	PLoS Genet	www.ncbi.nlm.nih.gov/pubmed/22693455	Stratifying type 2 diabetes cases by BMI identifies genetic risk variants in LAMA1 and enrichment for risk variants in lean compared to obese cases.	Type 2 diabetes	2,112 lean type 2 diabetes cases, 4,123 obese type 2 diabetes cases, 54,412 controls	2,881 lean type 2 diabetes cases, 8,702 obese type 2 diabetes cases, 18,957 controls	6p22.3	6	20686342	CDKAL1	CDKAL1			54901			rs7766070-A	rs7766070		7766070	intron_variant	0	0.27	7e-10	9.154901959985743	(Lean)	1.26	[1.17-1.35]	NR [NR]	N
CDKAL1	9e-10	rs9356744	CDKAL1	9e-10	21,345 East Asian ancestry individuals	Fasting plasma glucose	2015-04-24	25187374	Hwang JY	2014-09-03	Diabetes	www.ncbi.nlm.nih.gov/pubmed/25187374	Genome-wide association meta-analysis identifies novel variants associated with fasting plasma glucose in East Asians.	Fasting plasma glucose	24,740 East Asian ancestry individuals	21,345 East Asian ancestry individuals	6p22.3	6	20685255	CDKAL1	CDKAL1			54901			rs9356744-?	rs9356744		9356744	intron_variant	0	NR	9e-10	9.045757490560675		0.057	[0.039-0.075] unit increase	Affymetrix, Illumina [up to 2315813] (imputed)	N
CDKAL1	8e-09	rs7756992	CDKAL1	8e-09	2,174 European ancestry cases, 7,287 European ancestry controls	Type 2 diabetes	2008-06-16	17460697	Steinthorsdottir V	2007-04-26	Nat Genet	www.ncbi.nlm.nih.gov/pubmed/17460697	A variant in CDKAL1 influences insulin response and risk of type 2 diabetes.	Type 2 diabetes	1,399 European ancestry cases, 5,275 European ancestry controls	2,174 European ancestry cases, 7,287 European ancestry controls	6p22.3	6	20679478	CDKAL1	CDKAL1			54901			rs7756992-G	rs7756992		7756992	intron_variant	0	0.26	8e-09	8.096910013008056		1.2	[1.13-1.27]	Illumina [at least 313179]	N
CDKAL1	1e-08	rs10946398	CDKAL1	1e-08	3,757 European ancestry cases, 5,346 European ancestry controls	Type 2 diabetes	2008-06-16	17463249	Zeggini E	2007-04-26	Science	www.ncbi.nlm.nih.gov/pubmed/17463249	Replication of genome-wide association signals in UK samples reveals risk loci for type 2 diabetes.	Type 2 diabetes	1,924 European ancestry cases, 2,938 European ancestry controls	3,757 European ancestry cases, 5,346 European ancestry controls	6p22.3	6	20660803	CDKAL1	CDKAL1			54901			rs10946398-C	rs10946398		10946398	intron_variant	0	0.32	1e-08	8.0		1.16	[1.10-1.22]	Affymetrix [393453]	N
CELSR2	2e-53	rs646776	CELSR2	2e-53	Up to 2,700 individuals, Up to 2,000 European ancestry cardiovascular heart disease cases and controls	Lipid metabolism phenotypes	2013-09-24	19936222	Chasman DI	2009-11-20	PLoS Genet	www.ncbi.nlm.nih.gov/pubmed/19936222	Forty-three loci associated with plasma lipoprotein size, concentration, and cholesterol content in genome-wide analysis.	Lipid metabolism phenotypes	Up to 17,296 European ancestry female individuals	Up to 2,700 individuals, Up to 2,000 European ancestry cardiovascular heart disease cases and controls	1p13.3	1	109275908	CELSR2, PSRC1, SPRT1	CELSR2 - PSRC1	1952	84722		152	3646	rs646776-?	rs646776		646776	downstream_gene_variant	1	NR	2e-53	52.69897000433602	(APOB.assay, whole)	5.205	[NR] unit decrease	Illumina [335603]	N
CELSR2	4e-39	rs646776	CELSR2	4e-39	Up to 2,700 individuals, Up to 2,000 European ancestry cardiovascular heart disease cases and controls	Lipid metabolism phenotypes	2013-09-24	19936222	Chasman DI	2009-11-20	PLoS Genet	www.ncbi.nlm.nih.gov/pubmed/19936222	Forty-three loci associated with plasma lipoprotein size, concentration, and cholesterol content in genome-wide analysis.	Lipid metabolism phenotypes	Up to 17,296 European ancestry female individuals	Up to 2,700 individuals, Up to 2,000 European ancestry cardiovascular heart disease cases and controls	1p13.3	1	109275908	CELSR2, PSRC1, SPRT1	CELSR2 - PSRC1	1952	84722		152	3646	rs646776-?	rs646776		646776	downstream_gene_variant	1	NR	4e-39	38.39794000867204	(APOB.assay, fasting)	5.251	[NR] unit decrease	Illumina [335603]	N
CELSR2	2e-27	rs646776	CELSR2	2e-27	Up to 2,700 individuals, Up to 2,000 European ancestry cardiovascular heart disease cases and controls	Lipid metabolism phenotypes	2013-09-24	19936222	Chasman DI	2009-11-20	PLoS Genet	www.ncbi.nlm.nih.gov/pubmed/19936222	Forty-three loci associated with plasma lipoprotein size, concentration, and cholesterol content in genome-wide analysis.	Lipid metabolism phenotypes	Up to 17,296 European ancestry female individuals	Up to 2,700 individuals, Up to 2,000 European ancestry cardiovascular heart disease cases and controls	1p13.3	1	109275908	CELSR2, PSRC1, SPRT1	CELSR2 - PSRC1	1952	84722		152	3646	rs646776-?	rs646776		646776	downstream_gene_variant	1	NR	2e-27	26.69897000433602	(LDL.total, whole)	0.042	[NR] unit decrease	Illumina [335603]	N
CELSR2	2e-20	rs646776	CELSR2	2e-20	Up to 2,700 individuals, Up to 2,000 European ancestry cardiovascular heart disease cases and controls	Lipid metabolism phenotypes	2013-09-24	19936222	Chasman DI	2009-11-20	PLoS Genet	www.ncbi.nlm.nih.gov/pubmed/19936222	Forty-three loci associated with plasma lipoprotein size, concentration, and cholesterol content in genome-wide analysis.	Lipid metabolism phenotypes	Up to 17,296 European ancestry female individuals	Up to 2,700 individuals, Up to 2,000 European ancestry cardiovascular heart disease cases and controls	1p13.3	1	109275908	CELSR2, PSRC1, SPRT1	CELSR2 - PSRC1	1952	84722		152	3646	rs646776-?	rs646776		646776	downstream_gene_variant	1	NR	2e-20	19.69897000433602	(LDL.total, fasting)	0.043	[NR] unit decrease	Illumina [335603]	N
CENPW	4e-13	rs9388489	CENPW	4e-13	4,267 cases, 4,670 controls, 4,342 trios from 2,319 families	Type 1 diabetes	2009-06-01	19430480	Barrett JC	2009-05-10	Nat Genet	www.ncbi.nlm.nih.gov/pubmed/19430480	Genome-wide association study and meta-analysis find that over 40 loci affect risk of type 1 diabetes.	Type 1 diabetes	7,514 cases, 9,045 controls	4,267 cases, 4,670 controls, 4,342 trios from 2,319 families	6q22.32	6	126377573	C6orf173	CENPW			387103			rs9388489-G	rs9388489		9388489	intergenic_variant	0	0.45	4e-13	12.397940008672037		1.17	[1.10-1.24]	Affymetrix, Illumina [841622] (imputed)	N
CLEC16A	3e-18	rs12708716	CLEC16A	3e-18	2,997 European ancestry trios, 4,000 European ancestry cases, 5,000 European ancestry controls	Type 1 diabetes	2008-06-16	17554260	Todd JA	2007-06-06	Nat Genet	www.ncbi.nlm.nih.gov/pubmed/17554260	Robust associations of four new chromosome regions from genome-wide analyses of type 1 diabetes.	Type 1 diabetes	2,000 European ancestry cases, 3,000 European ancestry controls	2,997 European ancestry trios, 4,000 European ancestry cases, 5,000 European ancestry controls	16p13.13	16	11086016	KIAA0350	CLEC16A			23274			rs12708716-A	rs12708716		12708716	intron_variant	0	0.68	3e-18	17.522878745280337		1.23	[1.16-1.30]	Affymetrix [NR]	N
CLEC16A	2e-16	rs12708716	CLEC16A	2e-16	4,267 cases, 4,670 controls, 4,342 trios from 2,319 families	Type 1 diabetes	2009-06-01	19430480	Barrett JC	2009-05-10	Nat Genet	www.ncbi.nlm.nih.gov/pubmed/19430480	Genome-wide association study and meta-analysis find that over 40 loci affect risk of type 1 diabetes.	Type 1 diabetes	7,514 cases, 9,045 controls	4,267 cases, 4,670 controls, 4,342 trios from 2,319 families	16p13.13	16	11086016	CLEC16A	CLEC16A			23274			rs12708716-?	rs12708716		12708716	intron_variant	0	NR	2e-16	15.698970004336019				Affymetrix, Illumina [841622] (imputed)	N
CLEC16A	5e-14	rs12708716	CLEC16A	5e-14	3,598 sibling cases	Type 1 diabetes autoantibodies	2011-09-21	21829393	Plagnol V	2011-08-04	PLoS Genet	www.ncbi.nlm.nih.gov/pubmed/21829393	Genome-wide association analysis of autoantibody positivity in type 1 diabetes cases.	Type 1 diabetes autoantibodies	12,501 European ancestry cases	3,598 sibling cases	16p13.13	16	11086016	CLEC16A	CLEC16A			23274			rs12708716-G	rs12708716		12708716	intron_variant	0	NR	5e-14	13.301029995663981	(T1D)	1.2	[NR]	Affymetrix, Illumina [NR]	N
CLEC16A	7e-13	rs12708716	CLEC16A	7e-13	6,225 European ancestry cases, 6,946 European ancestry controls, 3,064 European ancestry trios from 2,828 families	Type 1 diabetes	2008-11-26	18978792	Cooper JD	2008-11-02	Nat Genet	www.ncbi.nlm.nih.gov/pubmed/18978792	Meta-analysis of genome-wide association study data identifies additional type 1 diabetes risk loci.	Type 1 diabetes	3,561 European ancestry cases, 4,646 European ancestry controls	6,225 European ancestry cases, 6,946 European ancestry controls, 3,064 European ancestry trios from 2,828 families	16p13.13	16	11086016	CLEC16A	CLEC16A			23274			rs12708716-G	rs12708716		12708716	intron_variant	0	NR	7e-13	12.154901959985743				Affymetrix [up to 335565]	N
CLEC16A	7e-11	rs2903692	CLEC16A	7e-11	390 European ancestry trios, 1,333 European ancestry cases from 549 families	Type 1 diabetes	2008-06-16	17632545	Hakonarson H	2007-07-15	Nature	www.ncbi.nlm.nih.gov/pubmed/17632545	A genome-wide association study identifies KIAA0350 as a type 1 diabetes gene.	Type 1 diabetes	467 European ancestry trios, 561 European ancestry cases, 1,143 European ancestry controls	390 European ancestry trios, 1,333 European ancestry cases from 549 families	16p13.13	16	11144926	KIAA0350	CLEC16A			23274			rs2903692-G	rs2903692		2903692	intron_variant	0	0.62	7e-11	10.154901959985743		1.54	[1.32-1.79]	Illumina [543071]	N
CLEC2D	5e-08	rs3764021	CLEC2D	5e-08	(see Todd 2007)	Type 1 diabetes	2008-06-16	17554300	WTCCC	2007-06-07	Nature	www.ncbi.nlm.nih.gov/pubmed/17554300	Genome-wide association study of 14,000 cases of seven common diseases and 3,000 shared controls.	Type 1 diabetes	1,963 European ancestry cases, 2,938 European ancestry controls	(see Todd 2007)	12p13.31	12	9681032	NR	CLEC2D			29121			rs3764021-C	rs3764021		3764021	splice_region_variant	0	0.47	5e-08	7.301029995663981		1.57	[1.38-1.79]	Affymetrix [469557]	N
CMIP	7e-13	rs2925979	CMIP	7e-13	up to 36,570 European ancestry men, 30,172 European ancestry women, 915 Filipino ancestry men, 735 Filipino ancestry women, 2,351 African-American/Afro-Caribbean ancestry men, 6,258 African-American/Afro-Caribbean ancestry women, 2,285 South Asian ancestry men, 506 South Asian ancestry women, 195 Seychellois ancestry men, 266 Seychellois ancestry women	Waist-to-hip ratio adjusted for body mass index	2016-02-04	25673412	Shungin D	2015-02-12	Nature	www.ncbi.nlm.nih.gov/pubmed/25673412	New genetic loci link adipose and insulin biology to body fat distribution.	Waist-to-hip ratio adjusted for body mass index	up to 56,910 European ancestry men, up to 86,570 European ancestry women	up to 36,570 European ancestry men, 30,172 European ancestry women, 915 Filipino ancestry men, 735 Filipino ancestry women, 2,351 African-American/Afro-Caribbean ancestry men, 6,258 African-American/Afro-Caribbean ancestry women, 2,285 South Asian ancestry men, 506 South Asian ancestry women, 195 Seychellois ancestry men, 266 Seychellois ancestry women	16q23.2	16	81501185	CMIP	CMIP			80790			rs2925979-T	rs2925979		2925979	intron_variant	0	0.3065	7e-13	12.154901959985743	(women)	0.0342	[0.025-0.044] unit increase	Affymetrix, Illumina, Perlegen [up to 2542447] (imputed)	N
CMIP	3e-11	rs2925979	CMIP	3e-11	up to 36,570 European ancestry men, 30,172 European ancestry women, 915 Filipino ancestry men, 735 Filipino ancestry women, 2,351 African-American/Afro-Caribbean ancestry men, 6,258 African-American/Afro-Caribbean ancestry women, 2,285 South Asian ancestry men, 506 South Asian ancestry women, 195 Seychellois ancestry men, 266 Seychellois ancestry women	Waist-to-hip ratio adjusted for body mass index	2016-02-04	25673412	Shungin D	2015-02-12	Nature	www.ncbi.nlm.nih.gov/pubmed/25673412	New genetic loci link adipose and insulin biology to body fat distribution.	Waist-to-hip ratio adjusted for body mass index	up to 56,910 European ancestry men, up to 86,570 European ancestry women	up to 36,570 European ancestry men, 30,172 European ancestry women, 915 Filipino ancestry men, 735 Filipino ancestry women, 2,351 African-American/Afro-Caribbean ancestry men, 6,258 African-American/Afro-Caribbean ancestry women, 2,285 South Asian ancestry men, 506 South Asian ancestry women, 195 Seychellois ancestry men, 266 Seychellois ancestry women	16q23.2	16	81501185	CMIP	CMIP			80790			rs2925979-T	rs2925979		2925979	intron_variant	0	0.3055	3e-11	10.522878745280337	(EA, women)	0.0323	[0.023-0.042] unit increase	Affymetrix, Illumina, Perlegen [up to 2542447] (imputed)	N
CMIP	2e-10	rs2925979	CMIP	2e-10	10,252 East Asian ancestry individuals	Adiponectin levels	2014-04-26	24105470	Wu Y	2013-10-14	Hum Mol Genet	www.ncbi.nlm.nih.gov/pubmed/24105470	A meta-analysis of genome-wide association studies for adiponectin levels in East Asians identifies a novel locus near WDR11-FGFR2.	Adiponectin levels	7,827 East Asian ancestry individuals	10,252 East Asian ancestry individuals	16q23.2	16	81501185	CMIP	CMIP			80790			rs2925979-T	rs2925979		2925979	intron_variant	0	0.411	2e-10	9.698970004336019		0.08	[0.060-0.100] unit decrease	Affymetrix, Illumina [~ 2500000] (imputed)	N
COBLL1	4e-23	rs12692738	COBLL1	4e-23	up to 36,570 European ancestry men, 30,172 European ancestry women, 915 Filipino ancestry men, 735 Filipino ancestry women, 2,351 African-American/Afro-Caribbean ancestry men, 6,258 African-American/Afro-Caribbean ancestry women, 2,285 South Asian ancestry men, 506 South Asian ancestry women, 195 Seychellois ancestry men, 266 Seychellois ancestry women	Waist-to-hip ratio adjusted for body mass index	2016-02-04	25673412	Shungin D	2015-02-12	Nature	www.ncbi.nlm.nih.gov/pubmed/25673412	New genetic loci link adipose and insulin biology to body fat distribution.	Waist-to-hip ratio adjusted for body mass index	up to 56,910 European ancestry men, up to 86,570 European ancestry women	up to 36,570 European ancestry men, 30,172 European ancestry women, 915 Filipino ancestry men, 735 Filipino ancestry women, 2,351 African-American/Afro-Caribbean ancestry men, 6,258 African-American/Afro-Caribbean ancestry women, 2,285 South Asian ancestry men, 506 South Asian ancestry women, 195 Seychellois ancestry men, 266 Seychellois ancestry women	2q24.3	2	164701742	COBLL1	COBLL1			22837			rs12692738-T	rs12692738		12692738	intron_variant	0	0.7603	4e-23	22.397940008672037	(EA, women)	0.0527	[0.042-0.063] unit increase	Affymetrix, Illumina, Perlegen [up to 2542447] (imputed)	N
COBLL1	4e-23	rs12692738	COBLL1	4e-23	up to 36,570 European ancestry men, 30,172 European ancestry women, 915 Filipino ancestry men, 735 Filipino ancestry women, 2,351 African-American/Afro-Caribbean ancestry men, 6,258 African-American/Afro-Caribbean ancestry women, 2,285 South Asian ancestry men, 506 South Asian ancestry women, 195 Seychellois ancestry men, 266 Seychellois ancestry women	Waist-to-hip ratio adjusted for body mass index	2016-02-04	25673412	Shungin D	2015-02-12	Nature	www.ncbi.nlm.nih.gov/pubmed/25673412	New genetic loci link adipose and insulin biology to body fat distribution.	Waist-to-hip ratio adjusted for body mass index	up to 56,910 European ancestry men, up to 86,570 European ancestry women	up to 36,570 European ancestry men, 30,172 European ancestry women, 915 Filipino ancestry men, 735 Filipino ancestry women, 2,351 African-American/Afro-Caribbean ancestry men, 6,258 African-American/Afro-Caribbean ancestry women, 2,285 South Asian ancestry men, 506 South Asian ancestry women, 195 Seychellois ancestry men, 266 Seychellois ancestry women	2q24.3	2	164701742	COBLL1	COBLL1			22837			rs12692738-T	rs12692738		12692738	intron_variant	0	0.7413	4e-23	22.397940008672037	(women)	0.0512	[0.041-0.061] unit increase	Affymetrix, Illumina, Perlegen [up to 2542447] (imputed)	N
GRB14	4e-20	rs7607980	GRB14	4e-20	Up to 33,823 European ancestry individuals	Fasting insulin-related traits (interaction with BMI)	2012-08-15	22581228	Manning AK	2012-05-13	Nat Genet	www.ncbi.nlm.nih.gov/pubmed/22581228	A genome-wide approach accounting for body mass index identifies genetic variants influencing fasting glycemic traits and insulin resistance.	Fasting insulin-related traits (interaction with BMI)	Up to 51,750 European ancestry individuals	Up to 33,823 European ancestry individuals	2q24.3	2	164694691	GRB14, COBLL1	COBLL1			22837			rs7607980-?	rs7607980		7607980	missense_variant	0		4e-20	19.397940008672037				Affymetrix, Illumina [~ 2400000] (imputed)	N
COBLL1	2e-11	rs12692738	COBLL1	2e-11	up to 36,570 European ancestry men, 30,172 European ancestry women, 915 Filipino ancestry men, 735 Filipino ancestry women, 2,351 African-American/Afro-Caribbean ancestry men, 6,258 African-American/Afro-Caribbean ancestry women, 2,285 South Asian ancestry men, 506 South Asian ancestry women, 195 Seychellois ancestry men, 266 Seychellois ancestry women	Waist-to-hip ratio adjusted for body mass index	2016-02-04	25673412	Shungin D	2015-02-12	Nature	www.ncbi.nlm.nih.gov/pubmed/25673412	New genetic loci link adipose and insulin biology to body fat distribution.	Waist-to-hip ratio adjusted for body mass index	up to 56,910 European ancestry men, up to 86,570 European ancestry women	up to 36,570 European ancestry men, 30,172 European ancestry women, 915 Filipino ancestry men, 735 Filipino ancestry women, 2,351 African-American/Afro-Caribbean ancestry men, 6,258 African-American/Afro-Caribbean ancestry women, 2,285 South Asian ancestry men, 506 South Asian ancestry women, 195 Seychellois ancestry men, 266 Seychellois ancestry women	2q24.3	2	164701742	COBLL1	COBLL1			22837			rs12692738-T	rs12692738		12692738	intron_variant	0	0.7426	2e-11	10.698970004336019		0.0262	[0.019-0.034] unit increase	Affymetrix, Illumina, Perlegen [up to 2542447] (imputed)	N
COBLL1	8e-11	rs12692738	COBLL1	8e-11	up to 36,570 European ancestry men, 30,172 European ancestry women, 915 Filipino ancestry men, 735 Filipino ancestry women, 2,351 African-American/Afro-Caribbean ancestry men, 6,258 African-American/Afro-Caribbean ancestry women, 2,285 South Asian ancestry men, 506 South Asian ancestry women, 195 Seychellois ancestry men, 266 Seychellois ancestry women	Waist-to-hip ratio adjusted for body mass index	2016-02-04	25673412	Shungin D	2015-02-12	Nature	www.ncbi.nlm.nih.gov/pubmed/25673412	New genetic loci link adipose and insulin biology to body fat distribution.	Waist-to-hip ratio adjusted for body mass index	up to 56,910 European ancestry men, up to 86,570 European ancestry women	up to 36,570 European ancestry men, 30,172 European ancestry women, 915 Filipino ancestry men, 735 Filipino ancestry women, 2,351 African-American/Afro-Caribbean ancestry men, 6,258 African-American/Afro-Caribbean ancestry women, 2,285 South Asian ancestry men, 506 South Asian ancestry women, 195 Seychellois ancestry men, 266 Seychellois ancestry women	2q24.3	2	164701742	COBLL1	COBLL1			22837			rs12692738-T	rs12692738		12692738	intron_variant	0	0.7618	8e-11	10.096910013008056	(EA)	0.0262	[0.018-0.034] unit increase	Affymetrix, Illumina, Perlegen [up to 2542447] (imputed)	N
COBLL1	1e-10	rs12692737	COBLL1	1e-10	up to 36,570 European ancestry men, 30,172 European ancestry women, 915 Filipino ancestry men, 735 Filipino ancestry women, 2,351 African-American/Afro-Caribbean ancestry men, 6,258 African-American/Afro-Caribbean ancestry women, 2,285 South Asian ancestry men, 506 South Asian ancestry women, 195 Seychellois ancestry men, 266 Seychellois ancestry women	Waist-to-hip ratio adjusted for body mass index	2016-02-04	25673412	Shungin D	2015-02-12	Nature	www.ncbi.nlm.nih.gov/pubmed/25673412	New genetic loci link adipose and insulin biology to body fat distribution.	Waist-to-hip ratio adjusted for body mass index	up to 56,910 European ancestry men, up to 86,570 European ancestry women	up to 36,570 European ancestry men, 30,172 European ancestry women, 915 Filipino ancestry men, 735 Filipino ancestry women, 2,351 African-American/Afro-Caribbean ancestry men, 6,258 African-American/Afro-Caribbean ancestry women, 2,285 South Asian ancestry men, 506 South Asian ancestry women, 195 Seychellois ancestry men, 266 Seychellois ancestry women	2q24.3	2	164697799	COBLL1	COBLL1			22837			rs12692737-A	rs12692737		12692737	non_coding_transcript_exon_variant	0	0.3162	1e-10	10.0	(women)	0.0319	[0.022-0.042] unit decrease	Affymetrix, Illumina, Perlegen [up to 2542447] (imputed)	N
COBLL1	4e-10	rs12692737	COBLL1	4e-10	up to 36,570 European ancestry men, 30,172 European ancestry women, 915 Filipino ancestry men, 735 Filipino ancestry women, 2,351 African-American/Afro-Caribbean ancestry men, 6,258 African-American/Afro-Caribbean ancestry women, 2,285 South Asian ancestry men, 506 South Asian ancestry women, 195 Seychellois ancestry men, 266 Seychellois ancestry women	Waist-to-hip ratio adjusted for body mass index	2016-02-04	25673412	Shungin D	2015-02-12	Nature	www.ncbi.nlm.nih.gov/pubmed/25673412	New genetic loci link adipose and insulin biology to body fat distribution.	Waist-to-hip ratio adjusted for body mass index	up to 56,910 European ancestry men, up to 86,570 European ancestry women	up to 36,570 European ancestry men, 30,172 European ancestry women, 915 Filipino ancestry men, 735 Filipino ancestry women, 2,351 African-American/Afro-Caribbean ancestry men, 6,258 African-American/Afro-Caribbean ancestry women, 2,285 South Asian ancestry men, 506 South Asian ancestry women, 195 Seychellois ancestry men, 266 Seychellois ancestry women	2q24.3	2	164697799	COBLL1	COBLL1			22837			rs12692737-A	rs12692737		12692737	non_coding_transcript_exon_variant	0	0.3003	4e-10	9.397940008672037	(EA, women)	0.0319	[0.022-0.042] unit decrease	Affymetrix, Illumina, Perlegen [up to 2542447] (imputed)	N
CPEB4	5e-14	rs7705502	CPEB4	5e-14	up to 36,570 European ancestry men, 30,172 European ancestry women, 915 Filipino ancestry men, 735 Filipino ancestry women, 2,351 African-American/Afro-Caribbean ancestry men, 6,258 African-American/Afro-Caribbean ancestry women, 2,285 South Asian ancestry men, 506 South Asian ancestry women, 195 Seychellois ancestry men, 266 Seychellois ancestry women	Waist-to-hip ratio adjusted for body mass index	2016-02-04	25673412	Shungin D	2015-02-12	Nature	www.ncbi.nlm.nih.gov/pubmed/25673412	New genetic loci link adipose and insulin biology to body fat distribution.	Waist-to-hip ratio adjusted for body mass index	up to 56,910 European ancestry men, up to 86,570 European ancestry women	up to 36,570 European ancestry men, 30,172 European ancestry women, 915 Filipino ancestry men, 735 Filipino ancestry women, 2,351 African-American/Afro-Caribbean ancestry men, 6,258 African-American/Afro-Caribbean ancestry women, 2,285 South Asian ancestry men, 506 South Asian ancestry women, 195 Seychellois ancestry men, 266 Seychellois ancestry women	5q35.2	5	173893812	CPEB4	CPEB4			80315			rs7705502-A	rs7705502		7705502	intron_variant	0	0.3278	5e-14	13.301029995663981	(EA)	0.0271	[0.02-0.034] unit increase	Affymetrix, Illumina, Perlegen [up to 2542447] (imputed)	N
CPEB4	2e-13	rs7705502	CPEB4	2e-13	up to 36,570 European ancestry men, 30,172 European ancestry women, 915 Filipino ancestry men, 735 Filipino ancestry women, 2,351 African-American/Afro-Caribbean ancestry men, 6,258 African-American/Afro-Caribbean ancestry women, 2,285 South Asian ancestry men, 506 South Asian ancestry women, 195 Seychellois ancestry men, 266 Seychellois ancestry women	Waist-to-hip ratio adjusted for body mass index	2016-02-04	25673412	Shungin D	2015-02-12	Nature	www.ncbi.nlm.nih.gov/pubmed/25673412	New genetic loci link adipose and insulin biology to body fat distribution.	Waist-to-hip ratio adjusted for body mass index	up to 56,910 European ancestry men, up to 86,570 European ancestry women	up to 36,570 European ancestry men, 30,172 European ancestry women, 915 Filipino ancestry men, 735 Filipino ancestry women, 2,351 African-American/Afro-Caribbean ancestry men, 6,258 African-American/Afro-Caribbean ancestry women, 2,285 South Asian ancestry men, 506 South Asian ancestry women, 195 Seychellois ancestry men, 266 Seychellois ancestry women	5q35.2	5	173893812	CPEB4	CPEB4			80315			rs7705502-A	rs7705502		7705502	intron_variant	0	0.3223	2e-13	12.698970004336019		0.0263	[0.019-0.033] unit increase	Affymetrix, Illumina, Perlegen [up to 2542447] (imputed)	N
CPEB4	2e-09	rs6861681	CPEB4	2e-09	Up to 113,636 European ancestry individuals	Waist-hip ratio	2010-11-17	20935629	Heid IM	2010-10-10	Nat Genet	www.ncbi.nlm.nih.gov/pubmed/20935629	Meta-analysis identifies 13 new loci associated with waist-hip ratio and reveals sexual dimorphism in the genetic basis of fat distribution.	Waist-hip ratio	Up to 77,167 European ancestry individuals	Up to 113,636 European ancestry individuals	5q35.2	5	173935455	CPEB4	CPEB4			80315			rs6861681-A	rs6861681		6861681	intron_variant	0	0.34	2e-09	8.698970004336019		0.02	[NR] unit increase	Affymetrix, Illumina, Perlegen [up to 2850269] (imputed)	N
CPEB4	2e-08	rs7705502	CPEB4	2e-08	up to 36,570 European ancestry men, 30,172 European ancestry women, 915 Filipino ancestry men, 735 Filipino ancestry women, 2,351 African-American/Afro-Caribbean ancestry men, 6,258 African-American/Afro-Caribbean ancestry women, 2,285 South Asian ancestry men, 506 South Asian ancestry women, 195 Seychellois ancestry men, 266 Seychellois ancestry women	Waist-to-hip ratio adjusted for body mass index	2016-02-04	25673412	Shungin D	2015-02-12	Nature	www.ncbi.nlm.nih.gov/pubmed/25673412	New genetic loci link adipose and insulin biology to body fat distribution.	Waist-to-hip ratio adjusted for body mass index	up to 56,910 European ancestry men, up to 86,570 European ancestry women	up to 36,570 European ancestry men, 30,172 European ancestry women, 915 Filipino ancestry men, 735 Filipino ancestry women, 2,351 African-American/Afro-Caribbean ancestry men, 6,258 African-American/Afro-Caribbean ancestry women, 2,285 South Asian ancestry men, 506 South Asian ancestry women, 195 Seychellois ancestry men, 266 Seychellois ancestry women	5q35.2	5	173893812	CPEB4	CPEB4			80315			rs7705502-A	rs7705502		7705502	intron_variant	0	0.324	2e-08	7.698970004336019	(EA, women)	0.0269	[0.017-0.036] unit increase	Affymetrix, Illumina, Perlegen [up to 2542447] (imputed)	N
CPEB4	3e-08	rs7705502	CPEB4	3e-08	up to 36,570 European ancestry men, 30,172 European ancestry women, 915 Filipino ancestry men, 735 Filipino ancestry women, 2,351 African-American/Afro-Caribbean ancestry men, 6,258 African-American/Afro-Caribbean ancestry women, 2,285 South Asian ancestry men, 506 South Asian ancestry women, 195 Seychellois ancestry men, 266 Seychellois ancestry women	Waist-to-hip ratio adjusted for body mass index	2016-02-04	25673412	Shungin D	2015-02-12	Nature	www.ncbi.nlm.nih.gov/pubmed/25673412	New genetic loci link adipose and insulin biology to body fat distribution.	Waist-to-hip ratio adjusted for body mass index	up to 56,910 European ancestry men, up to 86,570 European ancestry women	up to 36,570 European ancestry men, 30,172 European ancestry women, 915 Filipino ancestry men, 735 Filipino ancestry women, 2,351 African-American/Afro-Caribbean ancestry men, 6,258 African-American/Afro-Caribbean ancestry women, 2,285 South Asian ancestry men, 506 South Asian ancestry women, 195 Seychellois ancestry men, 266 Seychellois ancestry women	5q35.2	5	173893812	CPEB4	CPEB4			80315			rs7705502-A	rs7705502		7705502	intron_variant	0	0.3197	3e-08	7.522878745280337	(women)	0.0265	[0.017-0.036] unit increase	Affymetrix, Illumina, Perlegen [up to 2542447] (imputed)	N
CRY2	4e-15	rs11605924	CRY2	4e-15	Up tp 38,422 European ancestry individuals	Fasting glucose-related traits (interaction with BMI)	2012-08-15	22581228	Manning AK	2012-05-13	Nat Genet	www.ncbi.nlm.nih.gov/pubmed/22581228	A genome-wide approach accounting for body mass index identifies genetic variants influencing fasting glycemic traits and insulin resistance.	Fasting glucose-related traits (interaction with BMI)	Up to 58,074 European ancestry individuals	Up tp 38,422 European ancestry individuals	11p11.2	11	45851540	CRY2	CRY2			1408			rs11605924-?	rs11605924		11605924	intron_variant	0	NR	4e-15	14.397940008672037				Affymetrix, Illumina [~ 2400000] (imputed)	N
CRY2	1e-14	rs11605924	CRY2	1e-14	up to 76,558 European ancestry individuals	Fasting glucose-related traits	2010-02-28	20081858	Dupuis J	2010-01-17	Nat Genet	www.ncbi.nlm.nih.gov/pubmed/20081858	New genetic loci implicated in fasting glucose homeostasis and their impact on type 2 diabetes risk.	Fasting glucose-related traits	up to 46,186 European ancestry individuals	up to 76,558 European ancestry individuals	11p11.2	11	45851540	CRY2	CRY2			1408			rs11605924-A	rs11605924		11605924	intron_variant	0	0.49	1e-14	14.0	(FPG)			Affymetrix, Illumina [~ 2500000] (imputed)	N
CTLA4	2e-17	rs3087243	CTLA4	2e-17	3,598 sibling cases	Type 1 diabetes autoantibodies	2011-09-21	21829393	Plagnol V	2011-08-04	PLoS Genet	www.ncbi.nlm.nih.gov/pubmed/21829393	Genome-wide association analysis of autoantibody positivity in type 1 diabetes cases.	Type 1 diabetes autoantibodies	12,501 European ancestry cases	3,598 sibling cases	2q33.2	2	203874196	CTLA4	CTLA4 - LOC101927840	1493	101927840		236	58121	rs3087243-A	rs3087243		3087243	downstream_gene_variant	1	NR	2e-17	16.69897000433602	(T1D)	1.2	[NR]	Affymetrix, Illumina [NR]	N
CTLA4	1e-15	rs3087243	CTLA4	1e-15	4,267 cases, 4,670 controls, 4,342 trios from 2,319 families	Type 1 diabetes	2009-06-01	19430480	Barrett JC	2009-05-10	Nat Genet	www.ncbi.nlm.nih.gov/pubmed/19430480	Genome-wide association study and meta-analysis find that over 40 loci affect risk of type 1 diabetes.	Type 1 diabetes	7,514 cases, 9,045 controls	4,267 cases, 4,670 controls, 4,342 trios from 2,319 families	2q33.2	2	203874196	CTLA4	CTLA4 - LOC101927840	1493	101927840		236	58121	rs3087243-?	rs3087243		3087243	downstream_gene_variant	1	NR	1e-15	15.0				Affymetrix, Illumina [841622] (imputed)	N
CTLA4	8e-11	rs3087243	CTLA4	8e-11	6,225 European ancestry cases, 6,946 European ancestry controls, 3,064 European ancestry trios from 2,828 families	Type 1 diabetes	2008-11-26	18978792	Cooper JD	2008-11-02	Nat Genet	www.ncbi.nlm.nih.gov/pubmed/18978792	Meta-analysis of genome-wide association study data identifies additional type 1 diabetes risk loci.	Type 1 diabetes	3,561 European ancestry cases, 4,646 European ancestry controls	6,225 European ancestry cases, 6,946 European ancestry controls, 3,064 European ancestry trios from 2,828 families	2q33.2	2	203874196	CTLA4	CTLA4 - LOC101927840	1493	101927840		236	58121	rs3087243-A	rs3087243		3087243	downstream_gene_variant	1	NR	8e-11	10.096910013008056				Affymetrix [up to 335565]	N
CTSH	3e-15	rs3825932	CTSH	3e-15	6,225 European ancestry cases, 6,946 European ancestry controls, 3,064 European ancestry trios from 2,828 families	Type 1 diabetes	2008-11-26	18978792	Cooper JD	2008-11-02	Nat Genet	www.ncbi.nlm.nih.gov/pubmed/18978792	Meta-analysis of genome-wide association study data identifies additional type 1 diabetes risk loci.	Type 1 diabetes	3,561 European ancestry cases, 4,646 European ancestry controls	6,225 European ancestry cases, 6,946 European ancestry controls, 3,064 European ancestry trios from 2,828 families	15q25.1	15	78943104	CTSH	CTSH			1512			rs3825932-T	rs3825932		3825932	intron_variant	0	0.68	3e-15	14.522878745280337		1.16	[1.10-1.22]	Affymetrix [up to 335565]	N
DCST2	3e-10	rs905938	DCST2	3e-10	up to 36,570 European ancestry men, 30,172 European ancestry women, 915 Filipino ancestry men, 735 Filipino ancestry women, 2,351 African-American/Afro-Caribbean ancestry men, 6,258 African-American/Afro-Caribbean ancestry women, 2,285 South Asian ancestry men, 506 South Asian ancestry women, 195 Seychellois ancestry men, 266 Seychellois ancestry women	Waist-to-hip ratio adjusted for body mass index	2016-02-04	25673412	Shungin D	2015-02-12	Nature	www.ncbi.nlm.nih.gov/pubmed/25673412	New genetic loci link adipose and insulin biology to body fat distribution.	Waist-to-hip ratio adjusted for body mass index	up to 56,910 European ancestry men, up to 86,570 European ancestry women	up to 36,570 European ancestry men, 30,172 European ancestry women, 915 Filipino ancestry men, 735 Filipino ancestry women, 2,351 African-American/Afro-Caribbean ancestry men, 6,258 African-American/Afro-Caribbean ancestry women, 2,285 South Asian ancestry men, 506 South Asian ancestry women, 195 Seychellois ancestry men, 266 Seychellois ancestry women	1q21.3	1	155018913	DCST2	DCST2			127579			rs905938-T	rs905938		905938	intron_variant	0	0.7427	3e-10	9.522878745280337	(women)	0.0333	[0.023-0.044] unit increase	Affymetrix, Illumina, Perlegen [up to 2542447] (imputed)	N
DCST2	3e-10	rs905938	DCST2	3e-10	up to 36,570 European ancestry men, 30,172 European ancestry women, 915 Filipino ancestry men, 735 Filipino ancestry women, 2,351 African-American/Afro-Caribbean ancestry men, 6,258 African-American/Afro-Caribbean ancestry women, 2,285 South Asian ancestry men, 506 South Asian ancestry women, 195 Seychellois ancestry men, 266 Seychellois ancestry women	Waist-to-hip ratio adjusted for body mass index	2016-02-04	25673412	Shungin D	2015-02-12	Nature	www.ncbi.nlm.nih.gov/pubmed/25673412	New genetic loci link adipose and insulin biology to body fat distribution.	Waist-to-hip ratio adjusted for body mass index	up to 56,910 European ancestry men, up to 86,570 European ancestry women	up to 36,570 European ancestry men, 30,172 European ancestry women, 915 Filipino ancestry men, 735 Filipino ancestry women, 2,351 African-American/Afro-Caribbean ancestry men, 6,258 African-American/Afro-Caribbean ancestry women, 2,285 South Asian ancestry men, 506 South Asian ancestry women, 195 Seychellois ancestry men, 266 Seychellois ancestry women	1q21.3	1	155018913	DCST2	DCST2			127579			rs905938-T	rs905938		905938	intron_variant	0	0.7437	3e-10	9.522878745280337		0.0249	[0.017-0.033] unit increase	Affymetrix, Illumina, Perlegen [up to 2542447] (imputed)	N
DCST2	5e-10	rs905938	DCST2	5e-10	up to 36,570 European ancestry men, 30,172 European ancestry women, 915 Filipino ancestry men, 735 Filipino ancestry women, 2,351 African-American/Afro-Caribbean ancestry men, 6,258 African-American/Afro-Caribbean ancestry women, 2,285 South Asian ancestry men, 506 South Asian ancestry women, 195 Seychellois ancestry men, 266 Seychellois ancestry women	Waist-to-hip ratio adjusted for body mass index	2016-02-04	25673412	Shungin D	2015-02-12	Nature	www.ncbi.nlm.nih.gov/pubmed/25673412	New genetic loci link adipose and insulin biology to body fat distribution.	Waist-to-hip ratio adjusted for body mass index	up to 56,910 European ancestry men, up to 86,570 European ancestry women	up to 36,570 European ancestry men, 30,172 European ancestry women, 915 Filipino ancestry men, 735 Filipino ancestry women, 2,351 African-American/Afro-Caribbean ancestry men, 6,258 African-American/Afro-Caribbean ancestry women, 2,285 South Asian ancestry men, 506 South Asian ancestry women, 195 Seychellois ancestry men, 266 Seychellois ancestry women	1q21.3	1	155018913	DCST2	DCST2			127579			rs905938-T	rs905938		905938	intron_variant	0	0.7427	5e-10	9.301029995663981	(EA, women)	0.0337	[0.023-0.044] unit increase	Affymetrix, Illumina, Perlegen [up to 2542447] (imputed)	N
DCST2	7e-10	rs905938	DCST2	7e-10	up to 36,570 European ancestry men, 30,172 European ancestry women, 915 Filipino ancestry men, 735 Filipino ancestry women, 2,351 African-American/Afro-Caribbean ancestry men, 6,258 African-American/Afro-Caribbean ancestry women, 2,285 South Asian ancestry men, 506 South Asian ancestry women, 195 Seychellois ancestry men, 266 Seychellois ancestry women	Waist-to-hip ratio adjusted for body mass index	2016-02-04	25673412	Shungin D	2015-02-12	Nature	www.ncbi.nlm.nih.gov/pubmed/25673412	New genetic loci link adipose and insulin biology to body fat distribution.	Waist-to-hip ratio adjusted for body mass index	up to 56,910 European ancestry men, up to 86,570 European ancestry women	up to 36,570 European ancestry men, 30,172 European ancestry women, 915 Filipino ancestry men, 735 Filipino ancestry women, 2,351 African-American/Afro-Caribbean ancestry men, 6,258 African-American/Afro-Caribbean ancestry women, 2,285 South Asian ancestry men, 506 South Asian ancestry women, 195 Seychellois ancestry men, 266 Seychellois ancestry women	1q21.3	1	155018913	DCST2	DCST2			127579			rs905938-T	rs905938		905938	intron_variant	0	0.7427	7e-10	9.154901959985743	(EA)	0.0249	[0.017-0.033] unit increase	Affymetrix, Illumina, Perlegen [up to 2542447] (imputed)	N
DNM3	1e-17	rs1011731	DNM3	1e-17	Up to 113,636 European ancestry individuals	Waist-hip ratio	2010-11-17	20935629	Heid IM	2010-10-10	Nat Genet	www.ncbi.nlm.nih.gov/pubmed/20935629	Meta-analysis identifies 13 new loci associated with waist-hip ratio and reveals sexual dimorphism in the genetic basis of fat distribution.	Waist-hip ratio	Up to 77,167 European ancestry individuals	Up to 113,636 European ancestry individuals	1q24.3	1	172377408	PIGC, DNM3	DNM3, LOC102724541			26052, 102724541			rs1011731-G	rs1011731		1011731	intron_variant	0	0.43	1e-17	17.0		0.03	[NR] unit increase	Affymetrix, Illumina, Perlegen [up to 2850269] (imputed)	N
DNM3	1e-15	rs714515	DNM3	1e-15	up to 36,570 European ancestry men, 30,172 European ancestry women, 915 Filipino ancestry men, 735 Filipino ancestry women, 2,351 African-American/Afro-Caribbean ancestry men, 6,258 African-American/Afro-Caribbean ancestry women, 2,285 South Asian ancestry men, 506 South Asian ancestry women, 195 Seychellois ancestry men, 266 Seychellois ancestry women	Waist-to-hip ratio adjusted for body mass index	2016-02-04	25673412	Shungin D	2015-02-12	Nature	www.ncbi.nlm.nih.gov/pubmed/25673412	New genetic loci link adipose and insulin biology to body fat distribution.	Waist-to-hip ratio adjusted for body mass index	up to 56,910 European ancestry men, up to 86,570 European ancestry women	up to 36,570 European ancestry men, 30,172 European ancestry women, 915 Filipino ancestry men, 735 Filipino ancestry women, 2,351 African-American/Afro-Caribbean ancestry men, 6,258 African-American/Afro-Caribbean ancestry women, 2,285 South Asian ancestry men, 506 South Asian ancestry women, 195 Seychellois ancestry men, 266 Seychellois ancestry women	1q24.3	1	172383850	DNM3, PIGC	DNM3, LOC102724541			26052, 102724541			rs714515-G	rs714515		714515	intron_variant	0	0.4369	1e-15	15.0		0.0272	[0.021-0.034] unit increase	Affymetrix, Illumina, Perlegen [up to 2542447] (imputed)	N
DNM3	4e-15	rs714515	DNM3	4e-15	up to 36,570 European ancestry men, 30,172 European ancestry women, 915 Filipino ancestry men, 735 Filipino ancestry women, 2,351 African-American/Afro-Caribbean ancestry men, 6,258 African-American/Afro-Caribbean ancestry women, 2,285 South Asian ancestry men, 506 South Asian ancestry women, 195 Seychellois ancestry men, 266 Seychellois ancestry women	Waist-to-hip ratio adjusted for body mass index	2016-02-04	25673412	Shungin D	2015-02-12	Nature	www.ncbi.nlm.nih.gov/pubmed/25673412	New genetic loci link adipose and insulin biology to body fat distribution.	Waist-to-hip ratio adjusted for body mass index	up to 56,910 European ancestry men, up to 86,570 European ancestry women	up to 36,570 European ancestry men, 30,172 European ancestry women, 915 Filipino ancestry men, 735 Filipino ancestry women, 2,351 African-American/Afro-Caribbean ancestry men, 6,258 African-American/Afro-Caribbean ancestry women, 2,285 South Asian ancestry men, 506 South Asian ancestry women, 195 Seychellois ancestry men, 266 Seychellois ancestry women	1q24.3	1	172383850	DNM3, PIGC	DNM3, LOC102724541			26052, 102724541			rs714515-G	rs714515		714515	intron_variant	0	0.4285	4e-15	14.397940008672037	(EA)	0.027	[0.02-0.034] unit increase	Affymetrix, Illumina, Perlegen [up to 2542447] (imputed)	N
DNM3	9e-11	rs714515	DNM3	9e-11	up to 36,570 European ancestry men, 30,172 European ancestry women, 915 Filipino ancestry men, 735 Filipino ancestry women, 2,351 African-American/Afro-Caribbean ancestry men, 6,258 African-American/Afro-Caribbean ancestry women, 2,285 South Asian ancestry men, 506 South Asian ancestry women, 195 Seychellois ancestry men, 266 Seychellois ancestry women	Waist-to-hip ratio adjusted for body mass index	2016-02-04	25673412	Shungin D	2015-02-12	Nature	www.ncbi.nlm.nih.gov/pubmed/25673412	New genetic loci link adipose and insulin biology to body fat distribution.	Waist-to-hip ratio adjusted for body mass index	up to 56,910 European ancestry men, up to 86,570 European ancestry women	up to 36,570 European ancestry men, 30,172 European ancestry women, 915 Filipino ancestry men, 735 Filipino ancestry women, 2,351 African-American/Afro-Caribbean ancestry men, 6,258 African-American/Afro-Caribbean ancestry women, 2,285 South Asian ancestry men, 506 South Asian ancestry women, 195 Seychellois ancestry men, 266 Seychellois ancestry women	1q24.3	1	172383850	DNM3, PIGC	DNM3, LOC102724541			26052, 102724541			rs714515-G	rs714515		714515	intron_variant	0	0.4352	9e-11	10.045757490560675	(women)	0.029	[0.02-0.038] unit increase	Affymetrix, Illumina, Perlegen [up to 2542447] (imputed)	N
DNM3	2e-10	rs714515	DNM3	2e-10	up to 36,570 European ancestry men, 30,172 European ancestry women, 915 Filipino ancestry men, 735 Filipino ancestry women, 2,351 African-American/Afro-Caribbean ancestry men, 6,258 African-American/Afro-Caribbean ancestry women, 2,285 South Asian ancestry men, 506 South Asian ancestry women, 195 Seychellois ancestry men, 266 Seychellois ancestry women	Waist-to-hip ratio adjusted for body mass index	2016-02-04	25673412	Shungin D	2015-02-12	Nature	www.ncbi.nlm.nih.gov/pubmed/25673412	New genetic loci link adipose and insulin biology to body fat distribution.	Waist-to-hip ratio adjusted for body mass index	up to 56,910 European ancestry men, up to 86,570 European ancestry women	up to 36,570 European ancestry men, 30,172 European ancestry women, 915 Filipino ancestry men, 735 Filipino ancestry women, 2,351 African-American/Afro-Caribbean ancestry men, 6,258 African-American/Afro-Caribbean ancestry women, 2,285 South Asian ancestry men, 506 South Asian ancestry women, 195 Seychellois ancestry men, 266 Seychellois ancestry women	1q24.3	1	172383850	DNM3, PIGC	DNM3, LOC102724541			26052, 102724541			rs714515-G	rs714515		714515	intron_variant	0	0.4271	2e-10	9.698970004336019	(EA, women)	0.0289	[0.02-0.038] unit increase	Affymetrix, Illumina, Perlegen [up to 2542447] (imputed)	N
DOCK7	1e-14	rs10889353	DOCK7	1e-14	Up to 2,700 individuals, Up to 2,000 European ancestry cardiovascular heart disease cases and controls	Lipid metabolism phenotypes	2013-09-24	19936222	Chasman DI	2009-11-20	PLoS Genet	www.ncbi.nlm.nih.gov/pubmed/19936222	Forty-three loci associated with plasma lipoprotein size, concentration, and cholesterol content in genome-wide analysis.	Lipid metabolism phenotypes	Up to 17,296 European ancestry female individuals	Up to 2,700 individuals, Up to 2,000 European ancestry cardiovascular heart disease cases and controls	1p31.3	1	62652525	ANGPTL3	DOCK7			85440			rs10889353-?	rs10889353		10889353	intron_variant	0	NR	1e-14	14.0	(VLDL.total, whole)	2.973	[NR] unit decrease	Illumina [335603]	N
DOCK7	1e-13	rs10889353	DOCK7	1e-13	Up to 2,700 individuals, Up to 2,000 European ancestry cardiovascular heart disease cases and controls	Lipid metabolism phenotypes	2013-09-24	19936222	Chasman DI	2009-11-20	PLoS Genet	www.ncbi.nlm.nih.gov/pubmed/19936222	Forty-three loci associated with plasma lipoprotein size, concentration, and cholesterol content in genome-wide analysis.	Lipid metabolism phenotypes	Up to 17,296 European ancestry female individuals	Up to 2,700 individuals, Up to 2,000 European ancestry cardiovascular heart disease cases and controls	1p31.3	1	62652525	ANGPTL3	DOCK7			85440			rs10889353-?	rs10889353		10889353	intron_variant	0	NR	1e-13	13.0	(TG.by.NMR, whole)	0.033	[NR] unit decrease	Illumina [335603]	N
DOCK7	1e-12	rs10889353	DOCK7	1e-12	Up to 2,700 individuals, Up to 2,000 European ancestry cardiovascular heart disease cases and controls	Lipid metabolism phenotypes	2013-09-24	19936222	Chasman DI	2009-11-20	PLoS Genet	www.ncbi.nlm.nih.gov/pubmed/19936222	Forty-three loci associated with plasma lipoprotein size, concentration, and cholesterol content in genome-wide analysis.	Lipid metabolism phenotypes	Up to 17,296 European ancestry female individuals	Up to 2,700 individuals, Up to 2,000 European ancestry cardiovascular heart disease cases and controls	1p31.3	1	62652525	ANGPTL3	DOCK7			85440			rs10889353-?	rs10889353		10889353	intron_variant	0	NR	1e-12	12.0	(VLDL.total, fasting)	2.688	[NR] unit decrease	Illumina [335603]	N
DOCK7	2e-11	rs10889353	DOCK7	2e-11	Up to 2,700 individuals, Up to 2,000 European ancestry cardiovascular heart disease cases and controls	Lipid metabolism phenotypes	2013-09-24	19936222	Chasman DI	2009-11-20	PLoS Genet	www.ncbi.nlm.nih.gov/pubmed/19936222	Forty-three loci associated with plasma lipoprotein size, concentration, and cholesterol content in genome-wide analysis.	Lipid metabolism phenotypes	Up to 17,296 European ancestry female individuals	Up to 2,700 individuals, Up to 2,000 European ancestry cardiovascular heart disease cases and controls	1p31.3	1	62652525	ANGPTL3	DOCK7			85440			rs10889353-?	rs10889353		10889353	intron_variant	0	NR	2e-11	10.698970004336019	(TG.by.NMR, fasting)	0.035	[NR] unit decrease	Illumina [335603]	N
DOCK7	3e-10	rs10889353	DOCK7	3e-10	Up to 2,700 individuals, Up to 2,000 European ancestry cardiovascular heart disease cases and controls	Lipid metabolism phenotypes	2013-09-24	19936222	Chasman DI	2009-11-20	PLoS Genet	www.ncbi.nlm.nih.gov/pubmed/19936222	Forty-three loci associated with plasma lipoprotein size, concentration, and cholesterol content in genome-wide analysis.	Lipid metabolism phenotypes	Up to 17,296 European ancestry female individuals	Up to 2,700 individuals, Up to 2,000 European ancestry cardiovascular heart disease cases and controls	1p31.3	1	62652525	ANGPTL3	DOCK7			85440			rs10889353-?	rs10889353		10889353	intron_variant	0	NR	3e-10	9.522878745280337	(VLDL.medium, fasting)	1.32	[NR] unit decrease	Illumina [335603]	N
DOCK7	6e-10	rs11207995	DOCK7	6e-10	8,830 Han Chinese ancestry individuals	Lipid traits	2014-08-02	24386095	Zhou L	2013-12-30	PLoS One	www.ncbi.nlm.nih.gov/pubmed/24386095	A genome wide association study identifies common variants associated with lipid levels in the Chinese population.	Lipid traits	3,451 Han Chinese ancestry individuals	8,830 Han Chinese ancestry individuals	1p31.3	1	62583880	DOCK7	DOCK7			85440			rs11207995-C	rs11207995		11207995	intron_variant	0	0.22	6e-10	9.221848749616356	(TC)	0.012	[0.00024-0.02376] mmol/L decrease	Affymetrix, Illumina [up to 2249917] (imputed)	N
DOCK7	7e-10	rs10889353	DOCK7	7e-10	Up to 2,700 individuals, Up to 2,000 European ancestry cardiovascular heart disease cases and controls	Lipid metabolism phenotypes	2013-09-24	19936222	Chasman DI	2009-11-20	PLoS Genet	www.ncbi.nlm.nih.gov/pubmed/19936222	Forty-three loci associated with plasma lipoprotein size, concentration, and cholesterol content in genome-wide analysis.	Lipid metabolism phenotypes	Up to 17,296 European ancestry female individuals	Up to 2,700 individuals, Up to 2,000 European ancestry cardiovascular heart disease cases and controls	1p31.3	1	62652525	ANGPTL3	DOCK7			85440			rs10889353-?	rs10889353		10889353	intron_variant	0	NR	7e-10	9.154901959985743	(VLDL.small, whole)	1.323	[NR] unit decrease	Illumina [335603]	N
DOCK7	4e-09	rs1167998	DOCK7	4e-09	Up to 2,700 individuals, Up to 2,000 European ancestry cardiovascular heart disease cases and controls	Lipid metabolism phenotypes	2013-09-24	19936222	Chasman DI	2009-11-20	PLoS Genet	www.ncbi.nlm.nih.gov/pubmed/19936222	Forty-three loci associated with plasma lipoprotein size, concentration, and cholesterol content in genome-wide analysis.	Lipid metabolism phenotypes	Up to 17,296 European ancestry female individuals	Up to 2,700 individuals, Up to 2,000 European ancestry cardiovascular heart disease cases and controls	1p31.3	1	62465961	ANGPTL3	DOCK7			85440			rs1167998-?	rs1167998		1167998	intron_variant	0	NR	4e-09	8.397940008672037	(VLDL.small, fasting)	1.505	[NR] unit decrease	Illumina [335603]	N
DPYSL5	2e-12	rs1371614	DPYSL5	2e-12	Up tp 38,422 European ancestry individuals	Fasting glucose-related traits (interaction with BMI)	2012-08-15	22581228	Manning AK	2012-05-13	Nat Genet	www.ncbi.nlm.nih.gov/pubmed/22581228	A genome-wide approach accounting for body mass index identifies genetic variants influencing fasting glycemic traits and insulin resistance.	Fasting glucose-related traits (interaction with BMI)	Up to 58,074 European ancestry individuals	Up tp 38,422 European ancestry individuals	2p23.3	2	26930006	DPYSL5	DPYSL5			56896			rs1371614-?	rs1371614		1371614	intron_variant	0		2e-12	11.698970004336019				Affymetrix, Illumina [~ 2400000] (imputed)	N
EFR3B	4e-09	rs478222	EFR3B	4e-09	1,120 European ancestry affected trios	Type 1 diabetes	2011-10-26	21980299	Bradfield JP	2011-09-29	PLoS Genet	www.ncbi.nlm.nih.gov/pubmed/21980299	A genome-wide meta-analysis of six type 1 diabetes cohorts identifies multiple associated loci.	Type 1 diabetes	9,934 European ancestry cases, 16,956 European ancestry controls	1,120 European ancestry affected trios	2p23.3	2	25078886	EFR3B, 3NCOA1, C2orf79, CENPO, ADCY3, DNAJC27, POMC, DNMT3A	EFR3B			22979			rs478222-?	rs478222		478222	intron_variant	0	0.59	4e-09	8.397940008672037		1.22	[NR]	Affymetrix, Illumina [~ 2540000] (imputed)	N
EFR3B	5e-08	rs1561288	EFR3B	5e-08	Up to 16,253 European ancestry individuals	Body mass index	2013-11-03	23669352	Graff M	2013-05-12	Hum Mol Genet	www.ncbi.nlm.nih.gov/pubmed/23669352	Genome-wide analysis of BMI in adolescents and young adults reveals additional insight into the effects of genetic loci over the life course.	Body mass index	Up to 13,627 European ancestry individuals	Up to 16,253 European ancestry individuals	2p23.3	2	25146133	POMC	EFR3B			22979			rs1561288-T	rs1561288		1561288	3_prime_UTR_variant	0	0.22	5e-08	7.301029995663981		0.055	[0.035-0.075] unit decrease	Affymetrix, Illumina [557887] (imputed)	N
EHBP1	2e-08	rs11688816	EHBP1	2e-08	up to 48,274 European ancestry male individuals, up to 39,864 European ancestry female individuals, 2,441 African American or Afro-Caribbean male individuals, 6,314 African American or Afro-Caribbean female individuals, 919 Filipino male individuals, 828 Filipino female individuals, 205 Seychelles male individuals, 287 Seychelles female individuals, 2,964 South Asian ancestry male individuals, 65…	Body mass index	2016-01-27	25673413	Locke AE	2015-02-12	Nature	www.ncbi.nlm.nih.gov/pubmed/25673413	Genetic studies of body mass index yield new insights for obesity biology.	Body mass index	up to 104,666 European ancestry male individuals, up to 132,115 European ancestry female individuals, 370 African American male individuals, 517 African American female individuals, 512 Hispanic male individuals, 764 Hispanic female individuals	up to 48,274 European ancestry male individuals, up to 39,864 European ancestry female individuals, 2,441 African American or Afro-Caribbean male individuals, 6,314 African American or Afro-Caribbean female individuals, 919 Filipino male individuals, 828 Filipino female individuals, 205 Seychelles male individuals, 287 Seychelles female individuals, 2,964 South Asian ancestry male individuals, 65…	2p15	2	62825913	EHBP1	EHBP1			23301			rs11688816-G	rs11688816		11688816	intron_variant	0	0.525	2e-08	7.698970004336019	(EA)	0.017	[0.011-0.023] kg/m2 increase	Affymetrix, Illumina [2550021]	N
ELAVL4	6e-09	rs11583200	ELAVL4	6e-09	up to 48,274 European ancestry male individuals, up to 39,864 European ancestry female individuals, 2,441 African American or Afro-Caribbean male individuals, 6,314 African American or Afro-Caribbean female individuals, 919 Filipino male individuals, 828 Filipino female individuals, 205 Seychelles male individuals, 287 Seychelles female individuals, 2,964 South Asian ancestry male individuals, 65…	Body mass index	2016-01-27	25673413	Locke AE	2015-02-12	Nature	www.ncbi.nlm.nih.gov/pubmed/25673413	Genetic studies of body mass index yield new insights for obesity biology.	Body mass index	up to 104,666 European ancestry male individuals, up to 132,115 European ancestry female individuals, 370 African American male individuals, 517 African American female individuals, 512 Hispanic male individuals, 764 Hispanic female individuals	up to 48,274 European ancestry male individuals, up to 39,864 European ancestry female individuals, 2,441 African American or Afro-Caribbean male individuals, 6,314 African American or Afro-Caribbean female individuals, 919 Filipino male individuals, 828 Filipino female individuals, 205 Seychelles male individuals, 287 Seychelles female individuals, 2,964 South Asian ancestry male individuals, 65…	1p33	1	50094148	ELAVL4	ELAVL4			1996			rs11583200-C	rs11583200		11583200	intron_variant	0	0.407	6e-09	8.221848749616356		0.017	[0.012-0.023] kg/m2 increase	Affymetrix, Illumina [2550021]	N
ELAVL4	1e-08	rs11583200	ELAVL4	1e-08	up to 48,274 European ancestry male individuals, up to 39,864 European ancestry female individuals, 2,441 African American or Afro-Caribbean male individuals, 6,314 African American or Afro-Caribbean female individuals, 919 Filipino male individuals, 828 Filipino female individuals, 205 Seychelles male individuals, 287 Seychelles female individuals, 2,964 South Asian ancestry male individuals, 65…	Body mass index	2016-01-27	25673413	Locke AE	2015-02-12	Nature	www.ncbi.nlm.nih.gov/pubmed/25673413	Genetic studies of body mass index yield new insights for obesity biology.	Body mass index	up to 104,666 European ancestry male individuals, up to 132,115 European ancestry female individuals, 370 African American male individuals, 517 African American female individuals, 512 Hispanic male individuals, 764 Hispanic female individuals	up to 48,274 European ancestry male individuals, up to 39,864 European ancestry female individuals, 2,441 African American or Afro-Caribbean male individuals, 6,314 African American or Afro-Caribbean female individuals, 919 Filipino male individuals, 828 Filipino female individuals, 205 Seychelles male individuals, 287 Seychelles female individuals, 2,964 South Asian ancestry male individuals, 65…	1p33	1	50094148	ELAVL4	ELAVL4			1996			rs11583200-C	rs11583200		11583200	intron_variant	0	0.396	1e-08	8.0	(EA)	0.018	[0.012-0.024] kg/m2 increase	Affymetrix, Illumina [2550021]	N
ERBB3	3e-27	rs2292239	ERBB3	3e-27	3,598 sibling cases	Type 1 diabetes autoantibodies	2011-09-21	21829393	Plagnol V	2011-08-04	PLoS Genet	www.ncbi.nlm.nih.gov/pubmed/21829393	Genome-wide association analysis of autoantibody positivity in type 1 diabetes cases.	Type 1 diabetes autoantibodies	12,501 European ancestry cases	3,598 sibling cases	12q13.2	12	56088396	ERBB3	ERBB3			2065			rs2292239-T	rs2292239		2292239	intron_variant	0	NR	3e-27	26.522878745280337	(T1D)	1.3	[NR]	Affymetrix, Illumina [NR]	N
ERBB3	2e-25	rs2292239	ERBB3	2e-25	4,267 cases, 4,670 controls, 4,342 trios from 2,319 families	Type 1 diabetes	2009-06-01	19430480	Barrett JC	2009-05-10	Nat Genet	www.ncbi.nlm.nih.gov/pubmed/19430480	Genome-wide association study and meta-analysis find that over 40 loci affect risk of type 1 diabetes.	Type 1 diabetes	7,514 cases, 9,045 controls	4,267 cases, 4,670 controls, 4,342 trios from 2,319 families	12q13.2	12	56088396	ERBB3	ERBB3			2065			rs2292239-?	rs2292239		2292239	intron_variant	0	NR	2e-25	24.69897000433602				Affymetrix, Illumina [841622] (imputed)	N
ERBB3	2e-20	rs2292239	ERBB3	2e-20	2,997 European ancestry trios, 4,000 European ancestry cases, 5,000 European ancestry controls	Type 1 diabetes	2008-06-16	17554260	Todd JA	2007-06-06	Nat Genet	www.ncbi.nlm.nih.gov/pubmed/17554260	Robust associations of four new chromosome regions from genome-wide analyses of type 1 diabetes.	Type 1 diabetes	2,000 European ancestry cases, 3,000 European ancestry controls	2,997 European ancestry trios, 4,000 European ancestry cases, 5,000 European ancestry controls	12q13.2	12	56088396	ERBB3	ERBB3			2065			rs2292239-A	rs2292239		2292239	intron_variant	0	0.34	2e-20	19.69897000433602		1.28	[1.21-1.35]	Affymetrix [NR]	N
ERBB3	3e-16	rs2292239	ERBB3	3e-16	6,225 European ancestry cases, 6,946 European ancestry controls, 3,064 European ancestry trios from 2,828 families	Type 1 diabetes	2008-11-26	18978792	Cooper JD	2008-11-02	Nat Genet	www.ncbi.nlm.nih.gov/pubmed/18978792	Meta-analysis of genome-wide association study data identifies additional type 1 diabetes risk loci.	Type 1 diabetes	3,561 European ancestry cases, 4,646 European ancestry controls	6,225 European ancestry cases, 6,946 European ancestry controls, 3,064 European ancestry trios from 2,828 families	12q13.2	12	56088396	ERBB3	ERBB3			2065			rs2292239-A	rs2292239		2292239	intron_variant	0	NR	3e-16	15.522878745280337				Affymetrix [up to 335565]	N
ETV5	1e-24	rs1516725	ETV5	1e-24	up to 48,274 European ancestry male individuals, up to 39,864 European ancestry female individuals, 2,441 African American or Afro-Caribbean male individuals, 6,314 African American or Afro-Caribbean female individuals, 919 Filipino male individuals, 828 Filipino female individuals, 205 Seychelles male individuals, 287 Seychelles female individuals, 2,964 South Asian ancestry male individuals, 65…	Body mass index	2016-01-27	25673413	Locke AE	2015-02-12	Nature	www.ncbi.nlm.nih.gov/pubmed/25673413	Genetic studies of body mass index yield new insights for obesity biology.	Body mass index	up to 104,666 European ancestry male individuals, up to 132,115 European ancestry female individuals, 370 African American male individuals, 517 African American female individuals, 512 Hispanic male individuals, 764 Hispanic female individuals	up to 48,274 European ancestry male individuals, up to 39,864 European ancestry female individuals, 2,441 African American or Afro-Caribbean male individuals, 6,314 African American or Afro-Caribbean female individuals, 919 Filipino male individuals, 828 Filipino female individuals, 205 Seychelles male individuals, 287 Seychelles female individuals, 2,964 South Asian ancestry male individuals, 65…	3q27.2	3	186106215	ETV5	ETV5			2119			rs1516725-C	rs1516725		1516725	intron_variant	0	0.869	1e-24	24.0		0.045	[0.036-0.053] kg/m2 increase	Affymetrix, Illumina [2550021]	N
ETV5	2e-22	rs1516725	ETV5	2e-22	up to 48,274 European ancestry male individuals, up to 39,864 European ancestry female individuals, 2,441 African American or Afro-Caribbean male individuals, 6,314 African American or Afro-Caribbean female individuals, 919 Filipino male individuals, 828 Filipino female individuals, 205 Seychelles male individuals, 287 Seychelles female individuals, 2,964 South Asian ancestry male individuals, 65…	Body mass index	2016-01-27	25673413	Locke AE	2015-02-12	Nature	www.ncbi.nlm.nih.gov/pubmed/25673413	Genetic studies of body mass index yield new insights for obesity biology.	Body mass index	up to 104,666 European ancestry male individuals, up to 132,115 European ancestry female individuals, 370 African American male individuals, 517 African American female individuals, 512 Hispanic male individuals, 764 Hispanic female individuals	up to 48,274 European ancestry male individuals, up to 39,864 European ancestry female individuals, 2,441 African American or Afro-Caribbean male individuals, 6,314 African American or Afro-Caribbean female individuals, 919 Filipino male individuals, 828 Filipino female individuals, 205 Seychelles male individuals, 287 Seychelles female individuals, 2,964 South Asian ancestry male individuals, 65…	3q27.2	3	186106215	ETV5	ETV5			2119			rs1516725-C	rs1516725		1516725	intron_variant	0	0.872	2e-22	21.69897000433602	(EA)	0.045	[0.036-0.054] kg/m2 increase	Affymetrix, Illumina [2550021]	N
ETV5	2e-15	rs1516725	ETV5	2e-15	up to 48,274 European ancestry male individuals, up to 39,864 European ancestry female individuals, 2,441 African American or Afro-Caribbean male individuals, 6,314 African American or Afro-Caribbean female individuals, 919 Filipino male individuals, 828 Filipino female individuals, 205 Seychelles male individuals, 287 Seychelles female individuals, 2,964 South Asian ancestry male individuals, 65…	Body mass index	2016-01-27	25673413	Locke AE	2015-02-12	Nature	www.ncbi.nlm.nih.gov/pubmed/25673413	Genetic studies of body mass index yield new insights for obesity biology.	Body mass index	up to 104,666 European ancestry male individuals, up to 132,115 European ancestry female individuals, 370 African American male individuals, 517 African American female individuals, 512 Hispanic male individuals, 764 Hispanic female individuals	up to 48,274 European ancestry male individuals, up to 39,864 European ancestry female individuals, 2,441 African American or Afro-Caribbean male individuals, 6,314 African American or Afro-Caribbean female individuals, 919 Filipino male individuals, 828 Filipino female individuals, 205 Seychelles male individuals, 287 Seychelles female individuals, 2,964 South Asian ancestry male individuals, 65…	3q27.2	3	186106215	ETV5	ETV5			2119			rs1516725-C	rs1516725		1516725	intron_variant	0	0.87	2e-15	14.698970004336019	(EA, women)	0.047	[0.035-0.058] kg/m2 increase	Affymetrix, Illumina [2550021]	N
ETV5	1e-12	rs1516725	ETV5	1e-12	up to 48,274 European ancestry male individuals, up to 39,864 European ancestry female individuals, 2,441 African American or Afro-Caribbean male individuals, 6,314 African American or Afro-Caribbean female individuals, 919 Filipino male individuals, 828 Filipino female individuals, 205 Seychelles male individuals, 287 Seychelles female individuals, 2,964 South Asian ancestry male individuals, 65…	Body mass index	2016-01-27	25673413	Locke AE	2015-02-12	Nature	www.ncbi.nlm.nih.gov/pubmed/25673413	Genetic studies of body mass index yield new insights for obesity biology.	Body mass index	up to 104,666 European ancestry male individuals, up to 132,115 European ancestry female individuals, 370 African American male individuals, 517 African American female individuals, 512 Hispanic male individuals, 764 Hispanic female individuals	up to 48,274 European ancestry male individuals, up to 39,864 European ancestry female individuals, 2,441 African American or Afro-Caribbean male individuals, 6,314 African American or Afro-Caribbean female individuals, 919 Filipino male individuals, 828 Filipino female individuals, 205 Seychelles male individuals, 287 Seychelles female individuals, 2,964 South Asian ancestry male individuals, 65…	3q27.2	3	186106215	ETV5	ETV5			2119			rs1516725-C	rs1516725		1516725	intron_variant	0	0.873	1e-12	12.0	(EA, men)	0.044	[0.032-0.056] kg/m2 increase	Affymetrix, Illumina [2550021]	N
ETV5	3e-09	rs1516725	ETV5	3e-09	65,332 European ancestry overweight individuals, 22,373 European ancestry class I obese individuals, 5,476 European ancestry class II obese individuals, 1,162 European ancestry class III obese individuals, up to 39,294 European ancestry controls	Obesity	2013-09-12	23563607	Berndt SI	2013-04-07	Nat Genet	www.ncbi.nlm.nih.gov/pubmed/23563607	Genome-wide meta-analysis identifies 11 new loci for anthropometric traits and provides insights into genetic architecture.	Obesity	93,015 European ancestry overweight individuals, 32,858 European ancestry class I obese individuals, 9,889 European ancestry class II obese individuals, 2,896 European ancestry class III obese individuals, up to 65,840 European ancestry controls	65,332 European ancestry overweight individuals, 22,373 European ancestry class I obese individuals, 5,476 European ancestry class II obese individuals, 1,162 European ancestry class III obese individuals, up to 39,294 European ancestry controls	3q27.2	3	186106215	ETV5	ETV5			2119			rs1516725-C	rs1516725		1516725	intron_variant	0	0.86	3e-09	8.522878745280337	(Obesity class II)	1.15	[NR]	Affymetrix, Illumina [~ 2800000] (imputed)	N
[truncated: 295 more rows]

## Sheet: All DAGs from GWAS CENTRAL
db local loci	P_value	dbSNPs	db local loci	P_value	Primary_phenotype	Secondary_phenotype	RepAtt	RepSucc	Secondary_phenotype	Primary_phenotype	Entry#	1st_author	PubmedID	Chip	CaseSamples	ControlSamples	TotalSamples	AnalyzedSNPs	DiscoveryStudyDesign	Addl study design	RepAtt	RepSucc	DataAccess	URL for data access	DatePub	CorrAuth	Primary_phenotype	SNP_id	Table_id	P_value	Secondary_phenotype	Gene(s)	Imputed_assoc?	Pooled?	SNPmaps?	db128SNPID_usedInRetrieval	Chr	Position (Build36.2)	InRefGene	RefGenes <60kb from SNP	ClosestRefGene	DistanceFromClosestRefGene	2ndClosestRefGene	DistanceFrom2ndRefGene	InKnownGene	KnownGenes <60kb from SNP	ClosestKnownGene	DistanceFromClosestKnownGene	2ndClosestKnownGene
[truncated: 389 more rows]
[truncated: 9 more columns]

[truncated: 6 more sheets: All DAGS from DIAGRAM, All DAGs DBSNPS Updates, All DAGs from OMIM, HUGO-All DAGs coding genes  , Validated 184 DAGs by network-, 112 validated DAGs seeds ]
