# Supplementary material for: A type 2 diabetes disease module with a high collective influence for Cdk2 and PTPLAD1 is localized in endosomes
Source: PLoS One. 2018 Oct 9;13(10):e0205180. doi: 10.1371/journal.pone.0205180 (PMC6177195; doi:10.1371/journal.pone.0205180)
Supplement: S9 Table — (XLSX) [file pone.0205180.s014.xlsx]

## Sheet: GPS3.0
Substrates	IREP kinases	Position	Code	Kinase	Peptide	Score	Cutoff	Differential score
ABCA6	InsR	1378	Y	TK/InsR	LREHLEVYAAVKGLR	2.986	1.593	1.393
ABCB1	InsR	117	Y	TK/InsR	DMTRYAYYYSGIGAG	2.889	1.593	1.296
ACO1	InsR	550	Y	TK/InsR/INSR	HPNTRANYLASPPLV	7.426	6.075	1.351
ACSL4	InsR	582	Y	TK/InsR/IGF1R	VKLQAGEYVSLGKVE	5.12	3.619	1.501
ACSS2	InsR	647	Y	TK/InsR/IGF1R	GPIATPDYIQNAPGL	4.88	3.619	1.261
AEBP1	InsR	244	Y	TK/InsR	DQIEREDYEDFEYIR	5.181	1.593	3.588
AEBP1	InsR	428	Y	TK/InsR/INSR	TGATEDDYYDGAWCA	8.778	6.075	2.703
AEBP1	InsR	733	Y	TK/InsR	NLPIPERYLSPDATV	3.75	1.593	2.157
AHSG	InsR	198	Y	TK/InsR	VPLPPSTYVEFTVSG	3.639	1.593	2.046
ALDH3A2	InsR	484	Y	TK/InsR/IGF1R	AVLVKAEYY******	8	3.619	4.381
ALDH3A2	InsR	485	Y	TK/InsR/IGF1R	VLVKAEYY*******	6	3.619	2.381
ALDH3A2	InsR	234	Y	TK/InsR	RRITWGKYMNCGQTC	3.556	1.593	1.963
ALDH3A2	InsR	160	Y	TK/InsR/IGF1R	QYLDQDLYIVINGGV	5.24	3.619	1.621
ALDOB	InsR	364	Y	TK/InsR/IGF1R	LFTACYTY*******	5.8	3.619	2.181
ANKFY1	InsR	20	Y	TK/InsR/IGF1R	LMLLRQEYVKLQKKL	5.72	3.619	2.101
ANXA2	InsR	327	Y	TK/InsR/INSR	QQDTKGDYQKALLYL	7.519	6.075	1.444
AP1M1	InsR	394	Y	TK/InsR/IGF1R	TSGIQVRYLKIIEKS	4.64	3.619	1.021
APLP2	InsR	233	Y	TK/InsR/INSR	EEDEEEDYDVYKSEF	8.315	6.075	2.24
APOA1	InsR	53	Y	TK/InsR/INSR	LKDSGRDYVSQFEGS	7.296	6.075	1.221
APOA1	InsR	216	Y	TK/InsR/IGF1R	GGARLAEYHAKATEH	4.64	3.619	1.021
APOA4	InsR	138	Y	TK/InsR	LQQRLEPYADQLRTQ	2.75	1.593	1.157
APOA4	InsR	34	Y	TK/InsR/IGF1R	VATVMWDYFSQLSNN	4.72	3.619	1.101
APOB	InsR	3908	Y	TK/InsR/INSR	SLKNKADYVETVLDS	8.093	6.075	2.018
APOB	InsR	129	Y	TK/InsR	FAAAMSRYELKLAIP	3.153	1.593	1.56
APOB	InsR	992	Y	TK/InsR/IGF1R	SSTDSASYYPLTGDT	5.12	3.619	1.501
APOB	InsR	2125	Y	TK/InsR/INSR	LPQQANDYLNSFNWE	7.537	6.075	1.462
ARHGAP33	InsR	1286	Y	TK/InsR/IGF1R	SEGQTRSYC******	4.88	3.619	1.261
ATIC	InsR	151	Y	TK/InsR/IGF1R	VVCEPEDYVVVSTEM	4.96	3.619	1.341
ATP11C	InsR	774	Y	TK/InsR/INSR	QDSSSNNYKSIFLQI	7.833	6.075	1.758
ATP1A1	InsR	1023	Y	TK/InsR/IGF1R	WVEKETYY*******	6	3.619	2.381
ATP1A1	InsR	1022	Y	TK/InsR/IGF1R	GWVEKETYY******	5.88	3.619	2.261
ATP6V1A	InsR	464	Y	TK/InsR	YMRALDEYYDKHFTE	3.597	1.593	2.004
ATP6V1E1	InsR	56	Y	TK/InsR/IGF1R	QRLKIMEYYEKKEKQ	5.68	3.619	2.061
ATP7B	InsR	1464	Y	TK/InsR/IGF1R	NGRDEEQYI******	6.44	3.619	2.821
ATP7B	InsR	1464	Y	TK/InsR/INSR	NGRDEEQYI******	8.13	6.075	2.055
ATXN2	InsR	1121	Y	TK/InsR/IGF1R	KETSPSFYFAISTGS	5.16	3.619	1.541
ATXN2	InsR	1121	Y	TK/InsR/IGF1R	KETSPSFYFAISTGS	5.16	3.619	1.541
CCDC173	InsR	456	Y	TK/InsR/IGF1R	AKQAELDYCRLTEAL	5.2	3.619	1.581
CCDC173	InsR	380	Y	TK/InsR/IGF1R	ELKTIAEYRAIVMKN	5.04	3.619	1.421
CCDC18	InsR	54	Y	TK/InsR/INSR	SPSENSDYAPNPSRS	8.463	6.075	2.388
CCDC18	InsR	8	Y	TK/InsR/IGF1R	MESSSSDYYNKDNEE	5.64	3.619	2.021
CCDC18	InsR	8	Y	TK/InsR/INSR	MESSSSDYYNKDNEE	7.981	6.075	1.906
CCDC18	InsR	1121	Y	TK/InsR/INSR	VMKEQEQYIATQYKE	7.315	6.075	1.24
CCDC186	InsR	69	Y	TK/InsR/INSR	RIEAQENYIPDHGGG	8.667	6.075	2.592
CCDC22	InsR	493	Y	TK/InsR	RDVSRLAYTQRILEI	3.167	1.593	1.574
CCDC93	InsR	293	Y	TK/InsR/IGF1R	IKQIVSEYAEKQSEL	5	3.619	1.381
CD74	InsR	238	Y	TK/InsR/INSR	KCDENGNYLPLQCYG	8.574	6.075	2.499
CHD7	InsR	586	Y	TK/InsR/INSR	QLVKSDDYLPSIEQQ	8.87	6.075	2.795
CHD7	InsR	315	Y	TK/InsR/IGF1R	GQYSRYPYSNLNQGL	4.92	3.619	1.301
CHD7	InsR	1420	Y	TK/InsR	RLITRNSYEREMFDK	2.597	1.593	1.004
CHD9	InsR	2287	Y	TK/InsR	WPSARRSYDANTVAS	3.597	1.593	2.004
CHD9	InsR	1926	Y	TK/InsR	ERASRTLYRIELLRK	3.583	1.593	1.99
CHD9	InsR	854	Y	TK/InsR/INSR	KIDQSRDYKNGNQLR	7.407	6.075	1.332
CHD9	InsR	1727	Y	TK/InsR/INSR	AEQRANDYMDGDVED	7.315	6.075	1.24
CLTC	InsR	294	Y	TK/InsR	LETGTCIYMNRISGE	4.806	1.593	3.213
CLTC	InsR	1540	Y	TK/InsR/IGF1R	LYKDAMQYASESKDT	5.84	3.619	2.221
CLTC	InsR	1156	Y	TK/InsR/IGF1R	NWEELVKYLQMARKK	5.56	3.619	1.941
CLTC	InsR	1477	Y	TK/InsR/INSR	LFITEEDYQALRTSI	7.241	6.075	1.166
COL1A1	InsR	1215	Y	TK/InsR	KAHDGGRYYRADDAN	3.833	1.593	2.24
COL24A1	InsR	185	Y	TK/InsR/IGF1R	FVECGKKYFSTETIP	4.64	3.619	1.021
COPE	InsR	304	Y	TK/InsR/IGF1R	FDRLVLQYAPSA***	4.76	3.619	1.141
COPG1	InsR	646	Y	TK/InsR/INSR	LTESETEYVIRCTKH	8.259	6.075	2.184
CPS1	InsR	710	Y	TK/InsR	LHPTSMEYCIIEVNA	4.5	1.593	2.907
CPS1	InsR	732	Y	TK/InsR	LASKATGYPLAFIAA	3.014	1.593	1.421
CPT1A	InsR	705	Y	TK/InsR/IGF1R	DLENNPEYVSSGGGF	6	3.619	2.381
CPT1A	InsR	705	Y	TK/InsR/INSR	DLENNPEYVSSGGGF	7.944	6.075	1.869
CPT1A	InsR	254	Y	TK/InsR/IGF1R	PLMVNSNYYAMDLLY	5	3.619	1.381
CPT1A	InsR	666	Y	TK/InsR/IGF1R	CLYVVSKYLAVESPF	4.92	3.619	1.301
CREBBP	InsR	1460	Y	TK/InsR	ILIGYLEYVKKLGYV	5.389	1.593	3.796
CREBBP	InsR	650	Y	TK/InsR/INSR	SANSRDEYYHLLAEK	7.241	6.075	1.166
CREG2	InsR	282	Y	TK/InsR/IGF1R	SSISREEYFKAVPRK	4.72	3.619	1.101
CTNNB1	InsR	30	Y	TK/InsR	SHWQQQSYLDSGIHS	2.986	1.593	1.393
CUL3	InsR	766	Y	TK/InsR/IGF1R	EDRKVYTYVA*****	5.44	3.619	1.821
CYB5A	InsR	130	Y	TK/InsR/IGF1R	VALMYRLYMAED***	6.24	3.619	2.621
CYP2E1	InsR	245	Y	TK/InsR/IGF1R	NVAEVKEYVSERVKE	5	3.619	1.381
CYP51A1	InsR	227	Y	TK/InsR/IGF1R	NEKVAQLYADLDGGF	6.4	3.619	2.781
DDX43	InsR	199	Y	TK/InsR	PPIKKNFYKESTATS	2.903	1.593	1.31
DLG2	InsR	576	Y	TK/InsR/IGF1R	WVPVSWVY*******	5.2	3.619	1.581
DNAH11	InsR	1686	Y	TK/InsR/INSR	MYSKEKEYVPFQAEC	8.833	6.075	2.758
DNAH11	InsR	537	Y	TK/InsR/INSR	NMEFESDYVAFKSKT	8.778	6.075	2.703
DNAH11	InsR	3068	Y	TK/InsR/INSR	QNERRHNYTTPKSFL	7.204	6.075	1.129
DNAJC13	InsR	24	Y	TK/InsR	KHSWRGKYKRVFSVG	3.694	1.593	2.101
DNAJC13	InsR	2241	Y	TK/InsR/IGF1R	HEAGDLGYQT*****	4.96	3.619	1.341
DNAJC6	InsR	913	Y	TK/InsR/IGF1R	NQGQKPLY*******	6.08	3.619	2.461
DOCK11	InsR	2070	Y	TK/InsR/IGF1R	RGYGSPRYAEV****	6.48	3.619	2.861
DOCK11	InsR	251	Y	TK/InsR/IGF1R	MLDKYSHYLAAETEQ	5.44	3.619	1.821
DOCK11	InsR	460	Y	TK/InsR	IAESQLRYIQQGIFS	2.903	1.593	1.31
DOCK11	InsR	785	Y	TK/InsR/IGF1R	SANLPPGYLNLNDAE	4.92	3.619	1.301
DOCK3	InsR	1568	Y	TK/InsR/IGF1R	EAFFDKDYINKHPGD	5.2	3.619	1.581
DOCK3	InsR	1711	Y	TK/InsR/IGF1R	GDAPEDLYHHMQLAY	5.2	3.619	1.581
DOCK3	InsR	1036	Y	TK/InsR/IGF1R	DFKVWNSYFSLAVLF	4.96	3.619	1.341
DOCK3	InsR	744	Y	TK/InsR/IGF1R	IVQSRILYSRATCGM	4.8	3.619	1.181
DSP	InsR	576	Y	TK/InsR/INSR	KTMRQEDYMKTIADL	8.259	6.075	2.184
DSP	InsR	2159	Y	TK/InsR/IGF1R	GLIDRDLYRSLNDPR	5.44	3.619	1.821
DSP	InsR	1947	Y	TK/InsR	DKLRQRPYGSHRETQ	3.306	1.593	1.713
DSP	InsR	1139	Y	TK/InsR/INSR	FDQQKNDYDQLQKAR	7.704	6.075	1.629
DSP	InsR	895	Y	TK/InsR/INSR	LRNYRDNYQAFCKWL	7.185	6.075	1.11
DST	InsR	1047	Y	TK/InsR/IGF1R	EVNVCKQYYQELLKS	5.6	3.619	1.981
DST	InsR	3328	Y	TK/InsR/INSR	IKSKEGNYYSPNLET	7.833	6.075	1.758
DST	InsR	3884	Y	TK/InsR/INSR	LLEKQGQYLSPEEKE	7.519	6.075	1.444
DST	InsR	5591	Y	TK/InsR/IGF1R	LDFSQVWYIEIQEKS	5	3.619	1.381
DST	InsR	484	Y	TK/InsR	RNECSSVYSKGRILT	2.931	1.593	1.338
DST	InsR	3549	Y	TK/InsR/INSR	VNVQDSEYVKKRLEF	7.389	6.075	1.314
DST	InsR	18	Y	TK/InsR/INSR	LYVEEQEYLQAYEDV	7.148	6.075	1.073
DST	InsR	2583	Y	TK/InsR/INSR	SMQSEESYGDYIYDS	7.13	6.075	1.055
DTL	InsR	628	Y	TK/InsR/IGF1R	PPSPISPYASESCGT	5.24	3.619	1.621
ECE1	InsR	530	Y	TK/InsR	YTAVPDLYFENAMRF	6.444	1.593	4.851
EEA1	InsR	318	Y	TK/InsR/INSR	LLKKEQDYTKLEEKH	8.889	6.075	2.814
EEA1	InsR	318	Y	TK/InsR/IGF1R	LLKKEQDYTKLEEKH	6.32	3.619	2.701
EEA1	InsR	550	Y	TK/InsR/IGF1R	EKEREDLYAKIQAGE	5.04	3.619	1.421
EEA1	InsR	718	Y	TK/InsR/IGF1R	LKEYKEKYLSLEQKT	4.88	3.619	1.261
EHHADH	InsR	493	Y	TK/InsR/IGF1R	NPYYNQAYFLLEEGS	6.88	3.619	3.261
EML6	InsR	1829	Y	TK/InsR/IGF1R	DFSADGKYIQVSTGA	4.64	3.619	1.021
EP300	InsR	1424	Y	TK/InsR	ILIGYLEYVKKLGYT	3.889	1.593	2.296
EPS8	InsR	51	Y	TK/InsR/INSR	LYEQRKNYARDSVSS	7.296	6.075	1.221
ERBB4	InsR	1202	Y	TK/InsR/INSR	PPKAEDEYVNEPLYL	9.463	6.075	3.388
ERBB4	InsR	1262	Y	TK/InsR	HPDYLQEYSTKYFYK	4.736	1.593	3.143
ERBB4	InsR	539	Y	TK/InsR	CIESCNLYDGEFREF	3.778	1.593	2.185
ERBB4	InsR	1188	Y	TK/InsR/IGF1R	QALDNPEYHNASNGP	5.44	3.619	1.821
ERCC6L	InsR	1244	Y	TK/InsR/IGF1R	MLLTLSLYKQLNNN*	5.8	3.619	2.181
EXTL3	InsR	472	Y	TK/InsR	GEQVQLPYQDMLQWN	3.389	1.593	1.796
FAM45A	InsR	216	Y	TK/InsR/IGF1R	DWTILHSYVHLNADE	5.16	3.619	1.541
FBXO41	InsR	834	Y	TK/InsR/IGF1R	VQIGIADYFKEPSSP	5.16	3.619	1.541
FBXO41	InsR	636	Y	TK/InsR/INSR	KKESKEEYARSTRGC	7.37	6.075	1.295
FECH	InsR	293	Y	TK/InsR	KVMERLEYCNPYRLV	5.694	1.593	4.101
FECH	InsR	293	Y	TK/InsR	KVMERLEYCNPYRLV	5.694	1.593	4.101
FETUB	InsR	83	Y	TK/InsR	GGLGSLFYLTLDVLE	3.056	1.593	1.463
FGA	InsR	83	Y	TK/InsR	GGLGSLFYLTLDVLE	3.056	1.593	1.463
FHOD3	InsR	164	Y	TK/InsR/INSR	GAEADQNYQNYILRA	7.907	6.075	1.832
FHOD3	InsR	786	Y	TK/InsR/INSR	QPKTESDYIWDQLMA	7.722	6.075	1.647
FMO5	InsR	532	Y	TK/InsR/IGF1R	FFAIIIAYF******	5.76	3.619	2.141
FN1	InsR	205	Y	TK/InsR	GETWEKPYQGWMMVD	2.708	1.593	1.115
GANAB	InsR	379	Y	TK/InsR/IGF1R	ISDVFRQYASLTGTQ	5.6	3.619	1.981
GAS8	InsR	51	Y	TK/InsR	REREERNYFQLERDK	3.917	1.593	2.324
GAS8	InsR	51	Y	TK/InsR/INSR	REREERNYFQLERDK	7.278	6.075	1.203
GNAI2	InsR	168	Y	TK/InsR/INSR	ERIAQSDYIPTQQDV	7.37	6.075	1.295
GNAI3	InsR	354	Y	TK/InsR/IGF1R	NLKECGLY*******	6.08	3.619	2.461
GNAI3	InsR	167	Y	TK/InsR/INSR	DRISQSNYIPTQQDV	7.537	6.075	1.462
GOLGA2	InsR	396	Y	TK/InsR	LQMERDKYAENLKGE	3.778	1.593	2.185
GOLGA2	InsR	867	Y	TK/InsR/INSR	RHREKEEYISRLAQD	7.944	6.075	1.869
GOLGA2	InsR	615	Y	TK/InsR/INSR	LQQQRDQYLGHLQQY	7.222	6.075	1.147
GOLGA5	InsR	42	Y	TK/InsR/INSR	IYSKNTDYTELHQQN	7.704	6.075	1.629
GOLGA5	InsR	42	Y	TK/InsR/INSR	IYSKNTDYTELHQQN	7.704	6.075	1.629
GOLIM4	InsR	157	Y	TK/InsR/IGF1R	FNDHKQKYLQLQQEK	5.12	3.619	1.501
GOSR2	InsR	210	Y	TK/InsR/IGF1R	VMFLVVQYLT*****	6.92	3.619	3.301
GRB14	InsR	264	Y	TK/InsR/IGF1R	FLRRSGLYFSTKGTS	4.92	3.619	1.301
HBB	InsR	146	Y	TK/InsR/IGF1R	ANALAHKYH******	5.24	3.619	1.621
HCLS1	InsR	481	Y	TK/InsR/IGF1R	FGLFPANYVKLLE**	5.76	3.619	2.141
HCLS1	InsR	378	Y	TK/InsR/INSR	EPEPENDYEDVEEMD	8.074	6.075	1.999
HCLS1	InsR	190	Y	TK/InsR/INSR	KHESQRDYAKGFGGQ	8.037	6.075	1.962
HCLS1	InsR	397	Y	TK/InsR/INSR	EDEPEGDYEEVLEPE	7.241	6.075	1.166
HCLS1	InsR	103	Y	TK/InsR/IGF1R	KSAVGHEYVAEVEKH	4.76	3.619	1.141
HEMGN	InsR	481	Y	TK/InsR/IGF1R	FGLFPANYVKLLE**	5.76	3.619	2.141
HEMGN	InsR	378	Y	TK/InsR/INSR	EPEPENDYEDVEEMD	8.074	6.075	1.999
HEMGN	InsR	190	Y	TK/InsR/INSR	KHESQRDYAKGFGGQ	8.037	6.075	1.962
HEMGN	InsR	397	Y	TK/InsR/INSR	EDEPEGDYEEVLEPE	7.241	6.075	1.166
HEMGN	InsR	103	Y	TK/InsR/IGF1R	KSAVGHEYVAEVEKH	4.76	3.619	1.141
HERC1	InsR	481	Y	TK/InsR/IGF1R	FGLFPANYVKLLE**	5.76	3.619	2.141
HERC1	InsR	378	Y	TK/InsR/INSR	EPEPENDYEDVEEMD	8.074	6.075	1.999
HERC1	InsR	190	Y	TK/InsR/INSR	KHESQRDYAKGFGGQ	8.037	6.075	1.962
HERC1	InsR	397	Y	TK/InsR/INSR	EDEPEGDYEEVLEPE	7.241	6.075	1.166
HERC1	InsR	103	Y	TK/InsR/IGF1R	KSAVGHEYVAEVEKH	4.76	3.619	1.141
HFM1	InsR	1226	Y	TK/InsR/IGF1R	PSISRSEYLNISELP	6.8	3.619	3.181
HFM1	InsR	1226	Y	TK/InsR/IGF1R	PSISRSEYLNISELP	6.8	3.619	3.181
HFM1	InsR	83	Y	TK/InsR/INSR	ITNEDTNYISLTQKF	8.815	6.075	2.74
HFM1	InsR	83	Y	TK/InsR/INSR	ITNEDTNYISLTQKF	8.815	6.075	2.74
HFM1	InsR	1254	Y	TK/InsR	VRQEPSEYQDKEVLN	2.639	1.593	1.046
HFM1	InsR	1254	Y	TK/InsR	VRQEPSEYQDKEVLN	2.639	1.593	1.046
HPR	InsR	56	Y	TK/InsR	FRYQCKNYYRLRTEG	3.889	1.593	2.296
HPX	InsR	254	Y	TK/InsR/IGF1R	STHHGPEYMRCSPHL	5	3.619	1.381
HSD11B1	InsR	20	Y	TK/InsR/IGF1R	GLFMAYYYYSANEEF	7.04	3.619	3.421
HSD11B1	InsR	257	Y	TK/InsR	ALRQEEVYYDSSLWT	3.833	1.593	2.24
HSD11B1	InsR	52	Y	TK/InsR	GIGREMAYHLAKMGA	3.208	1.593	1.615
HSD17B12	InsR	272	Y	TK/InsR	LQSRTNGYLIHALMG	3.181	1.593	1.588
HSD17B4	InsR	733	Y	TK/InsR/IGF1R	LQMILKDYAKL****	8.2	3.619	4.581
HSP90AA1	InsR	197	Y	TK/InsR/INSR	LKEDQTEYLEERRIK	7.796	6.075	1.721
HSP90AA1	InsR	434	Y	TK/InsR/INSR	LAEDKENYKKFYEQF	7.315	6.075	1.24
HSP90B1	InsR	408	Y	TK/InsR/INSR	YGSKKSDYIKLYVRR	8.278	6.075	2.203
HSP90B1	InsR	258	Y	TK/InsR/INSR	LKEEASDYLELDTIK	7.37	6.075	1.295
HSPA5	InsR	127	Y	TK/InsR/IGF1R	VEKKTKPYIQVDIGG	5.4	3.619	1.781
HSPA8	InsR	107	Y	TK/InsR/IGF1R	RPKVQVEYKGETKSF	4.68	3.619	1.061
IGF2R	InsR	2353	Y	TK/InsR/IGF1R	SSNVSYKYSKVNKEE	5.48	3.619	1.861
IGF2R	InsR	1094	Y	TK/InsR	TDLAGNEYDLTGLST	2.75	1.593	1.157
INSR	InsR	1190	Y	TK/InsR	DIYETDYYRKGGKGL	20.167	1.593	18.574
INSR	InsR	1190	Y	TK/InsR	DIYETDYYRKGGKGL	20.167	1.593	18.574
INSR	InsR	1189	Y	TK/InsR	RDIYETDYYRKGGKG	20.111	1.593	18.518
INSR	InsR	1189	Y	TK/InsR	RDIYETDYYRKGGKG	20.111	1.593	18.518
INSR	InsR	1185	Y	TK/InsR	FGMTRDIYETDYYRK	15.056	1.593	13.463
INSR	InsR	1185	Y	TK/InsR	FGMTRDIYETDYYRK	15.056	1.593	13.463
INSR	InsR	992	Y	TK/InsR	DGPLGPLYASSNPEY	8.833	1.593	7.24
INSR	InsR	992	Y	TK/InsR	DGPLGPLYASSNPEY	8.833	1.593	7.24
INSR	InsR	999	Y	TK/InsR	YASSNPEYLSASDVF	8.611	1.593	7.018
INSR	InsR	999	Y	TK/InsR	YASSNPEYLSASDVF	8.611	1.593	7.018
INSR	InsR	1361	Y	TK/InsR	SYEEHIPYTHMNGGK	8.333	1.593	6.74
INSR	InsR	1361	Y	TK/InsR	SYEEHIPYTHMNGGK	8.333	1.593	6.74
INSR	InsR	1190	Y	TK/InsR/IGF1R	DIYETDYYRKGGKGL	8.68	3.619	5.061
INSR	InsR	1190	Y	TK/InsR/IGF1R	DIYETDYYRKGGKGL	8.68	3.619	5.061
INSR	InsR	1011	Y	TK/InsR	DVFPCSVYVPDEWEV	6.639	1.593	5.046
INSR	InsR	1011	Y	TK/InsR	DVFPCSVYVPDEWEV	6.639	1.593	5.046
INSR	InsR	1355	Y	TK/InsR	SLGFKRSYEEHIPYT	6.625	1.593	5.032
INSR	InsR	1355	Y	TK/InsR	SLGFKRSYEEHIPYT	6.625	1.593	5.032
INSR	InsR	1189	Y	TK/InsR/IGF1R	RDIYETDYYRKGGKG	7.4	3.619	3.781
INSR	InsR	1189	Y	TK/InsR/IGF1R	RDIYETDYYRKGGKG	7.4	3.619	3.781
INSR	InsR	992	Y	TK/InsR/IGF1R	DGPLGPLYASSNPEY	7.28	3.619	3.661
INSR	InsR	992	Y	TK/InsR/IGF1R	DGPLGPLYASSNPEY	7.28	3.619	3.661
INSR	InsR	673	Y	TK/InsR	SELFELDYCLKGLKL	3.569	1.593	1.976
INSR	InsR	673	Y	TK/InsR	SELFELDYCLKGLKL	3.569	1.593	1.976
INSR	InsR	999	Y	TK/InsR/IGF1R	YASSNPEYLSASDVF	5.52	3.619	1.901
INSR	InsR	1361	Y	TK/InsR/IGF1R	SYEEHIPYTHMNGGK	5.52	3.619	1.901
INSR	InsR	999	Y	TK/InsR/IGF1R	YASSNPEYLSASDVF	5.52	3.619	1.901
INSR	InsR	1361	Y	TK/InsR/IGF1R	SYEEHIPYTHMNGGK	5.52	3.619	1.901
INSR	InsR	171	Y	TK/InsR/INSR	LDSVEDNYIVLNKDD	7.926	6.075	1.851
INSR	InsR	171	Y	TK/InsR/INSR	LDSVEDNYIVLNKDD	7.926	6.075	1.851
INSR	InsR	999	Y	TK/InsR/INSR	YASSNPEYLSASDVF	7.333	6.075	1.258
INSR	InsR	999	Y	TK/InsR/INSR	YASSNPEYLSASDVF	7.333	6.075	1.258
ITIH3	InsR	319	Y	TK/InsR/INSR	EDMQEEDYLNFILFS	9.259	6.075	3.184
KAT7	InsR	283	Y	TK/InsR/INSR	SKEQKEKYMEHRQTY	7.926	6.075	1.851
KIAA1755	InsR	275	Y	TK/InsR/INSR	SQDFEGDYVALLGFS	8.296	6.075	2.221
KIF3C	InsR	609	Y	TK/InsR/INSR	IQDQHDEYIRVRQDL	7.519	6.075	1.444
KIF3C	InsR	460	Y	TK/InsR/IGF1R	LEKNMENYLQEQKER	4.68	3.619	1.061
KNG1	InsR	636	Y	TK/InsR/IGF1R	TQMKESYYFDLTDGL	5.76	3.619	2.141
KRT6A	InsR	562	Y	TK/InsR/IGF1R	SSSSRKSYKH*****	5	3.619	1.381
KRT76	InsR	361	Y	TK/InsR/IGF1R	IAEVRAQYEEIAQRS	4.92	3.619	1.301
LAMP1	InsR	414	Y	TK/InsR/IGF1R	RKRSHAGYQTI****	5.04	3.619	1.421
LIPA	InsR	398	Y	TK/InsR/IGF1R	IINLMRKYQ******	5.76	3.619	2.141
LMAN2	InsR	356	Y	TK/InsR/IGF1R	QERNKRFY*******	5.32	3.619	1.701
LMAN2	InsR	87	Y	TK/InsR/IGF1R	STMLTSQYVRLTPDE	4.76	3.619	1.141
LONP1	InsR	544	Y	TK/InsR/IGF1R	ARALNREYFRFSVGG	4.8	3.619	1.181
LRP1	InsR	3212	Y	TK/InsR/INSR	WADAREDYIEFASLD	8.556	6.075	2.481
LRRCC1	InsR	337	Y	TK/InsR/INSR	DITSESDYGNRKECN	8.537	6.075	2.462
MAN1A1	InsR	437	Y	TK/InsR	DLEAKKMYFDAVQAI	2.792	1.593	1.199
MAN2A1	InsR	187	Y	TK/InsR	WLKTFNDYFRDKTQY	3.986	1.593	2.393
MAN2A1	InsR	448	Y	TK/InsR/IGF1R	NYQQLFDYMNSQSKF	4.8	3.619	1.181
MANF	InsR	160	Y	TK/InsR/INSR	GCAEKSDYIRKINEL	7.241	6.075	1.166
MED13L	InsR	618	Y	TK/InsR/IGF1R	EVSETALYCGIRPSN	4.64	3.619	1.021
MGAT2	InsR	443	Y	TK/InsR/IGF1R	DHELCKSYRRLQ***	5.76	3.619	2.141
MGST1	InsR	154	Y	TK/InsR/IGF1R	RLLKSKLYL******	6.28	3.619	2.661
MGST2	InsR	134	Y	TK/InsR/IGF1R	ANSFLDEYLDLNIAK	5.68	3.619	2.061
MGST2	InsR	86	Y	TK/InsR	ATCLGLVYIYGRHLY	2.75	1.593	1.157
MICAL3	InsR	1009	Y	TK/InsR/INSR	EEEEEEDYDEEEEES	9.259	6.075	3.184
MICAL3	InsR	1001	Y	TK/InsR/INSR	EEEEEEEYEEEEEED	8.389	6.075	2.314
MICAL3	InsR	361	Y	TK/InsR	LDFAINHYGQPDVAM	3.361	1.593	1.768
MICAL3	InsR	1001	Y	TK/InsR/IGF1R	EEEEEEEYEEEEEED	4.96	3.619	1.341
MRM3	InsR	419	Y	TK/InsR/IGF1R	DLSRDRSYH******	5.12	3.619	1.501
MTHFD1	InsR	307	Y	TK/InsR/IGF1R	PGKWMIQYNNLNLKT	5.04	3.619	1.421
MTHFD1	InsR	52	Y	TK/InsR	NRDDSNLYINVKLKA	2.639	1.593	1.046
NAPA	InsR	151	Y	TK/InsR/INSR	HYEQSADYYKGEESN	7.333	6.075	1.258
NSF	InsR	499	Y	TK/InsR/INSR	FGTNQEDYASYIMNG	8.037	6.075	1.962
NUCB2	InsR	191	Y	TK/InsR/IGF1R	KEHERREYLKTLNEE	4.76	3.619	1.141
PDCL	InsR	16	Y	TK/InsR/IGF1R	LGEKLQYYYSSSEDE	4.68	3.619	1.061
PI4KA	InsR	2102	Y	TK/InsR/IGF1R	YYQNDIPY*******	6.32	3.619	2.701
PI4KA	InsR	1385	Y	TK/InsR/IGF1R	IYSTAFDYFSCPPKF	6.12	3.619	2.501
PI4KA	InsR	1420	Y	TK/InsR	AMFSDKKYLTASQLV	3.042	1.593	1.449
PI4KA	InsR	197	Y	TK/InsR/IGF1R	ISRAFGRYSNMEESL	4.76	3.619	1.141
POLR2A	InsR	1853	Y	TK/InsR/IGF1R	YSPSSPEYTPTSPKY	5.92	3.619	2.301
POLR2A	InsR	1797	Y	TK/InsR/IGF1R	YSPTSPSYSPTSPSY	5.48	3.619	1.861
POLR2A	InsR	1832	Y	TK/InsR/IGF1R	YSPSSPSYSPASPKY	5.4	3.619	1.781
POLR2A	InsR	1839	Y	TK/InsR/IGF1R	YSPASPKYTPTSPSY	5.4	3.619	1.781
POLR2A	InsR	1846	Y	TK/InsR/IGF1R	YTPTSPSYSPSSPEY	5.4	3.619	1.781
POLR2A	InsR	1825	Y	TK/InsR/IGF1R	YTPSSPSYSPSSPSY	5.36	3.619	1.741
POLR2A	InsR	1860	Y	TK/InsR/IGF1R	YTPTSPKYSPTSPKY	5.32	3.619	1.701
POLR2A	InsR	1867	Y	TK/InsR/IGF1R	YSPTSPKYSPTSPKY	5.32	3.619	1.701
POLR2A	InsR	1811	Y	TK/InsR/IGF1R	YSPSSPRYTPQSPTY	5.24	3.619	1.621
POLR2A	InsR	1636	Y	TK/InsR/IGF1R	YSPTSPNYSPTSPSY	5.16	3.619	1.541
POLR2A	InsR	1783	Y	TK/InsR/IGF1R	YTPTSPNYSPTSPSY	5.16	3.619	1.541
POLR2A	InsR	1593	Y	TK/InsR/IGF1R	GGAMSPSYSPTSPAY	5.12	3.619	1.501
POLR2A	InsR	1888	Y	TK/InsR/IGF1R	YSPTTPKYSPTSPTY	5.12	3.619	1.501
POLR2A	InsR	1909	Y	TK/InsR/IGF1R	YTPTSPKYSPTSPTY	5.12	3.619	1.501
POLR2A	InsR	1923	Y	TK/InsR/IGF1R	YSPTSPKYSPTSPTY	5.12	3.619	1.501
POLR2A	InsR	1615	Y	TK/InsR/IGF1R	YTPQSPSYSPTSPSY	5.08	3.619	1.461
POLR2A	InsR	1622	Y	TK/InsR/IGF1R	YSPTSPSYSPTSPSY	5.08	3.619	1.461
POLR2A	InsR	1643	Y	TK/InsR/IGF1R	YSPTSPSYSPTSPSY	5.08	3.619	1.461
POLR2A	InsR	1650	Y	TK/InsR/IGF1R	YSPTSPSYSPTSPSY	5.08	3.619	1.461
POLR2A	InsR	1657	Y	TK/InsR/IGF1R	YSPTSPSYSPTSPSY	5.08	3.619	1.461
POLR2A	InsR	1664	Y	TK/InsR/IGF1R	YSPTSPSYSPTSPSY	5.08	3.619	1.461
POLR2A	InsR	1671	Y	TK/InsR/IGF1R	YSPTSPSYSPTSPSY	5.08	3.619	1.461
POLR2A	InsR	1678	Y	TK/InsR/IGF1R	YSPTSPSYSPTSPSY	5.08	3.619	1.461
POLR2A	InsR	1685	Y	TK/InsR/IGF1R	YSPTSPSYSPTSPSY	5.08	3.619	1.461
POLR2A	InsR	1692	Y	TK/InsR/IGF1R	YSPTSPSYSPTSPSY	5.08	3.619	1.461
POLR2A	InsR	1699	Y	TK/InsR/IGF1R	YSPTSPSYSPTSPSY	5.08	3.619	1.461
POLR2A	InsR	1706	Y	TK/InsR/IGF1R	YSPTSPSYSPTSPSY	5.08	3.619	1.461
POLR2A	InsR	1713	Y	TK/InsR/IGF1R	YSPTSPSYSPTSPSY	5.08	3.619	1.461
POLR2A	InsR	1720	Y	TK/InsR/IGF1R	YSPTSPSYSPTSPSY	5.08	3.619	1.461
POLR2A	InsR	1727	Y	TK/InsR/IGF1R	YSPTSPSYSPTSPSY	5.08	3.619	1.461
POLR2A	InsR	1734	Y	TK/InsR/IGF1R	YSPTSPSYSPTSPSY	5.08	3.619	1.461
POLR2A	InsR	1762	Y	TK/InsR/IGF1R	YTPTSPSYSPTSPSY	5.08	3.619	1.461
POLR2A	InsR	1790	Y	TK/InsR/IGF1R	YSPTSPSYSPTSPSY	5.08	3.619	1.461
POLR2A	InsR	1940	Y	TK/InsR/IGF1R	TSPKGSTYSPTSPGY	5.04	3.619	1.421
POLR2A	InsR	1755	Y	TK/InsR/IGF1R	YSPTSPNYTPTSPSY	5	3.619	1.381
POLR2A	InsR	1895	Y	TK/InsR/IGF1R	YSPTSPTYSPTSPVY	5	3.619	1.381
POLR2A	InsR	1818	Y	TK/InsR/IGF1R	YTPQSPTYTPSSPSY	4.96	3.619	1.341
POLR2A	InsR	1804	Y	TK/InsR/IGF1R	YSPTSPSYSPSSPRY	4.92	3.619	1.301
POLR2A	InsR	1916	Y	TK/InsR/IGF1R	YSPTSPTYSPTSPKY	4.92	3.619	1.301
POLR2A	InsR	1608	Y	TK/InsR/IGF1R	EPRSPGGYTPQSPSY	4.88	3.619	1.261
POLR2A	InsR	1629	Y	TK/InsR/IGF1R	YSPTSPSYSPTSPNY	4.88	3.619	1.261
POLR2A	InsR	1741	Y	TK/InsR/IGF1R	YSPTSPSYSPTSPNY	4.88	3.619	1.261
POLR2A	InsR	1769	Y	TK/InsR/IGF1R	YSPTSPSYSPTSPNY	4.88	3.619	1.261
POLR2A	InsR	1748	Y	TK/InsR/IGF1R	YSPTSPNYSPTSPNY	4.84	3.619	1.221
POLR2A	InsR	1874	Y	TK/InsR/IGF1R	YSPTSPKYSPTSPTY	4.84	3.619	1.221
POLR2A	InsR	859	Y	TK/InsR	VKTAETGYIQRRLIK	2.708	1.593	1.115
POLR2A	InsR	1776	Y	TK/InsR/IGF1R	YSPTSPNYTPTSPNY	4.72	3.619	1.101
POLR2A	InsR	1581	Y	TK/InsR/IGF1R	SPGPSSPYIPSPGGA	4.64	3.619	1.021
PON1	InsR	352	Y	TK/InsR/IGF1R	TVFHKALYCEL****	5.72	3.619	2.101
POR	InsR	573	Y	TK/InsR/INSR	CRRSDEDYLYREELA	8.426	6.075	2.351
PPP1R3G	InsR	351	Y	TK/InsR	GANYTLRYARPADAL	3.472	1.593	1.879
PRDX1	InsR	194	Y	TK/InsR/IGF1R	DVQKSKEYFSKQK**	7.32	3.619	3.701
PRKAA1	InsR	247	Y	TK/InsR	GIFYTPQYLNPSVIS	3.681	1.593	2.088
PRKAA1	InsR	247	Y	TK/InsR	GIFYTPQYLNPSVIS	3.681	1.593	2.088
PRKAA2	InsR	236	Y	TK/InsR	GVFYIPEYLNRSVAT	2.931	1.593	1.338
PTPN6	InsR	536	Y	TK/InsR	QKGQESEYGNITYPP	9.389	1.593	7.796
PTPN6	InsR	78	Y	TK/InsR/IGF1R	TLTELVEYYTQQQGV	4.76	3.619	1.141
PTPRF	InsR	1905	Y	TK/InsR/IGF1R	YLGSFDHYAT*****	6.2	3.619	2.581
PTPRF	InsR	780	Y	TK/InsR/INSR	RPEESEDYETTISGL	8.389	6.075	2.314
PTPRF	InsR	1597	Y	TK/InsR/INSR	MVQTEDQYVFIHEAL	7.611	6.075	1.536
PTPRF	InsR	1589	Y	TK/InsR/INSR	CMRSQRNYMVQTEDQ	7.5	6.075	1.425
PTPRF	InsR	1888	Y	TK/InsR/INSR	MVQTEDQYQLCYRAA	7.204	6.075	1.129
PWWP2B	InsR	563	Y	TK/InsR	NRKKKGMYRKAITEA	3.556	1.593	1.963
RAB3GAP1	InsR	636	Y	TK/InsR/IGF1R	LHNGEPLYIPVTQEP	4.72	3.619	1.101
RAB3GAP1	InsR	636	Y	TK/InsR/IGF1R	LHNGEPLYIPVTQEP	4.72	3.619	1.101
RAB5C	InsR	83	Y	TK/InsR/IGF1R	DTAGQERYHSLAPMY	4.64	3.619	1.021
RAB5C	InsR	83	Y	TK/InsR/IGF1R	DTAGQERYHSLAPMY	4.64	3.619	1.021
RHOA	InsR	156	Y	TK/InsR	NRIGAFGYMECSAKT	4.931	1.593	3.338
ROCK1	InsR	913	Y	TK/InsR/IGF1R	RGLLEEQYFELTQES	5.4	3.619	1.781
ROCK1	InsR	603	Y	TK/InsR/INSR	KSQTDKDYYQLQAIL	7.704	6.075	1.629
ROCK1	InsR	603	Y	TK/InsR/IGF1R	KSQTDKDYYQLQAIL	5.2	3.619	1.581
SDC1	InsR	286	Y	TK/InsR	KKKDEGSYSLEEPKQ	3.292	1.593	1.699
SDC1	InsR	309	Y	TK/InsR/IGF1R	PTKQEEFYA******	5.2	3.619	1.581
SEC22B	InsR	186	Y	TK/InsR/IGF1R	KYRQDAKYLNMHSTY	5.28	3.619	1.661
SEC23A	InsR	98	Y	TK/InsR/IGF1R	RNQFPPSYAGISELN	4.68	3.619	1.061
SEC24C	InsR	1046	Y	TK/InsR/IGF1R	LRAQRSRYMKLTVVK	4.84	3.619	1.221
SEC31A	InsR	912	Y	TK/InsR	NAYPNTPYISSASSY	3.667	1.593	2.074
SLC25A5	InsR	297	Y	TK/InsR/IGF1R	LYDEIKKYT******	5.48	3.619	1.861
SNAP29	InsR	122	Y	TK/InsR/IGF1R	VFGGLVNYFKSKPVE	6.36	3.619	2.741
SNX27	InsR	269	Y	TK/InsR/INSR	LSESDENYNGVSDVE	7.352	6.075	1.277
STAB2	InsR	2519	Y	TK/InsR/IGF1R	ENISNPLYESTTSAP	4.72	3.619	1.101
STAT1	InsR	680	Y	TK/InsR/IGF1R	KDHAFGKYYSRPKEA	4.88	3.619	1.261
STIP1	InsR	296	Y	TK/InsR/INSR	GRENREDYRQIAKAY	7.963	6.075	1.888
STXBP3	InsR	218	Y	TK/InsR/IGF1R	VEKKLEDYYKIDEKS	4.64	3.619	1.021
STYK1	InsR	419	Y	TK/InsR/IGF1R	VESLFYNYSML****	5.56	3.619	1.941
SURF4	InsR	54	Y	TK/InsR/INSR	QWSEQRDYIDTTWNC	7.926	6.075	1.851
TF	InsR	104	Y	TK/InsR	KPVVAEFYGSKEDPQ	3.764	1.593	2.171
TFR2	InsR	681	Y	TK/InsR/INSR	VYSARGDYIRAAEKL	7.296	6.075	1.221
TFRC	InsR	152	Y	TK/InsR	KLLNENSYVPREAGS	3.042	1.593	1.449
TFRC	InsR	683	Y	TK/InsR/IGF1R	DRVMRVEYHFLSPYV	4.92	3.619	1.301
TFRC	InsR	152	Y	TK/InsR/INSR	KLLNENSYVPREAGS	7.259	6.075	1.184
TGFB2	InsR	367	Y	TK/InsR/IGF1R	HSRVLSLYNTINPEA	4.84	3.619	1.221
TGFB2	InsR	98	Y	TK/InsR/INSR	RERSDEEYYAKEVYK	7.093	6.075	1.018
TMED2	InsR	150	Y	TK/InsR/INSR	AVKHEQEYMEVRERI	8.37	6.075	2.295
TMED9	InsR	184	Y	TK/InsR/INSR	QIQKEQNYQRWREER	7.833	6.075	1.758
TMED9	InsR	76	Y	TK/InsR/INSR	YDKQREEYQPATPGL	7.759	6.075	1.684
TMED9	InsR	152	Y	TK/InsR/IGF1R	VGEHANDYAEIAAKD	4.8	3.619	1.181
TOM1L1	InsR	11	Y	TK/InsR	GKSHRDPYATSVGHL	3.417	1.593	1.824
TP53BP2	InsR	791	Y	TK/InsR/IGF1R	PVEIQNPYLHVEPEK	5	3.619	1.381
TP53BP2	InsR	112	Y	TK/InsR/IGF1R	GVKVPGEYRRKENGV	4.8	3.619	1.181
TP53BP2	InsR	1068	Y	TK/InsR/IGF1R	VIYALWDYEPQNDDE	4.68	3.619	1.061
TTN	InsR	11087	Y	TK/InsR/IGF1R	EVPPEEEYVPEEEEF	7.92	3.619	4.301
TTN	InsR	10856	Y	TK/InsR/IGF1R	LVEEEEEYIHEEEEF	7.2	3.619	3.581
TTN	InsR	16230	Y	TK/InsR	TSPERLTYTERTKST	4.944	1.593	3.351
TTN	InsR	10053	Y	TK/InsR/IGF1R	DFEEGQEYYEREEGY	6.48	3.619	2.861
TTN	InsR	10856	Y	TK/InsR/INSR	LVEEEEEYIHEEEEF	8.889	6.075	2.814
TTN	InsR	10436	Y	TK/InsR/IGF1R	EGVSISVYREEEREE	5.88	3.619	2.261
TTN	InsR	11316	Y	TK/InsR/IGF1R	EFHEVEEYFEEGEFH	5.44	3.619	1.821
TTN	InsR	15789	Y	TK/InsR	STLRHCKYSVTKLIE	3.389	1.593	1.796
TTN	InsR	10712	Y	TK/InsR/INSR	RYEEHEEYITEPEKP	7.741	6.075	1.666
TTN	InsR	890	Y	TK/InsR	FADTPDTYKSEAGVE	3.25	1.593	1.657
TTN	InsR	20587	Y	TK/InsR	GLMEDTQYQFRVYAV	3.222	1.593	1.629
TTN	InsR	11087	Y	TK/InsR/INSR	EVPPEEEYVPEEEEF	7.574	6.075	1.499
TTN	InsR	24518	Y	TK/InsR	GLTEDQRYEFRVIAK	3.042	1.593	1.449
TTN	InsR	10672	Y	TK/InsR/INSR	SVQREEEYEEYEEYD	7.426	6.075	1.351
TTN	InsR	9289	Y	TK/InsR/INSR	VTVSEGEYVQLSCHV	7.407	6.075	1.332
TTN	InsR	7362	Y	TK/InsR/INSR	SAEDSGDYICEAHNG	7.389	6.075	1.314
TTN	InsR	20508	Y	TK/InsR	SDASKAAYARDPQYP	2.889	1.593	1.296
TTN	InsR	10028	Y	TK/InsR/INSR	YEEPDEDYEEIKVEA	7.37	6.075	1.295
TTN	InsR	19895	Y	TK/InsR/IGF1R	VTRKDSGYYSLTAEN	4.76	3.619	1.141
TTN	InsR	4165	Y	TK/InsR	DALCAIIYEEIDILT	2.722	1.593	1.129
TTN	InsR	5297	Y	TK/InsR/INSR	GIEDSGEYMCEAQNE	7.185	6.075	1.11
TTN	InsR	10680	Y	TK/InsR/IGF1R	EEYEEYDYKEFEEYE	4.68	3.619	1.061
VPS29	InsR	179	Y	TK/InsR/IGF1R	VKVERIEYKKP****	5.56	3.619	1.941
A1CF	ERBB4	309	Y	TK/EGFR/ERBB4	KPVDKDSYVRYTRGT	4.2	2.065	2.135
ABCA6	ERBB4	464	Y	TK/EGFR/ERBB4	AEHPSDDYFEPVAPE	3.4	2.065	1.335
ACO1	ERBB4	195	Y	TK/EGFR/ERBB4	VVFDQDGYYYPDSLV	3.5	2.065	1.435
ACSL4	ERBB4	59	Y	TK/EGFR/ERBB4	SDKPGSPYRSVTHFD	3.3	2.065	1.235
ACSS2	ERBB4	647	Y	TK/EGFR/ERBB4	GPIATPDYIQNAPGL	4	2.065	1.935
AHSG	ERBB4	198	Y	TK/EGFR/ERBB4	VPLPPSTYVEFTVSG	5.6	2.065	3.535
AK8	ERBB4	460	Y	TK/EGFR/ERBB4	LNGDQDPYTVFEYIE	3.6	2.065	1.535
ANGPTL3	ERBB4	186	Y	TK/EGFR/ERBB4	LQTVEDQYKQLNQQH	4	2.065	1.935
ANTXR1	ERBB4	425	Y	TK/EGFR/ERBB4	VKMPEQEYEFPEPRN	6.3	2.065	4.235
APLP2	ERBB4	475	Y	TK/EGFR/ERBB4	RRMALENYLAALQSD	3.4	2.065	1.335
ARHGAP28	ERBB4	315	Y	TK/EGFR/ERBB4	SEIKKEDYVLTKFNV	3.5	2.065	1.435
ARHGAP33	ERBB4	437	Y	TK/EGFR/ERBB4	QQLPPPHYRTLEYLL	4.3	2.065	2.235
ARHGAP33	ERBB4	1270	Y	TK/EGFR/ERBB4	GAGPPPPYPTPSWSL	4	2.065	1.935
ARHGAP33	ERBB4	1169	Y	TK/EGFR/ERBB4	PTPPEPLYVNLALGP	3.2	2.065	1.135
ASB6	ERBB4	41	Y	TK/EGFR/ERBB4	ESLDRPSYVASEESR	3.4	2.065	1.335
ASGR1	ERBB4	5	Y	TK/EGFR/ERBB4	***MTKEYQDLQHLD	3.6	2.065	1.535
ASGR2	ERBB4	5	Y	TK/EGFR/ERBB4	***MTKEYQDLQHLD	3.6	2.065	1.535
CACNA1A	ERBB4	1221	Y	TK/EGFR/ERBB4	GPKPMPPYSSMFILS	9.6	2.065	7.535
CACNA1A	ERBB4	2229	Y	TK/EGFR/ERBB4	PPPDKDRYAQERPDH	4.4	2.065	2.335
CACNA1A	ERBB4	1483	Y	TK/EGFR/ERBB4	NQGPSPGYRMEMSIF	3.3	2.065	1.235
CCDC22	ERBB4	559	Y	TK/EGFR/ERBB4	AVRKAYKYLAALHEN	3.5	2.065	1.435
CCDC93	ERBB4	595	Y	TK/EGFR/ERBB4	RDQLNDQYLELLEKQ	5.3	2.065	3.235
CEP164	ERBB4	1314	Y	TK/EGFR/ERBB4	KSTPTPTYYGSLARF	3.6	2.065	1.535
CFAP57	ERBB4	71	Y	TK/EGFR/ERBB4	SISPNRRYLAISETV	4	2.065	1.935
CHD7	ERBB4	586	Y	TK/EGFR/ERBB4	QLVKSDDYLPSIEQQ	3.5	2.065	1.435
CHD9	ERBB4	1737	Y	TK/EGFR/ERBB4	GDVEDPEYKPAPAIF	5.5	2.065	3.435
CHD9	ERBB4	1616	Y	TK/EGFR/ERBB4	QLLQDEGYKKHIKHH	4	2.065	1.935
COL24A1	ERBB4	730	Y	TK/EGFR/ERBB4	GELGEPGYPGDKGAV	4	2.065	1.935
COPA	ERBB4	73	Y	TK/EGFR/ERBB4	FVSGGDDYKIKVWNY	3.2	2.065	1.135
COPG1	ERBB4	747	Y	TK/EGFR/ERBB4	GETDDEGYEDEYVLE	3.6	2.065	1.535
CPT1A	ERBB4	439	Y	TK/EGFR/ERBB4	PDTSMDSYAKSLLHG	4.6	2.065	2.535
CREBBP	ERBB4	2189	Y	TK/EGFR/ERBB4	MASMNPQYREMLRRQ	3.7	2.065	1.635
CTNNA2	ERBB4	647	Y	TK/EGFR/ERBB4	SDFEQEDYDVRSRTS	3.1	2.065	1.035
DHRS1	ERBB4	275	Y	TK/EGFR/ERBB4	DGRPVQDYLSLSSVL	3.4	2.065	1.335
DLG2	ERBB4	402	Y	TK/EGFR/ERBB4	IMWDPDRYGTTVPYT	3.4	2.065	1.335
DOCK3	ERBB4	1978	Y	TK/EGFR/ERBB4	PALPPKPYHPRLPAL	5	2.065	2.935
DOCK3	ERBB4	1711	Y	TK/EGFR/ERBB4	GDAPEDLYHHMQLAY	4.7	2.065	2.635
DST	ERBB4	7252	Y	TK/EGFR/ERBB4	FDRDGDGYIDYYEFV	6.4	2.065	4.335
DST	ERBB4	2402	Y	TK/EGFR/ERBB4	TDSDDDFYDTPLFED	5.4	2.065	3.335
DST	ERBB4	2771	Y	TK/EGFR/ERBB4	SVKGKDEYFKNMTPK	3.5	2.065	1.435
DST	ERBB4	4811	Y	TK/EGFR/ERBB4	SALVKEEYLKAELSR	3.4	2.065	1.335
DST	ERBB4	10	Y	TK/EGFR/ERBB4	GYLSPAAYLYVEEQE	3.3	2.065	1.235
DST	ERBB4	5809	Y	TK/EGFR/ERBB4	VAEDNERYRLVSDTI	3.1	2.065	1.035
EHHADH	ERBB4	697	Y	TK/EGFR/ERBB4	PQLEPSDYLKKLASQ	4.3	2.065	2.235
EHHADH	ERBB4	4	Y	TK/EGFR/ERBB4	****MAEYTRLHNAL	4.1	2.065	2.035
ERBB4	ERBB4	1162	Y	TK/EGFR/ERBB4	RDKPKQEYLNPVEEN	12.6	2.065	10.535
ERBB4	ERBB4	1188	Y	TK/EGFR/ERBB4	QALDNPEYHNASNGP	12.6	2.065	10.535
ERBB4	ERBB4	1150	Y	TK/EGFR/ERBB4	GELDEEGYMTPMRDK	12	2.065	9.935
ERBB4	ERBB4	1258	Y	TK/EGFR/ERBB4	STLQHPDYLQEYSTK	11.6	2.065	9.535
ERBB4	ERBB4	1242	Y	TK/EGFR/ERBB4	KAFDNPDYWNHSLPP	10.9	2.065	8.835
ERBB4	ERBB4	1035	Y	TK/EGFR/ERBB4	FNIPPPIYTSRARID	10.6	2.065	8.535
ERBB4	ERBB4	1056	Y	TK/EGFR/ERBB4	GHSPPPAYTPMSGNQ	10.6	2.065	8.535
ERBB4	ERBB4	1202	Y	TK/EGFR/ERBB4	PPKAEDEYVNEPLYL	10.5	2.065	8.435
ERBB4	ERBB4	1284	Y	TK/EGFR/ERBB4	IVAENPEYLSEFSLK	10.3	2.065	8.235
ERBB4	ERBB4	875	Y	TK/EGFR/ERBB4	LEGDEKEYNADGGKM	10	2.065	7.935
ERBB4	ERBB4	1301	Y	TK/EGFR/ERBB4	TVLPPPPYRHRNTVV	6.4	2.065	4.335
EXTL3	ERBB4	828	Y	TK/EGFR/ERBB4	IRDMVDEYINCEDIA	3.1	2.065	1.035
FCGR2B	ERBB4	111	Y	TK/EGFR/ERBB4	NNNDSGEYTCQTGQT	3.1	2.065	1.035
FHOD3	ERBB4	786	Y	TK/EGFR/ERBB4	QPKTESDYIWDQLMA	4.3	2.065	2.235
FKBP15	ERBB4	605	Y	TK/EGFR/ERBB4	LIERNQRYVEQSNLM	3.1	2.065	1.035
FKBP3	ERBB4	111	Y	TK/EGFR/ERBB4	LDEGPPKYTKSVLKK	3.3	2.065	1.235
FLNA	ERBB4	2400	Y	TK/EGFR/ERBB4	IPRENGVYLIDVKFN	3.9	2.065	1.835
GBF1	ERBB4	7	Y	TK/EGFR/ERBB4	*MVDKNIYIIQGEIN	4.3	2.065	2.235
GBP1	ERBB4	201	Y	TK/EGFR/ERBB4	QPLTPDEYLTYSLKL	4.3	2.065	2.235
GLDN	ERBB4	201	Y	TK/EGFR/ERBB4	QPLTPDEYLTYSLKL	4.3	2.065	2.235
GLG1	ERBB4	823	Y	TK/EGFR/ERBB4	IRLEPDLYEACKSDI	3.3	2.065	1.235
GOLGA2	ERBB4	867	Y	TK/EGFR/ERBB4	RHREKEEYISRLAQD	3.5	2.065	1.435
HCLS1	ERBB4	397	Y	TK/EGFR/ERBB4	EDEPEGDYEEVLEPE	5.4	2.065	3.335
HEMGN	ERBB4	397	Y	TK/EGFR/ERBB4	EDEPEGDYEEVLEPE	5.4	2.065	3.335
HERC1	ERBB4	397	Y	TK/EGFR/ERBB4	EDEPEGDYEEVLEPE	5.4	2.065	3.335
HFM1	ERBB4	99	Y	TK/EGFR/ERBB4	FAFPSDKYEQDDLNL	3.4	2.065	1.335
HFM1	ERBB4	99	Y	TK/EGFR/ERBB4	FAFPSDKYEQDDLNL	3.4	2.065	1.335
HPR	ERBB4	44	Y	TK/EGFR/ERBB4	PPEIANGYVEHLFRY	3.4	2.065	1.335
HPX	ERBB4	227	Y	TK/EGFR/ERBB4	YPRDVRDYFMPCPGR	4.1	2.065	2.035
HSP90B1	ERBB4	355	Y	TK/EGFR/ERBB4	KEVEEDEYKAFYKSF	5.7	2.065	3.635
HSP90B1	ERBB4	480	Y	TK/EGFR/ERBB4	KKIADDKYNDTFWKE	4.2	2.065	2.135
HSP90B1	ERBB4	539	Y	TK/EGFR/ERBB4	KEKQDKIYFMAGSSR	3.1	2.065	1.035
IGF2R	ERBB4	1691	Y	TK/EGFR/ERBB4	SDTNPDFYINICQPL	6.1	2.065	4.035
INSR	ERBB4	999	Y	TK/EGFR/ERBB4	YASSNPEYLSASDVF	5.7	2.065	3.635
INSR	ERBB4	999	Y	TK/EGFR/ERBB4	YASSNPEYLSASDVF	5.7	2.065	3.635
ITGA4	ERBB4	534	Y	TK/EGFR/ERBB4	AESPPRFYFSSNGTS	3.2	2.065	1.135
ITPR1	ERBB4	1948	Y	TK/EGFR/ERBB4	EADPDDHYQPGEGTQ	4.3	2.065	2.235
JUP	ERBB4	729	Y	TK/EGFR/ERBB4	GDYPIDTYSDGLRPP	3.9	2.065	1.835
KIAA1755	ERBB4	141	Y	TK/EGFR/ERBB4	KPVPEPAYPILFTQE	4.7	2.065	2.635
KIF3C	ERBB4	609	Y	TK/EGFR/ERBB4	IQDQHDEYIRVRQDL	3.7	2.065	1.635
KIF3C	ERBB4	704	Y	TK/EGFR/ERBB4	AMGSHPRYRAENIMF	3.5	2.065	1.435
LAMTOR1	ERBB4	81	Y	TK/EGFR/ERBB4	QGMEQHEYMDRARQY	4.4	2.065	2.335
LONP1	ERBB4	330	Y	TK/EGFR/ERBB4	RVVDNPIYLSDMGAA	6.1	2.065	4.035
LRP1	ERBB4	483	Y	TK/EGFR/ERBB4	HACENDQYGKPGGCS	5.9	2.065	3.835
MARF1	ERBB4	995	Y	TK/EGFR/ERBB4	HEFDPDSYKIPFVIL	3.2	2.065	1.135
MED13L	ERBB4	1012	Y	TK/EGFR/ERBB4	GSLADPDYLNTPQMN	5.9	2.065	3.835
MED13L	ERBB4	998	Y	TK/EGFR/ERBB4	ATFIRDGYNNVPSVG	3.8	2.065	1.735
MGAT2	ERBB4	263	Y	TK/EGFR/ERBB4	LFLEEDHYLAPDFYH	3.2	2.065	1.135
MYL12B	ERBB4	69	Y	TK/EGFR/ERBB4	GKNPTDAYLDAMMNE	3.9	2.065	1.835
NAPG	ERBB4	307	Y	TK/EGFR/ERBB4	ADEEEDEYSGGLC**	4	2.065	1.935
NPY5R	ERBB4	8	Y	TK/EGFR/ERBB4	MDLELDEYYNKTLAT	8.4	2.065	6.335
NUCB2	ERBB4	57	Y	TK/EGFR/ERBB4	TGLYYDEYLKQVIDV	3.4	2.065	1.335
PI4KA	ERBB4	1296	Y	TK/EGFR/ERBB4	PPEVTPHYIWIDFLV	3.4	2.065	1.335
PI4KA	ERBB4	178	Y	TK/EGFR/ERBB4	LEIQDKEYLCKYAIP	3.3	2.065	1.235
PTPRF	ERBB4	1110	Y	TK/EGFR/ERBB4	KPLPASAYIEDGRFD	4.1	2.065	2.035
PTPRF	ERBB4	1777	Y	TK/EGFR/ERBB4	AEYNMPQYILREFKV	3.5	2.065	1.435
RAB11B	ERBB4	8	Y	TK/EGFR/ERBB4	MGTRDDEYDYLFKVV	6.6	2.065	4.535
RAP1A	ERBB4	4	Y	TK/EGFR/ERBB4	****MREYKLVVLGS	3.7	2.065	1.635
ROCK1	ERBB4	973	Y	TK/EGFR/ERBB4	MKKAEEEYKLEKEEE	4.7	2.065	2.635
SCAMP3	ERBB4	53	Y	TK/EGFR/ERBB4	TREPPPAYEPPAPAP	3.2	2.065	1.135
SNAP29	ERBB4	44	Y	TK/EGFR/ERBB4	APADRQQYLRQEVLR	3.9	2.065	1.835
STAB2	ERBB4	2519	Y	TK/EGFR/ERBB4	ENISNPLYESTTSAP	3.3	2.065	1.235
STIP1	ERBB4	236	Y	TK/EGFR/ERBB4	KELGNDAYKKKDFDT	4.5	2.065	2.435
STXBP3	ERBB4	269	Y	TK/EGFR/ERBB4	LPIENDTYKYKTDGK	4.6	2.065	2.535
TMED9	ERBB4	76	Y	TK/EGFR/ERBB4	YDKQREEYQPATPGL	3.6	2.065	1.535
TOM1L1	ERBB4	441	Y	TK/EGFR/ERBB4	SDLQPPNYYEVMEFD	4.2	2.065	2.135
TP53BP2	ERBB4	874	Y	TK/EGFR/ERBB4	PPYPPPPYPSGEPEG	3.8	2.065	1.735
TTN	ERBB4	33003	Y	TK/EGFR/ERBB4	RRTPSPDYDFYYRPR	5.7	2.065	3.635
TTN	ERBB4	20514	Y	TK/EGFR/ERBB4	AYARDPQYPPGPPAF	5.2	2.065	3.135
TTN	ERBB4	13908	Y	TK/EGFR/ERBB4	KPRDQGEYRFIAKDK	5.1	2.065	3.035
TTN	ERBB4	14780	Y	TK/EGFR/ERBB4	KLIPNKEYIFRVAAE	4.9	2.065	2.835
TTN	ERBB4	3110	Y	TK/EGFR/ERBB4	IKIQKEKYVHRLLIP	4.5	2.065	2.435
TTN	ERBB4	10028	Y	TK/EGFR/ERBB4	YEEPDEDYEEIKVEA	4.1	2.065	2.035
TTN	ERBB4	12946	Y	TK/EGFR/ERBB4	TVLEGDPYFTGKLQD	3.9	2.065	1.835
TTN	ERBB4	28891	Y	TK/EGFR/ERBB4	IVEFGPEYFDGLIIK	3.9	2.065	1.835
TTN	ERBB4	33029	Y	TK/EGFR/ERBB4	LLLPIDDYLAMKRTE	3.9	2.065	1.835
TTN	ERBB4	33716	Y	TK/EGFR/ERBB4	TESDQGEYVCEISGE	3.4	2.065	1.335
TTN	ERBB4	7052	Y	TK/EGFR/ERBB4	KLRPTPEYRTYFTNN	3.2	2.065	1.135
TTN	ERBB4	12591	Y	TK/EGFR/ERBB4	KVLEADPYFTVKLHD	3.2	2.065	1.135
TTN	ERBB4	12634	Y	TK/EGFR/ERBB4	EIVPSPKYSIKADGL	3.2	2.065	1.135
TTN	ERBB4	30267	Y	TK/EGFR/ERBB4	ISCREPSYTPGPPSA	3.2	2.065	1.135
TTN	ERBB4	20919	Y	TK/EGFR/ERBB4	KGLPDLCYLAKENSN	3.1	2.065	1.035
TTN	ERBB4	23476	Y	TK/EGFR/ERBB4	RISMDPKYKDTIVVH	3.1	2.065	1.035
VTN	ERBB4	75	Y	TK/EGFR/ERBB4	FTMPEDEYTVYDDGE	9	2.065	6.935
VTN	ERBB4	265	Y	TK/EGFR/ERBB4	LALPAHSYSGRERVY	4	2.065	1.935
ABCA3	CIT	803	T	AGC/DMPK/CRIK/CIT	FILPRESTHRFEGLF	9.5	5.617	3.883
ABCA6	CIT	249	S	AGC/DMPK/CRIK/CIT	VTKERKKSKNLMKMM	7	5.617	1.383
ABCB1	CIT	33	T	AGC/DMPK/CRIK/CIT	DKKEKKPTVSVFSMF	13.5	5.617	7.883
ABCB1	CIT	752	S	AGC/DMPK/CRIK/CIT	PETKRQNSNLFSLLF	12	5.617	6.383
ACSL4	CIT	268	T	AGC/DMPK/CRIK/CIT	GIPPSRPTPSDMAIV	8.5	5.617	2.883
ACSL5	CIT	280	S	AGC/DMPK/CRIK/CIT	ITHQNIVSNAAAFLK	7.5	5.617	1.883
ACTB	CIT	120	T	AGC/DMPK/CRIK/CIT	KANREKMTQIMFETF	7	5.617	1.383
ADAMTS5	CIT	440	S	AGC/DMPK/CRIK/CIT	TEDKRLMSSILTSID	8.5	5.617	2.883
ADAMTS5	CIT	856	T	AGC/DMPK/CRIK/CIT	FFVPKKSTPKVNSVT	8	5.617	2.383
ADAMTS5	CIT	756	T	AGC/DMPK/CRIK/CIT	VRIPEGATHIKVRQF	7	5.617	1.383
ADAMTSL3	CIT	1090	S	AGC/DMPK/CRIK/CIT	AVKQGAYSMDTAQFD	9	5.617	3.383
AEBP1	CIT	857	T	AGC/DMPK/CRIK/CIT	KWNPRTGTINDFSYL	9.5	5.617	3.883
AHSG	CIT	74	S	AGC/DMPK/CRIK/CIT	KVWPQQPSGELFEIE	8.5	5.617	2.883
ANKFY1	CIT	457	T	AGC/DMPK/CRIK/CIT	TDAPDTATGNCLLQR	8	5.617	2.383
ANTXR1	CIT	143	S	AGC/DMPK/CRIK/CIT	RQGYRTASVIIALTD	9	5.617	3.383
AP1B1	CIT	879	S	AGC/DMPK/CRIK/CIT	AASSKLQSSNIFTVA	8	5.617	2.383
AP1B1	CIT	880	S	AGC/DMPK/CRIK/CIT	ASSKLQSSNIFTVAK	8	5.617	2.383
AP1G1	CIT	740	S	AGC/DMPK/CRIK/CIT	ITIQASNSTELDMTD	7	5.617	1.383
AP1M1	CIT	387	T	AGC/DMPK/CRIK/CIT	FEIPYFTTSGIQVRY	7	5.617	1.383
AP2M1	CIT	280	T	AGC/DMPK/CRIK/CIT	ELMRYRTTKDIILPF	7	5.617	1.383
APOB	CIT	3832	S	AGC/DMPK/CRIK/CIT	FTLPKSVSDGIAALD	12.5	5.617	6.883
APOB	CIT	2053	T	AGC/DMPK/CRIK/CIT	VEKPQEFTIVAFVKY	9	5.617	3.383
APOB	CIT	3086	S	AGC/DMPK/CRIK/CIT	SPSAQQASWQVSARF	9	5.617	3.383
APOB	CIT	2646	S	AGC/DMPK/CRIK/CIT	IKIPSRFSTPEFTIL	7.5	5.617	1.883
APOB	CIT	4135	S	AGC/DMPK/CRIK/CIT	VRFQKAASGTTGTYQ	7.5	5.617	1.883
APOB	CIT	1583	T	AGC/DMPK/CRIK/CIT	GKYKNFATSNKMDMT	7	5.617	1.383
APOB	CIT	3456	S	AGC/DMPK/CRIK/CIT	KSKPTVSSSMEFKYD	7	5.617	1.383
APOC	CIT	27	T	AGC/DMPK/CRIK/CIT	GPAPAQGTPDVSSAL	7	5.617	1.383
ARHGAP28	CIT	729	S	AGC/DMPK/CRIK/CIT	VIKPQQSS*******	9.5	5.617	3.883
ATL2	CIT	24	S	AGC/DMPK/CRIK/CIT	LWRRRRTSDPSAAVN	7.5	5.617	1.883
ATP11C	CIT	337	T	AGC/DMPK/CRIK/CIT	KTQKERETLKVLKMF	11	5.617	5.383
ATP11C	CIT	771	S	AGC/DMPK/CRIK/CIT	NSSQDSSSNNYKSIF	10.5	5.617	4.883
ATP11C	CIT	50	S	AGC/DMPK/CRIK/CIT	FCDNRIVSSKYTLWN	7	5.617	1.383
ATP1A1	CIT	154	S	AGC/DMPK/CRIK/CIT	SYYQEAKSSKIMESF	7	5.617	1.383
ATP5A1	CIT	545	T	AGC/DMPK/CRIK/CIT	AKLKEIVTNFLAGFE	7.5	5.617	1.883
ATP5B	CIT	263	S	AGC/DMPK/CRIK/CIT	INLKDATSKVALVYG	8	5.617	2.383
ATP5B	CIT	465	S	AGC/DMPK/CRIK/CIT	RKIQRFLSQPFQVAE	7.5	5.617	1.883
ATP5B	CIT	262	T	AGC/DMPK/CRIK/CIT	VINLKDATSKVALVY	7	5.617	1.383
ATP6V1A	CIT	542	S	AGC/DMPK/CRIK/CIT	YKTVGMLSNMIAFYD	9	5.617	3.383
ATP7B	CIT	602	S	AGC/DMPK/CRIK/CIT	ASVALATSKALVKFD	10.5	5.617	4.883
ATP7B	CIT	59	T	AGC/DMPK/CRIK/CIT	GPSSQVATSTVRILG	7	5.617	1.383
ATXN2	CIT	529	T	AGC/DMPK/CRIK/CIT	GSMPSRSTSHTSDFN	8	5.617	2.383
ATXN2	CIT	529	T	AGC/DMPK/CRIK/CIT	GSMPSRSTSHTSDFN	8	5.617	2.383
CACNA1A	CIT	2033	T	AGC/DMPK/CRIK/CIT	KESPSWVTQRAQEMF	8	5.617	2.383
CCDC17	CIT	574	T	AGC/DMPK/CRIK/CIT	YPPPVSSTSSLEASF	11	5.617	5.383
CCDC93	CIT	515	T	AGC/DMPK/CRIK/CIT	ISAVHKETKQFFTLY	7	5.617	1.383
CEP164	CIT	1276	S	AGC/DMPK/CRIK/CIT	RQISSQLSSVLSILD	7	5.617	1.383
CEP164	CIT	1346	S	AGC/DMPK/CRIK/CIT	GQGPRLPSSVAQTVD	7	5.617	1.383
CERS2	CIT	233	T	AGC/DMPK/CRIK/CIT	ANYIRAGTLIMALHD	8	5.617	2.383
CERS2	CIT	83	T	AGC/DMPK/CRIK/CIT	LRAPPNATLEHFYLT	7	5.617	1.383
CHD7	CIT	1055	T	AGC/DMPK/CRIK/CIT	GSQASRRTIQLYEMY	8.5	5.617	2.883
CHD7	CIT	1979	S	AGC/DMPK/CRIK/CIT	ADFYRVVSTFGVIFD	8.5	5.617	2.883
CHD7	CIT	2455	T	AGC/DMPK/CRIK/CIT	SREATSSTSNFSSLS	8	5.617	2.383
CHD7	CIT	2052	S	AGC/DMPK/CRIK/CIT	PITEERASRTLYRIE	7.5	5.617	1.883
CHD7	CIT	2452	T	AGC/DMPK/CRIK/CIT	SKASREATSSTSNFS	7.5	5.617	1.883
CHD7	CIT	2861	T	AGC/DMPK/CRIK/CIT	NKDSEKSTDAVSAAD	7	5.617	1.383
CHD9	CIT	842	S	AGC/DMPK/CRIK/CIT	RRLDRPPSNIWKKID	10.5	5.617	4.883
CHD9	CIT	1851	S	AGC/DMPK/CRIK/CIT	ADFYRVVSTFGVVFD	8.5	5.617	2.883
CHD9	CIT	2209	T	AGC/DMPK/CRIK/CIT	EAQKRESTTHMKAYD	8.5	5.617	2.883
CHD9	CIT	1922	S	AGC/DMPK/CRIK/CIT	PITEERASRTLYRIE	7.5	5.617	1.883
CHMP2B	CIT	193	T	AGC/DMPK/CRIK/CIT	RSLPSASTSKATISD	7.5	5.617	1.883
CIT	CIT	119	T	AGC/DMPK/CRIK/CIT	QVVREKATGDIYAMK	12	5.617	6.383
CIT	CIT	480	S	AGC/DMPK/CRIK/CIT	TRLHRRVSEVEAVLS	7	5.617	1.383
CLCN2	CIT	267	S	AGC/DMPK/CRIK/CIT	LFSIEVTSTFFAVRN	7	5.617	1.383
CLINT1	CIT	418	S	AGC/DMPK/CRIK/CIT	LGPPPAASNSSDLFD	11	5.617	5.383
CLTC	CIT	312	T	AGC/DMPK/CRIK/CIT	VTAPHEATAGIIGVN	9	5.617	3.383
CLTC	CIT	695	T	AGC/DMPK/CRIK/CIT	KYHEQLSTQSLIELF	8.5	5.617	2.883
CLTC	CIT	136	S	AGC/DMPK/CRIK/CIT	HWSMEGESQPVKMFD	8	5.617	2.383
CLTC	CIT	875	T	AGC/DMPK/CRIK/CIT	EGCEEPATHNALAKI	8	5.617	2.383
CLU	CIT	185	S	AGC/DMPK/CRIK/CIT	DHFSRASSIIDELFQ	9	5.617	3.383
CLU	CIT	403	T	AGC/DMPK/CRIK/CIT	SDVPSGVTEVVVKLF	8.5	5.617	2.883
CLU	CIT	184	S	AGC/DMPK/CRIK/CIT	QDHFSRASSIIDELF	7	5.617	1.383
COL12A1	CIT	219	T	AGC/DMPK/CRIK/CIT	FVSSPSITKSVFSKF	9	5.617	3.383
COL12A1	CIT	260	T	AGC/DMPK/CRIK/CIT	ALMGQNVTLECFALG	7	5.617	1.383
COL12A1	CIT	523	T	AGC/DMPK/CRIK/CIT	ITVGENATMQCAASF	7	5.617	1.383
COL28A1	CIT	58	S	AGC/DMPK/CRIK/CIT	FIVDSSESSKIALFD	10	5.617	4.383
COL28A1	CIT	58	S	AGC/DMPK/CRIK/CIT	FIVDSSESSKIALFD	10	5.617	4.383
COL28A1	CIT	58	S	AGC/DMPK/CRIK/CIT	FIVDSSESSKIALFD	10	5.617	4.383
COMMD2	CIT	21	S	AGC/DMPK/CRIK/CIT	AFLPQVDSAVVAEFG	7.5	5.617	1.883
COPB1	CIT	951	T	AGC/DMPK/CRIK/CIT	INLSQKKTSI*****	7.5	5.617	1.883
COPG1	CIT	67	T	AGC/DMPK/CRIK/CIT	HLGTTEATEAFFAMT	8.5	5.617	2.883
COPG1	CIT	186	S	AGC/DMPK/CRIK/CIT	NEAQEAASSDNIMVQ	7.5	5.617	1.883
CPS1	CIT	1332	T	AGC/DMPK/CRIK/CIT	LRCEMASTGEVACFG	7.5	5.617	1.883
CPT1A	CIT	759	T	AGC/DMPK/CRIK/CIT	RHLKEAMTDIITLFG	8	5.617	2.383
CREBBP	CIT	1172	S	AGC/DMPK/CRIK/CIT	WLYNRKTSRVYKFCS	8.5	5.617	2.883
CREBBP	CIT	235	S	AGC/DMPK/CRIK/CIT	TPAMQGASSSVLAET	7.5	5.617	1.883
CREBBP	CIT	1171	T	AGC/DMPK/CRIK/CIT	AWLYNRKTSRVYKFC	7	5.617	1.383
CREBBP	CIT	1426	T	AGC/DMPK/CRIK/CIT	SDCPPPNTRRVYISY	7	5.617	1.383
CTNNA1	CIT	739	T	AGC/DMPK/CRIK/CIT	GKGPLKNTSDVISAA	8.5	5.617	2.883
CTNNA2	CIT	6	S	AGC/DMPK/CRIK/CIT	**MTSATSPIILKWD	8.5	5.617	2.883
CTNNA2	CIT	738	T	AGC/DMPK/CRIK/CIT	GKGPLKNTSDVINAA	7	5.617	1.383
CTNNB1	CIT	771	S	AGC/DMPK/CRIK/CIT	DGLPPGDSNQLAWFD	9.5	5.617	3.883
CTNNB1	CIT	196	S	AGC/DMPK/CRIK/CIT	MRSPQMVSAIVRTMQ	7	5.617	1.383
CYCS	CIT	103	T	AGC/DMPK/CRIK/CIT	IAYLKKATNE*****	7	5.617	1.383
CYP51A1	CIT	319	T	AGC/DMPK/CRIK/CIT	GQHTSSTTSAWMGFF	7	5.617	1.383
DDX43	CIT	423	T	AGC/DMPK/CRIK/CIT	DVRPDRQTVMTSATW	7	5.617	1.383
DDX55	CIT	400	T	AGC/DMPK/CRIK/CIT	EMKPQRNTADLLPKL	10.5	5.617	4.883
DLG2	CIT	6	T	AGC/DMPK/CRIK/CIT	**MPVAATNSETAMQ	9	5.617	3.383
DNAH11	CIT	1186	T	AGC/DMPK/CRIK/CIT	VRSRQRATDELFEPL	10.5	5.617	4.883
DNAH11	CIT	1650	T	AGC/DMPK/CRIK/CIT	GAQPKQVTCHLAKLF	10	5.617	4.383
DNAH11	CIT	3216	T	AGC/DMPK/CRIK/CIT	PNPPIAVTNVTAAVM	8.5	5.617	2.883
DNAH11	CIT	1544	S	AGC/DMPK/CRIK/CIT	MEVQRTWSHLESIFV	8	5.617	2.383
DNAH11	CIT	3349	S	AGC/DMPK/CRIK/CIT	VDLDRNLSRLTASFE	8	5.617	2.383
DNAH11	CIT	903	T	AGC/DMPK/CRIK/CIT	KANPSLDTWKIYVEF	7.5	5.617	1.883
DNAJC13	CIT	1228	S	AGC/DMPK/CRIK/CIT	DFTPRLQSNTRALYQ	9	5.617	3.383
DNAJC13	CIT	772	S	AGC/DMPK/CRIK/CIT	FGQDHARSNLIWNFK	7	5.617	1.383
DNAJC6	CIT	882	T	AGC/DMPK/CRIK/CIT	VVHPDKATGQPYEQY	10.5	5.617	4.883
DOCK11	CIT	695	T	AGC/DMPK/CRIK/CIT	PAGSVFTTNAYAVVS	7	5.617	1.383
DOCK3	CIT	473	S	AGC/DMPK/CRIK/CIT	SGEPNRSSYHSFVLY	11	5.617	5.383
DOCK3	CIT	196	S	AGC/DMPK/CRIK/CIT	QSVQQSTSQVDTMRP	9	5.617	3.383
DOCK3	CIT	195	T	AGC/DMPK/CRIK/CIT	RQSVQQSTSQVDTMR	8.5	5.617	2.883
DOCK3	CIT	555	T	AGC/DMPK/CRIK/CIT	YKCDENSTFNNHALY	8	5.617	2.383
DSCR3	CIT	265	T	AGC/DMPK/CRIK/CIT	FTCPTLETTNFKVEF	7.5	5.617	1.883
DSP	CIT	843	S	AGC/DMPK/CRIK/CIT	QQIHSQTSQQYPLYD	9	5.617	3.383
DSP	CIT	2344	T	AGC/DMPK/CRIK/CIT	TGYNDPETGNIISLF	9	5.617	3.383
DSP	CIT	2617	S	AGC/DMPK/CRIK/CIT	SDTLEESSPIAAIFD	9	5.617	3.383
DSP	CIT	1389	S	AGC/DMPK/CRIK/CIT	MQKEEDTSGYRAQID	7.5	5.617	1.883
DST	CIT	1010	S	AGC/DMPK/CRIK/CIT	GEHQQVLSNLQSRFE	10.5	5.617	4.883
DST	CIT	5139	S	AGC/DMPK/CRIK/CIT	ASDSKGTSDVLLQVE	8	5.617	2.383
DST	CIT	1563	T	AGC/DMPK/CRIK/CIT	AGTIDQTTGEVLSVF	7.5	5.617	1.883
DST	CIT	2870	T	AGC/DMPK/CRIK/CIT	KLLPGKNTRDSFKLI	7.5	5.617	1.883
DST	CIT	5097	S	AGC/DMPK/CRIK/CIT	SLGSQAYSNKYLTML	7.5	5.617	1.883
DST	CIT	4624	S	AGC/DMPK/CRIK/CIT	QQKLEESSNNLTQFQ	7	5.617	1.383
DST	CIT	5937	S	AGC/DMPK/CRIK/CIT	LQLERAQSLVNQFWE	7	5.617	1.383
ECE1	CIT	109	S	AGC/DMPK/CRIK/CIT	EACVSVTSSILSSMD	8	5.617	2.383
ECI2	CIT	283	S	AGC/DMPK/CRIK/CIT	GQSPEGCSSYTFPKI	7	5.617	1.383
EEA1	CIT	1265	S	AGC/DMPK/CRIK/CIT	QSSQRRVSELEKQTD	7	5.617	1.383
EML6	CIT	1595	T	AGC/DMPK/CRIK/CIT	RLVAKAHTGPVFTMY	9	5.617	3.383
EML6	CIT	237	S	AGC/DMPK/CRIK/CIT	RTIQGAHSAGIFSMY	7	5.617	1.383
ENTPD5	CIT	325	S	AGC/DMPK/CRIK/CIT	PEEVQRGSFYAFSYY	7	5.617	1.383
EP300	CIT	1136	S	AGC/DMPK/CRIK/CIT	WLYNRKTSRVYKYCS	8	5.617	2.383
EPS8	CIT	379	S	AGC/DMPK/CRIK/CIT	TGGPELASSVLSPLL	7.5	5.617	1.883
ERBB4	CIT	602	S	AGC/DMPK/CRIK/CIT	DGLQGANSFIFKYAD	9.5	5.617	3.883
ERBB4	CIT	946	T	AGC/DMPK/CRIK/CIT	LPQPPICTIDVYMVM	7	5.617	1.383
ERBB4	CIT	1098	T	AGC/DMPK/CRIK/CIT	APVAQGATAEIFDDS	7	5.617	1.383
ERCC6L	CIT	910	S	AGC/DMPK/CRIK/CIT	NESQNAESNVSIIEI	7	5.617	1.383
ERGIC1	CIT	179	S	AGC/DMPK/CRIK/CIT	GGADRLTSNPLASHD	12.5	5.617	6.883
ERGIC1	CIT	178	T	AGC/DMPK/CRIK/CIT	LGGADRLTSNPLASH	9	5.617	3.383
ERP44	CIT	172	S	AGC/DMPK/CRIK/CIT	GYFEQKDSDNYRVFE	9	5.617	3.383
FAAH	CIT	578	S	AGC/DMPK/CRIK/CIT	LMTPEKQSS******	8.5	5.617	2.883
FAAH	CIT	488	T	AGC/DMPK/CRIK/CIT	LNAPGRATGAVSYTM	8	5.617	2.383
FBXO41	CIT	731	S	AGC/DMPK/CRIK/CIT	CQQPTRFSNRCLQMI	7	5.617	1.383
FCGR2B	CIT	171	S	AGC/DMPK/CRIK/CIT	TFFQNGKSKKFSRSD	8	5.617	2.383
FECH	CIT	281	S	AGC/DMPK/CRIK/CIT	DPYPQEVSATVQKVM	7.5	5.617	1.883
FECH	CIT	281	S	AGC/DMPK/CRIK/CIT	DPYPQEVSATVQKVM	7.5	5.617	1.883
FETUB	CIT	338	T	AGC/DMPK/CRIK/CIT	TTNPQGETLDISFLF	10	5.617	4.383
FETUB	CIT	184	S	AGC/DMPK/CRIK/CIT	KYNNENTSKQYSLFK	8	5.617	2.383
FETUB	CIT	183	T	AGC/DMPK/CRIK/CIT	AKYNNENTSKQYSLF	7.5	5.617	1.883
FGA	CIT	338	T	AGC/DMPK/CRIK/CIT	TTNPQGETLDISFLF	10	5.617	4.383
FGA	CIT	184	S	AGC/DMPK/CRIK/CIT	KYNNENTSKQYSLFK	8	5.617	2.383
FGA	CIT	183	T	AGC/DMPK/CRIK/CIT	AKYNNENTSKQYSLF	7.5	5.617	1.883
FGB	CIT	142	S	AGC/DMPK/CRIK/CIT	EAVSQTSSSSFQYMY	9	5.617	3.383
FGB	CIT	214	S	AGC/DMPK/CRIK/CIT	SKIQKLESDVSAQME	9	5.617	3.383
FGG	CIT	285	T	AGC/DMPK/CRIK/CIT	DWNGRTSTADYAMFK	8.5	5.617	2.883
FGG	CIT	284	S	AGC/DMPK/CRIK/CIT	EDWNGRTSTADYAMF	8	5.617	2.383
FKBP15	CIT	624	T	AGC/DMPK/CRIK/CIT	NNSLQTATENTQARV	7.5	5.617	1.883
FLNA	CIT	1174	T	AGC/DMPK/CRIK/CIT	GPGLERATAGEVGQF	8.5	5.617	2.883
FMO5	CIT	122	T	AGC/DMPK/CRIK/CIT	KKQPDFATSGQWEVV	7.5	5.617	1.883
FN1	CIT	2363	T	AGC/DMPK/CRIK/CIT	RYHQRTNTNVNCPIE	9	5.617	3.383
FN1	CIT	1132	T	AGC/DMPK/CRIK/CIT	GEAPREVTSDSGSIV	7	5.617	1.383
FN1	CIT	2346	T	AGC/DMPK/CRIK/CIT	EPSPEGTTGQSYNQY	7	5.617	1.383
FOXP2	CIT	21	S	AGC/DMPK/CRIK/CIT	SMNQNGMSTLSSQLD	7	5.617	1.383
GLG1	CIT	132	S	AGC/DMPK/CRIK/CIT	VCPKHTWSNNLAVLE	7	5.617	1.383
GNAI2	CIT	317	T	AGC/DMPK/CRIK/CIT	DLNKRKDTKEIYTHF	7.5	5.617	1.883
GNAI2	CIT	302	S	AGC/DMPK/CRIK/CIT	NKYDEAASYIQSKFE	7	5.617	1.383
GNAI3	CIT	316	T	AGC/DMPK/CRIK/CIT	DLNRRKDTKEIYTHF	7	5.617	1.383
GRIN3A	CIT	381	T	AGC/DMPK/CRIK/CIT	LIAHGKTTQSVFEHY	7	5.617	1.383
GULP1	CIT	213	S	AGC/DMPK/CRIK/CIT	SMTPKSPSTDIFDMI	10.5	5.617	4.883
GULP1	CIT	247	T	AGC/DMPK/CRIK/CIT	PPVPSRSTEIKRDLF	8	5.617	2.383
HFM1	CIT	1323	S	AGC/DMPK/CRIK/CIT	SKFQREMSNSFVSSH	9	5.617	3.383
HFM1	CIT	1323	S	AGC/DMPK/CRIK/CIT	SKFQREMSNSFVSSH	9	5.617	3.383
HFM1	CIT	71	T	AGC/DMPK/CRIK/CIT	EKRPKMLTSNLKITN	7	5.617	1.383
HFM1	CIT	612	T	AGC/DMPK/CRIK/CIT	GDLPVLFTTSTLAMG	7	5.617	1.383
HFM1	CIT	71	T	AGC/DMPK/CRIK/CIT	EKRPKMLTSNLKITN	7	5.617	1.383
HFM1	CIT	612	T	AGC/DMPK/CRIK/CIT	GDLPVLFTTSTLAMG	7	5.617	1.383
HPX	CIT	306	S	AGC/DMPK/CRIK/CIT	HQWPQGPSAVDAAFS	8	5.617	2.383
HPX	CIT	455	T	AGC/DMPK/CRIK/CIT	LPQPQNVTSLLGCTH	7	5.617	1.383
HRG	CIT	325	S	AGC/DMPK/CRIK/CIT	PLLPMSCSSCQHATF	7	5.617	1.383
HSD17B13	CIT	278	S	AGC/DMPK/CRIK/CIT	KFLPERASAILNRMQ	8	5.617	2.383
HSD17B2	CIT	150	S	AGC/DMPK/CRIK/CIT	VQIKDAYSKVAAMLQ	8	5.617	2.383
HSD17B2	CIT	387	T	AGC/DMPK/CRIK/CIT	PNYKKKAT*******	7	5.617	1.383
HSD17B4	CIT	317	T	AGC/DMPK/CRIK/CIT	ANHTSRATSTATSGF	9.5	5.617	3.883
HSD17B4	CIT	318	S	AGC/DMPK/CRIK/CIT	NHTSRATSTATSGFA	9	5.617	3.383
HSP90AA1	CIT	305	T	AGC/DMPK/CRIK/CIT	TRNPDDITNEEYGEF	7.5	5.617	1.883
HSP90B1	CIT	188	T	AGC/DMPK/CRIK/CIT	AQEDGQSTSELIGQF	7.5	5.617	1.883
HSP90B1	CIT	189	S	AGC/DMPK/CRIK/CIT	QEDGQSTSELIGQFG	7.5	5.617	1.883
HSP90B1	CIT	641	T	AGC/DMPK/CRIK/CIT	AVVSQRLTESPCALV	7.5	5.617	1.883
HSPA8	CIT	120	S	AGC/DMPK/CRIK/CIT	SFYPEEVSSMVLTKM	7.5	5.617	1.883
HSPA8	CIT	38	T	AGC/DMPK/CRIK/CIT	NDQGNRTTPSYVAFT	7	5.617	1.383
IGF2R	CIT	1951	S	AGC/DMPK/CRIK/CIT	HSNSYRTSSIIFKCD	10	5.617	4.383
IGF2R	CIT	1327	T	AGC/DMPK/CRIK/CIT	HKVYQRSTAIFFYCD	9.5	5.617	3.883
IGF2R	CIT	80	S	AGC/DMPK/CRIK/CIT	DIVQCGPSSAVCMHD	7.5	5.617	1.883
IGF2R	CIT	1347	S	AGC/DMPK/CRIK/CIT	PVFLKETSDCSYLFE	7	5.617	1.383
IGF2R	CIT	2242	S	AGC/DMPK/CRIK/CIT	DKTKSVSSTIFFHCD	7	5.617	1.383
IGF2R	CIT	2347	S	AGC/DMPK/CRIK/CIT	TTCCRRSSNVSYKYS	7	5.617	1.383
INSR	CIT	747	S	AGC/DMPK/CRIK/CIT	VFVPRKTSSGTGAED	10.5	5.617	4.883
INSR	CIT	747	S	AGC/DMPK/CRIK/CIT	VFVPRKTSSGTGAED	10.5	5.617	4.883
ITIH2	CIT	609	T	AGC/DMPK/CRIK/CIT	AAAKRRITRSILQMS	8	5.617	2.383
ITIH2	CIT	483	S	AGC/DMPK/CRIK/CIT	IYGNQDTSSQLKKFY	7	5.617	1.383
ITIH3	CIT	387	T	AGC/DMPK/CRIK/CIT	HRIPERSTSIVIMLT	15	5.617	9.383
ITIH3	CIT	388	S	AGC/DMPK/CRIK/CIT	RIPERSTSIVIMLTD	11.5	5.617	5.883
ITIH3	CIT	349	T	AGC/DMPK/CRIK/CIT	ENLQEARTFVKSMED	8	5.617	2.383
ITIH4	CIT	407	S	AGC/DMPK/CRIK/CIT	NNVREAVSGRYSLFC	7.5	5.617	1.883
ITIH4	CIT	478	T	AGC/DMPK/CRIK/CIT	SNAVEEVTQNNFRLL	7.5	5.617	1.883
ITM2B	CIT	246	S	AGC/DMPK/CRIK/CIT	GIQKREASNCFAIRH	10.5	5.617	4.883
ITPR1	CIT	1032	S	AGC/DMPK/CRIK/CIT	NSSQEGPSNVPGALD	9.5	5.617	3.883
ITPR1	CIT	1931	T	AGC/DMPK/CRIK/CIT	LLEASAATRKAFTTF	8.5	5.617	2.883
KIF3C	CIT	507	T	AGC/DMPK/CRIK/CIT	LRREQQATELLAAKY	8.5	5.617	2.883
KIF5A	CIT	967	S	AGC/DMPK/CRIK/CIT	QATPSSTSDMYFANS	8.5	5.617	2.883
KIF5A	CIT	225	S	AGC/DMPK/CRIK/CIT	METEQKLSGKLYLVD	7.5	5.617	1.883
KNG1	CIT	50	S	AGC/DMPK/CRIK/CIT	KYNSQNQSNNQFVLY	10	5.617	4.383
KRT76	CIT	370	S	AGC/DMPK/CRIK/CIT	EIAQRSKSEAEALYQ	10	5.617	4.383
KRT76	CIT	336	T	AGC/DMPK/CRIK/CIT	MQSHASDTSVVLSMD	7.5	5.617	1.883
LIPA	CIT	178	T	AGC/DMPK/CRIK/CIT	VGHSQGTTIGFIAFS	8.5	5.617	2.883
LOXHD1	CIT	1463	S	AGC/DMPK/CRIK/CIT	DRGDGITSRVFDLLD	11	5.617	5.383
LOXHD1	CIT	745	T	AGC/DMPK/CRIK/CIT	KPGPERNTYEVQVVT	7.5	5.617	1.883
LOXHD1	CIT	1037	S	AGC/DMPK/CRIK/CIT	YEITLYTSDVFAAGT	7	5.617	1.383
LOXHD1	CIT	1462	T	AGC/DMPK/CRIK/CIT	KDRGDGITSRVFDLL	7	5.617	1.383
LRP1	CIT	4503	T	AGC/DMPK/CRIK/CIT	PDKPTNFTNPVYATL	9	5.617	3.383
MAN1A2	CIT	330	S	AGC/DMPK/CRIK/CIT	WGWASAGSSILAEFG	7.5	5.617	1.883
MAN2A1	CIT	257	T	AGC/DMPK/CRIK/CIT	WVMPDEATPHYFALI	13.5	5.617	7.883
MAN2A1	CIT	976	T	AGC/DMPK/CRIK/CIT	GIQDNKITANLFRIL	9.5	5.617	3.883
MAN2A1	CIT	836	S	AGC/DMPK/CRIK/CIT	VTHGRIYSEVTCFFD	9	5.617	3.383
MAPKBP1	CIT	1117	S	AGC/DMPK/CRIK/CIT	LREPSPSSSSLALMS	10	5.617	4.383
MAPKBP1	CIT	1252	T	AGC/DMPK/CRIK/CIT	HSYQNPTTSSMAKIS	8	5.617	2.383
MAPKBP1	CIT	1309	T	AGC/DMPK/CRIK/CIT	KPLPDRPTLAAFSPV	8	5.617	2.383
MED13L	CIT	19	S	AGC/DMPK/CRIK/CIT	ASLEDCHSNLFSLAE	9	5.617	3.383
MED13L	CIT	1992	S	AGC/DMPK/CRIK/CIT	LNTPQDASCTHILVF	8.5	5.617	2.883
MED13L	CIT	1695	S	AGC/DMPK/CRIK/CIT	AAEEDSTSGNFWLLS	8	5.617	2.383
MED13L	CIT	2162	T	AGC/DMPK/CRIK/CIT	HPLDSKTTSDVLRFV	7.5	5.617	1.883
MED13L	CIT	536	T	AGC/DMPK/CRIK/CIT	MAVPSRNTSKQMNLN	7	5.617	1.383
MICAL3	CIT	457	S	AGC/DMPK/CRIK/CIT	QTTPENVSKNFSQYS	8.5	5.617	2.883
MICAL3	CIT	1725	S	AGC/DMPK/CRIK/CIT	GRPPEKPSSNLLEEA	8.5	5.617	2.883
MICAL3	CIT	1155	T	AGC/DMPK/CRIK/CIT	ERGPSQATSPIRSPQ	7.5	5.617	1.883
MRC1	CIT	1385	S	AGC/DMPK/CRIK/CIT	KMDPSKPSSNVAGVV	10.5	5.617	4.883
MTCH2	CIT	226	T	AGC/DMPK/CRIK/CIT	KSYSQAVTGFFASML	9	5.617	3.383
MTHFD1	CIT	226	T	AGC/DMPK/CRIK/CIT	KSYSQAVTGFFASML	9	5.617	3.383
MTHFD1	CIT	77	T	AGC/DMPK/CRIK/CIT	IKLPRTTTESEVMKY	7.5	5.617	1.883
MTHFD1	CIT	810	S	AGC/DMPK/CRIK/CIT	QRAAQAPSSFQLLYD	7	5.617	1.383
MYL12B	CIT	19	T	AGC/DMPK/CRIK/CIT	KKRPQRATSNVFAMF	30.5	5.617	24.883
MYL12B	CIT	20	S	AGC/DMPK/CRIK/CIT	KRPQRATSNVFAMFD	30	5.617	24.383
NCL	CIT	328	S	AGC/DMPK/CRIK/CIT	PELKTGISDVFAKND	10	5.617	4.383
NCL	CIT	522	S	AGC/DMPK/CRIK/CIT	PQNQNGKSKGYAFIE	7	5.617	1.383
NCL	CIT	609	S	AGC/DMPK/CRIK/CIT	TDRETGSSKGFGFVD	7	5.617	1.383
PA2G4	CIT	334	T	AGC/DMPK/CRIK/CIT	PNGPMRITSGPFEPD	9	5.617	3.383
PDIA3	CIT	228	T	AGC/DMPK/CRIK/CIT	AYTEQKMTSGKIKKF	8	5.617	2.383
PDIA3	CIT	25	S	AGC/DMPK/CRIK/CIT	AARLAAASDVLELTD	7.5	5.617	1.883
PDIA3	CIT	229	S	AGC/DMPK/CRIK/CIT	YTEQKMTSGKIKKFI	7	5.617	1.383
PI4KA	CIT	1190	T	AGC/DMPK/CRIK/CIT	RSHPQHYTQAMFKLT	9.5	5.617	3.883
PI4KA	CIT	256	S	AGC/DMPK/CRIK/CIT	GTLKRKTSSVSSISQ	8.5	5.617	2.883
PI4KA	CIT	255	T	AGC/DMPK/CRIK/CIT	EGTLKRKTSSVSSIS	7	5.617	1.383
PI4KA	CIT	471	S	AGC/DMPK/CRIK/CIT	EKLQSKTSSKVIIAH	7	5.617	1.383
PI4KA	CIT	1380	S	AGC/DMPK/CRIK/CIT	VLREKIYSTAFDYFS	7	5.617	1.383
POLR2A	CIT	1358	T	AGC/DMPK/CRIK/CIT	DVDPVRTTSNDIVEI	10	5.617	4.383
POLR2A	CIT	1359	S	AGC/DMPK/CRIK/CIT	VDPVRTTSNDIVEIF	9.5	5.617	3.883
POR	CIT	525	T	AGC/DMPK/CRIK/CIT	FRLPFKATTPVIMVG	7.5	5.617	1.883
PRKAA1	CIT	541	S	AGC/DMPK/CRIK/CIT	DLTPRPGSHTIEFFE	7	5.617	1.383
PRKAA1	CIT	541	S	AGC/DMPK/CRIK/CIT	DLTPRPGSHTIEFFE	7	5.617	1.383
RAB11B	CIT	115	S	AGC/DMPK/CRIK/CIT	ELRDHADSNIVIMLV	8	5.617	2.383
RAB2A	CIT	110	S	AGC/DMPK/CRIK/CIT	DARQHSNSNMVIMLI	9	5.617	3.383
RAB2A	CIT	154	S	AGC/DMPK/CRIK/CIT	ETSAKTASNVEEAFI	7	5.617	1.383
RAB3GAP1	CIT	9	S	AGC/DMPK/CRIK/CIT	AADSEPESEVFEITD	8	5.617	2.383
RAB3GAP1	CIT	9	S	AGC/DMPK/CRIK/CIT	AADSEPESEVFEITD	8	5.617	2.383
RAB5C	CIT	124	S	AGC/DMPK/CRIK/CIT	KELQRQASPNIVIAL	7	5.617	1.383
RAB5C	CIT	124	S	AGC/DMPK/CRIK/CIT	KELQRQASPNIVIAL	7	5.617	1.383
ROCK1	CIT	982	S	AGC/DMPK/CRIK/CIT	LEKEEEISNLKAAFE	9.5	5.617	3.883
ROCK1	CIT	98	T	AGC/DMPK/CRIK/CIT	QLVRHKSTRKVYAMK	9	5.617	3.383
SCAMP3	CIT	37	T	AGC/DMPK/CRIK/CIT	RPSRQYATLDVYNPF	9	5.617	3.383
SCAMP3	CIT	230	S	AGC/DMPK/CRIK/CIT	KAFRSDSSFNFFVFF	9	5.617	3.383
SCAMP3	CIT	32	S	AGC/DMPK/CRIK/CIT	AVIQHRPSRQYATLD	8.5	5.617	2.883
SEC22B	CIT	53	T	AGC/DMPK/CRIK/CIT	EQSPTRCTLEAGAMT	9	5.617	3.383
SEC24C	CIT	358	T	AGC/DMPK/CRIK/CIT	GQVPPLVTTNFLVKD	7	5.617	1.383
SEC24C	CIT	615	T	AGC/DMPK/CRIK/CIT	MFADTRETETVFVPV	7	5.617	1.383
SEC31A	CIT	227	T	AGC/DMPK/CRIK/CIT	AWHPDVATQMVLASE	7.5	5.617	1.883
SNX27	CIT	314	T	AGC/DMPK/CRIK/CIT	KVGMDSTTVNYFALF	11.5	5.617	5.883
STAB2	CIT	385	T	AGC/DMPK/CRIK/CIT	GKWQGRLTSFISLLD	8.5	5.617	2.883
STAB2	CIT	1749	T	AGC/DMPK/CRIK/CIT	QNLTTLATNNGYIKF	8	5.617	2.383
STAB2	CIT	2267	S	AGC/DMPK/CRIK/CIT	FASQNCGSGVVGIVD	8	5.617	2.383
STAB2	CIT	1026	T	AGC/DMPK/CRIK/CIT	LQPTLSATSNLTVLV	7.5	5.617	1.883
STAB2	CIT	1027	S	AGC/DMPK/CRIK/CIT	QPTLSATSNLTVLVP	7.5	5.617	1.883
STYK1	CIT	352	T	AGC/DMPK/CRIK/CIT	MKRPSSCTHTMYSIM	8	5.617	2.383
STYK1	CIT	350	S	AGC/DMPK/CRIK/CIT	KIMKRPSSCTHTMYS	7	5.617	1.383
TFR2	CIT	570	S	AGC/DMPK/CRIK/CIT	RPLPMDSSAYSFTAF	7.5	5.617	1.883
TFRC	CIT	447	S	AGC/DMPK/CRIK/CIT	DGFQPSRSIIFASWS	8.5	5.617	2.883
TFRC	CIT	654	S	AGC/DMPK/CRIK/CIT	GDFFRATSRLTTDFG	8	5.617	2.383
TGFB2	CIT	142	S	AGC/DMPK/CRIK/CIT	SAMEKNASNLVKAEF	8	5.617	2.383
TMED10	CIT	91	T	AGC/DMPK/CRIK/CIT	LYSKEDATKGKFAFT	7	5.617	1.383
TMED7	CIT	111	S	AGC/DMPK/CRIK/CIT	GTYKFCFSNEFSTFT	7.5	5.617	1.883
TMED7	CIT	219	T	AGC/DMPK/CRIK/CIT	FSDKRTTTTRVGS**	7	5.617	1.383
TMED9	CIT	126	S	AGC/DMPK/CRIK/CIT	QICLHSNSTKFSLFA	7	5.617	1.383
TNS3	CIT	637	T	AGC/DMPK/CRIK/CIT	PLTPTRGTSSRVAVQ	9.5	5.617	3.883
TNS3	CIT	1411	T	AGC/DMPK/CRIK/CIT	ARKQGSATDNVCHLF	9.5	5.617	3.883
TNS3	CIT	757	T	AGC/DMPK/CRIK/CIT	GEGPSRATGRQGSSA	7	5.617	1.383
TOM1L1	CIT	383	S	AGC/DMPK/CRIK/CIT	PPFAQRTSQNLTSSH	7.5	5.617	1.883
TP53BP2	CIT	607	S	AGC/DMPK/CRIK/CIT	KPQTVAASSIYSMYT	9.5	5.617	3.883
TTN	CIT	30948	S	AGC/DMPK/CRIK/CIT	SGKPSRPSKPIVAMD	10.5	5.617	4.883
TTN	CIT	17497	T	AGC/DMPK/CRIK/CIT	RTLPQEATIETTAIS	10	5.617	4.383
TTN	CIT	31632	S	AGC/DMPK/CRIK/CIT	GKYKVQLSNVFGTVD	10	5.617	4.383
TTN	CIT	14603	T	AGC/DMPK/CRIK/CIT	ASKPSRPTEEIQAVD	9	5.617	3.383
TTN	CIT	21588	S	AGC/DMPK/CRIK/CIT	IGPPSEASDSVLMKD	9	5.617	3.383
TTN	CIT	28348	S	AGC/DMPK/CRIK/CIT	VVSHKCSSTSFKLID	9	5.617	3.383
TTN	CIT	9027	S	AGC/DMPK/CRIK/CIT	DGKPLKDSPNVQTSF	8.5	5.617	2.883
TTN	CIT	15596	T	AGC/DMPK/CRIK/CIT	ISEPSRATPPTKAVD	8.5	5.617	2.883
TTN	CIT	18289	T	AGC/DMPK/CRIK/CIT	QWSPLSATSKKKSHF	8.5	5.617	2.883
TTN	CIT	27936	S	AGC/DMPK/CRIK/CIT	IVEKRETSRVVWSMV	8.5	5.617	2.883
TTN	CIT	15302	S	AGC/DMPK/CRIK/CIT	VSEPSEISENVVAKD	8	5.617	2.383
TTN	CIT	19185	S	AGC/DMPK/CRIK/CIT	KIDTRADSSKFSLTK	8	5.617	2.383
TTN	CIT	20108	T	AGC/DMPK/CRIK/CIT	SSPPSKPTEYVTARM	8	5.617	2.383
TTN	CIT	23555	T	AGC/DMPK/CRIK/CIT	VAGERSVTVNVKVLD	8	5.617	2.383
TTN	CIT	25293	S	AGC/DMPK/CRIK/CIT	NVEETATSTVLHIKE	8	5.617	2.383
TTN	CIT	28284	T	AGC/DMPK/CRIK/CIT	VGEPKSSTVSVKVLD	8	5.617	2.383
TTN	CIT	4708	S	AGC/DMPK/CRIK/CIT	NNKELSESNTVRMYF	7.5	5.617	1.883
TTN	CIT	9040	T	AGC/DMPK/CRIK/CIT	SFLDNTATLNIFKTD	7.5	5.617	1.883
TTN	CIT	29091	T	AGC/DMPK/CRIK/CIT	IPEPSNITGNSITLT	7.5	5.617	1.883
TTN	CIT	3663	T	AGC/DMPK/CRIK/CIT	KENKQLCTSVYYTII	7	5.617	1.383
TTN	CIT	4801	S	AGC/DMPK/CRIK/CIT	DKKQIRSSKKYRLFS	7	5.617	1.383
TTN	CIT	24241	S	AGC/DMPK/CRIK/CIT	VVGQKTASIEIVTLD	7	5.617	1.383
TTN	CIT	32265	T	AGC/DMPK/CRIK/CIT	DIFERINTSAFELNE	7	5.617	1.383
TTN	CIT	32875	T	AGC/DMPK/CRIK/CIT	LYKPAVSTKTVKGEF	7	5.617	1.383
ABCA3	ROCK1	866	S	AGC/DMPK/ROCK/ROCK1	YQHERRASDWAVDSN	11.276	7.714	3.562
ABCA3	ROCK1	1344	T	AGC/DMPK/ROCK/ROCK1	CALRRRRTLTELYTR	8.897	7.714	1.183
ABCA6	ROCK1	30	S	AGC/DMPK/ROCK/ROCK1	KWRMKRESLLEWGLS	11.724	7.714	4.01
ABCA6	ROCK1	1235	S	AGC/DMPK/ROCK/ROCK1	KDPVFRISPQSRDAK	9.552	7.714	1.838
ABCA6	ROCK1	852	T	AGC/DMPK/ROCK/ROCK1	FLKLKRQTKVLLTLL	9.517	7.714	1.803
ABCA6	ROCK1	1264	T	AGC/DMPK/ROCK/ROCK1	TERIRTATALTTSIL	9.276	7.714	1.562
ABCB1	ROCK1	671	S	AGC/DMPK/ROCK/ROCK1	RKRSTRRSVRGSQAQ	11.345	7.714	3.631
ABCB1	ROCK1	667	S	AGC/DMPK/ROCK/ROCK1	SSLIRKRSTRRSVRG	11.241	7.714	3.527
ABCB1	ROCK1	582	T	AGC/DMPK/ROCK/ROCK1	KARKGRTTIVIAHRL	9.138	7.714	1.424
ABCB1	ROCK1	675	S	AGC/DMPK/ROCK/ROCK1	TRRSVRGSQAQDRKL	8.966	7.714	1.252
ACSS2	ROCK1	54	S	AGC/DMPK/ROCK/ROCK1	YRELHRRSVEEPREF	11.586	7.714	3.872
ACSS2	ROCK1	12	S	AGC/DMPK/ROCK/ROCK1	EERVRSGSGSRGQEE	9.345	7.714	1.631
ADAMTS5	ROCK1	262	S	AGC/DMPK/ROCK/ROCK1	WWRRRRRSISRARQV	12.379	7.714	4.665
ADAMTS5	ROCK1	70	S	AGC/DMPK/ROCK/ROCK1	PLAQRRRSKGLVQNI	10.724	7.714	3.01
ADAMTS5	ROCK1	264	S	AGC/DMPK/ROCK/ROCK1	RRRRRSISRARQVEL	9.966	7.714	2.252
ADAMTSL3	ROCK1	785	T	AGC/DMPK/ROCK/ROCK1	GTQNRRVTCRQLLTD	9.034	7.714	1.32
AEBP1	ROCK1	452	T	AGC/DMPK/ROCK/ROCK1	EVDTRRTTRFTGVIT	10.621	7.714	2.907
AEBP1	ROCK1	455	T	AGC/DMPK/ROCK/ROCK1	TRRTTRFTGVITQGR	10.069	7.714	2.355
AHNAK	ROCK1	5780	S	AGC/DMPK/ROCK/ROCK1	SKKPRHRSNSFSDER	10.586	7.714	2.872
AHNAK	ROCK1	5782	S	AGC/DMPK/ROCK/ROCK1	KPRHRSNSFSDEREF	9.862	7.714	2.148
AHNAK	ROCK1	158	T	AGC/DMPK/ROCK/ROCK1	ITVTRRVTAYTVDVT	8.724	7.714	1.01
AK8	ROCK1	112	T	AGC/DMPK/ROCK/ROCK1	RLYLQRKTVPSALLV	9.241	7.714	1.527
ANGPTL3	ROCK1	103	T	AGC/DMPK/ROCK/ROCK1	EKELRRTTYKLQVKN	14.379	7.714	6.665
ANGPTL3	ROCK1	207	S	AGC/DMPK/ROCK/ROCK1	ENQLRRTSIQEPTEI	11.379	7.714	3.665
ANGPTL3	ROCK1	102	T	AGC/DMPK/ROCK/ROCK1	EEKELRRTTYKLQVK	10.138	7.714	2.424
ANGPTL3	ROCK1	226	T	AGC/DMPK/ROCK/ROCK1	KPRAPRTTPFLQLNE	9.448	7.714	1.734
ANKRD41	ROCK1	139	T	AGC/DMPK/ROCK/ROCK1	DTRTRTRTRIGAETQ	9.828	7.714	2.114
ANTXR1	ROCK1	441	S	AGC/DMPK/ROCK/ROCK1	NNNMRRPSSPRKWYS	9.966	7.714	2.252
AP1M1	ROCK1	306	T	AGC/DMPK/ROCK/ROCK1	SQFKRRSTANNVEIH	12.31	7.714	4.596
AP1M1	ROCK1	305	S	AGC/DMPK/ROCK/ROCK1	KSQFKRRSTANNVEI	11	7.714	3.286
ARCN1	ROCK1	437	T	AGC/DMPK/ROCK/ROCK1	RHDSRRNTLEWCLPV	11.069	7.714	3.355
ARCN1	ROCK1	259	S	AGC/DMPK/ROCK/ROCK1	SSMGKRTSEATKMHA	9.31	7.714	1.596
ARHGAP19	ROCK1	437	T	AGC/DMPK/ROCK/ROCK1	RHDSRRNTLEWCLPV	11.069	7.714	3.355
ARHGAP19	ROCK1	259	S	AGC/DMPK/ROCK/ROCK1	SSMGKRTSEATKMHA	9.31	7.714	1.596
ARHGAP28	ROCK1	636	S	AGC/DMPK/ROCK/ROCK1	SPSARRMSDVPEGVI	13.828	7.714	6.114
ARHGAP28	ROCK1	612	T	AGC/DMPK/ROCK/ROCK1	RKLLRRKTLERETAS	11.759	7.714	4.045
ARHGAP28	ROCK1	617	T	AGC/DMPK/ROCK/ROCK1	RKTLERETASPKTSK	10.69	7.714	2.976
ARHGAP33	ROCK1	1163	T	AGC/DMPK/ROCK/ROCK1	QHPARRPTPPEPLYV	11.517	7.714	3.803
ARHGAP33	ROCK1	37	S	AGC/DMPK/ROCK/ROCK1	GKPGKRLSAPRGPFP	9.103	7.714	1.389
ASB6	ROCK1	40	S	AGC/DMPK/ROCK/ROCK1	QESLDRPSYVASEES	9.172	7.714	1.458
ATG16L2	ROCK1	252	T	AGC/DMPK/ROCK/ROCK1	GMRERRETLALAPEP	12.276	7.714	4.562
ATG16L2	ROCK1	28	T	AGC/DMPK/ROCK/ROCK1	QLRLRDRTQKALFLE	11.31	7.714	3.596
ATG16L2	ROCK1	130	S	AGC/DMPK/ROCK/ROCK1	SELQQRQSRLAALEA	8.759	7.714	1.045
ATIC	ROCK1	313	S	AGC/DMPK/ROCK/ROCK1	ARGADRMSSFGDFVA	9.034	7.714	1.32
ATL2	ROCK1	24	S	AGC/DMPK/ROCK/ROCK1	LWRRRRTSDPSAAVN	11.552	7.714	3.838
ATL2	ROCK1	23	T	AGC/DMPK/ROCK/ROCK1	GLWRRRRTSDPSAAV	10	7.714	2.286
ATP11C	ROCK1	1108	S	AGC/DMPK/ROCK/ROCK1	NLSCRRASDSLSARP	12.448	7.714	4.734
ATP11C	ROCK1	1097	S	AGC/DMPK/ROCK/ROCK1	LKNVRRRSARRNLSC	11.241	7.714	3.527
ATP11C	ROCK1	141	S	AGC/DMPK/ROCK/ROCK1	AKRVRKESEKIKVGD	9.448	7.714	1.734
ATP2A2	ROCK1	136	S	AGC/DMPK/ROCK/ROCK1	VYRQDRKSVQRIKAK	9.724	7.714	2.01
ATXN2	ROCK1	637	S	AGC/DMPK/ROCK/ROCK1	HPRNHRVSAGRGSIS	11.759	7.714	4.045
ATXN2	ROCK1	637	S	AGC/DMPK/ROCK/ROCK1	HPRNHRVSAGRGSIS	11.759	7.714	4.045
ATXN2	ROCK1	697	S	AGC/DMPK/ROCK/ROCK1	PRSPRQNSIGNTPSG	9.586	7.714	1.872
ATXN2	ROCK1	697	S	AGC/DMPK/ROCK/ROCK1	PRSPRQNSIGNTPSG	9.586	7.714	1.872
ATXN2	ROCK1	38	S	AGC/DMPK/ROCK/ROCK1	LQRPARRSGRGGGGA	9	7.714	1.286
ATXN2	ROCK1	38	S	AGC/DMPK/ROCK/ROCK1	LQRPARRSGRGGGGA	9	7.714	1.286
ATXN2	ROCK1	593	S	AGC/DMPK/ROCK/ROCK1	SRPPSRPSRPPSHPS	8.931	7.714	1.217
ATXN2	ROCK1	593	S	AGC/DMPK/ROCK/ROCK1	SRPPSRPSRPPSHPS	8.931	7.714	1.217
BCL9	ROCK1	104	S	AGC/DMPK/ROCK/ROCK1	GKRERSISADSFDQR	9.103	7.714	1.389
CACNA1A	ROCK1	2164	S	AGC/DMPK/ROCK/ROCK1	RDRSHRASERSLGRY	13.207	7.714	5.493
CACNA1A	ROCK1	984	S	AGC/DMPK/ROCK/ROCK1	RARHREGSRPARGGE	11.759	7.714	4.045
CACNA1A	ROCK1	2457	S	AGC/DMPK/ROCK/ROCK1	SPRTPRASGPACASP	10.31	7.714	2.596
CACNA1A	ROCK1	2247	S	AGC/DMPK/ROCK/ROCK1	RARDQRWSRSPSEGR	9.793	7.714	2.079
CACNA1A	ROCK1	2160	S	AGC/DMPK/ROCK/ROCK1	HQRRRDRSHRASERS	9.172	7.714	1.458
CACNA1A	ROCK1	902	S	AGC/DMPK/ROCK/ROCK1	EGPYGRESDHHAREG	9.069	7.714	1.355
CCDC17	ROCK1	88	T	AGC/DMPK/ROCK/ROCK1	RSALKRLTEEVQWLR	8.862	7.714	1.148
CCDC18	ROCK1	522	T	AGC/DMPK/ROCK/ROCK1	KERQRLVTGIEELRT	9.862	7.714	2.148
CCDC18	ROCK1	1168	S	AGC/DMPK/ROCK/ROCK1	QREIERLSSELEDMK	8.828	7.714	1.114
CCDC22	ROCK1	387	S	AGC/DMPK/ROCK/ROCK1	EQALRLKSRAVELLP	9.034	7.714	1.32
CCDC93	ROCK1	215	S	AGC/DMPK/ROCK/ROCK1	RYGFSRQSKMEKAED	8.966	7.714	1.252
CD302	ROCK1	202	T	AGC/DMPK/ROCK/ROCK1	KHSDSRFTTVFSTAP	9.69	7.714	1.976
CD74	ROCK1	6	S	AGC/DMPK/ROCK/ROCK1	**MHRRRSRSCREDQ	14.759	7.714	7.045
CD74	ROCK1	8	S	AGC/DMPK/ROCK/ROCK1	MHRRRSRSCREDQKP	9.207	7.714	1.493
CDKN1B	ROCK1	198	T	AGC/DMPK/ROCK/ROCK1	PGLRRRQT*******	12.483	7.714	4.769
CEP164	ROCK1	1129	T	AGC/DMPK/ROCK/ROCK1	RSMRRRQTALKAAQQ	12.759	7.714	5.045
CEP164	ROCK1	671	S	AGC/DMPK/ROCK/ROCK1	EEESQRLSWLRAQVQ	10.379	7.714	2.665
CERS2	ROCK1	128	S	AGC/DMPK/ROCK/ROCK1	RRNQDRPSLLKKFRE	9.724	7.714	2.01
CHD7	ROCK1	760	T	AGC/DMPK/ROCK/ROCK1	QVKRKRYTEDLEFKI	11.586	7.714	3.872
CHD7	ROCK1	751	S	AGC/DMPK/ROCK/ROCK1	GVQKRRSSRQVKRKR	10.655	7.714	2.941
CHD7	ROCK1	1562	T	AGC/DMPK/ROCK/ROCK1	TPRVRKQTRLYSAVK	9.759	7.714	2.045
CHD9	ROCK1	1839	T	AGC/DMPK/ROCK/ROCK1	IERQQRWTRREEADF	11.103	7.714	3.389
CHD9	ROCK1	636	S	AGC/DMPK/ROCK/ROCK1	QDSQKRRSNRQIKRK	10.724	7.714	3.01
CHD9	ROCK1	2208	S	AGC/DMPK/ROCK/ROCK1	EEAQKRESTTHMKAY	9.897	7.714	2.183
CHD9	ROCK1	2128	S	AGC/DMPK/ROCK/ROCK1	PRVHKRGSESSSDSD	9.828	7.714	2.114
CHD9	ROCK1	1454	T	AGC/DMPK/ROCK/ROCK1	TPRIRKQTRPFSATK	9.759	7.714	2.045
CHD9	ROCK1	2148	S	AGC/DMPK/ROCK/ROCK1	SSCSSRSSSSSSSSS	9.655	7.714	1.941
CHMP2B	ROCK1	24	T	AGC/DMPK/ROCK/ROCK1	QNRELRGTQRAIIRD	9.276	7.714	1.562
CIT	ROCK1	480	S	AGC/DMPK/ROCK/ROCK1	TRLHRRVSEVEAVLS	12.31	7.714	4.596
CIT	ROCK1	582	S	AGC/DMPK/ROCK/ROCK1	LVSARRRSDLYESEL	11.207	7.714	3.493
CIT	ROCK1	1083	T	AGC/DMPK/ROCK/ROCK1	ARADQRITESRQVVE	9	7.714	1.286
CLCN2	ROCK1	655	T	AGC/DMPK/ROCK/ROCK1	HMQERRATQTSPLSD	11.69	7.714	3.976
CLINT1	ROCK1	232	S	AGC/DMPK/ROCK/ROCK1	EDSPERCSDSDEEKK	10.034	7.714	2.32
CLTC	ROCK1	751	S	AGC/DMPK/ROCK/ROCK1	VERICRESNCYDPER	9.103	7.714	1.389
COL16A1	ROCK1	258	T	AGC/DMPK/ROCK/ROCK1	TSKARRDTQSNELIE	12.931	7.714	5.217
COPE	ROCK1	99	S	AGC/DMPK/ROCK/ROCK1	AHESRRDSIVAELDR	9.69	7.714	1.976
CPS1	ROCK1	684	S	AGC/DMPK/ROCK/ROCK1	FQMLRRTSINVVRHL	11.793	7.714	4.079
CPT1A	ROCK1	203	T	AGC/DMPK/ROCK/ROCK1	EEDFKRMTALAQDFA	10.483	7.714	2.769
CREBBP	ROCK1	1771	S	AGC/DMPK/ROCK/ROCK1	PQESRRLSIQRCIQS	12.069	7.714	4.355
CREBBP	ROCK1	671	S	AGC/DMPK/ROCK/ROCK1	ELEEKRRSRLHKQGI	11.828	7.714	4.114
CROCC	ROCK1	1598	T	AGC/DMPK/ROCK/ROCK1	SERERRATLDQVATL	17.655	7.714	9.941
CROCC	ROCK1	500	S	AGC/DMPK/ROCK/ROCK1	PSPPRRSSPGRGRSP	12.448	7.714	4.734
CROCC	ROCK1	2005	S	AGC/DMPK/ROCK/ROCK1	QQELRRSSAPFSPPS	12	7.714	4.286
CROCC	ROCK1	1324	T	AGC/DMPK/ROCK/ROCK1	EKESRRETLGLRQRL	11.966	7.714	4.252
CROCC	ROCK1	1218	S	AGC/DMPK/ROCK/ROCK1	EREALRRSNEELRSA	11.448	7.714	3.734
CROCC	ROCK1	499	S	AGC/DMPK/ROCK/ROCK1	TPSPPRRSSPGRGRS	10.483	7.714	2.769
CROCC	ROCK1	506	S	AGC/DMPK/ROCK/ROCK1	SSPGRGRSPRRGPSP	10.138	7.714	2.424
CROCC	ROCK1	1532	T	AGC/DMPK/ROCK/ROCK1	RDELRTQTSALNRQL	9.31	7.714	1.596
CROCC	ROCK1	1187	S	AGC/DMPK/ROCK/ROCK1	AQRKLRESQEGREVQ	8.931	7.714	1.217
CROCC	ROCK1	577	T	AGC/DMPK/ROCK/ROCK1	LQRLRDKTDGAMQAH	8.828	7.714	1.114
CTNNA1	ROCK1	886	S	AGC/DMPK/ROCK/ROCK1	QTKIKRASQKKHVNP	9.138	7.714	1.424
CTNNA2	ROCK1	933	S	AGC/DMPK/ROCK/ROCK1	QTRVRRGSQKKHISP	13.379	7.714	5.665
CTNNB1	ROCK1	552	S	AGC/DMPK/ROCK/ROCK1	QDTQRRTSMGGTQQQ	13.034	7.714	5.32
CUL3	ROCK1	691	T	AGC/DMPK/ROCK/ROCK1	SDPERKETRQKVDDD	8.793	7.714	1.079
CYP1A2	ROCK1	513	S	AGC/DMPK/ROCK/ROCK1	HVQARRFSIN*****	11.241	7.714	3.527
CYP1A2	ROCK1	360	S	AGC/DMPK/ROCK/ROCK1	RERRPRLSDRPQLPY	9.448	7.714	1.734
CYP2E1	ROCK1	129	S	AGC/DMPK/ROCK/ROCK1	WKDIRRFSLTTLRNY	10.276	7.714	2.562
CYP4F2	ROCK1	277	T	AGC/DMPK/ROCK/ROCK1	VIQERRRTLPSQGVD	9.931	7.714	2.217
CYP51A1	ROCK1	274	S	AGC/DMPK/ROCK/ROCK1	AIQKRRQSQEKIDDI	11.966	7.714	4.252
CYP51A1	ROCK1	502	S	AGC/DMPK/ROCK/ROCK1	VIRYKRRSK******	10.276	7.714	2.562
DDX43	ROCK1	55	S	AGC/DMPK/ROCK/ROCK1	GGRWRGTSRPPEAVA	10.103	7.714	2.389
DLG2	ROCK1	376	T	AGC/DMPK/ROCK/ROCK1	MPPFRRKTLVLIGAQ	14.862	7.714	7.148
DNAH11	ROCK1	3893	T	AGC/DMPK/ROCK/ROCK1	AMRPDRMTYALRNFV	10.207	7.714	2.493
DNAH11	ROCK1	22	T	AGC/DMPK/ROCK/ROCK1	EAPTLRLTSGAGLEA	8.931	7.714	1.217
DOCK11	ROCK1	1887	T	AGC/DMPK/ROCK/ROCK1	EEQCKRRTILTTSNS	10.172	7.714	2.458
DOCK11	ROCK1	1267	S	AGC/DMPK/ROCK/ROCK1	RQSSTRSSVSQYNRL	9.034	7.714	1.32
DSP	ROCK1	1658	S	AGC/DMPK/ROCK/ROCK1	QEELRRLSSEVEALR	14.241	7.714	6.527
DSP	ROCK1	1127	S	AGC/DMPK/ROCK/ROCK1	DEKRRRKSVEDRFDQ	14.207	7.714	6.493
DSP	ROCK1	165	S	AGC/DMPK/ROCK/ROCK1	VPRVRRASSKGGGGY	14.034	7.714	6.32
DSP	ROCK1	2849	S	AGC/DMPK/ROCK/ROCK1	RSGSRRGSFDATGNS	11.31	7.714	3.596
DST	ROCK1	7510	S	AGC/DMPK/ROCK/ROCK1	RASSRRGSDASDFDI	11.931	7.714	4.217
DST	ROCK1	7412	S	AGC/DMPK/ROCK/ROCK1	GRRSRPSSRGASPNR	11.414	7.714	3.7
DST	ROCK1	6869	S	AGC/DMPK/ROCK/ROCK1	KELGKRTSSVQALKR	10.759	7.714	3.045
DST	ROCK1	7411	S	AGC/DMPK/ROCK/ROCK1	RGRRSRPSSRGASPN	10.379	7.714	2.665
DST	ROCK1	7328	T	AGC/DMPK/ROCK/ROCK1	LVRILRSTVMVRVGG	10.069	7.714	2.355
DST	ROCK1	838	S	AGC/DMPK/ROCK/ROCK1	KYSCDRSSSIHKLED	9.414	7.714	1.7
DST	ROCK1	1391	S	AGC/DMPK/ROCK/ROCK1	VKRRRMQSSADLIIQ	8.931	7.714	1.217
DST	ROCK1	1833	T	AGC/DMPK/ROCK/ROCK1	SNPAKRLTVDEAVQC	8.724	7.714	1.01
DTL	ROCK1	485	S	AGC/DMPK/ROCK/ROCK1	SPINRRGSVSSVSPK	12.448	7.714	4.734
DTL	ROCK1	691	S	AGC/DMPK/ROCK/ROCK1	TPNSRRQSGKKLPSP	11.621	7.714	3.907
EEA1	ROCK1	1265	S	AGC/DMPK/ROCK/ROCK1	QSSQRRVSELEKQTD	11.172	7.714	3.458
EEA1	ROCK1	444	S	AGC/DMPK/ROCK/ROCK1	LKEQRQLSSEKLMDK	9.552	7.714	1.838
EP300	ROCK1	650	T	AGC/DMPK/ROCK/ROCK1	ELEEKRRTRLQKQNM	11.655	7.714	3.941
EP300	ROCK1	1734	S	AGC/DMPK/ROCK/ROCK1	PGDSRRLSIQRCIQS	10.345	7.714	2.631
EPS8	ROCK1	476	S	AGC/DMPK/ROCK/ROCK1	KQEIKRLSTEHSSVS	13.414	7.714	5.7
EPS8	ROCK1	685	S	AGC/DMPK/ROCK/ROCK1	LPVDRRKSQMEEVQD	11.379	7.714	3.665
ERBB4	ROCK1	527	S	AGC/DMPK/ROCK/ROCK1	CLSCRRFSRGRICIE	10.31	7.714	2.596
ERCC6L	ROCK1	1098	S	AGC/DMPK/ROCK/ROCK1	RSLASRRSLINMVLD	11.345	7.714	3.631
F12	ROCK1	579	T	AGC/DMPK/ROCK/ROCK1	QAAERRLTLQGIISW	9.448	7.714	1.734
FBXO41	ROCK1	478	S	AGC/DMPK/ROCK/ROCK1	QRRPRRHSTEGEEGD	15.345	7.714	7.631
FBXO41	ROCK1	538	S	AGC/DMPK/ROCK/ROCK1	GRRAERVSPSRSNEV	12.207	7.714	4.493
FBXO41	ROCK1	23	S	AGC/DMPK/ROCK/ROCK1	HKRFRSLSSLRAHLE	10.276	7.714	2.562
FBXO41	ROCK1	479	T	AGC/DMPK/ROCK/ROCK1	RRPRRHSTEGEEGDV	9.862	7.714	2.148
FBXO41	ROCK1	223	S	AGC/DMPK/ROCK/ROCK1	DRRLERLSEEVEQKI	9.759	7.714	2.045
FGB	ROCK1	126	S	AGC/DMPK/ROCK/ROCK1	QERPIRNSVDELNNN	9.448	7.714	1.734
FHOD3	ROCK1	366	S	AGC/DMPK/ROCK/ROCK1	RRRSRRHSVQSIKST	16.828	7.714	9.114
FHOD3	ROCK1	362	S	AGC/DMPK/ROCK/ROCK1	RGLDRRRSRRHSVQS	13.414	7.714	5.7
FHOD3	ROCK1	1395	S	AGC/DMPK/ROCK/ROCK1	RSRANRKSLRRTLKS	12.483	7.714	4.769
FHOD3	ROCK1	1343	S	AGC/DMPK/ROCK/ROCK1	RSRASRGSTSSWTMG	11.31	7.714	3.596
FHOD3	ROCK1	439	S	AGC/DMPK/ROCK/ROCK1	EARLERSSPSGLLTS	10.621	7.714	2.907
FHOD3	ROCK1	504	S	AGC/DMPK/ROCK/ROCK1	ELRSRSVSRGRADLS	10.069	7.714	2.355
FHOD3	ROCK1	345	S	AGC/DMPK/ROCK/ROCK1	CRDRRRASVCSSGGG	10	7.714	2.286
FHOD3	ROCK1	1344	T	AGC/DMPK/ROCK/ROCK1	SRASRGSTSSWTMGT	9.655	7.714	1.941
FHOD3	ROCK1	1276	T	AGC/DMPK/ROCK/ROCK1	NHRERNKTRGKMITD	9.552	7.714	1.838
FHOD3	ROCK1	1389	S	AGC/DMPK/ROCK/ROCK1	VPRERKRSRANRKSL	9.172	7.714	1.458
FKBP15	ROCK1	956	S	AGC/DMPK/ROCK/ROCK1	EERPRRPSQEQSASA	14.655	7.714	6.941
FLNA	ROCK1	2336	T	AGC/DMPK/ROCK/ROCK1	SGDARRLTVSSLQES	10.448	7.714	2.734
FN1	ROCK1	2061	T	AGC/DMPK/ROCK/ROCK1	EHGFRRTTPPTTATP	12.069	7.714	4.355
FOXP2	ROCK1	330	S	AGC/DMPK/ROCK/ROCK1	VLSARRDSSSHEETG	10.241	7.714	2.527
FOXP2	ROCK1	585	S	AGC/DMPK/ROCK/ROCK1	VEYQKRRSQKITGSP	9.448	7.714	1.734
GANAB	ROCK1	820	S	AGC/DMPK/ROCK/ROCK1	WMRVRRSSECMKDDP	15.724	7.714	8.01
GANAB	ROCK1	866	S	AGC/DMPK/ROCK/ROCK1	EFLLRRFSFSGNTLV	10.103	7.714	2.389
GANAB	ROCK1	187	S	AGC/DMPK/ROCK/ROCK1	HQRAPRVSQGSKDPA	10.034	7.714	2.32
GANAB	ROCK1	706	S	AGC/DMPK/ROCK/ROCK1	DALGQRYSLLPFWYT	8.793	7.714	1.079
GAS8	ROCK1	206	T	AGC/DMPK/ROCK/ROCK1	ELDLRRKTELHEVEE	11.448	7.714	3.734
GBF1	ROCK1	180	S	AGC/DMPK/ROCK/ROCK1	LSELLRKSAEHTLVD	9.241	7.714	1.527
GBF1	ROCK1	1466	S	AGC/DMPK/ROCK/ROCK1	LRRPRTSSQHASRGG	9.241	7.714	1.527
GBP1	ROCK1	156	S	AGC/DMPK/ROCK/ROCK1	THRIRSKSSPDENEN	9.31	7.714	1.596
GLDN	ROCK1	156	S	AGC/DMPK/ROCK/ROCK1	THRIRSKSSPDENEN	9.31	7.714	1.596
GLG1	ROCK1	611	S	AGC/DMPK/ROCK/ROCK1	EEQGRRLSRECRAEV	14.241	7.714	6.527
GLG1	ROCK1	14	S	AGC/DMPK/ROCK/ROCK1	VRRMFRLSAALHLLL	10.828	7.714	3.114
GLG1	ROCK1	399	S	AGC/DMPK/ROCK/ROCK1	RSREARLSYLLMCLE	9.31	7.714	1.596
GLUD1	ROCK1	206	T	AGC/DMPK/ROCK/ROCK1	EKITRRFTMELAKKG	10.586	7.714	2.872
GNB4	ROCK1	50	T	AGC/DMPK/ROCK/ROCK1	IQMRTRRTLRGHLAK	9.586	7.714	1.872
GOLIM4	ROCK1	112	S	AGC/DMPK/ROCK/ROCK1	QDSNSRYSALNVQHQ	10.69	7.714	2.976
GOSR1	ROCK1	51	S	AGC/DMPK/ROCK/ROCK1	DGRRDRYSSDTTPLL	12.103	7.714	4.389
GOSR1	ROCK1	230	S	AGC/DMPK/ROCK/ROCK1	NLRKRRDSLILGGVI	10.345	7.714	2.631
GOSR1	ROCK1	52	S	AGC/DMPK/ROCK/ROCK1	GRRDRYSSDTTPLLN	8.828	7.714	1.114
GPALPP1	ROCK1	244	S	AGC/DMPK/ROCK/ROCK1	TQEARKSSSKKDEEH	9	7.714	1.286
GPALPP1	ROCK1	243	S	AGC/DMPK/ROCK/ROCK1	ETQEARKSSSKKDEE	8.793	7.714	1.079
GRIN3A	ROCK1	5	S	AGC/DMPK/ROCK/ROCK1	***MRRLSLWWLLSR	12.172	7.714	4.458
GRIN3A	ROCK1	1110	S	AGC/DMPK/ROCK/ROCK1	LEEYQRTSRTCES**	9.207	7.714	1.493
GRIN3A	ROCK1	88	S	AGC/DMPK/ROCK/ROCK1	PEPGTRRSPAPSPGA	9.103	7.714	1.389
GRIN3A	ROCK1	1004	S	AGC/DMPK/ROCK/ROCK1	TKRVEKRSNVGPRQL	8.828	7.714	1.114
HFM1	ROCK1	999	S	AGC/DMPK/ROCK/ROCK1	VEQITRYSDTTAEIL	9	7.714	1.286
HFM1	ROCK1	999	S	AGC/DMPK/ROCK/ROCK1	VEQITRYSDTTAEIL	9	7.714	1.286
HRG	ROCK1	98	S	AGC/DMPK/ROCK/ROCK1	PPDSRRPSEIVIGQC	11.448	7.714	3.734
HSD17B13	ROCK1	33	S	AGC/DMPK/ROCK/ROCK1	FIPQRRKSVAGEIVL	8.759	7.714	1.045
HSP90B1	ROCK1	746	S	AGC/DMPK/ROCK/ROCK1	IERMLRLSLNIDPDA	10.448	7.714	2.734
IGF2R	ROCK1	2050	T	AGC/DMPK/ROCK/ROCK1	ASICRRTTTGDVQVL	13.759	7.714	6.045
IGF2R	ROCK1	2334	T	AGC/DMPK/ROCK/ROCK1	YKKERRETVISKLTT	10.828	7.714	3.114
IGF2R	ROCK1	2347	S	AGC/DMPK/ROCK/ROCK1	TTCCRRSSNVSYKYS	9.793	7.714	2.079
IGF2R	ROCK1	1951	S	AGC/DMPK/ROCK/ROCK1	HSNSYRTSSIIFKCD	9.483	7.714	1.769
INSR	ROCK1	763	S	AGC/DMPK/ROCK/ROCK1	RPSRKRRSLGDVGNV	10.586	7.714	2.872
INSR	ROCK1	763	S	AGC/DMPK/ROCK/ROCK1	RPSRKRRSLGDVGNV	10.586	7.714	2.872
ITGA4	ROCK1	1021	S	AGC/DMPK/ROCK/ROCK1	QEENRRDSWSYINSK	10.345	7.714	2.631
ITIH2	ROCK1	609	T	AGC/DMPK/ROCK/ROCK1	AAAKRRITRSILQMS	9.517	7.714	1.803
ITIH4	ROCK1	810	S	AGC/DMPK/ROCK/ROCK1	VTRNRRSSAYKWKET	12.448	7.714	4.734
ITM2B	ROCK1	236	T	AGC/DMPK/ROCK/ROCK1	YKLQRRETIKGIQKR	10.172	7.714	2.458
ITPR1	ROCK1	1764	S	AGC/DMPK/ROCK/ROCK1	RPSGRRESLTSFGNG	11.552	7.714	3.838
ITPR1	ROCK1	1598	S	AGC/DMPK/ROCK/ROCK1	RNAARRDSVLAASRD	10.345	7.714	2.631
KAT7	ROCK1	46	S	AGC/DMPK/ROCK/ROCK1	SARVTRSSARLSQSS	12.552	7.714	4.838
KAT7	ROCK1	78	T	AGC/DMPK/ROCK/ROCK1	AYSTRRVTRSQQQPT	10.483	7.714	2.769
KAT7	ROCK1	43	T	AGC/DMPK/ROCK/ROCK1	SRRSARVTRSSARLS	9.897	7.714	2.183
KAT7	ROCK1	273	S	AGC/DMPK/ROCK/ROCK1	ELRKKRNSGLSKEQK	8.966	7.714	1.252
KIAA1755	ROCK1	991	S	AGC/DMPK/ROCK/ROCK1	LDKTSRVSPGDQRRL	9.31	7.714	1.596
KIAA1755	ROCK1	1173	T	AGC/DMPK/ROCK/ROCK1	QSQVPRLTGGSFSSE	9.172	7.714	1.458
KIF3C	ROCK1	408	S	AGC/DMPK/ROCK/ROCK1	GKRPRRKSSRRKKAV	14.448	7.714	6.734
KIF3C	ROCK1	409	S	AGC/DMPK/ROCK/ROCK1	KRPRRKSSRRKKAVS	9.862	7.714	2.148
LAS1L	ROCK1	441	S	AGC/DMPK/ROCK/ROCK1	GRNARRFSAGQWEAR	11.31	7.714	3.596
LONP1	ROCK1	239	S	AGC/DMPK/ROCK/ROCK1	KHKPRRKSKRGKKEA	14.414	7.714	6.7
LOXHD1	ROCK1	668	S	AGC/DMPK/ROCK/ROCK1	KKKKRKGSDEEDEGE	10.552	7.714	2.838
LOXHD1	ROCK1	1785	T	AGC/DMPK/ROCK/ROCK1	QRAFRKGTTDTFEFD	10.103	7.714	2.389
LOXHD1	ROCK1	1232	T	AGC/DMPK/ROCK/ROCK1	TNKFERGTADTFIIE	9.138	7.714	1.424
LOXHD1	ROCK1	583	S	AGC/DMPK/ROCK/ROCK1	SKVFERASKDTFQLE	9.103	7.714	1.389
LRP1	ROCK1	475	S	AGC/DMPK/ROCK/ROCK1	RRQPRVRSHACENDQ	9.966	7.714	2.252
LRP1	ROCK1	2277	T	AGC/DMPK/ROCK/ROCK1	DDGSRRITIVENVGS	9.793	7.714	2.079
LRRCC1	ROCK1	329	T	AGC/DMPK/ROCK/ROCK1	DPRPKRDTDITSESD	12.207	7.714	4.493
LRRCC1	ROCK1	804	T	AGC/DMPK/ROCK/ROCK1	ENECLRKTNESDSDA	10.31	7.714	2.596
MAGEB2	ROCK1	22	T	AGC/DMPK/ROCK/ROCK1	RRKARDETRGLNVPQ	10.897	7.714	3.183
MAPKBP1	ROCK1	617	T	AGC/DMPK/ROCK/ROCK1	THHVVRKTTLYDMDV	9.241	7.714	1.527
MARF1	ROCK1	536	S	AGC/DMPK/ROCK/ROCK1	SNRLRRLSDNCGGKV	13.379	7.714	5.665
MARF1	ROCK1	1180	T	AGC/DMPK/ROCK/ROCK1	RAQVKRFTQDLLKLL	9.414	7.714	1.7
MECP2	ROCK1	311	T	AGC/DMPK/ROCK/ROCK1	KKRKTRETVSIEVKE	9.828	7.714	2.114
MECP2	ROCK1	486	S	AGC/DMPK/ROCK/ROCK1	TPVTERVS*******	9.103	7.714	1.389
MICAL3	ROCK1	702	T	AGC/DMPK/ROCK/ROCK1	GHRGERPTLVSTLTD	11.379	7.714	3.665
MICAL3	ROCK1	1603	S	AGC/DMPK/ROCK/ROCK1	RMRAREKSVKSQALR	10.862	7.714	3.148
MICAL3	ROCK1	684	T	AGC/DMPK/ROCK/ROCK1	GAGKRRKTSQSEEEE	9.793	7.714	2.079
MICAL3	ROCK1	1820	T	AGC/DMPK/ROCK/ROCK1	RREPRTYTEEELNAK	9.69	7.714	1.976
MICAL3	ROCK1	1654	T	AGC/DMPK/ROCK/ROCK1	PDSPTRPTLRGSEEP	9.241	7.714	1.527
MINA	ROCK1	309	S	AGC/DMPK/ROCK/ROCK1	TVATRRLSGFLRTLA	9.207	7.714	1.493
MRM3	ROCK1	36	S	AGC/DMPK/ROCK/ROCK1	WVRALRRSPVKVVFP	10	7.714	2.286
MRM3	ROCK1	105	S	AGC/DMPK/ROCK/ROCK1	YPGDRRLSSVMTIVK	9.31	7.714	1.596
MTHFD1	ROCK1	490	S	AGC/DMPK/ROCK/ROCK1	VNGVRRFSDIQIRRL	10.034	7.714	2.32
MYADM	ROCK1	278	S	AGC/DMPK/ROCK/ROCK1	PRRSRDVSCSRSHAY	9.241	7.714	1.527
MYL12B	ROCK1	19	T	AGC/DMPK/ROCK/ROCK1	KKRPQRATSNVFAMF	11.897	7.714	4.183
MYL12B	ROCK1	20	S	AGC/DMPK/ROCK/ROCK1	KRPQRATSNVFAMFD	9.897	7.714	2.183
NPY5R	ROCK1	290	S	AGC/DMPK/ROCK/ROCK1	KKHRRRYSKKTACVL	11.897	7.714	4.183
NSF	ROCK1	46	T	AGC/DMPK/ROCK/ROCK1	TSPNHRYTFTLKTHP	9.379	7.714	1.665
PPP1R3G	ROCK1	86	S	AGC/DMPK/ROCK/ROCK1	RCRARSFSLPADPIL	10	7.714	2.286
PPP1R3G	ROCK1	84	S	AGC/DMPK/ROCK/ROCK1	RRRCRARSFSLPADP	8.759	7.714	1.045
PRKAA1	ROCK1	5	S	AGC/DMPK/ROCK/ROCK1	***MRRLSSWRKMAT	13.379	7.714	5.665
PRKAA1	ROCK1	5	S	AGC/DMPK/ROCK/ROCK1	***MRRLSSWRKMAT	13.379	7.714	5.665
PWWP2B	ROCK1	156	S	AGC/DMPK/ROCK/ROCK1	KRTRRRLSRNRDPGR	13.414	7.714	5.7
STYK1	ROCK1	349	S	AGC/DMPK/ROCK/ROCK1	RKIMKRPSSCTHTMY	11.724	7.714	4.01
A1CF	CDK2	499	T	CMGC/CDK/CDK2/CDC28	NPAIHPFTPPKLSAF	19.556	13.343	6.213
A1CF	CDK2	294	S	CMGC/CDK/CDK2/CDK2	NGKVLDGSPIEVTLA	18.248	12.788	5.46
A1CF	CDK2	432	T	CMGC/CDK/CDK2/CDC28	ILPGMELTPMNPVTL	16.417	13.343	3.074
A1CF	CDK2	294	S	CMGC/CDK/CDK2/CDK3	NGKVLDGSPIEVTLA	5.6	3.34	2.26
A1CF	CDK2	499	T	CMGC/CDK/CDK2/CDK2	NPAIHPFTPPKLSAF	15.027	12.788	2.239
A1CF	CDK2	432	T	CMGC/CDK/CDK2/CDK2	ILPGMELTPMNPVTL	14.235	12.788	1.447
ABCA3	CDK2	1372	S	CMGC/CDK/CDK2/CDC28	RTRILAPSPDSLLHT	17.722	13.343	4.379
ABCA3	CDK2	1379	T	CMGC/CDK/CDK2/CDK2	SPDSLLHTPLIIKEL	14.604	12.788	1.816
ABCA3	CDK2	439	S	CMGC/CDK/CDK2/CDK3	IQWRDLLSPVNVDDD	4.6	3.34	1.26
ABCA3	CDK2	593	S	CMGC/CDK/CDK2/CDK3	TSGRAYISGYEISQD	4.6	3.34	1.26
ABCA6	CDK2	895	S	CMGC/CDK/CDK2/CDC28	KNELYFLSPGQLPQE	16.611	13.343	3.268
ABCA6	CDK2	1431	S	CMGC/CDK/CDK2/CDK2	VLSLLGNSPVLLLDE	15.946	12.788	3.158
ABCA6	CDK2	80	T	CMGC/CDK/CDK2/CDK2	SSLMVVYTPISNLTQ	14.282	12.788	1.494
ABCA6	CDK2	1000	S	CMGC/CDK/CDK2/CDK3	QHIRIESSPFPLSHI	4.8	3.34	1.46
ABCA6	CDK2	1235	S	CMGC/CDK/CDK2/CDK2	KDPVFRISPQSRDAK	13.973	12.788	1.185
ABCA6	CDK2	1037	S	CMGC/CDK/CDK2/CDK3	YITMGSISDYKKNAK	4.4	3.34	1.06
ABCB1	CDK2	23	S	CMGC/CDK/CDK2/CDK3	FFKLNNKSEKDKKEK	5.2	3.34	1.86
ABCB1	CDK2	1015	T	CMGC/CDK/CDK2/CDK3	IIMIIEKTPLIDSYS	4.8	3.34	1.46
ABCB1	CDK2	222	S	CMGC/CDK/CDK2/CDK2	TLVILAISPVLGLSA	14.201	12.788	1.413
ACO1	CDK2	702	T	CMGC/CDK/CDK2/CDK2	YLTNRGLTPREFNSY	21.919	12.788	9.131
ACO1	CDK2	472	S	CMGC/CDK/CDK2/CDC28	PYIKTSLSPGSGVVT	18.056	13.343	4.713
ACO1	CDK2	383	S	CMGC/CDK/CDK2/CDK3	PQDKVAVSDMKKDFE	6.6	3.34	3.26
ACO1	CDK2	690	S	CMGC/CDK/CDK2/CDK2	AGNIARNSPAARYLT	15.638	12.788	2.85
ACO1	CDK2	702	T	CMGC/CDK/CDK2/CDC28	YLTNRGLTPREFNSY	15.583	13.343	2.24
ACO1	CDK2	472	S	CMGC/CDK/CDK2/CDK2	PYIKTSLSPGSGVVT	14.383	12.788	1.595
ACO1	CDK2	690	S	CMGC/CDK/CDK2	AGNIARNSPAARYLT	3.915	2.692	1.223
ACSL4	CDK2	268	T	CMGC/CDK/CDK2/CDK2	GIPPSRPTPSDMAIV	18.06	12.788	5.272
ACSL4	CDK2	57	S	CMGC/CDK/CDK2/CDC28	PTSDKPGSPYRSVTH	18.222	13.343	4.879
ACSL4	CDK2	57	S	CMGC/CDK/CDK2	PTSDKPGSPYRSVTH	5.127	2.692	2.435
ACSL4	CDK2	447	S	CMGC/CDK/CDK2/CDK2	LSGGAPLSPQTHRFM	15.221	12.788	2.433
ACSL4	CDK2	57	S	CMGC/CDK/CDK2/CDK3	PTSDKPGSPYRSVTH	5	3.34	1.66
ACSL4	CDK2	679	T	CMGC/CDK/CDK2/CDC28	RLSPEPWTPETGLVT	15	13.343	1.657
ACSL4	CDK2	344	S	CMGC/CDK/CDK2/CDK3	GCRIGYSSPLTLSDQ	4.6	3.34	1.26
ACSL5	CDK2	251	S	CMGC/CDK/CDK2/CDK2	FRKPVPPSPEDLSVI	16.275	12.788	3.487
ACSL5	CDK2	130	S	CMGC/CDK/CDK2/CDC28	LHKGYKSSPDQFVGI	16.583	13.343	3.24
ACSL5	CDK2	368	T	CMGC/CDK/CDK2	KVQNEAKTPLKKFLL	4.556	2.692	1.864
ACSL5	CDK2	10	S	CMGC/CDK/CDK2/CDK3	FIFNFLFSPLPTPAL	5.2	3.34	1.86
ACSL5	CDK2	187	T	CMGC/CDK/CDK2/CDK2	IAMVICDTPQKALVL	14.121	12.788	1.333
ACSS2	CDK2	482	T	CMGC/CDK/CDK2/CDC28	LTPLPGATPMKPGSA	16.972	13.343	3.629
ACSS2	CDK2	73	T	CMGC/CDK/CDK2/CDK3	AKEFYWKTPCPGPFL	5.2	3.34	1.86
ACSS2	CDK2	482	T	CMGC/CDK/CDK2/CDK2	LTPLPGATPMKPGSA	14.577	12.788	1.789
ACTB	CDK2	234	S	CMGC/CDK/CDK2/CDK3	MATAASSSSLEKSYE	5.2	3.34	1.86
ADAMTS5	CDK2	139	S	CMGC/CDK/CDK2/CDK2	YRGTVDGSPRSLAVF	24.322	12.788	11.534
ADAMTS5	CDK2	389	S	CMGC/CDK/CDK2/CDC28	ADVGTICSPERSCAV	18.361	13.343	5.018
ADAMTS5	CDK2	916	S	CMGC/CDK/CDK2/CDK3	LAKGCPLSQRPSAFK	7.8	3.34	4.46
ADAMTS5	CDK2	25	T	CMGC/CDK/CDK2/CDC28	AAVGPAATPAQDKAG	15.5	13.343	2.157
ADAMTS5	CDK2	389	S	CMGC/CDK/CDK2/CDK2	ADVGTICSPERSCAV	14.087	12.788	1.299
ADAMTSL3	CDK2	239	S	CMGC/CDK/CDK2/CDK2	GQSKSHVSPEKREEN	22.208	12.788	9.42
ADAMTSL3	CDK2	239	S	CMGC/CDK/CDK2/CDC28	GQSKSHVSPEKREEN	17.944	13.343	4.601
ADAMTSL3	CDK2	239	S	CMGC/CDK/CDK2	GQSKSHVSPEKREEN	5.497	2.692	2.805
ADAMTSL3	CDK2	19	S	CMGC/CDK/CDK2/CDK3	IGMVFMHSPLPQTTA	6	3.34	2.66
ADAMTSL3	CDK2	541	S	CMGC/CDK/CDK2	CYKPKEKSPVEAKLP	3.889	2.692	1.197
AEBP1	CDK2	113	S	CMGC/CDK/CDK2/CDK3	PKESLEGSPRPPKKG	11.8	3.34	8.46
AEBP1	CDK2	1012	T	CMGC/CDK/CDK2/CDK2	IDPSRPMTPQQRRLQ	21.101	12.788	8.313
AEBP1	CDK2	113	S	CMGC/CDK/CDK2/CDK2	PKESLEGSPRPPKKG	17.235	12.788	4.447
AEBP1	CDK2	348	S	CMGC/CDK/CDK2/CDK3	KPKKEDSSPKEETDK	6.6	3.34	3.26
AEBP1	CDK2	348	S	CMGC/CDK/CDK2	KPKKEDSSPKEETDK	4.667	2.692	1.975
AEBP1	CDK2	188	S	CMGC/CDK/CDK2/CDK3	WPLPPPPSPGPEELP	4.8	3.34	1.46
AEBP1	CDK2	113	S	CMGC/CDK/CDK2	PKESLEGSPRPPKKG	3.984	2.692	1.292
AEBP1	CDK2	63	T	CMGC/CDK/CDK2/CDK2	APPPPEPTPRVRKAQ	13.919	12.788	1.131
AEBP1	CDK2	161	T	CMGC/CDK/CDK2/CDK3	KEKPPKATKKPPSGK	4.4	3.34	1.06
AHNAK	CDK2	5731	S	CMGC/CDK/CDK2/CDC28	GKGGVTGSPEASISG	18.083	13.343	4.74
AHNAK	CDK2	41	S	CMGC/CDK/CDK2/CDK2	VQEVTQNSPAARTGV	16.698	12.788	3.91
AHNAK	CDK2	4986	S	CMGC/CDK/CDK2/CDC28	KFGFGAKSPKADIKS	16.611	13.343	3.268
AHNAK	CDK2	511	S	CMGC/CDK/CDK2/CDK3	DVDLSLGSPKLKGDI	6.4	3.34	3.06
AHNAK	CDK2	5077	S	CMGC/CDK/CDK2/CDK3	ALKVDVKSPKTKKTM	5.8	3.34	2.46
AHNAK	CDK2	5415	T	CMGC/CDK/CDK2/CDC28	LPQFGISTPGSDLHV	15.778	13.343	2.435
AHNAK	CDK2	638	T	CMGC/CDK/CDK2/CDK2	MKMPTFSTPGAKGEG	14.812	12.788	2.024
AHNAK	CDK2	41	S	CMGC/CDK/CDK2	VQEVTQNSPAARTGV	4.582	2.692	1.89
AHNAK	CDK2	324	T	CMGC/CDK/CDK2/CDC28	STGREGQTPKAGLRV	14.861	13.343	1.518
AHNAK	CDK2	5552	S	CMGC/CDK/CDK2/CDC28	GPAFNMASPESDFGI	14.861	13.343	1.518
AHNAK	CDK2	3412	S	CMGC/CDK/CDK2/CDK3	MPFLSISSPKVSMPD	4.8	3.34	1.46
AK8	CDK2	157	T	CMGC/CDK/CDK2/CDK2	RIQTLGITPRHVIVL	24.396	12.788	11.608
AK8	CDK2	268	T	CMGC/CDK/CDK2/CDK2	HRTNAPFTPRVLLLG	21.738	12.788	8.95
AK8	CDK2	232	S	CMGC/CDK/CDK2/CDK3	NIVRVIPSYPKILKV	5.2	3.34	1.86
ALB	CDK2	491	T	CMGC/CDK/CDK2/CDK2	LCVLHEKTPVSDRVT	15.839	12.788	3.051
ALDOB	CDK2	132	S	CMGC/CDK/CDK2/CDK3	IQGLDGLSERCAQYK	4.6	3.34	1.26
ALDOB	CDK2	89	S	CMGC/CDK/CDK2/CDC28	ETLYQKDSQGKLFRN	14.361	13.343	1.018
ANGPTL3	CDK2	280	S	CMGC/CDK/CDK2/CDC28	YCDVISGSPWTLIQH	20.222	13.343	6.879
ANGPTL3	CDK2	155	T	CMGC/CDK/CDK2/CDK2	LIQNQPETPEHPEVT	15.987	12.788	3.199
ANGPTL3	CDK2	30	S	CMGC/CDK/CDK2/CDK3	NSSFDSLSPEPKSRF	4.4	3.34	1.06
ANKFY1	CDK2	908	T	CMGC/CDK/CDK2/CDK2	VQDASKLTPLHLAVQ	18.53	12.788	5.742
ANKFY1	CDK2	753	S	CMGC/CDK/CDK2/CDC28	RSGCDVNSPRQPGAN	18.167	13.343	4.824
ANKFY1	CDK2	545	T	CMGC/CDK/CDK2/CDK2	ADSVHLQTPLHMAIA	16.396	12.788	3.608
ANKFY1	CDK2	1008	S	CMGC/CDK/CDK2/CDK2	AFNLRGQSPLHILGQ	16.121	12.788	3.333
ANKFY1	CDK2	753	S	CMGC/CDK/CDK2/CDK2	RSGCDVNSPRQPGAN	15.698	12.788	2.91
ANKFY1	CDK2	243	S	CMGC/CDK/CDK2/CDK3	LYLIEMDSQLPGKLN	5.2	3.34	1.86
ANKFY1	CDK2	493	T	CMGC/CDK/CDK2/CDK2	HRNKWGETPLHTACR	14.067	12.788	1.279
ANKRD41	CDK2	472	T	CMGC/CDK/CDK2/CDK2	PARAFSLTPAERLQT	19.228	12.788	6.44
ANKRD41	CDK2	381	T	CMGC/CDK/CDK2/CDK2	GENPHPITPFTRQLY	17.611	12.788	4.823
ANKRD41	CDK2	309	T	CMGC/CDK/CDK2/CDK2	PAHSPPRTPTPGASD	16.215	12.788	3.427
ANKRD41	CDK2	305	S	CMGC/CDK/CDK2/CDC28	LDRSPAHSPPRTPTP	16.25	13.343	2.907
ANKRD41	CDK2	281	T	CMGC/CDK/CDK2/CDK2	RLQALTLTPPNAAGF	15.141	12.788	2.353
ANKRD41	CDK2	472	T	CMGC/CDK/CDK2/CDC28	PARAFSLTPAERLQT	15.556	13.343	2.213
ANKRD41	CDK2	154	T	CMGC/CDK/CDK2/CDK2	EPEPAPGTPGLSGPT	14.436	12.788	1.648
ANKRD41	CDK2	208	S	CMGC/CDK/CDK2/CDC28	DKHGSSASPPGHWDY	14.639	13.343	1.296
ANTXR1	CDK2	442	S	CMGC/CDK/CDK2/CDK2	NNMRRPSSPRKWYSP	28.906	12.788	16.118
ANTXR1	CDK2	442	S	CMGC/CDK/CDK2/CDC28	NNMRRPSSPRKWYSP	22.528	13.343	9.185
ANTXR1	CDK2	505	S	CMGC/CDK/CDK2/CDK3	NNAYHTSSPPPAPIY	6.2	3.34	2.86
ANTXR1	CDK2	442	S	CMGC/CDK/CDK2	NNMRRPSSPRKWYSP	4.931	2.692	2.239
ANTXR1	CDK2	448	S	CMGC/CDK/CDK2/CDK2	SSPRKWYSPIKGKLD	13.812	12.788	1.024
ANXA2	CDK2	236	S	CMGC/CDK/CDK2/CDC28	FDRYKSYSPYDMLES	15.889	13.343	2.546
ANXA2	CDK2	105	T	CMGC/CDK/CDK2/CDC28	VILGLLKTPAQYDAS	14.667	13.343	1.324
AP1B1	CDK2	786	S	CMGC/CDK/CDK2/CDC28	LQVHAPLSPNQTVEI	18.361	13.343	5.018
AP1B1	CDK2	786	S	CMGC/CDK/CDK2/CDK2	LQVHAPLSPNQTVEI	16.201	12.788	3.413
AP1B1	CDK2	2	T	CMGC/CDK/CDK2/CDK2	******MTDSKYFTT	14.779	12.788	1.991
AP1B1	CDK2	4	S	CMGC/CDK/CDK2/CDK3	****MTDSKYFTTTK	4.8	3.34	1.46
AP1B1	CDK2	777	T	CMGC/CDK/CDK2/CDC28	SFGLAPATPLQVHAP	14.583	13.343	1.24
AP1B1	CDK2	605	S	CMGC/CDK/CDK2/CDC28	ASSESAESPETAPTG	14.472	13.343	1.129
AP1M1	CDK2	322	S	CMGC/CDK/CDK2/CDK3	PVPNDADSPKFKTTV	5.6	3.34	2.26
AP1S1	CDK2	147	S	CMGC/CDK/CDK2/CDC28	LLQEEDESPRSVLEE	15.944	13.343	2.601
AP1S1	CDK2	147	S	CMGC/CDK/CDK2/CDK3	LLQEEDESPRSVLEE	4.4	3.34	1.06
AP2M1	CDK2	259	S	CMGC/CDK/CDK2/CDK3	VRLSKFDSERSISFI	5.2	3.34	1.86
AP2M1	CDK2	45	S	CMGC/CDK/CDK2	HARQQVRSPVTNIAR	3.952	2.692	1.26
APLP2	CDK2	367	T	CMGC/CDK/CDK2/CDK2	CKAMIPPTPLPTNDV	16.027	12.788	3.239
APLP2	CDK2	736	T	CMGC/CDK/CDK2/CDK2	VEVDPMLTPEERHLN	14.993	12.788	2.205
APLP2	CDK2	129	T	CMGC/CDK/CDK2/CDK2	QCKSRFVTPFKCLVG	14.691	12.788	1.903
APLP2	CDK2	582	T	CMGC/CDK/CDK2/CDK2	FTASISETPVDVRVS	14.336	12.788	1.548
APOA1	CDK2	30	S	CMGC/CDK/CDK2/CDC28	QQDEPPQSPWDRVKD	15.306	13.343	1.963
APOA4	CDK2	202	T	CMGC/CDK/CDK2/CDK3	EELKGRLTPYADEFK	6.4	3.34	3.06
APOA4	CDK2	158	T	CMGC/CDK/CDK2/CDK2	EQLRRQLTPYAQRME	13.886	12.788	1.098
APOB	CDK2	928	S	CMGC/CDK/CDK2/CDC28	KLKFIIPSPKRPVKL	20.889	13.343	7.546
APOB	CDK2	317	S	CMGC/CDK/CDK2/CDC28	FESTKSTSPPKQAEA	20.75	13.343	7.407
APOB	CDK2	4027	S	CMGC/CDK/CDK2/CDK3	SKWNFYYSPQSSPDK	8	3.34	4.66
APOB	CDK2	4031	S	CMGC/CDK/CDK2/CDC28	FYYSPQSSPDKKLTI	17.361	13.343	4.018
APOB	CDK2	3592	S	CMGC/CDK/CDK2/CDC28	SKATLELSPWQMSAL	16.583	13.343	3.24
APOB	CDK2	568	S	CMGC/CDK/CDK2/CDK2	AYLMLMRSPSQADIN	15.872	12.788	3.084
APOB	CDK2	317	S	CMGC/CDK/CDK2	FESTKSTSPPKQAEA	5.466	2.692	2.774
APOB	CDK2	1142	S	CMGC/CDK/CDK2/CDC28	SEILAHWSPAKLLLQ	15.444	13.343	2.101
APOB	CDK2	2022	S	CMGC/CDK/CDK2/CDK3	ADLTLLDSPIKVPLL	5.4	3.34	2.06
APOB	CDK2	4031	S	CMGC/CDK/CDK2	FYYSPQSSPDKKLTI	4.603	2.692	1.911
APOB	CDK2	2022	S	CMGC/CDK/CDK2/CDK2	ADLTLLDSPIKVPLL	14.638	12.788	1.85
APOB	CDK2	223	S	CMGC/CDK/CDK2/CDK2	KPIRTGISPLALIKG	14.564	12.788	1.776
APOB	CDK2	223	S	CMGC/CDK/CDK2/CDK3	KPIRTGISPLALIKG	4.8	3.34	1.46
APOB	CDK2	757	S	CMGC/CDK/CDK2/CDK3	MVNGIMLSVEKLIKD	4.6	3.34	1.26
APOB	CDK2	3090	S	CMGC/CDK/CDK2/CDK3	QQASWQVSARFNQYK	4.6	3.34	1.26
APOB	CDK2	3144	T	CMGC/CDK/CDK2/CDK3	LPYTIITTPPLKDFS	4.6	3.34	1.26
APOB	CDK2	3261	S	CMGC/CDK/CDK2/CDC28	PVVNVEVSPFTIEMS	14.444	13.343	1.101
APOB	CDK2	317	S	CMGC/CDK/CDK2/CDK3	FESTKSTSPPKQAEA	4.4	3.34	1.06
APOB	CDK2	1723	S	CMGC/CDK/CDK2/CDK3	AMILGVDSKNIFNFK	4.4	3.34	1.06
APOB	CDK2	4031	S	CMGC/CDK/CDK2/CDK3	FYYSPQSSPDKKLTI	4.4	3.34	1.06
APOC4	CDK2	107	S	CMGC/CDK/CDK2/CDK3	WFLESKDSLLKKTHS	4.8	3.34	1.46
ARCN1	CDK2	493	S	CMGC/CDK/CDK2/CDC28	VTQVDGNSPVRFSTE	14.639	13.343	1.296
ARCN1	CDK2	138	S	CMGC/CDK/CDK2/CDK3	RTFTEMDSHEEKVFR	4.4	3.34	1.06
ARHGAP19	CDK2	493	S	CMGC/CDK/CDK2/CDC28	VTQVDGNSPVRFSTE	14.639	13.343	1.296
ARHGAP19	CDK2	138	S	CMGC/CDK/CDK2/CDK3	RTFTEMDSHEEKVFR	4.4	3.34	1.06
ARHGAP28	CDK2	180	S	CMGC/CDK/CDK2/CDC28	DIFGVSESPPRDTCG	18.972	13.343	5.629
ARHGAP28	CDK2	180	S	CMGC/CDK/CDK2/CDK2	DIFGVSESPPRDTCG	14.53	12.788	1.742
ARHGAP28	CDK2	629	S	CMGC/CDK/CDK2/CDK2	TSKVLQKSPSARRMS	14.523	12.788	1.735
ARHGAP28	CDK2	629	S	CMGC/CDK/CDK2	TSKVLQKSPSARRMS	4.101	2.692	1.409
ARHGAP28	CDK2	619	S	CMGC/CDK/CDK2	TLERETASPKTSKVL	3.767	2.692	1.075
ARHGAP28	CDK2	75	S	CMGC/CDK/CDK2/CDK3	NSEASVDSASMEDFW	4.4	3.34	1.06
ARHGAP28	CDK2	258	S	CMGC/CDK/CDK2/CDK3	LPVHSNGSPEPGQPV	4.4	3.34	1.06
ARHGAP33	CDK2	709	S	CMGC/CDK/CDK2/CDK2	GLGALSGSPSHRTSA	27.732	12.788	14.944
ARHGAP33	CDK2	1218	T	CMGC/CDK/CDK2/CDK2	RAPWGPRTPHRVPGP	20.275	12.788	7.487
ARHGAP33	CDK2	1019	S	CMGC/CDK/CDK2/CDC28	APEAAAQSPCSVPSQ	19.25	13.343	5.907
ARHGAP33	CDK2	727	S	CMGC/CDK/CDK2/CDC28	DGDELDFSPPRCLEG	19.139	13.343	5.796
ARHGAP33	CDK2	1218	T	CMGC/CDK/CDK2/CDC28	RAPWGPRTPHRVPGP	18.722	13.343	5.379
ARHGAP33	CDK2	827	S	CMGC/CDK/CDK2/CDC28	ATPTPALSPGRSLRP	18.5	13.343	5.157
ARHGAP33	CDK2	1095	S	CMGC/CDK/CDK2/CDC28	EIGASEGSPYSGPTR	17.806	13.343	4.463
ARHGAP33	CDK2	570	S	CMGC/CDK/CDK2/CDC28	TTPKAPASPAERRKG	17.306	13.343	3.963
ARHGAP33	CDK2	751	T	CMGC/CDK/CDK2/CDC28	TFRCSSPTPGDPAPP	17.222	13.343	3.879
ARHGAP33	CDK2	749	S	CMGC/CDK/CDK2/CDK2	PLTFRCSSPTPGDPA	16.409	12.788	3.621
ARHGAP33	CDK2	1188	S	CMGC/CDK/CDK2/CDC28	PASSSSSSPPAHPRS	16.361	13.343	3.018
ARHGAP33	CDK2	929	S	CMGC/CDK/CDK2/CDK2	GTPPASQSPFHRSLS	15.617	12.788	2.829
ARHGAP33	CDK2	1180	S	CMGC/CDK/CDK2/CDC28	ALGPRGPSPASSSSS	16	13.343	2.657
ARHGAP33	CDK2	827	S	CMGC/CDK/CDK2/CDK2	ATPTPALSPGRSLRP	15.215	12.788	2.427
ARHGAP33	CDK2	786	S	CMGC/CDK/CDK2/CDK2	ISPRGPTSPASPAAL	15.181	12.788	2.393
ARHGAP33	CDK2	1095	S	CMGC/CDK/CDK2/CDK3	EIGASEGSPYSGPTR	5.4	3.34	2.06
ARHGAP33	CDK2	558	T	CMGC/CDK/CDK2/CDK3	RTQGRLGTPTEPTTP	5.2	3.34	1.86
ARHGAP33	CDK2	780	S	CMGC/CDK/CDK2/CDC28	RVTPQAISPRGPTSP	15.056	13.343	1.713
ARHGAP33	CDK2	558	T	CMGC/CDK/CDK2/CDC28	RTQGRLGTPTEPTTP	14.861	13.343	1.518
ARHGAP33	CDK2	570	S	CMGC/CDK/CDK2	TTPKAPASPAERRKG	4.201	2.692	1.509
ARHGAP33	CDK2	786	S	CMGC/CDK/CDK2/CDC28	ISPRGPTSPASPAAL	14.75	13.343	1.407
ARHGAP33	CDK2	760	S	CMGC/CDK/CDK2/CDK2	GDPAPPASPAPPAPA	14.06	12.788	1.272
ARHGAP33	CDK2	558	T	CMGC/CDK/CDK2/CDK2	RTQGRLGTPTEPTTP	14.013	12.788	1.225
ARHGAP33	CDK2	1105	S	CMGC/CDK/CDK2/CDC28	SGPTRSWSPFRSMPP	14.556	13.343	1.213
ARHGAP33	CDK2	1188	S	CMGC/CDK/CDK2	PASSSSSSPPAHPRS	3.894	2.692	1.202
ARHGAP33	CDK2	1064	S	CMGC/CDK/CDK2/CDC28	PPSFQPSSPAPVWRS	14.528	13.343	1.185
ARHGAP33	CDK2	709	S	CMGC/CDK/CDK2	GLGALSGSPSHRTSA	3.735	2.692	1.043
ASB6	CDK2	139	S	CMGC/CDK/CDK2/CDK2	RDRIHESSPLDLASE	15.523	12.788	2.735
ATG16L2	CDK2	65	T	CMGC/CDK/CDK2/CDK2	QPEPNSVTPTTHQGP	18.463	12.788	5.675
ATG16L2	CDK2	557	S	CMGC/CDK/CDK2/CDC28	DWTKAVFSPDRSYAL	16.917	13.343	3.574
ATL2	CDK2	474	T	CMGC/CDK/CDK2/CDC28	NIFYAARTPATLFAV	15.056	13.343	1.713
ATP11C	CDK2	498	S	CMGC/CDK/CDK2/CDC28	ELTYISSSPDEIALV	17.917	13.343	4.574
ATP11C	CDK2	87	T	CMGC/CDK/CDK2/CDC28	LVQVTVDTPTSPVTS	14.611	13.343	1.268
ATP11C	CDK2	811	S	CMGC/CDK/CDK2/CDK2	MVKNLKGSPITLSIG	14.027	12.788	1.239
ATP11C	CDK2	90	S	CMGC/CDK/CDK2	VTVDTPTSPVTSGLP	3.889	2.692	1.197
ATP1A1	CDK2	722	S	CMGC/CDK/CDK2/CDK3	TGDGVNDSPALKKAD	5.6	3.34	2.26
ATP1A1	CDK2	722	S	CMGC/CDK/CDK2/CDK2	TGDGVNDSPALKKAD	14.477	12.788	1.689
ATP1A1	CDK2	155	S	CMGC/CDK/CDK2/CDK3	YYQEAKSSKIMESFK	5	3.34	1.66
ATP2A2	CDK2	499	T	CMGC/CDK/CDK2/CDK2	KSMSVYCTPNKPSRT	18.49	12.788	5.702
ATP2A2	CDK2	499	T	CMGC/CDK/CDK2/CDC28	KSMSVYCTPNKPSRT	17.417	13.343	4.074
ATP2A2	CDK2	892	S	CMGC/CDK/CDK2/CDK3	VDCAIFESPYPMTMA	5	3.34	1.66
ATP2A2	CDK2	499	T	CMGC/CDK/CDK2	KSMSVYCTPNKPSRT	3.714	2.692	1.022
ATP5B	CDK2	53	S	CMGC/CDK/CDK2/CDC28	YAAQTSPSPKAGAAT	15.222	13.343	1.879
ATP5B	CDK2	51	S	CMGC/CDK/CDK2/CDK3	RDYAAQTSPSPKAGA	5	3.34	1.66
ATP6V0A1	CDK2	164	T	CMGC/CDK/CDK2/CDK2	PSEMGRGTPLRLGFV	18.832	12.788	6.044
ATP6V0A1	CDK2	360	T	CMGC/CDK/CDK2/CDC28	NRMQTNQTPPTYNKT	17.528	13.343	4.185
ATP6V0A1	CDK2	250	T	CMGC/CDK/CDK2/CDC28	SLYPCPETPQERKEM	15.861	13.343	2.518
ATP6V0A1	CDK2	250	T	CMGC/CDK/CDK2/CDK2	SLYPCPETPQERKEM	15.094	12.788	2.306
ATP6V1A	CDK2	136	T	CMGC/CDK/CDK2/CDC28	RDIKWDFTPCKNLRV	18.361	13.343	5.018
ATP6V1A	CDK2	136	T	CMGC/CDK/CDK2/CDK2	RDIKWDFTPCKNLRV	14.128	12.788	1.34
ATP6V1B2	CDK2	121	T	CMGC/CDK/CDK2/CDK2	FTGDILRTPVSEDML	14.685	12.788	1.897
ATP7B	CDK2	345	S	CMGC/CDK/CDK2/CDK2	HRSSSSHSPGSPPRN	23.349	12.788	10.561
ATP7B	CDK2	345	S	CMGC/CDK/CDK2/CDC28	HRSSSSHSPGSPPRN	21.083	13.343	7.74
ATP7B	CDK2	348	S	CMGC/CDK/CDK2/CDK2	SSSHSPGSPPRNQVQ	20.087	12.788	7.299
ATP7B	CDK2	1413	S	CMGC/CDK/CDK2/CDK3	MDDRWRDSPRATPWD	9.8	3.34	6.46
ATP7B	CDK2	348	S	CMGC/CDK/CDK2/CDC28	SSSHSPGSPPRNQVQ	17.972	13.343	4.629
ATP7B	CDK2	409	S	CMGC/CDK/CDK2/CDC28	LYNPSVISPEELRAA	17.222	13.343	3.879
ATP7B	CDK2	478	S	CMGC/CDK/CDK2/CDK2	APDILAKSPQSTRAV	16.436	12.788	3.648
ATP7B	CDK2	348	S	CMGC/CDK/CDK2	SSSHSPGSPPRNQVQ	5.476	2.692	2.784
ATP7B	CDK2	478	S	CMGC/CDK/CDK2/CDC28	APDILAKSPQSTRAV	15.722	13.343	2.379
ATP7B	CDK2	452	T	CMGC/CDK/CDK2/CDK2	MVQTTDGTPTSVQEV	14.416	12.788	1.628
ATP7B	CDK2	345	S	CMGC/CDK/CDK2	HRSSSSHSPGSPPRN	3.725	2.692	1.033
ATXN2	CDK2	692	S	CMGC/CDK/CDK2/CDK2	PKTHRPRSPRQNSIG	32.826	12.788	20.038
ATXN2	CDK2	692	S	CMGC/CDK/CDK2/CDK2	PKTHRPRSPRQNSIG	32.826	12.788	20.038
ATXN2	CDK2	701	T	CMGC/CDK/CDK2/CDK2	RQNSIGNTPSGPVLA	28.107	12.788	15.319
ATXN2	CDK2	701	T	CMGC/CDK/CDK2/CDK2	RQNSIGNTPSGPVLA	28.107	12.788	15.319
ATXN2	CDK2	937	S	CMGC/CDK/CDK2/CDK2	KPSTTPTSPRPQAQP	23.564	12.788	10.776
ATXN2	CDK2	937	S	CMGC/CDK/CDK2/CDK2	KPSTTPTSPRPQAQP	23.564	12.788	10.776
ATXN2	CDK2	758	S	CMGC/CDK/CDK2/CDK2	LQDQRQNSPAGNKEN	22.859	12.788	10.071
ATXN2	CDK2	758	S	CMGC/CDK/CDK2/CDK2	LQDQRQNSPAGNKEN	22.859	12.788	10.071
ATXN2	CDK2	741	T	CMGC/CDK/CDK2/CDK2	PASNRAVTPSSEAKD	20.852	12.788	8.064
ATXN2	CDK2	741	T	CMGC/CDK/CDK2/CDK2	PASNRAVTPSSEAKD	20.852	12.788	8.064
ATXN2	CDK2	580	T	CMGC/CDK/CDK2/CDC28	SLPPRAATPTRPPSR	18.917	13.343	5.574
ATXN2	CDK2	580	T	CMGC/CDK/CDK2/CDC28	SLPPRAATPTRPPSR	18.917	13.343	5.574
ATXN2	CDK2	1042	S	CMGC/CDK/CDK2/CDC28	STQYVAYSPQQFPNQ	18.722	13.343	5.379
ATXN2	CDK2	1042	S	CMGC/CDK/CDK2/CDC28	STQYVAYSPQQFPNQ	18.722	13.343	5.379
ATXN2	CDK2	1213	S	CMGC/CDK/CDK2/CDK2	TPASNTQSPQNSFPA	18.094	12.788	5.306
ATXN2	CDK2	1213	S	CMGC/CDK/CDK2/CDK2	TPASNTQSPQNSFPA	18.094	12.788	5.306
ATXN2	CDK2	861	S	CMGC/CDK/CDK2/CDK2	SGSSKPNSPSISPSI	17.638	12.788	4.85
ATXN2	CDK2	861	S	CMGC/CDK/CDK2/CDK2	SGSSKPNSPSISPSI	17.638	12.788	4.85
ATXN2	CDK2	730	T	CMGC/CDK/CDK2/CDC28	PIPAASPTPASPASN	17.972	13.343	4.629
ATXN2	CDK2	730	T	CMGC/CDK/CDK2/CDC28	PIPAASPTPASPASN	17.972	13.343	4.629
ATXN2	CDK2	987	T	CMGC/CDK/CDK2/CDK2	PLYPIPMTPMPVNQA	17.215	12.788	4.427
ATXN2	CDK2	987	T	CMGC/CDK/CDK2/CDK2	PLYPIPMTPMPVNQA	17.215	12.788	4.427
ATXN2	CDK2	1144	T	CMGC/CDK/CDK2/CDK2	NATLHPHTPHPQPSA	17	12.788	4.212
ATXN2	CDK2	1144	T	CMGC/CDK/CDK2/CDK2	NATLHPHTPHPQPSA	17	12.788	4.212
ATXN2	CDK2	604	S	CMGC/CDK/CDK2/CDK3	SHPSAHGSPAPVSTM	7.4	3.34	4.06
ATXN2	CDK2	604	S	CMGC/CDK/CDK2/CDK3	SHPSAHGSPAPVSTM	7.4	3.34	4.06
ATXN2	CDK2	1206	T	CMGC/CDK/CDK2/CDC28	APTPPSMTPASNTQS	17.389	13.343	4.046
ATXN2	CDK2	1206	T	CMGC/CDK/CDK2/CDC28	APTPPSMTPASNTQS	17.389	13.343	4.046
ATXN2	CDK2	733	S	CMGC/CDK/CDK2/CDC28	AASPTPASPASNRAV	17.167	13.343	3.824
ATXN2	CDK2	733	S	CMGC/CDK/CDK2/CDC28	AASPTPASPASNRAV	17.167	13.343	3.824
ATXN2	CDK2	132	S	CMGC/CDK/CDK2/CDC28	SPLGARASPPRSGVS	17.028	13.343	3.685
ATXN2	CDK2	132	S	CMGC/CDK/CDK2/CDC28	SPLGARASPPRSGVS	17.028	13.343	3.685
ATXN2	CDK2	1201	T	CMGC/CDK/CDK2/CDC28	YHAGLAPTPPSMTPA	16.944	13.343	3.601
ATXN2	CDK2	1201	T	CMGC/CDK/CDK2/CDC28	YHAGLAPTPPSMTPA	16.944	13.343	3.601
ATXN2	CDK2	513	S	CMGC/CDK/CDK2/CDK2	WGSGRQNSPRMGQPG	16.349	12.788	3.561
ATXN2	CDK2	513	S	CMGC/CDK/CDK2/CDK2	WGSGRQNSPRMGQPG	16.349	12.788	3.561
ATXN2	CDK2	937	S	CMGC/CDK/CDK2/CDK3	KPSTTPTSPRPQAQP	6.6	3.34	3.26
ATXN2	CDK2	937	S	CMGC/CDK/CDK2/CDK3	KPSTTPTSPRPQAQP	6.6	3.34	3.26
ATXN2	CDK2	987	T	CMGC/CDK/CDK2/CDK3	PLYPIPMTPMPVNQA	6.4	3.34	3.06
ATXN2	CDK2	987	T	CMGC/CDK/CDK2/CDK3	PLYPIPMTPMPVNQA	6.4	3.34	3.06
ATXN2	CDK2	1030	T	CMGC/CDK/CDK2/CDC28	AGPPIAATPPAYSTQ	16.083	13.343	2.74
ATXN2	CDK2	1030	T	CMGC/CDK/CDK2/CDC28	AGPPIAATPPAYSTQ	16.083	13.343	2.74
ATXN2	CDK2	937	S	CMGC/CDK/CDK2	KPSTTPTSPRPQAQP	5.275	2.692	2.583
ATXN2	CDK2	937	S	CMGC/CDK/CDK2	KPSTTPTSPRPQAQP	5.275	2.692	2.583
ATXN2	CDK2	213	S	CMGC/CDK/CDK2/CDK2	ASPAAAPSPSSSSVS	15.04	12.788	2.252
ATXN2	CDK2	213	S	CMGC/CDK/CDK2/CDK2	ASPAAAPSPSSSSVS	15.04	12.788	2.252
ATXN2	CDK2	733	S	CMGC/CDK/CDK2/CDK2	AASPTPASPASNRAV	15	12.788	2.212
ATXN2	CDK2	733	S	CMGC/CDK/CDK2/CDK2	AASPTPASPASNRAV	15	12.788	2.212
ATXN2	CDK2	692	S	CMGC/CDK/CDK2	PKTHRPRSPRQNSIG	4.873	2.692	2.181
ATXN2	CDK2	692	S	CMGC/CDK/CDK2	PKTHRPRSPRQNSIG	4.873	2.692	2.181
ATXN2	CDK2	1213	S	CMGC/CDK/CDK2	TPASNTQSPQNSFPA	4.857	2.692	2.165
ATXN2	CDK2	1213	S	CMGC/CDK/CDK2	TPASNTQSPQNSFPA	4.857	2.692	2.165
ATXN2	CDK2	733	S	CMGC/CDK/CDK2	AASPTPASPASNRAV	4.847	2.692	2.155
ATXN2	CDK2	733	S	CMGC/CDK/CDK2	AASPTPASPASNRAV	4.847	2.692	2.155
ATXN2	CDK2	558	S	CMGC/CDK/CDK2/CDK2	PWPSPCPSPSSRPPS	14.852	12.788	2.064
ATXN2	CDK2	558	S	CMGC/CDK/CDK2/CDK2	PWPSPCPSPSSRPPS	14.852	12.788	2.064
ATXN2	CDK2	213	S	CMGC/CDK/CDK2/CDK3	ASPAAAPSPSSSSVS	5.4	3.34	2.06
ATXN2	CDK2	213	S	CMGC/CDK/CDK2/CDK3	ASPAAAPSPSSSSVS	5.4	3.34	2.06
ATXN2	CDK2	784	S	CMGC/CDK/CDK2/CDK2	KAENKGISPVVSEHR	14.658	12.788	1.87
ATXN2	CDK2	784	S	CMGC/CDK/CDK2/CDK2	KAENKGISPVVSEHR	14.658	12.788	1.87
ATXN2	CDK2	207	S	CMGC/CDK/CDK2/CDC28	GGSGLLASPAAAPSP	15.083	13.343	1.74
ATXN2	CDK2	207	S	CMGC/CDK/CDK2/CDC28	GGSGLLASPAAAPSP	15.083	13.343	1.74
ATXN2	CDK2	1169	S	CMGC/CDK/CDK2/CDC28	GGSHPAPSPVQHHQH	15.028	13.343	1.685
ATXN2	CDK2	1169	S	CMGC/CDK/CDK2/CDC28	GGSHPAPSPVQHHQH	15.028	13.343	1.685
ATXN2	CDK2	692	S	CMGC/CDK/CDK2/CDK3	PKTHRPRSPRQNSIG	5	3.34	1.66
ATXN2	CDK2	728	S	CMGC/CDK/CDK2/CDK3	AMPIPAASPTPASPA	5	3.34	1.66
ATXN2	CDK2	692	S	CMGC/CDK/CDK2/CDK3	PKTHRPRSPRQNSIG	5	3.34	1.66
ATXN2	CDK2	728	S	CMGC/CDK/CDK2/CDK3	AMPIPAASPTPASPA	5	3.34	1.66
ATXN2	CDK2	741	T	CMGC/CDK/CDK2/CDC28	PASNRAVTPSSEAKD	14.806	13.343	1.463
ATXN2	CDK2	741	T	CMGC/CDK/CDK2/CDC28	PASNRAVTPSSEAKD	14.806	13.343	1.463
ATXN2	CDK2	554	S	CMGC/CDK/CDK2/CDK3	NGGVPWPSPCPSPSS	4.8	3.34	1.46
ATXN2	CDK2	554	S	CMGC/CDK/CDK2/CDK3	NGGVPWPSPCPSPSS	4.8	3.34	1.46
ATXN2	CDK2	861	S	CMGC/CDK/CDK2	SGSSKPNSPSISPSI	4.148	2.692	1.456
ATXN2	CDK2	861	S	CMGC/CDK/CDK2	SGSSKPNSPSISPSI	4.148	2.692	1.456
ATXN2	CDK2	889	S	CMGC/CDK/CDK2/CDK3	SQGVQTSSPACKQEK	4.6	3.34	1.26
ATXN2	CDK2	889	S	CMGC/CDK/CDK2/CDK3	SQGVQTSSPACKQEK	4.6	3.34	1.26
ATXN2	CDK2	1186	S	CMGC/CDK/CDK2/CDK2	AQALHLASPQQQSAI	14.04	12.788	1.252
ATXN2	CDK2	1186	S	CMGC/CDK/CDK2/CDK2	AQALHLASPQQQSAI	14.04	12.788	1.252
ATXN2	CDK2	701	T	CMGC/CDK/CDK2	RQNSIGNTPSGPVLA	3.894	2.692	1.202
ATXN2	CDK2	701	T	CMGC/CDK/CDK2	RQNSIGNTPSGPVLA	3.894	2.692	1.202
ATXN2	CDK2	758	S	CMGC/CDK/CDK2	LQDQRQNSPAGNKEN	3.81	2.692	1.118
ATXN2	CDK2	758	S	CMGC/CDK/CDK2	LQDQRQNSPAGNKEN	3.81	2.692	1.118
ATXN2	CDK2	561	S	CMGC/CDK/CDK2/CDK3	SPCPSPSSRPPSRYQ	4.4	3.34	1.06
ATXN2	CDK2	784	S	CMGC/CDK/CDK2/CDK3	KAENKGISPVVSEHR	4.4	3.34	1.06
ATXN2	CDK2	561	S	CMGC/CDK/CDK2/CDK3	SPCPSPSSRPPSRYQ	4.4	3.34	1.06
ATXN2	CDK2	784	S	CMGC/CDK/CDK2/CDK3	KAENKGISPVVSEHR	4.4	3.34	1.06
ATXN2	CDK2	667	S	CMGC/CDK/CDK2/CDK2	TPPVARTSPSGGTWS	13.799	12.788	1.011
ATXN2	CDK2	667	S	CMGC/CDK/CDK2/CDK2	TPPVARTSPSGGTWS	13.799	12.788	1.011
BCL9	CDK2	11	S	CMGC/CDK/CDK2/CDK2	SNPKVRSSPSGNTQS	32.886	12.788	20.098
BCL9	CDK2	155	T	CMGC/CDK/CDK2/CDK2	ATAPRSSTPSHGQTT	27.624	12.788	14.836
BCL9	CDK2	878	S	CMGC/CDK/CDK2/CDK2	VQSPMLGSPSGNLKS	22.376	12.788	9.588
BCL9	CDK2	315	T	CMGC/CDK/CDK2/CDK2	TPNNRAVTPVSQGSN	21.141	12.788	8.353
BCL9	CDK2	35	S	CMGC/CDK/CDK2/CDK2	VRPPTVMSPSGNPQL	18.658	12.788	5.87
BCL9	CDK2	308	T	CMGC/CDK/CDK2/CDK2	DGTGPNSTPNNRAVT	18.087	12.788	5.299
BCL9	CDK2	139	T	CMGC/CDK/CDK2/CDK2	KSQDSQHTPHSMTPS	17.235	12.788	4.447
BCL9	CDK2	1335	S	CMGC/CDK/CDK2/CDK2	GPHHRMMSPAQSTMP	17.114	12.788	4.326
BCL9	CDK2	144	T	CMGC/CDK/CDK2/CDK2	QHTPHSMTPSNATAP	16.973	12.788	4.185
BCL9	CDK2	172	T	CMGC/CDK/CDK2/CDC28	EPTPAQKTPAKVVYV	17.472	13.343	4.129
BCL9	CDK2	888	T	CMGC/CDK/CDK2/CDK2	GNLKSPQTPSQLAGM	16.47	12.788	3.682
BCL9	CDK2	885	S	CMGC/CDK/CDK2/CDC28	SPSGNLKSPQTPSQL	16.833	13.343	3.49
BCL9	CDK2	1377	S	CMGC/CDK/CDK2/CDC28	THPGPVGSPGMMMSM	16.806	13.343	3.463
BCL9	CDK2	19	S	CMGC/CDK/CDK2/CDK2	PSGNTQSSPKSKQEV	15.859	12.788	3.071
BCL9	CDK2	19	S	CMGC/CDK/CDK2	PSGNTQSSPKSKQEV	5.354	2.692	2.662
BCL9	CDK2	11	S	CMGC/CDK/CDK2	SNPKVRSSPSGNTQS	5.132	2.692	2.44
BCL9	CDK2	441	S	CMGC/CDK/CDK2/CDC28	GHRDVPFSPDEMVPP	15.778	13.343	2.435
BCL9	CDK2	1039	S	CMGC/CDK/CDK2/CDK3	VASSDDDSPPARSPN	5.6	3.34	2.26
BCL9	CDK2	115	T	CMGC/CDK/CDK2/CDK2	FDQRDPGTPNDDSDI	15.02	12.788	2.232
BCL9	CDK2	521	T	CMGC/CDK/CDK2/CDK2	PPPPYQMTPSEGWAP	14.96	12.788	2.172
BCL9	CDK2	155	T	CMGC/CDK/CDK2/CDC28	ATAPRSSTPSHGQTT	15.5	13.343	2.157
BCL9	CDK2	19	S	CMGC/CDK/CDK2/CDC28	PSGNTQSSPKSKQEV	15.444	13.343	2.101
BCL9	CDK2	687	S	CMGC/CDK/CDK2/CDK2	IPVEGPLSPSRGDFP	14.852	12.788	2.064
BCL9	CDK2	144	T	CMGC/CDK/CDK2/CDC28	QHTPHSMTPSNATAP	15.333	13.343	1.99
BCL9	CDK2	19	S	CMGC/CDK/CDK2/CDK3	PSGNTQSSPKSKQEV	5.2	3.34	1.86
BCL9	CDK2	308	T	CMGC/CDK/CDK2	DGTGPNSTPNNRAVT	4.519	2.692	1.827
BCL9	CDK2	521	T	CMGC/CDK/CDK2/CDC28	PPPPYQMTPSEGWAP	14.944	13.343	1.601
BCL9	CDK2	257	T	CMGC/CDK/CDK2/CDK2	QNTRLQPTPPIPAPA	14.356	12.788	1.568
BCL9	CDK2	687	S	CMGC/CDK/CDK2/CDK3	IPVEGPLSPSRGDFP	4.8	3.34	1.46
BCL9	CDK2	936	S	CMGC/CDK/CDK2/CDC28	PSPGWTSSPKPPLQS	14.75	13.343	1.407
BCL9	CDK2	315	T	CMGC/CDK/CDK2	TPNNRAVTPVSQGSN	3.974	2.692	1.282
BCL9	CDK2	139	T	CMGC/CDK/CDK2/CDC28	KSQDSQHTPHSMTPS	14.611	13.343	1.268
BCL9	CDK2	18	S	CMGC/CDK/CDK2/CDC28	SPSGNTQSSPKSKQE	14.556	13.343	1.213
BCL9	CDK2	72	T	CMGC/CDK/CDK2/CDK2	DSKSGGHTPKALPGP	13.906	12.788	1.118
BCL9	CDK2	1146	S	CMGC/CDK/CDK2/CDC28	QGFPPVQSPPQQVPF	14.444	13.343	1.101
BCL9	CDK2	936	S	CMGC/CDK/CDK2/CDK3	PSPGWTSSPKPPLQS	4.4	3.34	1.06
BCL9	CDK2	172	T	CMGC/CDK/CDK2/CDK3	EPTPAQKTPAKVVYV	4.4	3.34	1.06
BCL9	CDK2	35	S	CMGC/CDK/CDK2	VRPPTVMSPSGNPQL	3.73	2.692	1.038
CACNA1A	CDK2	2290	T	CMGC/CDK/CDK2/CDK2	GRRQLPQTPSTPRPH	27.342	12.788	14.554
CACNA1A	CDK2	2293	T	CMGC/CDK/CDK2/CDK2	QLPQTPSTPRPHVSY	26.866	12.788	14.078
CACNA1A	CDK2	2453	T	CMGC/CDK/CDK2/CDK2	ATGRSPRTPRASGPA	24.483	12.788	11.695
CACNA1A	CDK2	2378	S	CMGC/CDK/CDK2/CDK2	PGPARSESPRACRHG	22.919	12.788	10.131
CACNA1A	CDK2	1094	S	CMGC/CDK/CDK2/CDC28	GHAGLPQSPAKMGNS	22.528	13.343	9.185
CACNA1A	CDK2	1094	S	CMGC/CDK/CDK2/CDK2	GHAGLPQSPAKMGNS	20.953	12.788	8.165
CACNA1A	CDK2	2450	S	CMGC/CDK/CDK2/CDK2	SSGATGRSPRTPRAS	20.537	12.788	7.749
CACNA1A	CDK2	2120	S	CMGC/CDK/CDK2/CDK2	LSTISDTSPMKRSAS	20.302	12.788	7.514
CACNA1A	CDK2	947	S	CMGC/CDK/CDK2/CDK2	SRESRSGSPRTGADG	20.107	12.788	7.319
CACNA1A	CDK2	1125	T	CMGC/CDK/CDK2/CDK2	QNAASRRTPNNPGNP	19.161	12.788	6.373
CACNA1A	CDK2	2249	S	CMGC/CDK/CDK2/CDK2	RDQRWSRSPSEGREH	19.081	12.788	6.293
CACNA1A	CDK2	2363	S	CMGC/CDK/CDK2/CDK2	GGHSSGRSPRMERRV	18.966	12.788	6.178
CACNA1A	CDK2	1944	T	CMGC/CDK/CDK2/CDK2	KTLDLLVTPHKSTDL	18.664	12.788	5.876
CACNA1A	CDK2	2269	S	CMGC/CDK/CDK2/CDK2	GSSSVSGSPAPSTSG	18.188	12.788	5.4
CACNA1A	CDK2	2279	T	CMGC/CDK/CDK2/CDC28	PSTSGTSTPRRGRRQ	17.917	13.343	4.574
CACNA1A	CDK2	2120	S	CMGC/CDK/CDK2/CDK3	LSTISDTSPMKRSAS	7.8	3.34	4.46
CACNA1A	CDK2	2463	S	CMGC/CDK/CDK2/CDK2	ASGPACASPSRHGRR	17.128	12.788	4.34
CACNA1A	CDK2	1140	T	CMGC/CDK/CDK2/CDK2	SNPGPPKTPENSLIV	17.101	12.788	4.313
CACNA1A	CDK2	2463	S	CMGC/CDK/CDK2/CDC28	ASGPACASPSRHGRR	17	13.343	3.657
CACNA1A	CDK2	2269	S	CMGC/CDK/CDK2/CDK3	GSSSVSGSPAPSTSG	6.6	3.34	3.26
CACNA1A	CDK2	2120	S	CMGC/CDK/CDK2/CDC28	LSTISDTSPMKRSAS	16.528	13.343	3.185
CACNA1A	CDK2	1125	T	CMGC/CDK/CDK2/CDC28	QNAASRRTPNNPGNP	16.278	13.343	2.935
CACNA1A	CDK2	2249	S	CMGC/CDK/CDK2/CDC28	RDQRWSRSPSEGREH	16.222	13.343	2.879
CACNA1A	CDK2	1944	T	CMGC/CDK/CDK2/CDC28	KTLDLLVTPHKSTDL	16.194	13.343	2.851
CACNA1A	CDK2	2164	S	CMGC/CDK/CDK2/CDK2	RDRSHRASERSLGRY	15.074	12.788	2.286
CACNA1A	CDK2	1480	S	CMGC/CDK/CDK2/CDK2	TFENQGPSPGYRMEM	15	12.788	2.212
CACNA1A	CDK2	2378	S	CMGC/CDK/CDK2/CDC28	PGPARSESPRACRHG	15.444	13.343	2.101
CACNA1A	CDK2	2269	S	CMGC/CDK/CDK2	GSSSVSGSPAPSTSG	4.471	2.692	1.779
CACNA1A	CDK2	1125	T	CMGC/CDK/CDK2	QNAASRRTPNNPGNP	4.439	2.692	1.747
CACNA1A	CDK2	2120	S	CMGC/CDK/CDK2	LSTISDTSPMKRSAS	4.418	2.692	1.726
CACNA1A	CDK2	1140	T	CMGC/CDK/CDK2	SNPGPPKTPENSLIV	4.365	2.692	1.673
CACNA1A	CDK2	2279	T	CMGC/CDK/CDK2	PSTSGTSTPRRGRRQ	4.307	2.692	1.615
CACNA1A	CDK2	947	S	CMGC/CDK/CDK2/CDC28	SRESRSGSPRTGADG	14.917	13.343	1.574
CACNA1A	CDK2	2450	S	CMGC/CDK/CDK2/CDC28	SSGATGRSPRTPRAS	14.917	13.343	1.574
CACNA1A	CDK2	1995	S	CMGC/CDK/CDK2	FQRMEPPSPTQEGGP	4.222	2.692	1.53
CACNA1A	CDK2	646	T	CMGC/CDK/CDK2/CDC28	QFNFDEGTPPTNFDT	14.417	13.343	1.074
CCDC17	CDK2	232	S	CMGC/CDK/CDK2/CDK2	RREAELYSPVQKANP	16.43	12.788	3.642
CCDC17	CDK2	133	S	CMGC/CDK/CDK2/CDK2	PMSEAVGSPSERLRA	14.839	12.788	2.051
CCDC17	CDK2	125	S	CMGC/CDK/CDK2	RSEARPQSPMSEAVG	4.212	2.692	1.52
CCDC17	CDK2	133	S	CMGC/CDK/CDK2	PMSEAVGSPSERLRA	4.09	2.692	1.398
CCDC18	CDK2	47	S	CMGC/CDK/CDK2/CDC28	GEELSSVSPSENSDY	15.722	13.343	2.379
CCDC18	CDK2	1402	S	CMGC/CDK/CDK2/CDK3	LTYTQPDSFKPLTYN	5.6	3.34	2.26
CCDC18	CDK2	47	S	CMGC/CDK/CDK2	GEELSSVSPSENSDY	4.857	2.692	2.165
CCDC18	CDK2	1323	S	CMGC/CDK/CDK2/CDK3	FLPAPFTSPTEIMPD	5.2	3.34	1.86
CCDC18	CDK2	79	S	CMGC/CDK/CDK2/CDK3	HPGLLNYSPYENVCK	4.8	3.34	1.46
CCDC18	CDK2	79	S	CMGC/CDK/CDK2	HPGLLNYSPYENVCK	4.042	2.692	1.35
CCDC186	CDK2	740	S	CMGC/CDK/CDK2/CDK2	RSSAEDRSPENTGSS	17.859	12.788	5.071
CCDC186	CDK2	740	S	CMGC/CDK/CDK2/CDC28	RSSAEDRSPENTGSS	16.472	13.343	3.129
CCDC186	CDK2	740	S	CMGC/CDK/CDK2	RSSAEDRSPENTGSS	4.365	2.692	1.673
CCDC22	CDK2	158	S	CMGC/CDK/CDK2/CDK3	KLQHLQGSALQKPFH	6.2	3.34	2.86
CCDC47	CDK2	284	S	CMGC/CDK/CDK2/CDK3	QDLSEFCSDKPKSGA	6.8	3.34	3.46
CCDC47	CDK2	53	S	CMGC/CDK/CDK2/CDC28	MEDSVTESPQRVIIT	15.861	13.343	2.518
CCDC47	CDK2	53	S	CMGC/CDK/CDK2	MEDSVTESPQRVIIT	4.794	2.692	2.102
CCDC87	CDK2	140	T	CMGC/CDK/CDK2/CDK2	HLLVTMSTPRGVFTE	14.597	12.788	1.809
CCDC87	CDK2	336	T	CMGC/CDK/CDK2/CDK2	PLPSRPLTPLVLATE	14.161	12.788	1.373
CCDC87	CDK2	831	S	CMGC/CDK/CDK2/CDK3	RRVRHLVSALKDPHQ	4.6	3.34	1.26
CCDC87	CDK2	298	S	CMGC/CDK/CDK2/CDK2	VAPTSRASPSPFCPE	13.872	12.788	1.084
CCDC93	CDK2	305	S	CMGC/CDK/CDK2/CDC28	SELSAEESPEKLGTS	19.25	13.343	5.907
CD302	CDK2	211	S	CMGC/CDK/CDK2	VFSTAPQSPYNEDCV	4.291	2.692	1.599
CDC42	CDK2	86	S	CMGC/CDK/CDK2/CDC28	LVCFSVVSPSSFENV	18.194	13.343	4.851
CDC42	CDK2	138	T	CMGC/CDK/CDK2/CDC28	KNKQKPITPETAEKL	16.583	13.343	3.24
CDKN1B	CDK2	187	T	CMGC/CDK/CDK2/CDK2	NAGSVEQTPKKPGLR	22.154	12.788	9.366
CDKN1B	CDK2	10	S	CMGC/CDK/CDK2/CDK2	NVRVSNGSPSLERMD	21.007	12.788	8.219
CDKN1B	CDK2	187	T	CMGC/CDK/CDK2/CDC28	NAGSVEQTPKKPGLR	16.667	13.343	3.324
CDKN1B	CDK2	187	T	CMGC/CDK/CDK2	NAGSVEQTPKKPGLR	4.556	2.692	1.864
CDKN1B	CDK2	178	S	CMGC/CDK/CDK2/CDK3	EENVSDGSPNAGSVE	5.2	3.34	1.86
CDKN1B	CDK2	56	S	CMGC/CDK/CDK2/CDK3	CRDMEEASQRKWNFD	4.6	3.34	1.26
CEACAM1	CDK2	188	S	CMGC/CDK/CDK2/CDK2	NNQSLPVSPRLQLSN	24.121	12.788	11.333
CEACAM1	CDK2	243	S	CMGC/CDK/CDK2/CDK2	GPDTPTISPSDTYYR	20.195	12.788	7.407
CEACAM1	CDK2	426	S	CMGC/CDK/CDK2/CDK2	LPQENGLSPGAIAGI	18.651	12.788	5.863
CEP164	CDK2	280	T	CMGC/CDK/CDK2/CDC28	SDAAGPPTPCKPSSP	21.528	13.343	8.185
CEP164	CDK2	1213	S	CMGC/CDK/CDK2/CDK2	DEGTLGGSPTKKAVT	20.396	12.788	7.608
CEP164	CDK2	286	S	CMGC/CDK/CDK2/CDC28	PTPCKPSSPGADSSL	20.333	13.343	6.99
CEP164	CDK2	156	T	CMGC/CDK/CDK2/CDC28	PLRGLVDTPPSALRG	19.139	13.343	5.796
CEP164	CDK2	1253	T	CMGC/CDK/CDK2/CDK2	RQQRIDSTPSLTSRK	17.772	12.788	4.984
CEP164	CDK2	483	S	CMGC/CDK/CDK2/CDK2	PHEERAQSPPRSLAT	17.678	12.788	4.89
CEP164	CDK2	1289	S	CMGC/CDK/CDK2/CDK2	LDSLNPQSPPPLLAS	17.557	12.788	4.769
CEP164	CDK2	1213	S	CMGC/CDK/CDK2/CDK3	DEGTLGGSPTKKAVT	7.2	3.34	3.86
CEP164	CDK2	1435	T	CMGC/CDK/CDK2/CDK2	RLPLFSSTPKPKATL	16.477	12.788	3.689
CEP164	CDK2	1309	T	CMGC/CDK/CDK2/CDK3	PPRDPKSTPTPTYYG	7	3.34	3.66
CEP164	CDK2	1435	T	CMGC/CDK/CDK2/CDK3	RLPLFSSTPKPKATL	6.4	3.34	3.06
CEP164	CDK2	483	S	CMGC/CDK/CDK2/CDC28	PHEERAQSPPRSLAT	15.778	13.343	2.435
CEP164	CDK2	1213	S	CMGC/CDK/CDK2	DEGTLGGSPTKKAVT	4.942	2.692	2.25
CEP164	CDK2	1309	T	CMGC/CDK/CDK2/CDK2	PPRDPKSTPTPTYYG	14.993	12.788	2.205
CEP164	CDK2	1374	S	CMGC/CDK/CDK2/CDK3	GIPLLSNSPTPLESR	5	3.34	1.66
CEP164	CDK2	1238	S	CMGC/CDK/CDK2	SESSESFSPPHREWW	4.085	2.692	1.393
CEP164	CDK2	1238	S	CMGC/CDK/CDK2/CDK2	SESSESFSPPHREWW	14.154	12.788	1.366
CEP164	CDK2	483	S	CMGC/CDK/CDK2	PHEERAQSPPRSLAT	4.037	2.692	1.345
CEP164	CDK2	572	S	CMGC/CDK/CDK2	VSPTPPVSPEVRSTE	3.931	2.692	1.239
CEP164	CDK2	566	S	CMGC/CDK/CDK2	PEEKVAVSPTPPVSP	3.704	2.692	1.012
CFAP57	CDK2	66	S	CMGC/CDK/CDK2/CDK2	GMLALSISPNRRYLA	22.685	12.788	9.897
CFAP57	CDK2	347	S	CMGC/CDK/CDK2/CDK2	DVLCLCFSPSEETLV	19.248	12.788	6.46
CFAP57	CDK2	263	S	CMGC/CDK/CDK2/CDK3	IEFPPVSSPLPSYEQ	7.4	3.34	4.06
CFAP57	CDK2	66	S	CMGC/CDK/CDK2/CDC28	GMLALSISPNRRYLA	16.139	13.343	2.796
CFAP57	CDK2	563	S	CMGC/CDK/CDK2/CDC28	SYNCVTVSPDAKIIF	14.861	13.343	1.518
CFAP57	CDK2	933	S	CMGC/CDK/CDK2/CDK3	KLQGVIKSLEKDIQG	4.6	3.34	1.26
CFAP57	CDK2	186	T	CMGC/CDK/CDK2/CDK3	LLRFAEGTLKQTSFQ	4.4	3.34	1.06
CFAP57	CDK2	162	S	CMGC/CDK/CDK2/CDK2	PVYQVSFSPQDNTQV	13.819	12.788	1.031
CFAP57	CDK2	66	S	CMGC/CDK/CDK2	GMLALSISPNRRYLA	3.693	2.692	1.001
CHD7	CDK2	338	T	CMGC/CDK/CDK2/CDK2	NLGLTNNTPMNQSVP	21.852	12.788	9.064
CHD7	CDK2	689	T	CMGC/CDK/CDK2/CDK3	EKKAKTATPKPKSSK	11.8	3.34	8.46
CHD7	CDK2	272	S	CMGC/CDK/CDK2/CDK2	HGESVAHSPRFSPNP	20.644	12.788	7.856
CHD7	CDK2	100	S	CMGC/CDK/CDK2/CDK2	TPGNGLASPHSQYHT	20.423	12.788	7.635
CHD7	CDK2	397	S	CMGC/CDK/CDK2/CDC28	YASPPPMSPMKAMSN	19.944	13.343	6.601
CHD7	CDK2	2492	T	CMGC/CDK/CDK2/CDK2	LQAGLSRTPTRHLLN	18.564	12.788	5.776
CHD7	CDK2	93	T	CMGC/CDK/CDK2/CDC28	PNRMMSNTPGNGLAS	18.75	13.343	5.407
CHD7	CDK2	2559	S	CMGC/CDK/CDK2/CDK2	PPTRNIPSPGQLDPD	18.154	12.788	5.366
CHD7	CDK2	1135	T	CMGC/CDK/CDK2/CDK2	HKVLLTGTPLQNTVE	17.899	12.788	5.111
CHD7	CDK2	637	S	CMGC/CDK/CDK2/CDK3	NRNSLDGSQEEKKKK	6.8	3.34	3.46
CHD7	CDK2	276	S	CMGC/CDK/CDK2/CDK2	VAHSPRFSPNPPQQG	16.148	12.788	3.36
CHD7	CDK2	2492	T	CMGC/CDK/CDK2/CDC28	LQAGLSRTPTRHLLN	16.472	13.343	3.129
CHD7	CDK2	392	S	CMGC/CDK/CDK2/CDK3	QPQGTYASPPPMSPM	6.4	3.34	3.06
CHD7	CDK2	543	S	CMGC/CDK/CDK2/CDK3	PWAQLHPSPQNTPQK	6.4	3.34	3.06
CHD7	CDK2	694	S	CMGC/CDK/CDK2/CDK3	TATPKPKSSKKSSNK	6.4	3.34	3.06
CHD7	CDK2	782	S	CMGC/CDK/CDK2/CDK3	ADAAGRDSPSNTSQS	6.4	3.34	3.06
CHD7	CDK2	2472	T	CMGC/CDK/CDK2/CDK3	FILPNVSTPVSDAFK	6.4	3.34	3.06
CHD7	CDK2	2472	T	CMGC/CDK/CDK2/CDK2	FILPNVSTPVSDAFK	15.591	12.788	2.803
CHD7	CDK2	730	T	CMGC/CDK/CDK2/CDK2	ENSDLDKTPPPSPPP	15.235	12.788	2.447
CHD7	CDK2	93	T	CMGC/CDK/CDK2/CDK2	PNRMMSNTPGNGLAS	15.228	12.788	2.44
CHD7	CDK2	1555	T	CMGC/CDK/CDK2/CDK3	RNNLVIDTPRVRKQT	5.6	3.34	2.26
CHD7	CDK2	397	S	CMGC/CDK/CDK2	YASPPPMSPMKAMSN	4.725	2.692	2.033
CHD7	CDK2	2559	S	CMGC/CDK/CDK2/CDC28	PPTRNIPSPGQLDPD	15.306	13.343	1.963
CHD7	CDK2	547	T	CMGC/CDK/CDK2/CDK2	LHPSPQNTPQKVPVH	14.732	12.788	1.944
CHD7	CDK2	1862	T	CMGC/CDK/CDK2/CDC28	PEYKPTRTPFKDEID	15.278	13.343	1.935
CHD7	CDK2	93	T	CMGC/CDK/CDK2	PNRMMSNTPGNGLAS	4.212	2.692	1.52
CHD7	CDK2	689	T	CMGC/CDK/CDK2	EKKAKTATPKPKSSK	4.153	2.692	1.461
CHD7	CDK2	547	T	CMGC/CDK/CDK2	LHPSPQNTPQKVPVH	4.127	2.692	1.435
CHD7	CDK2	2153	T	CMGC/CDK/CDK2/CDC28	LAVGFVQTPPVISSA	14.75	13.343	1.407
CHD7	CDK2	397	S	CMGC/CDK/CDK2/CDK2	YASPPPMSPMKAMSN	14.107	12.788	1.319
CHD7	CDK2	2356	S	CMGC/CDK/CDK2/CDK3	YTPTTVDSPLQKRSF	4.6	3.34	1.26
CHD7	CDK2	547	T	CMGC/CDK/CDK2/CDC28	LHPSPQNTPQKVPVH	14.5	13.343	1.157
CHD7	CDK2	1862	T	CMGC/CDK/CDK2	PEYKPTRTPFKDEID	3.825	2.692	1.133
CHD7	CDK2	2492	T	CMGC/CDK/CDK2	LQAGLSRTPTRHLLN	3.72	2.692	1.028
CHD7	CDK2	2356	S	CMGC/CDK/CDK2	YTPTTVDSPLQKRSF	3.704	2.692	1.012
CHD9	CDK2	2773	S	CMGC/CDK/CDK2/CDK2	GENSVSSSPSTSSTA	26.275	12.788	13.487
CHD9	CDK2	312	S	CMGC/CDK/CDK2/CDK2	FTGSNSFSPHRGIKQ	24.94	12.788	12.152
CHD9	CDK2	355	S	CMGC/CDK/CDK2/CDK2	NYSNSKLSPVHMNFP	21.852	12.788	9.064
CHD9	CDK2	59	T	CMGC/CDK/CDK2/CDK2	SLNHVQGTPTHQKMT	21.235	12.788	8.447
CHD9	CDK2	312	S	CMGC/CDK/CDK2/CDC28	FTGSNSFSPHRGIKQ	21.083	13.343	7.74
CHD9	CDK2	2013	T	CMGC/CDK/CDK2/CDK2	MAHSRTSTPLLQQYQ	19.96	12.788	7.172
CHD9	CDK2	282	S	CMGC/CDK/CDK2/CDK2	SFSSNHISPNSLLQS	19.275	12.788	6.487
CHD9	CDK2	1027	T	CMGC/CDK/CDK2/CDK2	HKVLLTGTPLQNTVE	18.235	12.788	5.447
CHD9	CDK2	550	S	CMGC/CDK/CDK2/CDC28	RNIPRVMSPENFPTA	18.056	13.343	4.713
CHD9	CDK2	2026	S	CMGC/CDK/CDK2/CDK2	YQVALSASPLTSLPR	17.483	12.788	4.695
CHD9	CDK2	2861	S	CMGC/CDK/CDK2/CDC28	DKGGTEPSPLNENST	17	13.343	3.657
CHD9	CDK2	95	S	CMGC/CDK/CDK2/CDK2	SPAEHVLSPHSQFNC	16.369	12.788	3.581
CHD9	CDK2	2773	S	CMGC/CDK/CDK2	GENSVSSSPSTSSTA	5.799	2.692	3.107
CHD9	CDK2	579	S	CMGC/CDK/CDK2/CDK3	SKPKDKDSKKTKTCS	6.4	3.34	3.06
CHD9	CDK2	1558	T	CMGC/CDK/CDK2/CDC28	GFIWDLITPTEDGQT	16.333	13.343	2.99
CHD9	CDK2	139	S	CMGC/CDK/CDK2/CDK2	TISNQNGSPFHQQGH	15.604	12.788	2.816
CHD9	CDK2	2079	S	CMGC/CDK/CDK2/CDK2	LIKSEPVSPKNGVLP	15.456	12.788	2.668
CHD9	CDK2	2079	S	CMGC/CDK/CDK2	LIKSEPVSPKNGVLP	4.878	2.692	2.186
CHD9	CDK2	2113	T	CMGC/CDK/CDK2/CDK2	AARTEPLTPNPASKK	14.705	12.788	1.917
CHD9	CDK2	2013	T	CMGC/CDK/CDK2/CDK3	MAHSRTSTPLLQQYQ	5.2	3.34	1.86
CHD9	CDK2	2303	S	CMGC/CDK/CDK2/CDC28	YTTKLLDSPGAATEY	15.083	13.343	1.74
CHD9	CDK2	2118	S	CMGC/CDK/CDK2/CDK3	PLTPNPASKKPRVHK	4.8	3.34	1.46
CHD9	CDK2	2773	S	CMGC/CDK/CDK2/CDK3	GENSVSSSPSTSSTA	4.8	3.34	1.46
CHD9	CDK2	282	S	CMGC/CDK/CDK2/CDC28	SFSSNHISPNSLLQS	14.528	13.343	1.185
CHD9	CDK2	2861	S	CMGC/CDK/CDK2	DKGGTEPSPLNENST	3.825	2.692	1.133
CHD9	CDK2	312	S	CMGC/CDK/CDK2	FTGSNSFSPHRGIKQ	3.794	2.692	1.102
CHD9	CDK2	1447	T	CMGC/CDK/CDK2/CDK3	RNSLVIDTPRIRKQT	4.4	3.34	1.06
CHD9	CDK2	355	S	CMGC/CDK/CDK2	NYSNSKLSPVHMNFP	3.714	2.692	1.022
CHD9	CDK2	2773	S	CMGC/CDK/CDK2/CDC28	GENSVSSSPSTSSTA	14.361	13.343	1.018
CIT	CDK2	1920	S	CMGC/CDK/CDK2/CDK2	GPSTSRSSPNKRGPP	26.02	12.788	13.232
CIT	CDK2	1981	S	CMGC/CDK/CDK2/CDK2	RPLEREKSPGRMLST	25.732	12.788	12.944
CIT	CDK2	1993	S	CMGC/CDK/CDK2/CDK2	LSTRRERSPGRLFED	23.96	12.788	11.172
CIT	CDK2	1971	S	CMGC/CDK/CDK2/CDK2	TELRRDKSPGRPLER	23.584	12.788	10.796
CIT	CDK2	400	S	CMGC/CDK/CDK2/CDC28	KNSWVSSSPCQLSPS	20.972	13.343	7.629
CIT	CDK2	1971	S	CMGC/CDK/CDK2/CDC28	TELRRDKSPGRPLER	20.889	13.343	7.546
CIT	CDK2	1993	S	CMGC/CDK/CDK2/CDC28	LSTRRERSPGRLFED	20.861	13.343	7.518
CIT	CDK2	1955	T	CMGC/CDK/CDK2/CDC28	SHPREPSTPHRYREG	19.694	13.343	6.351
CIT	CDK2	1981	S	CMGC/CDK/CDK2/CDC28	RPLEREKSPGRMLST	19.472	13.343	6.129
CIT	CDK2	1345	T	CMGC/CDK/CDK2/CDC28	SRRKESSTPEEFSRR	18.194	13.343	4.851
CIT	CDK2	1920	S	CMGC/CDK/CDK2	GPSTSRSSPNKRGPP	6.741	2.692	4.049
CIT	CDK2	1322	S	CMGC/CDK/CDK2/CDK2	AMSAIVRSPEHQPSA	16.101	12.788	3.313
CIT	CDK2	440	S	CMGC/CDK/CDK2/CDC28	SVVSGLDSPAKTSSM	16.028	13.343	2.685
CIT	CDK2	440	S	CMGC/CDK/CDK2/CDK3	SVVSGLDSPAKTSSM	5.8	3.34	2.46
CIT	CDK2	1920	S	CMGC/CDK/CDK2/CDC28	GPSTSRSSPNKRGPP	15.722	13.343	2.379
CIT	CDK2	1306	T	CMGC/CDK/CDK2/CDC28	TDHPHPSTPATARQQ	15.528	13.343	2.185
CIT	CDK2	1306	T	CMGC/CDK/CDK2/CDK2	TDHPHPSTPATARQQ	14.772	12.788	1.984
CIT	CDK2	1993	S	CMGC/CDK/CDK2	LSTRRERSPGRLFED	3.862	2.692	1.17
CIT	CDK2	2013	T	CMGC/CDK/CDK2/CDC28	LPAGAVRTPLSQVNK	14.389	13.343	1.046
CLCN2	CDK2	658	S	CMGC/CDK/CDK2/CDK2	ERRATQTSPLSDQEG	19.799	12.788	7.011
CLCN2	CDK2	641	S	CMGC/CDK/CDK2/CDC28	ALLGAQLSPARRRQH	19.861	13.343	6.518
CLCN2	CDK2	641	S	CMGC/CDK/CDK2/CDK2	ALLGAQLSPARRRQH	16.973	12.788	4.185
CLCN2	CDK2	731	S	CMGC/CDK/CDK2/CDK3	LRSLFCGSPPPEAAS	6.8	3.34	3.46
CLCN2	CDK2	712	S	CMGC/CDK/CDK2/CDK2	VTRNLGESPTGSAES	15.779	12.788	2.991
CLCN2	CDK2	889	S	CMGC/CDK/CDK2/CDK3	HGLPREGSPSDSDDK	6.2	3.34	2.86
CLCN2	CDK2	658	S	CMGC/CDK/CDK2/CDC28	ERRATQTSPLSDQEG	15.25	13.343	1.907
CLCN2	CDK2	767	S	CMGC/CDK/CDK2/CDC28	ADLEGEMSPEEILEW	15.083	13.343	1.74
CLCN2	CDK2	889	S	CMGC/CDK/CDK2/CDK2	HGLPREGSPSDSDDK	14.463	12.788	1.675
CLCNKB	CDK2	115	T	CMGC/CDK/CDK2/CDC28	SGFSQSITPSSGGSG	16.528	13.343	3.185
CLCNKB	CDK2	265	S	CMGC/CDK/CDK2/CDK3	SEQETITSLYKTSFR	4.4	3.34	1.06
CLINT1	CDK2	308	T	CMGC/CDK/CDK2/CDK2	DQNASTHTPQSSVKT	20.993	12.788	8.205
CLINT1	CDK2	245	S	CMGC/CDK/CDK2/CDK2	KKARRGRSPKGEFKD	19.899	12.788	7.111
CLINT1	CDK2	299	S	CMGC/CDK/CDK2/CDC28	HYTGDKASPDQNAST	20	13.343	6.657
CLINT1	CDK2	569	T	CMGC/CDK/CDK2/CDK2	GMAPLGNTPMMNQSM	18.181	12.788	5.393
CLINT1	CDK2	530	S	CMGC/CDK/CDK2/CDK2	FGAVNLSSPSNMLPV	17.201	12.788	4.413
CLINT1	CDK2	227	S	CMGC/CDK/CDK2/CDC28	RRKDREDSPERCSDS	17.583	13.343	4.24
CLINT1	CDK2	308	T	CMGC/CDK/CDK2/CDC28	DQNASTHTPQSSVKT	17.472	13.343	4.129
CLINT1	CDK2	193	S	CMGC/CDK/CDK2/CDK3	EEWDKNKSAFPFSDK	5.6	3.34	2.26
CLINT1	CDK2	227	S	CMGC/CDK/CDK2/CDK3	RRKDREDSPERCSDS	5	3.34	1.66
CLINT1	CDK2	308	T	CMGC/CDK/CDK2	DQNASTHTPQSSVKT	3.921	2.692	1.229
CLINT1	CDK2	530	S	CMGC/CDK/CDK2	FGAVNLSSPSNMLPV	3.852	2.692	1.16
CLINT1	CDK2	234	S	CMGC/CDK/CDK2/CDK3	SPERCSDSDEEKKAR	4.4	3.34	1.06
CLTC	CDK2	394	T	CMGC/CDK/CDK2/CDC28	APKGILRTPDTIRRF	18.944	13.343	5.601
CLTC	CDK2	525	S	CMGC/CDK/CDK2/CDC28	LRNVMRISPDQGQQF	18.472	13.343	5.129
CLTC	CDK2	235	T	CMGC/CDK/CDK2/CDC28	LHIIEVGTPPTGNQP	17.083	13.343	3.74
CLTC	CDK2	412	S	CMGC/CDK/CDK2/CDK2	PAQPGQTSPLLQYFG	14.315	12.788	1.527
CLU	CDK2	233	S	CMGC/CDK/CDK2/CDC28	VRSLMPFSPYEPLNF	19.028	13.343	5.685
COL12A1	CDK2	632	S	CMGC/CDK/CDK2/CDK2	SRGSDNHSPISKYTI	17.852	12.788	5.064
COL12A1	CDK2	775	S	CMGC/CDK/CDK2/CDC28	VHKDETMSPSTAFQV	16	13.343	2.657
COL12A1	CDK2	217	S	CMGC/CDK/CDK2/CDK3	SCFVSSPSITKSVFS	4.4	3.34	1.06
COL16A1	CDK2	860	T	CMGC/CDK/CDK2/CDK2	GQTGLRGTPGEKGPR	27.671	12.788	14.883
COL16A1	CDK2	1199	S	CMGC/CDK/CDK2/CDK2	GPSGLPGSPGPPGPP	21.544	12.788	8.756
COL16A1	CDK2	1043	S	CMGC/CDK/CDK2/CDK2	GPPGMRGSPGPPGPI	21.396	12.788	8.608
COL16A1	CDK2	1019	S	CMGC/CDK/CDK2/CDK2	GDPGCVGSPGLPGPP	19.953	12.788	7.165
COL16A1	CDK2	695	T	CMGC/CDK/CDK2/CDC28	GNPGDPGTPGTTGRP	19.722	13.343	6.379
COL16A1	CDK2	465	T	CMGC/CDK/CDK2/CDK2	PGIGLPGTPGDPGGP	18.839	12.788	6.051
COL16A1	CDK2	365	S	CMGC/CDK/CDK2/CDC28	GNDCVRISPDAPLQC	18.611	13.343	5.268
COL16A1	CDK2	1492	S	CMGC/CDK/CDK2/CDC28	GRPGAPGSPGLPGQI	18.472	13.343	5.129
COL16A1	CDK2	695	T	CMGC/CDK/CDK2/CDK2	GNPGDPGTPGTTGRP	16.45	12.788	3.662
COL16A1	CDK2	860	T	CMGC/CDK/CDK2/CDC28	GQTGLRGTPGEKGPR	15.944	13.343	2.601
COL16A1	CDK2	1199	S	CMGC/CDK/CDK2/CDC28	GPSGLPGSPGPPGPP	15.472	13.343	2.129
COL16A1	CDK2	1492	S	CMGC/CDK/CDK2/CDK2	GRPGAPGSPGLPGQI	14.913	12.788	2.125
COL16A1	CDK2	465	T	CMGC/CDK/CDK2/CDC28	PGIGLPGTPGDPGGP	15.361	13.343	2.018
COL16A1	CDK2	1175	S	CMGC/CDK/CDK2/CDK2	GFPGKVGSPGPPGPQ	13.886	12.788	1.098
COL16A1	CDK2	1175	S	CMGC/CDK/CDK2/CDK3	GFPGKVGSPGPPGPQ	4.4	3.34	1.06
COL1A1	CDK2	1023	S	CMGC/CDK/CDK2/CDC28	GAPGAEGSPGRDGSP	23.667	13.343	10.324
COL1A1	CDK2	756	S	CMGC/CDK/CDK2/CDC28	GPKGADGSPGKDGVR	21.639	13.343	8.296
COL1A1	CDK2	522	S	CMGC/CDK/CDK2/CDC28	GPAGPKGSPGEAGRP	20.917	13.343	7.574
COL1A1	CDK2	291	S	CMGC/CDK/CDK2/CDC28	GPKGEPGSPGENGAP	20.528	13.343	7.185
COL1A1	CDK2	543	S	CMGC/CDK/CDK2/CDC28	GAKGLTGSPGSPGPD	20.361	13.343	7.018
COL1A1	CDK2	1023	S	CMGC/CDK/CDK2/CDK2	GAPGAEGSPGRDGSP	19.161	12.788	6.373
COL1A1	CDK2	546	S	CMGC/CDK/CDK2/CDC28	GLTGSPGSPGPDGKT	19.472	13.343	6.129
COL1A1	CDK2	756	S	CMGC/CDK/CDK2/CDK2	GPKGADGSPGKDGVR	18.685	12.788	5.897
COL1A1	CDK2	543	S	CMGC/CDK/CDK2/CDK2	GAKGLTGSPGSPGPD	18.282	12.788	5.494
COL1A1	CDK2	1029	S	CMGC/CDK/CDK2/CDK2	GSPGRDGSPGAKGDR	17.987	12.788	5.199
COL1A1	CDK2	546	S	CMGC/CDK/CDK2/CDK2	GLTGSPGSPGPDGKT	17.356	12.788	4.568
COL1A1	CDK2	1125	S	CMGC/CDK/CDK2/CDC28	GPPGPPGSPGEQGPS	17.5	13.343	4.157
COL1A1	CDK2	1125	S	CMGC/CDK/CDK2/CDK2	GPPGPPGSPGEQGPS	16.45	12.788	3.662
COL1A1	CDK2	936	S	CMGC/CDK/CDK2/CDC28	GPAGEKGSPGADGPA	16.611	13.343	3.268
COL1A1	CDK2	948	T	CMGC/CDK/CDK2/CDK2	GPAGAPGTPGPQGIA	16.04	12.788	3.252
COL1A1	CDK2	291	S	CMGC/CDK/CDK2/CDK2	GPKGEPGSPGENGAP	15.758	12.788	2.97
COL1A1	CDK2	513	S	CMGC/CDK/CDK2/CDK3	GPAGERGSPGPAGPK	5.6	3.34	2.26
COL1A1	CDK2	513	S	CMGC/CDK/CDK2/CDK2	GPAGERGSPGPAGPK	14.564	12.788	1.776
COL1A1	CDK2	1029	S	CMGC/CDK/CDK2/CDC28	GSPGRDGSPGAKGDR	15.111	13.343	1.768
COL1A1	CDK2	291	S	CMGC/CDK/CDK2	GPKGEPGSPGENGAP	4.439	2.692	1.747
COL1A1	CDK2	101	S	CMGC/CDK/CDK2/CDK2	VCPDGSESPTDQETT	14.517	12.788	1.729
COL1A1	CDK2	948	T	CMGC/CDK/CDK2/CDK3	GPAGAPGTPGPQGIA	4.8	3.34	1.46
COL1A1	CDK2	546	S	CMGC/CDK/CDK2/CDK3	GLTGSPGSPGPDGKT	4.4	3.34	1.06
COL1A1	CDK2	1029	S	CMGC/CDK/CDK2/CDK3	GSPGRDGSPGAKGDR	4.4	3.34	1.06
COL24A1	CDK2	877	S	CMGC/CDK/CDK2/CDK2	GEKGERGSPGPLGPQ	21.013	12.788	8.225
COL24A1	CDK2	622	S	CMGC/CDK/CDK2/CDC28	GAQGFIGSPGEAGQL	19.083	13.343	5.74
COL24A1	CDK2	1346	S	CMGC/CDK/CDK2/CDK2	GSSGLPGSPGIQGPK	18.369	12.788	5.581
COL24A1	CDK2	268	S	CMGC/CDK/CDK2/CDK3	PTKIPEHSPPPKLFA	8.4	3.34	5.06
COL24A1	CDK2	14	S	CMGC/CDK/CDK2/CDK3	RTRRGKVSPTAKTKS	7	3.34	3.66
COL24A1	CDK2	1625	T	CMGC/CDK/CDK2/CDK2	ITIHCLNTPRWTSTQ	16.04	12.788	3.252
COL24A1	CDK2	595	S	CMGC/CDK/CDK2/CDK2	GFAGNIGSPGYPGRQ	15.53	12.788	2.742
COL24A1	CDK2	595	S	CMGC/CDK/CDK2/CDC28	GFAGNIGSPGYPGRQ	15.306	13.343	1.963
COL24A1	CDK2	542	S	CMGC/CDK/CDK2/CDC28	PKGDPGFSPGQPVPG	15.278	13.343	1.935
COL24A1	CDK2	667	S	CMGC/CDK/CDK2/CDK2	GPAGLDGSPGLVGGT	14.329	12.788	1.541
COL28A1	CDK2	758	S	CMGC/CDK/CDK2/CDC28	GEIGEPGSPGKQGLQ	21.861	13.343	8.518
COL28A1	CDK2	758	S	CMGC/CDK/CDK2/CDC28	GEIGEPGSPGKQGLQ	21.861	13.343	8.518
COL28A1	CDK2	758	S	CMGC/CDK/CDK2/CDC28	GEIGEPGSPGKQGLQ	21.861	13.343	8.518
COL28A1	CDK2	758	S	CMGC/CDK/CDK2/CDK2	GEIGEPGSPGKQGLQ	17.752	12.788	4.964
COL28A1	CDK2	758	S	CMGC/CDK/CDK2/CDK2	GEIGEPGSPGKQGLQ	17.752	12.788	4.964
COL28A1	CDK2	758	S	CMGC/CDK/CDK2/CDK2	GEIGEPGSPGKQGLQ	17.752	12.788	4.964
COL28A1	CDK2	1062	T	CMGC/CDK/CDK2/CDK2	TPRPLLSTPVDGAED	17.651	12.788	4.863
COL28A1	CDK2	1062	T	CMGC/CDK/CDK2/CDK2	TPRPLLSTPVDGAED	17.651	12.788	4.863
COL28A1	CDK2	1062	T	CMGC/CDK/CDK2/CDK2	TPRPLLSTPVDGAED	17.651	12.788	4.863
COL28A1	CDK2	82	T	CMGC/CDK/CDK2/CDC28	SDKIFQLTPGRSLEY	18.028	13.343	4.685
COL28A1	CDK2	82	T	CMGC/CDK/CDK2/CDC28	SDKIFQLTPGRSLEY	18.028	13.343	4.685
COL28A1	CDK2	82	T	CMGC/CDK/CDK2/CDC28	SDKIFQLTPGRSLEY	18.028	13.343	4.685
COL28A1	CDK2	971	T	CMGC/CDK/CDK2/CDK3	DFFTLQDTLKQKLFQ	6.8	3.34	3.46
COL28A1	CDK2	971	T	CMGC/CDK/CDK2/CDK3	DFFTLQDTLKQKLFQ	6.8	3.34	3.46
COL28A1	CDK2	971	T	CMGC/CDK/CDK2/CDK3	DFFTLQDTLKQKLFQ	6.8	3.34	3.46
COL28A1	CDK2	311	S	CMGC/CDK/CDK2/CDK3	GIKGDKGSPGPYGPK	5.2	3.34	1.86
COL28A1	CDK2	311	S	CMGC/CDK/CDK2/CDK3	GIKGDKGSPGPYGPK	5.2	3.34	1.86
COL28A1	CDK2	311	S	CMGC/CDK/CDK2/CDK3	GIKGDKGSPGPYGPK	5.2	3.34	1.86
COL28A1	CDK2	758	S	CMGC/CDK/CDK2	GEIGEPGSPGKQGLQ	3.921	2.692	1.229
COL28A1	CDK2	758	S	CMGC/CDK/CDK2	GEIGEPGSPGKQGLQ	3.921	2.692	1.229
COL28A1	CDK2	758	S	CMGC/CDK/CDK2	GEIGEPGSPGKQGLQ	3.921	2.692	1.229
COL2A1	CDK2	724	T	CMGC/CDK/CDK2/CDK2	GPRGLPGTPGTDGPK	24.906	12.788	12.118
COL2A1	CDK2	313	S	CMGC/CDK/CDK2/CDC28	GVKGESGSPGENGSP	22.583	13.343	9.24
COL2A1	CDK2	157	T	CMGC/CDK/CDK2/CDC28	GRDGEPGTPGNPGPP	19.778	13.343	6.435
COL2A1	CDK2	397	T	CMGC/CDK/CDK2/CDC28	GPRGEPGTPGSPGPA	19.611	13.343	6.268
COL2A1	CDK2	319	S	CMGC/CDK/CDK2/CDK2	GSPGENGSPGPMGPR	18.57	12.788	5.782
COL2A1	CDK2	400	S	CMGC/CDK/CDK2/CDK2	GEPGTPGSPGPAGAS	18.336	12.788	5.548
COL2A1	CDK2	313	S	CMGC/CDK/CDK2/CDK2	GVKGESGSPGENGSP	17.228	12.788	4.44
COL2A1	CDK2	724	T	CMGC/CDK/CDK2/CDC28	GPRGLPGTPGTDGPK	17.444	13.343	4.101
COL2A1	CDK2	397	T	CMGC/CDK/CDK2/CDK2	GPRGEPGTPGSPGPA	16.792	12.788	4.004
COL2A1	CDK2	1075	S	CMGC/CDK/CDK2/CDK2	GAPGPPGSPGPAGPT	16.208	12.788	3.42
COL2A1	CDK2	709	S	CMGC/CDK/CDK2/CDK2	GFPGERGSPGAQGLQ	15.913	12.788	3.125
COL2A1	CDK2	400	S	CMGC/CDK/CDK2/CDC28	GEPGTPGSPGPAGAS	16.278	13.343	2.935
COL2A1	CDK2	1039	S	CMGC/CDK/CDK2/CDK2	GEPGREGSPGADGPP	15.685	12.788	2.897
COL2A1	CDK2	1039	S	CMGC/CDK/CDK2/CDC28	GEPGREGSPGADGPP	15.833	13.343	2.49
COL2A1	CDK2	280	T	CMGC/CDK/CDK2/CDK2	GARGFPGTPGLPGVK	15.215	12.788	2.427
COL2A1	CDK2	157	T	CMGC/CDK/CDK2/CDK2	GRDGEPGTPGNPGPP	14.738	12.788	1.95
COL2A1	CDK2	400	S	CMGC/CDK/CDK2/CDK3	GEPGTPGSPGPAGAS	4.8	3.34	1.46
COL2A1	CDK2	313	S	CMGC/CDK/CDK2	GVKGESGSPGENGSP	4.138	2.692	1.446
COMMD4	CDK2	167	T	CMGC/CDK/CDK2/CDC28	EVAAAPGTPAQPVAM	15.778	13.343	2.435
COMMD4	CDK2	115	S	CMGC/CDK/CDK2/CDK3	RCYEEKQSPLQKHLR	4.6	3.34	1.26
COMMD5	CDK2	103	S	CMGC/CDK/CDK2/CDK3	ALRLPPTSLKPDTFR	4.8	3.34	1.46
COPA	CDK2	173	S	CMGC/CDK/CDK2/CDC28	GLRKKNLSPGAVESD	17.444	13.343	4.101
COPA	CDK2	1219	S	CMGC/CDK/CDK2/CDC28	DVIGLRISPLQFR**	16.333	13.343	2.99
COPA	CDK2	1172	S	CMGC/CDK/CDK2/CDK3	PFDICAASYRPIYRG	5.6	3.34	2.26
COPB1	CDK2	879	T	CMGC/CDK/CDK2/CDC28	STNMKCLTPEKALSG	17.25	13.343	3.907
COPB1	CDK2	18	S	CMGC/CDK/CDK2/CDK3	LINVPMDSEPPSEIS	4.4	3.34	1.06
COPB1	CDK2	529	S	CMGC/CDK/CDK2/CDK3	ATQSALSSSRPTKKE	4.4	3.34	1.06
COPE	CDK2	45	S	CMGC/CDK/CDK2/CDC28	AQRVKLSSPERDVER	18	13.343	4.657
COPE	CDK2	247	S	CMGC/CDK/CDK2/CDK3	QEALDKDSGYPETLV	4.4	3.34	1.06
COPE	CDK2	45	S	CMGC/CDK/CDK2	AQRVKLSSPERDVER	3.751	2.692	1.059
COPG1	CDK2	37	T	CMGC/CDK/CDK2/CDC28	EARVFNETPINPRKC	15.361	13.343	2.018
COPG1	CDK2	594	T	CMGC/CDK/CDK2/CDC28	AEQRTESTPITAVKQ	14.75	13.343	1.407
COPG1	CDK2	633	S	CMGC/CDK/CDK2/CDK3	LGPLFKSSPEPVALT	4.4	3.34	1.06
CPS1	CDK2	1406	T	CMGC/CDK/CDK2/CDK2	NANNVPATPVAWPSQ	16.993	12.788	4.205
CPS1	CDK2	1079	S	CMGC/CDK/CDK2/CDC28	GVKIMGTSPLQIDRA	15.111	13.343	1.768
CPS1	CDK2	1406	T	CMGC/CDK/CDK2	NANNVPATPVAWPSQ	3.762	2.692	1.07
CPT1A	CDK2	689	T	CMGC/CDK/CDK2/CDC28	WRLSTSQTPQQQVEL	15.167	13.343	1.824
CPT1A	CDK2	565	S	CMGC/CDK/CDK2/CDC28	IIKKCRTSPDAFVQL	14.5	13.343	1.157
CREBBP	CDK2	765	S	CMGC/CDK/CDK2/CDC28	SVPGMAISPSRMPQP	20.833	13.343	7.49
CREBBP	CDK2	2414	T	CMGC/CDK/CDK2/CDK2	AMLPQLNTPSRSALS	20.154	12.788	7.366
CREBBP	CDK2	2377	S	CMGC/CDK/CDK2/CDK2	QPSPHHVSPQTGSPH	19.651	12.788	6.863
CREBBP	CDK2	448	S	CMGC/CDK/CDK2/CDK2	NQQTILGSPASGIQN	19.04	12.788	6.252
CREBBP	CDK2	1763	S	CMGC/CDK/CDK2/CDC28	QGEPQSKSPQESRRL	18.639	13.343	5.296
CREBBP	CDK2	932	T	CMGC/CDK/CDK2/CDC28	QVTPQPQTPVQPPSV	18.083	13.343	4.74
CREBBP	CDK2	1076	S	CMGC/CDK/CDK2/CDC28	GTASQSTSPSQPRKK	17.972	13.343	4.629
CREBBP	CDK2	974	T	CMGC/CDK/CDK2/CDK2	SIDNRVPTPSSVASA	17.248	12.788	4.46
CREBBP	CDK2	2315	S	CMGC/CDK/CDK2/CDK2	PGQPNPMSPQQHMLS	17.081	12.788	4.293
CREBBP	CDK2	902	T	CMGC/CDK/CDK2/CDC28	SGQTPTPTPGSVPSA	17.611	13.343	4.268
CREBBP	CDK2	2079	S	CMGC/CDK/CDK2/CDC28	RTLKSPSSPQQQQQV	17.583	13.343	4.24
CREBBP	CDK2	1076	S	CMGC/CDK/CDK2/CDK2	GTASQSTSPSQPRKK	16.933	12.788	4.145
CREBBP	CDK2	1990	T	CMGC/CDK/CDK2/CDK2	PGRTGMGTPGSQMAP	16.685	12.788	3.897
CREBBP	CDK2	121	S	CMGC/CDK/CDK2/CDK2	SLSAMGKSPLSQGDS	16.671	12.788	3.883
CREBBP	CDK2	2351	S	CMGC/CDK/CDK2/CDK3	RSPAPVQSPRPQSQP	6.8	3.34	3.46
CREBBP	CDK2	1934	S	CMGC/CDK/CDK2/CDC28	TQPPTTVSTGKPTSQ	16.778	13.343	3.435
CREBBP	CDK2	274	S	CMGC/CDK/CDK2/CDK3	MGITGNTSPFGQPFS	6.6	3.34	3.26
CREBBP	CDK2	941	T	CMGC/CDK/CDK2/CDC28	VQPPSVATPQSSQQQ	16.583	13.343	3.24
CREBBP	CDK2	2307	S	CMGC/CDK/CDK2/CDK2	QMKQQIGSPGQPNPM	15.987	12.788	3.199
CREBBP	CDK2	2076	S	CMGC/CDK/CDK2/CDC28	DLLRTLKSPSSPQQQ	16.5	13.343	3.157
CREBBP	CDK2	959	T	CMGC/CDK/CDK2/CDK2	VHAQPPGTPLSQAAA	15.611	12.788	2.823
CREBBP	CDK2	1884	S	CMGC/CDK/CDK2/CDK2	VPQQSLPSPTSAPPG	15.557	12.788	2.769
CREBBP	CDK2	878	T	CMGC/CDK/CDK2/CDC28	HTTPPGMTPPQPAAP	16.083	13.343	2.74
CREBBP	CDK2	2315	S	CMGC/CDK/CDK2/CDC28	PGQPNPMSPQQHMLS	16.056	13.343	2.713
CREBBP	CDK2	902	T	CMGC/CDK/CDK2/CDK2	SGQTPTPTPGSVPSA	15.436	12.788	2.648
CREBBP	CDK2	2063	S	CMGC/CDK/CDK2/CDK2	VQPPRSISPSALQDL	15.356	12.788	2.568
CREBBP	CDK2	2351	S	CMGC/CDK/CDK2/CDK2	RSPAPVQSPRPQSQP	15.074	12.788	2.286
CREBBP	CDK2	765	S	CMGC/CDK/CDK2/CDK2	SVPGMAISPSRMPQP	15.02	12.788	2.232
CREBBP	CDK2	1917	S	CMGC/CDK/CDK2/CDC28	QPSPVSMSPAGFPSV	15.556	13.343	2.213
CREBBP	CDK2	448	S	CMGC/CDK/CDK2/CDC28	NQQTILGSPASGIQN	15.278	13.343	1.935
CREBBP	CDK2	941	T	CMGC/CDK/CDK2/CDK2	VQPPSVATPQSSQQQ	14.691	12.788	1.903
CREBBP	CDK2	1274	T	CMGC/CDK/CDK2/CDK3	FEKKKNDTLDPEPFV	5.2	3.34	1.86
CREBBP	CDK2	2382	S	CMGC/CDK/CDK2/CDC28	HVSPQTGSPHPGLAV	15.139	13.343	1.796
CREBBP	CDK2	2307	S	CMGC/CDK/CDK2/CDC28	QMKQQIGSPGQPNPM	15.111	13.343	1.768
CREBBP	CDK2	165	S	CMGC/CDK/CDK2/CDC28	QVGLATSSPATSQTG	15.056	13.343	1.713
CREBBP	CDK2	745	S	CMGC/CDK/CDK2/CDK2	PMGPRAASPMNHSVQ	14.456	12.788	1.668
CREBBP	CDK2	1609	S	CMGC/CDK/CDK2/CDK3	RANKKKPSMPNVSND	5	3.34	1.66
CREBBP	CDK2	2362	S	CMGC/CDK/CDK2/CDK2	QSQPPHSSPSPRIQP	14.349	12.788	1.561
CREBBP	CDK2	2345	S	CMGC/CDK/CDK2/CDK2	SLSNQVRSPAPVQSP	14.289	12.788	1.501
CREBBP	CDK2	1763	S	CMGC/CDK/CDK2	QGEPQSKSPQESRRL	4.19	2.692	1.498
CREBBP	CDK2	974	T	CMGC/CDK/CDK2/CDC28	SIDNRVPTPSSVASA	14.833	13.343	1.49
CREBBP	CDK2	615	T	CMGC/CDK/CDK2/CDK3	LVQAIFPTPDPAALK	4.8	3.34	1.46
CREBBP	CDK2	745	S	CMGC/CDK/CDK2/CDK3	PMGPRAASPMNHSVQ	4.8	3.34	1.46
CREBBP	CDK2	2362	S	CMGC/CDK/CDK2	QSQPPHSSPSPRIQP	4.09	2.692	1.398
CREBBP	CDK2	2063	S	CMGC/CDK/CDK2/CDC28	VQPPRSISPSALQDL	14.722	13.343	1.379
CREBBP	CDK2	2079	S	CMGC/CDK/CDK2	RTLKSPSSPQQQQQV	4.048	2.692	1.356
CREBBP	CDK2	2364	S	CMGC/CDK/CDK2/CDK2	QPPHSSPSPRIQPQP	14.121	12.788	1.333
CREBBP	CDK2	2315	S	CMGC/CDK/CDK2	PGQPNPMSPQQHMLS	4.011	2.692	1.319
CREBBP	CDK2	1892	T	CMGC/CDK/CDK2/CDK2	PTSAPPGTPTQQPST	14.013	12.788	1.225
CREBBP	CDK2	1076	S	CMGC/CDK/CDK2	GTASQSTSPSQPRKK	3.878	2.692	1.186
CREBBP	CDK2	1902	T	CMGC/CDK/CDK2	QQPSTPQTPQPPAQP	3.841	2.692	1.149
CREBBP	CDK2	93	S	CMGC/CDK/CDK2	IGNVSASSPVQQGLG	3.73	2.692	1.038
CREG2	CDK2	228	S	CMGC/CDK/CDK2/CDK3	TGQMIAVSPEEVEFA	6.6	3.34	3.26
CREG2	CDK2	143	S	CMGC/CDK/CDK2/CDK3	WGCLATVSTHKKIQG	4.8	3.34	1.46
CROCC	CDK2	506	S	CMGC/CDK/CDK2/CDK2	SSPGRGRSPRRGPSP	24.812	12.788	12.024
CROCC	CDK2	494	S	CMGC/CDK/CDK2/CDK2	LSGQRTPSPPRRSSP	21.745	12.788	8.957
CROCC	CDK2	500	S	CMGC/CDK/CDK2/CDK2	PSPPRRSSPGRGRSP	21.698	12.788	8.91
CROCC	CDK2	500	S	CMGC/CDK/CDK2/CDC28	PSPPRRSSPGRGRSP	22.139	13.343	8.796
CROCC	CDK2	506	S	CMGC/CDK/CDK2/CDC28	SSPGRGRSPRRGPSP	21.333	13.343	7.99
CROCC	CDK2	1460	S	CMGC/CDK/CDK2/CDK2	APRPVPGSPARDAPA	20.248	12.788	7.46
CROCC	CDK2	1483	S	CMGC/CDK/CDK2/CDK2	SPSTLECSPGSQPPS	19.752	12.788	6.964
CROCC	CDK2	494	S	CMGC/CDK/CDK2/CDC28	LSGQRTPSPPRRSSP	19.222	13.343	5.879
CROCC	CDK2	1476	S	CMGC/CDK/CDK2/CDK2	GSGEGLNSPSTLECS	18.604	12.788	5.816
CROCC	CDK2	492	T	CMGC/CDK/CDK2/CDK2	RGLSGQRTPSPPRRS	18.107	12.788	5.319
CROCC	CDK2	1460	S	CMGC/CDK/CDK2/CDC28	APRPVPGSPARDAPA	18.056	13.343	4.713
CROCC	CDK2	512	S	CMGC/CDK/CDK2/CDK2	RSPRRGPSPACSDSS	16.55	12.788	3.762
CROCC	CDK2	2009	S	CMGC/CDK/CDK2/CDC28	RRSSAPFSPPSGPPE	15.361	13.343	2.018
CROCC	CDK2	1496	S	CMGC/CDK/CDK2/CDC28	PSPGPATSPASPDLD	15.194	13.343	1.851
CROCC	CDK2	1460	S	CMGC/CDK/CDK2	APRPVPGSPARDAPA	4.476	2.692	1.784
CROCC	CDK2	494	S	CMGC/CDK/CDK2	LSGQRTPSPPRRSSP	4.312	2.692	1.62
CROCC	CDK2	500	S	CMGC/CDK/CDK2	PSPPRRSSPGRGRSP	4.206	2.692	1.514
CROCC	CDK2	1451	S	CMGC/CDK/CDK2/CDK2	LGLGRAPSPAPRPVP	13.926	12.788	1.138
CTNNA1	CDK2	44	S	CMGC/CDK/CDK2/CDK3	TTLVNTNSKGPSNKK	4.4	3.34	1.06
CTNNA1	CDK2	841	T	CMGC/CDK/CDK2/CDK3	KASYVASTKYQKSQG	4.4	3.34	1.06
CTNNA2	CDK2	6	S	CMGC/CDK/CDK2/CDK2	**MTSATSPIILKWD	17.852	12.788	5.064
CTNNB1	CDK2	605	S	CMGC/CDK/CDK2/CDK2	LFVQLLYSPIENIQR	16.181	12.788	3.393
CUL3	CDK2	757	T	CMGC/CDK/CDK2/CDK2	EREYLARTPEDRKVY	14.678	12.788	1.89
CUL3	CDK2	384	S	CMGC/CDK/CDK2/CDK2	FLNLNSRSPEYLSLF	14.114	12.788	1.326
CYB5R3	CDK2	95	T	CMGC/CDK/CDK2/CDK2	NLVVRPYTPISSDDD	19.987	12.788	7.199
CYB5R3	CDK2	95	T	CMGC/CDK/CDK2/CDK2	NLVVRPYTPISSDDD	19.987	12.788	7.199
CYP2E1	CDK2	472	S	CMGC/CDK/CDK2/CDK2	DPKDIDLSPIHIGFG	16.154	12.788	3.366
CYP4F2	CDK2	96	S	CMGC/CDK/CDK2/CDK2	KVWMGPISPLLSLCH	15.081	12.788	2.293
CYP4F2	CDK2	152	T	CMGC/CDK/CDK2/CDK2	SRHRRMLTPAFHFNI	14.295	12.788	1.507
CYP51A1	CDK2	136	T	CMGC/CDK/CDK2/CDK2	DVYSRLTTPVFGKGV	16.107	12.788	3.319
DDX43	CDK2	323	T	CMGC/CDK/CDK2/CDK2	RPGMLVLTPTRELAL	19.725	12.788	6.937
DDX43	CDK2	372	T	CMGC/CDK/CDK2/CDC28	GVDIIIATPGRLNDL	17.361	13.343	4.018
DDX43	CDK2	215	S	CMGC/CDK/CDK2/CDK3	MSKVEADSWRKENFN	6.4	3.34	3.06
DDX43	CDK2	372	T	CMGC/CDK/CDK2/CDK2	GVDIIIATPGRLNDL	15.268	12.788	2.48
DDX55	CDK2	141	T	CMGC/CDK/CDK2/CDC28	GGNIIVATPGRLEDM	18	13.343	4.657
DDX55	CDK2	238	T	CMGC/CDK/CDK2/CDK2	AASSAQKTPSRLENY	16.772	12.788	3.984
DDX55	CDK2	89	T	CMGC/CDK/CDK2/CDK2	QVGAIIITPTRELAI	16.087	12.788	3.299
DDX55	CDK2	238	T	CMGC/CDK/CDK2/CDC28	AASSAQKTPSRLENY	16.083	13.343	2.74
DDX55	CDK2	558	T	CMGC/CDK/CDK2/CDK3	MEELLNDTRLLKKLK	6	3.34	2.66
DDX55	CDK2	141	T	CMGC/CDK/CDK2/CDK2	GGNIIVATPGRLEDM	15.356	12.788	2.568
DHRS1	CDK2	151	S	CMGC/CDK/CDK2/CDC28	GLIVVISSPGSLQYM	15.333	13.343	1.99
DIRAS3	CDK2	213	S	CMGC/CDK/CDK2/CDK3	LQEPEKKSQMPNTTE	5.2	3.34	1.86
DIRAS3	CDK2	8	S	CMGC/CDK/CDK2/CDK3	MGNASFGSKEQKLLK	4.4	3.34	1.06
DLG2	CDK2	327	T	CMGC/CDK/CDK2/CDK2	VKRDLELTPNSGTLC	20.732	12.788	7.944
DLG2	CDK2	145	S	CMGC/CDK/CDK2/CDK2	TYETPPPSPGLDPTF	16.295	12.788	3.507
DLG2	CDK2	410	S	CMGC/CDK/CDK2/CDK3	GTTVPYTSRRPKDSE	5.2	3.34	1.86
DLG2	CDK2	133	S	CMGC/CDK/CDK2/CDK3	SLLETHDSVASKTYE	5	3.34	1.66
DNAH11	CDK2	1237	S	CMGC/CDK/CDK2/CDK2	ATVRHEVSPLHNAEV	22.128	12.788	9.34
DNAH11	CDK2	2846	T	CMGC/CDK/CDK2/CDK2	RISRILRTPQGCALL	19.087	12.788	6.299
DNAH11	CDK2	2986	S	CMGC/CDK/CDK2/CDK2	LKIILCFSPVGRTLR	17.503	12.788	4.715
DNAH11	CDK2	273	S	CMGC/CDK/CDK2/CDK2	LLNGLHLSPQAELDF	17.067	12.788	4.279
DNAH11	CDK2	2397	S	CMGC/CDK/CDK2/CDC28	PENVPSDSPKEVYEV	17	13.343	3.657
DNAH11	CDK2	2307	T	CMGC/CDK/CDK2/CDC28	IHHLRSATPATVSRA	16.667	13.343	3.324
DNAH11	CDK2	2766	T	CMGC/CDK/CDK2/CDK3	FQRRMLETAYKYFEG	4.8	3.34	1.46
DNAH11	CDK2	2397	S	CMGC/CDK/CDK2	PENVPSDSPKEVYEV	4.074	2.692	1.382
DNAH11	CDK2	3070	T	CMGC/CDK/CDK2/CDC28	ERRHNYTTPKSFLEQ	14.611	13.343	1.268
DNAH11	CDK2	313	S	CMGC/CDK/CDK2/CDK3	ILTTKQSSYFPTLKD	4.4	3.34	1.06
DNAH11	CDK2	1591	T	CMGC/CDK/CDK2/CDK3	VENVLEATCRPNLYE	4.4	3.34	1.06
DNAJC13	CDK2	244	S	CMGC/CDK/CDK2/CDK2	EFVVQKISPRHSEPV	19.356	12.788	6.568
DNAJC13	CDK2	335	T	CMGC/CDK/CDK2/CDK2	RDVCVKMTPTHKGQR	15.913	12.788	3.125
DNAJC13	CDK2	133	T	CMGC/CDK/CDK2/CDK2	KPVILEVTPGGFDQI	14.893	12.788	2.105
DNAJC13	CDK2	1604	T	CMGC/CDK/CDK2/CDK3	QATPENPTIRKSLAG	5.4	3.34	2.06
DNAJC13	CDK2	288	S	CMGC/CDK/CDK2/CDK3	VFALVCDSENPQLFT	5.2	3.34	1.86
DNAJC13	CDK2	133	T	CMGC/CDK/CDK2/CDC28	KPVILEVTPGGFDQI	15.194	13.343	1.851
DNAJC13	CDK2	1198	T	CMGC/CDK/CDK2/CDC28	IFLGEFDTPEAIWSS	14.944	13.343	1.601
DNAJC13	CDK2	2151	S	CMGC/CDK/CDK2/CDK3	IGLENLDSPAATKAQ	4.4	3.34	1.06
DNAJC6	CDK2	570	S	CMGC/CDK/CDK2/CDK2	SATSTSASPTLRVGE	18.094	12.788	5.306
DNAJC6	CDK2	205	S	CMGC/CDK/CDK2/CDK2	KRPGIGLSPSHRRYL	17.027	12.788	4.239
DNAJC6	CDK2	559	T	CMGC/CDK/CDK2/CDK2	GPASTQSTPRRSATS	16.718	12.788	3.93
DNAJC6	CDK2	709	S	CMGC/CDK/CDK2/CDC28	GGFPPLSSPQKASPQ	17.028	13.343	3.685
DNAJC6	CDK2	616	S	CMGC/CDK/CDK2/CDK2	PFLQPTRSPSPTVHA	16.02	12.788	3.232
DNAJC6	CDK2	696	T	CMGC/CDK/CDK2/CDK2	SFASKPTTPTGLGGG	15.953	12.788	3.165
DNAJC6	CDK2	861	T	CMGC/CDK/CDK2/CDC28	VGMADLVTPEQVKKV	16.167	13.343	2.824
DNAJC6	CDK2	559	T	CMGC/CDK/CDK2/CDC28	GPASTQSTPRRSATS	15.722	13.343	2.379
DNAJC6	CDK2	112	S	CMGC/CDK/CDK2/CDC28	HYTVYNLSPKSYRTA	15.361	13.343	2.018
DNAJC6	CDK2	559	T	CMGC/CDK/CDK2	GPASTQSTPRRSATS	4.635	2.692	1.943
DNAJC6	CDK2	658	S	CMGC/CDK/CDK2/CDK3	GSKSAATSPTGSSHG	5.2	3.34	1.86
DNAJC6	CDK2	745	S	CMGC/CDK/CDK2	QPSMPHSSPQNRPNY	4.434	2.692	1.742
DNAJC6	CDK2	709	S	CMGC/CDK/CDK2/CDK2	GGFPPLSSPQKASPQ	14.409	12.788	1.621
DNAJC6	CDK2	465	S	CMGC/CDK/CDK2/CDK2	DELLTLSSPHGNANG	14.302	12.788	1.514
DNAJC6	CDK2	505	S	CMGC/CDK/CDK2/CDK3	DLLGLEGSAMSNSFS	4.8	3.34	1.46
DNAJC6	CDK2	559	T	CMGC/CDK/CDK2/CDK3	GPASTQSTPRRSATS	4.4	3.34	1.06
DNAJC6	CDK2	616	S	CMGC/CDK/CDK2/CDK3	PFLQPTRSPSPTVHA	4.4	3.34	1.06
DOCK11	CDK2	1306	S	CMGC/CDK/CDK2/CDC28	LTYWNKVSPQELINI	19.889	13.343	6.546
DOCK11	CDK2	445	S	CMGC/CDK/CDK2/CDC28	DGSPKGSSPESYIHG	16.25	13.343	2.907
DOCK11	CDK2	2067	S	CMGC/CDK/CDK2/CDK3	SSDRGYGSPRYAEV*	5.4	3.34	2.06
DOCK11	CDK2	1981	S	CMGC/CDK/CDK2/CDK3	KYPPKKVSELKDMFR	5	3.34	1.66
DOCK11	CDK2	440	S	CMGC/CDK/CDK2/CDK3	TQLASDGSPKGSSPE	4.6	3.34	1.26
DOCK11	CDK2	549	S	CMGC/CDK/CDK2/CDK3	LDLDGRFSPLYKQDS	4.4	3.34	1.06
DOCK11	CDK2	569	S	CMGC/CDK/CDK2/CDK3	EDILKLLSEYKKPEK	4.4	3.34	1.06
DOCK3	CDK2	3	T	CMGC/CDK/CDK2/CDK2	*****MWTPTEEEKY	23.604	12.788	10.816
DOCK3	CDK2	1645	T	CMGC/CDK/CDK2/CDK2	PACSGTSTPRGNVLA	22.114	12.788	9.326
DOCK3	CDK2	484	S	CMGC/CDK/CDK2/CDK2	FVLYHSNSPRWGEII	22.067	12.788	9.279
DOCK3	CDK2	1739	S	CMGC/CDK/CDK2/CDK2	VLSSSQASPSSSSLS	21.55	12.788	8.762
DOCK3	CDK2	1870	S	CMGC/CDK/CDK2/CDK2	PLHPIPASPTSPQSG	19.53	12.788	6.742
DOCK3	CDK2	1870	S	CMGC/CDK/CDK2/CDC28	PLHPIPASPTSPQSG	19.139	13.343	5.796
DOCK3	CDK2	1505	S	CMGC/CDK/CDK2/CDK2	RRELVEVSPLENAIQ	18.436	12.788	5.648
DOCK3	CDK2	1658	S	CMGC/CDK/CDK2/CDC28	LASHSPMSPESIKMT	18.389	13.343	5.046
DOCK3	CDK2	1873	S	CMGC/CDK/CDK2/CDK2	PIPASPTSPQSGLDG	17.738	12.788	4.95
DOCK3	CDK2	1658	S	CMGC/CDK/CDK2/CDK2	LASHSPMSPESIKMT	17.711	12.788	4.923
DOCK3	CDK2	1862	S	CMGC/CDK/CDK2/CDK2	PARTLRKSPLHPIPA	17.201	12.788	4.413
DOCK3	CDK2	1655	S	CMGC/CDK/CDK2/CDC28	GNVLASHSPMSPESI	17.611	13.343	4.268
DOCK3	CDK2	1766	S	CMGC/CDK/CDK2/CDK2	APSSARGSPSLPDKY	16.141	12.788	3.353
DOCK3	CDK2	1873	S	CMGC/CDK/CDK2/CDC28	PIPASPTSPQSGLDG	16.667	13.343	3.324
DOCK3	CDK2	200	T	CMGC/CDK/CDK2/CDK3	QSTSQVDTMRPRHGE	5.6	3.34	2.26
DOCK3	CDK2	1505	S	CMGC/CDK/CDK2	RRELVEVSPLENAIQ	4.466	2.692	1.774
DOCK3	CDK2	3	T	CMGC/CDK/CDK2	*****MWTPTEEEKY	4.45	2.692	1.758
DOCK3	CDK2	1739	S	CMGC/CDK/CDK2/CDK3	VLSSSQASPSSSSLS	5	3.34	1.66
DOCK3	CDK2	1505	S	CMGC/CDK/CDK2/CDK3	RRELVEVSPLENAIQ	4.6	3.34	1.26
DOCK3	CDK2	1870	S	CMGC/CDK/CDK2	PLHPIPASPTSPQSG	3.783	2.692	1.091
DOCK3	CDK2	1739	S	CMGC/CDK/CDK2	VLSSSQASPSSSSLS	3.778	2.692	1.086
DOCK3	CDK2	1017	S	CMGC/CDK/CDK2/CDK3	TTVQYLSSALHKNFT	4.4	3.34	1.06
DOCK3	CDK2	1850	T	CMGC/CDK/CDK2/CDC28	FHHPLGDTPPALPAR	14.389	13.343	1.046
DSCR3	CDK2	160	T	CMGC/CDK/CDK2/CDC28	SPVDFTITPETLQNV	15.889	13.343	2.546
DSCR3	CDK2	151	T	CMGC/CDK/CDK2/CDK3	APQKGKFTPSPVDFT	5.6	3.34	2.26
DSP	CDK2	2024	S	CMGC/CDK/CDK2/CDC28	SIAGASASPKEKYSL	19.75	13.343	6.407
DSP	CDK2	2617	S	CMGC/CDK/CDK2/CDK3	SDTLEESSPIAAIFD	5.4	3.34	2.06
DSP	CDK2	1588	S	CMGC/CDK/CDK2/CDK3	KRTASEDSCKRKKLE	5.2	3.34	1.86
DSP	CDK2	2815	S	CMGC/CDK/CDK2/CDC28	VSSKGLPSPYNMSSA	14.444	13.343	1.101
DST	CDK2	7416	S	CMGC/CDK/CDK2/CDK2	RPSSRGASPNRSTSV	23.101	12.788	10.313
DST	CDK2	1382	S	CMGC/CDK/CDK2/CDK2	MVDSQQKSPVKRRRM	21.611	12.788	8.823
DST	CDK2	6008	S	CMGC/CDK/CDK2/CDC28	GPQLLELSPGEGFSI	20.444	13.343	7.101
DST	CDK2	1092	T	CMGC/CDK/CDK2/CDK2	RLIRQIRTPLERDDL	18.342	12.788	5.554
DST	CDK2	7554	T	CMGC/CDK/CDK2/CDK2	AKPSKIPTPQRKSPA	18.114	12.788	5.326
DST	CDK2	7488	T	CMGC/CDK/CDK2/CDC28	QFADSKKTPSRPGSR	18.556	13.343	5.213
DST	CDK2	7537	T	CMGC/CDK/CDK2/CDK2	VPQTHRPTPRAGSRP	17.732	12.788	4.944
DST	CDK2	926	S	CMGC/CDK/CDK2/CDK2	RAKWKVISPTGNEAM	16.906	12.788	4.118
DST	CDK2	2919	S	CMGC/CDK/CDK2/CDC28	LQIIVSKSPVQFENL	17.167	13.343	3.824
DST	CDK2	7559	S	CMGC/CDK/CDK2/CDK2	IPTPQRKSPASKLDK	16.57	12.788	3.782
DST	CDK2	2351	T	CMGC/CDK/CDK2/CDK2	EEYSCAVTPGGDTDN	16.537	12.788	3.749
DST	CDK2	1382	S	CMGC/CDK/CDK2/CDC28	MVDSQQKSPVKRRRM	17.083	13.343	3.74
DST	CDK2	2062	T	CMGC/CDK/CDK2/CDK3	GREKDECTATPSSFN	6.8	3.34	3.46
DST	CDK2	3123	S	CMGC/CDK/CDK2/CDK2	LPKEQALSPRSQEKE	16.034	12.788	3.246
DST	CDK2	3053	T	CMGC/CDK/CDK2/CDC28	GTEISQFTPESIEAT	16.528	13.343	3.185
DST	CDK2	6008	S	CMGC/CDK/CDK2/CDK2	GPQLLELSPGEGFSI	15.846	12.788	3.058
DST	CDK2	7488	T	CMGC/CDK/CDK2/CDK2	QFADSKKTPSRPGSR	15.826	12.788	3.038
DST	CDK2	3886	S	CMGC/CDK/CDK2/CDC28	EKQGQYLSPEEKEKL	16.25	13.343	2.907
DST	CDK2	3590	S	CMGC/CDK/CDK2/CDC28	SEYAQDLSPNQSKQL	16.222	13.343	2.879
DST	CDK2	3025	S	CMGC/CDK/CDK2/CDK3	STSTQKDSPLNDMIQ	6.2	3.34	2.86
DST	CDK2	2221	S	CMGC/CDK/CDK2/CDK2	DSPIFDYSPRLSALL	15.604	12.788	2.816
DST	CDK2	2064	T	CMGC/CDK/CDK2/CDC28	EKDECTATPSSFNKC	16.139	13.343	2.796
DST	CDK2	237	S	CMGC/CDK/CDK2/CDK3	PEDVDVSSPDEKSVI	6	3.34	2.66
DST	CDK2	1378	S	CMGC/CDK/CDK2/CDK3	TYRAMVDSQQKSPVK	6	3.34	2.66
DST	CDK2	4589	T	CMGC/CDK/CDK2/CDK3	LLEENPDTPEAPRWK	6	3.34	2.66
DST	CDK2	3123	S	CMGC/CDK/CDK2/CDC28	LPKEQALSPRSQEKE	15.944	13.343	2.601
DST	CDK2	7416	S	CMGC/CDK/CDK2/CDC28	RPSSRGASPNRSTSV	15.944	13.343	2.601
DST	CDK2	1382	S	CMGC/CDK/CDK2	MVDSQQKSPVKRRRM	5.153	2.692	2.461
DST	CDK2	3207	S	CMGC/CDK/CDK2/CDK2	MSDSSGVSPMTNSSE	15.188	12.788	2.4
DST	CDK2	7416	S	CMGC/CDK/CDK2	RPSSRGASPNRSTSV	5.048	2.692	2.356
DST	CDK2	4447	T	CMGC/CDK/CDK2/CDC28	NLISAVTTPAKAIAA	15.694	13.343	2.351
DST	CDK2	7444	T	CMGC/CDK/CDK2/CDK2	ATTTPKGTPIQGSKL	15.134	12.788	2.346
DST	CDK2	4447	T	CMGC/CDK/CDK2/CDK2	NLISAVTTPAKAIAA	14.866	12.788	2.078
DST	CDK2	7559	S	CMGC/CDK/CDK2/CDK3	IPTPQRKSPASKLDK	5.4	3.34	2.06
DST	CDK2	2245	T	CMGC/CDK/CDK2/CDC28	GSFNDTHTPESNGNK	15.361	13.343	2.018
DST	CDK2	1598	S	CMGC/CDK/CDK2/CDK2	LMISGLISPELRKCF	14.805	12.788	2.017
DST	CDK2	7554	T	CMGC/CDK/CDK2	AKPSKIPTPQRKSPA	4.233	2.692	1.541
DST	CDK2	3793	S	CMGC/CDK/CDK2/CDK3	LSNVDKDSERAGTKH	4.8	3.34	1.46
DST	CDK2	2081	T	CMGC/CDK/CDK2	GEPEHEETPENRKCA	4.106	2.692	1.414
DST	CDK2	3025	S	CMGC/CDK/CDK2/CDK2	STSTQKDSPLNDMIQ	14.134	12.788	1.346
DST	CDK2	2671	S	CMGC/CDK/CDK2	VNVVQLASPSENNLV	3.958	2.692	1.266
DST	CDK2	3207	S	CMGC/CDK/CDK2/CDK3	MSDSSGVSPMTNSSE	4.6	3.34	1.26
DST	CDK2	7444	T	CMGC/CDK/CDK2/CDC28	ATTTPKGTPIQGSKL	14.472	13.343	1.129
DST	CDK2	2717	T	CMGC/CDK/CDK2/CDK3	LPPIIKDTESEKTFG	4.4	3.34	1.06
DST	CDK2	6885	S	CMGC/CDK/CDK2/CDK3	ARELIEGSRDDSSWV	4.4	3.34	1.06
DTL	CDK2	702	T	CMGC/CDK/CDK2/CDK2	LPSPVTITPSSMRKI	23.718	12.788	10.93
DTL	CDK2	508	T	CMGC/CDK/CDK2/CDK2	IRNWVTRTPSSSPPI	22.416	12.788	9.628
DTL	CDK2	348	T	CMGC/CDK/CDK2/CDC28	AYIWKVSTPWQPPTV	21.556	13.343	8.213
DTL	CDK2	702	T	CMGC/CDK/CDK2/CDC28	LPSPVTITPSSMRKI	19.361	13.343	6.018
DTL	CDK2	196	T	CMGC/CDK/CDK2/CDC28	HNTSDKQTPSKPKKK	19.25	13.343	5.907
DTL	CDK2	684	T	CMGC/CDK/CDK2/CDC28	PRSPSSQTPNSRRQS	19.167	13.343	5.824
DTL	CDK2	472	S	CMGC/CDK/CDK2/CDC28	PTFSIKTSPAKARSP	18.972	13.343	5.629
DTL	CDK2	429	T	CMGC/CDK/CDK2/CDC28	TVTSSQSTPAKAPRA	18.444	13.343	5.101
DTL	CDK2	676	S	CMGC/CDK/CDK2/CDC28	KRKAENPSPRSPSSQ	18	13.343	4.657
DTL	CDK2	490	S	CMGC/CDK/CDK2/CDK2	RGSVSSVSPKPPSSF	17.289	12.788	4.501
DTL	CDK2	490	S	CMGC/CDK/CDK2/CDK3	RGSVSSVSPKPPSSF	7.2	3.34	3.86
DTL	CDK2	679	S	CMGC/CDK/CDK2/CDK2	AENPSPRSPSSQTPN	16.57	12.788	3.782
DTL	CDK2	444	S	CMGC/CDK/CDK2/CDK2	KCNPSNSSPSSAACA	16.51	12.788	3.722
DTL	CDK2	626	S	CMGC/CDK/CDK2/CDC28	SEPPSPISPYASESC	17.056	13.343	3.713
DTL	CDK2	516	T	CMGC/CDK/CDK2/CDK2	PSSSPPITPPASETK	16.497	12.788	3.709
DTL	CDK2	508	T	CMGC/CDK/CDK2/CDC28	IRNWVTRTPSSSPPI	16.667	13.343	3.324
DTL	CDK2	656	S	CMGC/CDK/CDK2	MVGKENSSPENKNWL	5.915	2.692	3.223
DTL	CDK2	429	T	CMGC/CDK/CDK2/CDK2	TVTSSQSTPAKAPRA	15.859	12.788	3.071
DTL	CDK2	196	T	CMGC/CDK/CDK2/CDK2	HNTSDKQTPSKPKKK	15.779	12.788	2.991
DTL	CDK2	679	S	CMGC/CDK/CDK2	AENPSPRSPSSQTPN	5.397	2.692	2.705
DTL	CDK2	306	S	CMGC/CDK/CDK2/CDC28	NMTGLKTSPVAIFNG	16	13.343	2.657
DTL	CDK2	526	S	CMGC/CDK/CDK2	ASETKIMSPRKALIP	5.021	2.692	2.329
DTL	CDK2	472	S	CMGC/CDK/CDK2/CDK2	PTFSIKTSPAKARSP	15.101	12.788	2.313
DTL	CDK2	196	T	CMGC/CDK/CDK2	HNTSDKQTPSKPKKK	4.688	2.692	1.996
DTL	CDK2	526	S	CMGC/CDK/CDK2/CDC28	ASETKIMSPRKALIP	15.278	13.343	1.935
DTL	CDK2	684	T	CMGC/CDK/CDK2	PRSPSSQTPNSRRQS	4.556	2.692	1.864
DTL	CDK2	656	S	CMGC/CDK/CDK2/CDK3	MVGKENSSPENKNWL	5.2	3.34	1.86
DTL	CDK2	679	S	CMGC/CDK/CDK2/CDC28	AENPSPRSPSSQTPN	15.056	13.343	1.713
DTL	CDK2	472	S	CMGC/CDK/CDK2	PTFSIKTSPAKARSP	4.392	2.692	1.7
DTL	CDK2	490	S	CMGC/CDK/CDK2/CDC28	RGSVSSVSPKPPSSF	14.972	13.343	1.629
DTL	CDK2	444	S	CMGC/CDK/CDK2	KCNPSNSSPSSAACA	4.317	2.692	1.625
DTL	CDK2	602	S	CMGC/CDK/CDK2/CDK3	QEDLSKDSLGPTKSS	4.8	3.34	1.46
DTL	CDK2	478	S	CMGC/CDK/CDK2	TSPAKARSPINRRGS	4.138	2.692	1.446
DTL	CDK2	429	T	CMGC/CDK/CDK2	TVTSSQSTPAKAPRA	4.101	2.692	1.409
DTL	CDK2	516	T	CMGC/CDK/CDK2	PSSSPPITPPASETK	3.852	2.692	1.16
DTL	CDK2	626	S	CMGC/CDK/CDK2	SEPPSPISPYASESC	3.836	2.692	1.144
DTL	CDK2	526	S	CMGC/CDK/CDK2/CDK3	ASETKIMSPRKALIP	4.4	3.34	1.06
DTL	CDK2	676	S	CMGC/CDK/CDK2	KRKAENPSPRSPSSQ	3.704	2.692	1.012
[truncated: 3,102 more rows]

## Sheet: Phosphosites
SUBSTRATE GENE	KINASES	SUBSTRATE GENE	SUBSTRATE PROTEIN	ORGANISM	MW_(DA)	RSD	SITE_GRP_ID	SITE_+/-7_AA	METHOD
ARHGAP19	CDK2	ARHGAP19	ARHGAP19	human	55756	T476	9831746	GSPAVTMtPTRLKWS	In Vitro
ARHGAP19	CDK2	ARHGAP19	ARHGAP19	human	55756	T478	9831749	PAVTMTPtRLKWSEG	In Vitro
ATP6V1A	AMPKA1	ATP6V1A	ATP6V1A	mouse	68326	S384	485978	YLGARLAsFYERAGR	In Vivo
CAMKK2	CAMKK2	CAMKK2	CAMKK2	human	64746	T85	31873289	GQEVPLDtSGSQARP	In Vitro
CAV1	INSR	CAV1	Caveolin-1	mouse	20539	Y14	448422	VDsEGHLytVPIREQ	In Vivo
CCNE1	CDK2	CCNE1	CCNE1	human	47077	S387	454413	LSEQNRAsPLPSGLL	In Vitro
CCNE1	CDK2	CCNE1	CCNE1	human	47077	T395	447676	PLPSGLLtPPQSGKK	In Vivo, In Vitro
CCNE1	CDK2	CCNE1	CCNE1	human	47077	S399	454414	GLLTPPQsGKKQSSG	In Vivo, In Vitro
CDK2	CDK2	CDK2	CDK2	human	33930	T160	447739	GVPVRTYtHEVVTLW	In Vitro
CDKN1B	CDK2	CDKN1B	p27Kip1	human	22073	T187	447875	NAGSVEQtPKKPGLR	In Vitro
CDKN1B	AMPKA1	CDKN1B	p27Kip1	human	22073	T198	448781	PGLRRRQt_______	In Vitro
CDKN1B	AMPKA1	CDKN1B	p27Kip1	mouse	22193	S83	451426	WQEVERGsLPEFYYR	In Vitro
CDKN1B	AMPKA1	CDKN1B	p27Kip1	mouse	22193	T170	6058800	QNKRANRtEENVSDG	In Vitro
CDKN1B	AMPKA1	CDKN1B	p27Kip1	mouse	22193	T197	448781	KPGLRRQt_______	In Vitro
CEACAM1	INSR	CEACAM1	CEACAM1	rat	57264	Y488	447777	NKVDDVSySVLNFNA	In Vitro
CHD7	CDK2	CHD7	CHD-7	human	335927	S2471	9831641	KFILPNVsTPVSDAF	In Vitro
CHD7	CDK2	CHD7	CHD-7	human	335927	T2472	9831644	FILPNVStPVSDAFK	In Vitro
CROCC	CDK2	CROCC	CROCC iso2	human	148256	S763	14159744	APRPVPGsPARDAPA	In Vivo, In Vitro
CTNNB1	CDK2	CTNNB1	CTNNB1	rat	85455	S33	447487	QQQSYLDsGIHSGAT	In Vivo, In Vitro
CTNNB1	CDK2	CTNNB1	CTNNB1	rat	85455	S37	447582	YLDSGIHsGATTTAP	In Vivo, In Vitro
CTNNB1	CDK2	CTNNB1	CTNNB1	rat	85455	T41	447583	GIHSGATtTAPSLSG	In Vivo, In Vitro
CTNNB1	CDK2	CTNNB1	CTNNB1	rat	85455	S45	447488	GATTTAPsLSGKGNP	In Vivo, In Vitro
CYCS	AMPKA1	CYCS	CYCS	cow	11704	T29	4710693	EKGGKHKtGPNLHGL	In Vitro
CYCS	AMPKA1	CYCS	CYCS	mouse	11605	T29	4710693	EKGGKHKtGPNLHGL	In Vivo
DTL	CDK2	DTL	RAMP	human	79468	S428	469486	VTVTSSQsTPAKAPR	In Vitro
DTL	CDK2	DTL	RAMP	human	79468	T429	469487	TVTSSQStPAKAPRA	In Vitro
EP300	AMPKA1	EP300	p300	human	264161	S89	447592	SELLRSGsSPNLNMG	In Vivo, In Vitro
ERBB4	ERBB4	ERBB4	HER4	human	146808	Y1056	451500	GHSPPPAyTPMSGNQ	In Vitro
GAPDH	AMPKA1	GAPDH	GAPDH	human	36053	S122	31881707	GAKRVIIsAPSADAP	In Vitro
GBF1	AMPKA1	GBF1	GBF1	human	206446	T1337	454448	GKIHRSAtDADVVNS	In Vivo, In Vitro
INSR	INSR	INSR	INSR	human	156333	Y992	451597	DGPLGPLyASSNPEy	In Vitro
INSR	INSR	INSR	INSR	human	156333	Y999	447685	yASSNPEyLSASDVF	In Vitro
INSR	INSR	INSR	INSR	human	156333	Y1011	449048	DVFPCSVyVPDEWEV	In Vitro
INSR	INSR	INSR	INSR	human	156333	Y1185	447680	FGMTRDIyEtDyyRK	In Vitro
INSR	INSR	INSR	INSR	human	156333	Y1189	447681	RDIyEtDyyRKGGkG	In Vitro
INSR	INSR	INSR	INSR	human	156333	Y1190	447682	DIyEtDyyRKGGkGL	In Vitro
INSR	INSR	INSR	INSR	human	156333	S1314	447677	EENKAPEsEELEMEF	In Vitro
INSR	INSR	INSR	INSR	human	156333	S1348	447678	GGRDGGSsLGFkRsy	In Vitro
INSR	INSR	INSR	INSR	human	156333	Y1355	447683	sLGFkRsyEEHIPyt	In Vitro
INSR	INSR	INSR	INSR	human	156333	Y1361	447684	syEEHIPytHMNGGK	In Vitro
INSR	INSR	INSR	INSR iso2	human	155146	Y1173	447680	FGMTRDIyETDyyRK	In Vitro
INSR	INSR	INSR	INSR iso2	human	155146	Y1177	447681	RDIyETDyyRKGGKG	In Vitro
INSR	INSR	INSR	INSR iso2	human	155146	Y1178	447682	DIyETDyyRKGGKGL	In Vitro
INSR	INSR	INSR	INSR iso2	human	155146	S1302	447677	EENKAPEsEELEMEF	In Vitro
INSR	INSR	INSR	INSR iso2	human	155146	S1336	447678	GGRDGGSsLGFKRSy	In Vitro
INSR	INSR	INSR	INSR iso2	human	155146	Y1343	447683	sLGFKRSyEEHIPyT	In Vitro
INSR	INSR	INSR	INSR iso2	human	155146	Y1349	447684	SyEEHIPyTHMNGGK	In Vitro
INSR	INSR	INSR	INSR	rat	156757	Y1186	447680	FGMTRDIyETDyyRK	In Vitro
INSR	INSR	INSR	INSR	rat	156757	Y1190	447681	RDIyETDyyRKGGKG	In Vitro
INSR	INSR	INSR	INSR	rat	156757	Y1191	447682	DIyETDyyRKGGKGL	In Vitro
INSR	INSR	INSR	INSR	rat	156757	Y1356	447683	SLsIKRTyDEHIPyT	In Vitro
INSR	INSR	INSR	INSR	rat	156757	Y1362	447684	TyDEHIPyTHMNGGK	In Vitro
KAT7	CDK2	KAT7	MYST2	human	70642	T88	468239	QQQPTPVtPKKYPLR	In Vitro
MYL12B	ROCK1	MYL12B	MRLC2	human	19779	T19	448596	KKRPQRAtSNVFAMF	In Vivo, In Vitro
MYL12B	ROCK1	MYL12B	MRLC2	human	19779	S20	448595	KRPQRATsNVFAMFD	In Vivo, In Vitro
NCL	CDK2	NCL	NCL	human	76614	S67	452263	SAKKVVVsPTKKVAV	In Vitro
NCL	CDK2	NCL	NCL	human	76614	T76	483581	TKKVAVAtPAKKAAV	In Vitro
NCL	CDK2	NCL	NCL	human	76614	T121	470366	PGKALVAtPGKKGAA	In Vitro
PARD3	ROCK1	PARD3	PAR3-alpha	mouse	149075	T830	2512944	QSMSEKRtKQFSDAS	In Vivo
PARD3	ROCK1	PARD3	PAR3-alpha	rat	149448	T833	2512944	QSMSEKRtKQFSNAS	In Vitro
POLR2A	CDK2	POLR2A	POLR2A	human	217176	S1882	4702138	SPTSPTYsPTTPKYS	In Vitro
POLR2A	CDK2	POLR2A	POLR2A	human	217176	T1884	4702144	TSPTYSPtTPKYSPT	In Vitro
POLR2A	CDK2	POLR2A	POLR2A	human	217176	T1885	3182210	SPTYSPTtPKYSPTS	In Vitro
POLR2A	CDK2	POLR2A	POLR2A	human	217176	T1915	483192	KYSPTSPtYSPTSPK	In Vitro
POLR2A	CDK2	POLR2A	POLR2A	human	217176	S1917	483189	SPTSPTYsPTSPKYS	In Vitro
PPP1R12B	ROCK1	PPP1R12B	PPP1R12B	human	110404	T646	478177	ARQTRRStQGVTLTD	In Vivo, In Vitro
PRKAA1	CAMKK2	PRKAA1	AMPKA1	human	64009	T183	448786	SDGEFLRtSCGSPNY	In Vivo
PRKAA1	AMPKA1	PRKAA1	AMPKA1	human	64009	T183	448786	SDGEFLRtSCGSPNY	In Vitro
PRKAA1	AMPKA1	PRKAA1	AMPKA1	human	64009	S360	7320945	LATSPPDsFLDDHHL	In Vitro
PRKAA1	AMPKA1	PRKAA1	AMPKA1	human	64009	T388	7712505	ETPRARHtLDELNPQ	In Vitro
PRKAA1	AMPKA1	PRKAA1	AMPKA1	human	64009	S486	3195155	DEITEAKsGTATPQR	In Vitro
PRKAA1	AMPKA1	PRKAA1	AMPKA1	human	64009	S494	4717473	GTATPQRsGSVSNYR	In Vitro
PRKAA1	AMPKA1	PRKAA1	AMPKA1	human	64009	S496	450431	ATPQRSGsVSNYRSC	In Vitro
PRKAA1	CAMKK2	PRKAA1	AMPKA1	mouse	63929	T183	448786	SDGEFLRtSCGSPNY	In Vivo
PRKAA1	CAMKK2	PRKAA1	AMPKA1	rat	63973	T183	448786	SDGEFLRtSCGSPNY	In Vivo, In Vitro
PRKAA1	AMPKA1	PRKAA1	AMPKA1	rat	63973	T183	448786	SDGEFLRtSCGSPNY	In Vivo, In Vitro
PRKAA1	AMPKA1	PRKAA1	AMPKA1	rat	63973	T269	450433	VDPMKRAtIKDIREH	In Vitro
PRKAA1	AMPKA1	PRKAA1	AMPKA1	rat	63973	S496	450431	ATPQRSGsISNYRSC	In Vitro
PTPN6	INSR	PTPN6	SHP-1	human	67561	Y536	448506	QKGQEsEyGNItyPP	In Vivo, In Vitro
PTPN6	CDK2	PTPN6	SHP-1	mouse	67559	S591	454019	DKEKNKGsLKRK___	In Vivo, In Vitro
RALY	CDK2	RALY	RALY	human	32463	S135	465875	FDYRGRLsPVPVPRA	In Vitro
RPL11	CDK2	RPL11	RPL11	human	20252	T47	4274932	LEQLTGQtPVFSKAR	In Vitro
RPL12	CDK2	RPL12	RPL12	human	17819	S38	468652	KIGPLGLsPKKVGDD	In Vivo, In Vitro
RPS3	CDK2	RPS3	RPS3	human	26688	T220	483187	PKDEILPtTPISEQK	In Vitro
RPS3	CDK2	RPS3	RPS3	human	26688	T221	452652	KDEILPTtPISEQKG	In Vitro
STXBP3	INSR	STXBP3	STXBP3	mouse	67942	Y521	459181	RQKPRTNyLELDRKN	In Vitro

## Sheet: Networkin
#substrate	position	Kinase id	networkin_score	tree	netphorest_group	netphorest_score	string_identifier	string_score	sequence
CAMKK2	133	AMPKa1	2.7085	KIN	AMPK_group	0.0243	ENSP00000312741	0.818	YSPVSsPQSSP
CAMKK2	522	AMPKa1	2.7089	KIN	AMPK_group	0.025	ENSP00000312741	0.818	LTKKPtRECES
CAMKK2	132	AMPKa1	2.7131	KIN	AMPK_group	0.0315	ENSP00000312741	0.818	PYSPVsSPQSS
CAMKK2	511	AMPKa1	2.7135	KIN	AMPK_group	0.032	ENSP00000312741	0.818	EERSLsAPGNL
CAMKK2	133	AMPKa2	2.7269	KIN	AMPK_group	0.0243	ENSP00000312741	0.859	YSPVSsPQSSP
CAMKK2	522	AMPKa2	2.7274	KIN	AMPK_group	0.025	ENSP00000312741	0.859	LTKKPtRECES
CAMKK2	132	AMPKa2	2.7317	KIN	AMPK_group	0.0315	ENSP00000312741	0.859	PYSPVsSPQSS
CAMKK2	511	AMPKa2	2.732	KIN	AMPK_group	0.032	ENSP00000312741	0.859	EERSLsAPGNL
CAMKK2	495	AMPKa1	3.7502	KIN	AMPK_group	0.0786	ENSP00000312741	0.818	MIRKRsFGNPF
CAMKK2	495	AMPKa2	3.7758	KIN	AMPK_group	0.0786	ENSP00000312741	0.859	MIRKRsFGNPF
CAMKK2	136	AMPKa1	3.8157	KIN	AMPK_group	0.0862	ENSP00000312741	0.818	VSSPQsSPRLP
CAMKK2	136	AMPKa2	3.8417	KIN	AMPK_group	0.0862	ENSP00000312741	0.859	VSSPQsSPRLP
CCNE1	399	CDK2	5.7355	KIN	CDK2_CDK3_CDK1_CDK5_group	0.095	ENSP00000262643	0.999	LTPPQsGKKQS
CCNE1	387	CDK2	7.8795	KIN	CDK2_CDK3_CDK1_CDK5_group	0.1061	ENSP00000262643	0.999	EQNRAsPLPSG
CCNE1	103	CDK2	15.6658	KIN	CDK2_CDK3_CDK1_CDK5_group	0.1662	ENSP00000262643	0.999	APSRGsPLPVL
CCNE1	395	CDK2	23.4406	KIN	CDK2_CDK3_CDK1_CDK5_group	0.2195	ENSP00000262643	0.999	PSGLLtPPQSG
CCNE1	77	CDK2	28.6915	KIN	CDK2_CDK3_CDK1_CDK5_group	0.2784	ENSP00000262643	0.999	CSLIPtPDKED
CDKN1B	178	CDK2	17.6465	KIN	CDK2_CDK3_CDK1_CDK5_group	0.1857	ENSP00000228872	0.999	NVSDGsPNAGS
CDKN1B	10	CDK2	21.6946	KIN	CDK2_CDK3_CDK1_CDK5_group	0.2143	ENSP00000228872	0.999	RVSNGsPSLER
CDKN1B	187	CDK2	32.2285	KIN	CDK2_CDK3_CDK1_CDK5_group	0.3289	ENSP00000228872	0.999	GSVEQtPKKPG
CPT1A	741	AMPKa2	2.5187	KIN	AMPK_group	0.0215	ENSP00000265641	0.783	ISSKFsCPETD
CTNNB1	41	AMPKa2	2.4109	KIN	AMPK_group	0.0209	ENSP00000344456	0.815	HSGATtTAPSL
CTNNB1	472	AMPKa2	2.4109	KIN	AMPK_group	0.0209	ENSP00000344456	0.815	ALRHLtSRHQE
CTNNB1	556	AMPKa2	2.4109	KIN	AMPK_group	0.0209	ENSP00000344456	0.815	TSMGGtQQQFV
CTNNB1	73	AMPKa2	2.6166	KIN	AMPK_group	0.0221	ENSP00000344456	0.815	QGFSQsFTQEQ
CTNNB1	33	AMPKa2	2.7076	KIN	AMPK_group	0.025	ENSP00000344456	0.815	QSYLDsGIHSG
CTNNB1	196	AMPKa2	2.713	KIN	AMPK_group	0.0333	ENSP00000344456	0.815	SPQMVsAIVRT
CTNNB1	552	AMPKa2	2.713	KIN	AMPK_group	0.0333	ENSP00000344456	0.815	TQRRTsMGGTQ
CTNNB1	191	AMPKa2	2.7135	KIN	AMPK_group	0.0342	ENSP00000344456	0.815	HAIMRsPQMVS
CTNNB1	653	AMPKa2	2.7166	KIN	AMPK_group	0.0389	ENSP00000344456	0.815	NEGVAtYAAAV
CTNNB1	473	AMPKa2	2.767	KIN	AMPK_group	0.0538	ENSP00000344456	0.815	LRHLTsRHQEA
EP300	317	CDK2	8.2495	KIN	CDK2_CDK3_CDK1_CDK5_group	0.1078	ENSP00000263253	0.943	QPGLVtPVAQG
EP300	2366	CDK2	8.2833	KIN	CDK2_CDK3_CDK1_CDK5_group	0.108	ENSP00000263253	0.943	QGHFAsPDQNS
EP300	831	CDK2	10.2444	KIN	CDK2_CDK3_CDK1_CDK5_group	0.1251	ENSP00000263253	0.943	ALHQNsPSPVP
EP300	833	CDK2	13.3047	KIN	CDK2_CDK3_CDK1_CDK5_group	0.1503	ENSP00000263253	0.943	HQNSPsPVPSR
EP300	1960	CDK2	13.62	KIN	CDK2_CDK3_CDK1_CDK5_group	0.1523	ENSP00000263253	0.943	QMPPMtPMAPM
EP300	938	CDK2	15.0168	KIN	CDK2_CDK3_CDK1_CDK5_group	0.1592	ENSP00000263253	0.943	PPQPAtPLSQP
EP300	885	CDK2	18.3718	KIN	CDK2_CDK3_CDK1_CDK5_group	0.1925	ENSP00000263253	0.943	PPPRQtPTPPT
EP300	887	CDK2	24.5853	KIN	CDK2_CDK3_CDK1_CDK5_group	0.2325	ENSP00000263253	0.943	PRQTPtPPTTQ
EP300	2315	CDK2	31.809	KIN	CDK2_CDK3_CDK1_CDK5_group	0.2923	ENSP00000263253	0.943	PQPVPsPRPQS
EP300	845	CDK2	32.2285	KIN	CDK2_CDK3_CDK1_CDK5_group	0.3018	ENSP00000263253	0.943	PTPHHtPPSIG
EP300	839	CDK2	32.2285	KIN	CDK2_CDK3_CDK1_CDK5_group	0.3164	ENSP00000263253	0.943	PVPSRtPTPHH
EP300	2279	CDK2	32.2285	KIN	CDK2_CDK3_CDK1_CDK5_group	0.322	ENSP00000263253	0.943	QPNPMsPQQHM
EP300	841	CDK2	32.2285	KIN	CDK2_CDK3_CDK1_CDK5_group	0.3398	ENSP00000263253	0.943	PSRTPtPHHTP
ERBB4	1066	ErbB4	13.6711	KIN	EGFR_group	0.0197	ENSP00000342235	1	GNQFVyRDGGF
ERBB4	1081	ErbB4	13.6711	KIN	EGFR_group	0.0197	ENSP00000342235	1	GVSVPyRAPTS
ERBB4	1268	ErbB4	13.6711	KIN	EGFR_group	0.0197	ENSP00000342235	1	STKYFyKQNGR
ERBB4	1128	ErbB4	13.6723	KIN	EGFR_group	0.0197	ENSP00000342235	1	SSTQRySADPT
ERBB4	1262	ErbB4	13.6723	KIN	EGFR_group	0.0197	ENSP00000342235	1	DYLQEySTKYF
ERBB4	733	ErbB4	13.6786	KIN	EGFR_group	0.0197	ENSP00000342235	1	AFGTVyKGIWV
ERBB4	875	ErbB4	13.6837	KIN	EGFR_group	0.0197	ENSP00000342235	1	GDEKEyNADGG
ERBB4	1301	ErbB4	13.6912	KIN	EGFR_group	0.0197	ENSP00000342235	1	LPPPPyRHRNT
ERBB4	1221	ErbB4	13.981	KIN	EGFR_group	0.0199	ENSP00000342235	1	LGKAEyLKNNI
ERBB4	1266	ErbB4	16.9836	KIN	EGFR_group	0.0228	ENSP00000342235	1	EYSTKyFYKQN
ERBB4	1035	ErbB4	17.4126	KIN	EGFR_group	0.0502	ENSP00000342235	1	IPPPIyTSRAR
ERBB4	1150	ErbB4	23.7934	KIN	EGFR_group	0.0804	ENSP00000342235	1	LDEEGyMTPMR
ERBB4	1162	ErbB4	23.8433	KIN	EGFR_group	0.0813	ENSP00000342235	1	KPKQEyLNPVE
ERBB4	1056	ErbB4	23.849	KIN	EGFR_group	0.0814	ENSP00000342235	1	SPPPAyTPMSG
ERBB4	1208	ErbB4	23.8492	KIN	EGFR_group	0.0814	ENSP00000342235	1	VNEPLyLNTFA
ERBB4	1258	ErbB4	23.8493	KIN	EGFR_group	0.0814	ENSP00000342235	1	LQHPDyLQEYS
ERBB4	1188	ErbB4	23.8494	KIN	EGFR_group	0.0814	ENSP00000342235	1	LDNPEyHNASN
ERBB4	1202	ErbB4	23.8494	KIN	EGFR_group	0.0814	ENSP00000342235	1	KAEDEyVNEPL
ERBB4	1242	ErbB4	23.8494	KIN	EGFR_group	0.0814	ENSP00000342235	1	FDNPDyWNHSL
ERBB4	1284	ErbB4	23.8494	KIN	EGFR_group	0.0814	ENSP00000342235	1	AENPEyLSEFS
FLNA	2336	ROCK1	2.1688	KIN	ROCK_group	0.0388	ENSP00000358866	0.4199	DARRLtVSSLQ
GBF1	599	AMPKa2	2.4217	KIN	AMPK_group	0.0209	ENSP00000359000	0.842	AKVLNsLTQQE
GBF1	314	AMPKa2	2.4954	KIN	AMPK_group	0.0213	ENSP00000359000	0.842	LEQPGsPGYST
GBF1	507	AMPKa2	2.7252	KIN	AMPK_group	0.0333	ENSP00000359000	0.842	LMEIItVENPK
GBF1	1337	AMPKa2	2.7962	KIN	AMPK_group	0.0584	ENSP00000359000	0.842	IHRSAtDADVV
GBF1	1317	AMPKa2	2.8303	KIN	AMPK_group	0.0679	ENSP00000359000	0.842	LDRGYtSDSEV
HIST1H1B	11	CDK2	2.9766	KIN	CDK2_CDK3_CDK1_CDK5_group	0.1661	ENSP00000330074	0.66	PAETAtPAPVE
HIST1H1B	189	CDK2	6.1305	KIN	CDK2_CDK3_CDK1_CDK5_group	0.3438	ENSP00000330074	0.66	KKATKsPAKPK
HIST1H1B	138	CDK2	6.1305	KIN	CDK2_CDK3_CDK1_CDK5_group	0.3486	ENSP00000330074	0.66	KPAGAtPKKAK
HIST1H1B	18	CDK2	6.1305	KIN	CDK2_CDK3_CDK1_CDK5_group	0.3537	ENSP00000330074	0.66	APVEKsPAKKK
HIST1H1B	173	CDK2	6.1305	KIN	CDK2_CDK3_CDK1_CDK5_group	0.3541	ENSP00000330074	0.66	KKVAKsPKKAK
HIST1H1B	155	CDK2	6.1305	KIN	CDK2_CDK3_CDK1_CDK5_group	0.3568	ENSP00000330074	0.66	KAVKKtPKKAK
HSP90AA1	210	ROCK1	2.0873	KIN	ROCK_group	0.0311	ENSP00000335153	0.4176	NKQDRtLTIVD
HSP90AA1	333	AMPKa1	2.3582	KIN	AMPK_group	0.0209	ENSP00000335153	0.682	IVKKHsQFIGY
HSP90AA1	127	AMPKa1	2.6602	KIN	AMPK_group	0.0405	ENSP00000335153	0.682	LMPEEtQTQDQ
HSPA5	37	AMPKa1	2.0899	KIN	AMPK_group	0.025	ENSP00000324173	0.593	GIDLGtTYSCV
HSPA5	203	AMPKa1	2.1748	KIN	AMPK_group	0.0679	ENSP00000324173	0.593	IINEPtAAAIA
RHOA	26	ROCK1	2.3381	KIN	ROCK_group	0.0185	ENSP00000400175	0.998	LLIVFsKDQFP
RHOA	188	ROCK1	2.3381	KIN	ROCK_group	0.0196	ENSP00000400175	0.998	RGKKKsGCLVL
RHOA	19	ROCK1	6.5596	KIN	ROCK_group	0.0355	ENSP00000400175	0.998	GACGKtCLLIV
RHOC	26	ROCK1	2.3381	KIN	ROCK_group	0.0185	ENSP00000285735	0.898	LLIVFsKDQFP
RHOC	19	ROCK1	6.5596	KIN	ROCK_group	0.0355	ENSP00000285735	0.898	GACGKtCLLIV
ROCK1	1098	ROCK1	2.3381	KIN	ROCK_group	0.0183	ENSP00000382697	1	KLLDLsDSTSV
ROCK1	1105	ROCK1	2.3381	KIN	ROCK_group	0.0187	ENSP00000382697	1	STSVAsFPSAD
ROCK1	1100	ROCK1	2.3381	KIN	ROCK_group	0.0188	ENSP00000382697	1	LDLSDsTSVAS
ROCK1	1102	ROCK1	2.3381	KIN	ROCK_group	0.0194	ENSP00000382697	1	LSDSTsVASFP
ROCK1	1180	ROCK1	2.3381	KIN	ROCK_group	0.0194	ENSP00000382697	1	HVRPVtQGDVY
ROCK1	407	ROCK1	2.3381	KIN	ROCK_group	0.0206	ENSP00000382697	1	NRRYLsSANPN
ROCK1	456	ROCK1	2.3381	KIN	ROCK_group	0.0206	ENSP00000382697	1	QKCRTsNIKLD
ROCK1	1101	ROCK1	6.5596	KIN	ROCK_group	0.0355	ENSP00000382697	1	DLSDStSVASF
ROCK1	455	ROCK1	6.5596	KIN	ROCK_group	0.0406	ENSP00000382697	1	EQKCRtSNIKL
RPS6	244	AMPKa2	2.6192	KIN	AMPK_group	0.0221	ENSP00000369757	0.821	ASTSKsESSQK
RPS6	148	AMPKa2	2.7095	KIN	AMPK_group	0.0239	ENSP00000369757	0.821	KLFNLsKEDDV
RPS6	241	AMPKa2	2.7167	KIN	AMPK_group	0.0349	ENSP00000369757	0.821	SLRAStSKSES
RPS6	236	AMPKa2	3.4536	KIN	AMPK_group	0.0703	ENSP00000369757	0.821	RRRLSsLRAST
RPS6	235	AMPKa2	3.6556	KIN	AMPK_group	0.0712	ENSP00000369757	0.821	KRRRLsSLRAS
RPS6	242	AMPKa2	3.8038	KIN	AMPK_group	0.0846	ENSP00000369757	0.821	LRASTsKSESS
RPS6	78	AMPKa2	3.813	KIN	AMPK_group	0.0856	ENSP00000369757	0.821	VRLLLsKGHSC
SLC25A5	84	AMPKa1	2.1307	KIN	AMPK_group	0.0519	ENSP00000360671	0.593	IRYFPtQALNF
SLC2A2	505	AMPKa2	2.6906	KIN	AMPK_group	0.0449	ENSP00000323568	0.716	QKKSGsAHRPK
TECR	58	ROCK1	2.2699	KIN	ROCK_group	0.0209	ENSP00000215567	0.546	DPKGKsLKDED

## Sheet: Summary in IREP
IREP SUBSTRATS	IREP KINASES	POSITIONS	AMINO ACIDS	DATABASES
A1CF	CDK2	294	S	GPS3.0
A1CF	CDK2	294	S	GPS3.0
A1CF	AMPKA1	541	T	GPS3.0
A1CF	AMPKA1	565	T	GPS3.0
A1CF	CDK2	499	T	GPS3.0
A1CF	CDK2	432	T	GPS3.0
A1CF	CDK2	499	T	GPS3.0
A1CF	CDK2	432	T	GPS3.0
A1CF	ERBB4	309	Y	GPS3.0
ABCA3	AMPKA1	866	S	GPS3.0
ABCA3	AMPKA2	971	S	GPS3.0
ABCA3	AMPKA2	1299	S	GPS3.0
ABCA3	CaMKK2	1313	S	GPS3.0
ABCA3	CDK2	1372	S	GPS3.0
ABCA3	CDK2	439	S	GPS3.0
ABCA3	CDK2	593	S	GPS3.0
ABCA3	ROCK1	866	S	GPS3.0
ABCA3	CDK2	1379	T	GPS3.0
ABCA3	CIT	803	T	GPS3.0
ABCA3	ROCK1	1344	T	GPS3.0
ABCA6	AMPKA2	531	S	GPS3.0
ABCA6	CaMKK2	438	S	GPS3.0
ABCA6	CDK2	895	S	GPS3.0
ABCA6	CDK2	1431	S	GPS3.0
ABCA6	CDK2	1000	S	GPS3.0
ABCA6	CDK2	1235	S	GPS3.0
ABCA6	CDK2	1037	S	GPS3.0
ABCA6	CIT	249	S	GPS3.0
ABCA6	ROCK1	30	S	GPS3.0
ABCA6	ROCK1	1235	S	GPS3.0
ABCA6	AMPKA1	1264	T	GPS3.0
ABCA6	AMPKA1	93	T	GPS3.0
ABCA6	AMPKA1	624	T	GPS3.0
ABCA6	AMPKA1	1262	T	GPS3.0
ABCA6	AMPKA1	825	T	GPS3.0
ABCA6	CDK2	80	T	GPS3.0
ABCA6	ROCK1	852	T	GPS3.0
ABCA6	ROCK1	1264	T	GPS3.0
ABCA6	ERBB4	464	Y	GPS3.0
ABCA6	INSR	1378	Y	GPS3.0
ABCB1	AMPKA2	400	S	GPS3.0
ABCB1	CaMKK2	1072	S	GPS3.0
ABCB1	CaMKK2	429	S	GPS3.0
ABCB1	CDK2	23	S	GPS3.0
ABCB1	CDK2	222	S	GPS3.0
ABCB1	CIT	752	S	GPS3.0
ABCB1	ROCK1	671	S	GPS3.0
ABCB1	ROCK1	667	S	GPS3.0
ABCB1	ROCK1	675	S	GPS3.0
ABCB1	AMPKA1	684	T	GPS3.0
ABCB1	CDK2	1015	T	GPS3.0
ABCB1	CIT	33	T	GPS3.0
ABCB1	ROCK1	582	T	GPS3.0
ABCB1	INSR	117	Y	GPS3.0
ABCC2	AMPKA1	264	S	GPS3.0
ABCC2	AMPKA1	283	S	GPS3.0
ABCC2	CaMKK2	375	S	GPS3.0
ABCC2	CaMKK2	1344	T	GPS3.0
ABCC2	CDK2	1075	T	GPS3.0
ABCC2	CDK2	1157	S	GPS3.0
ABCC2	CDK2	1517	S	GPS3.0
ABCC2	ERBB4	885	Y	GPS3.0
ABCC2	InsR	514	Y	GPS3.0
ABCC2	InsR	885	Y	GPS3.0
ABCC2	ROCK1	60	S	GPS3.0
ABCC2	ROCK1	61	T	GPS3.0
ABCC2	ROCK1	912	T	GPS3.0
ABCC2	ROCK1	917	S	GPS3.0
ACO1	CDK2	472	S	GPS3.0
ACO1	CDK2	383	S	GPS3.0
ACO1	CDK2	690	S	GPS3.0
ACO1	CDK2	472	S	GPS3.0
ACO1	CDK2	690	S	GPS3.0
ACO1	CaMKK2	435	T	GPS3.0
ACO1	CDK2	702	T	GPS3.0
ACO1	CDK2	702	T	GPS3.0
ACO1	ERBB4	195	Y	GPS3.0
ACO1	INSR	550	Y	GPS3.0
ACSL1	CaMKK2	461	T	GPS3.0
ACSL1	CaMKK2	607	T	GPS3.0
ACSL4	AMPKA2	343	S	GPS3.0
ACSL4	CDK2	57	S	GPS3.0
ACSL4	CDK2	57	S	GPS3.0
ACSL4	CDK2	447	S	GPS3.0
ACSL4	CDK2	57	S	GPS3.0
ACSL4	CDK2	344	S	GPS3.0
ACSL4	CDK2	268	T	GPS3.0
ACSL4	CDK2	679	T	GPS3.0
ACSL4	CIT	268	T	GPS3.0
ACSL4	ERBB4	59	Y	GPS3.0
ACSL4	INSR	582	Y	GPS3.0
ACSL5	CaMKK2	68	S	GPS3.0
ACSL5	CDK2	251	S	GPS3.0
ACSL5	CDK2	130	S	GPS3.0
ACSL5	CDK2	10	S	GPS3.0
ACSL5	CIT	280	S	GPS3.0
ACSL5	CaMKK2	67	T	GPS3.0
ACSL5	CaMKK2	446	T	GPS3.0
ACSL5	CDK2	368	T	GPS3.0
ACSL5	CDK2	187	T	GPS3.0
ACSS2	CaMKK2	206	S	GPS3.0
ACSS2	CaMKK2	198	S	GPS3.0
ACSS2	ROCK1	54	S	GPS3.0
ACSS2	ROCK1	12	S	GPS3.0
ACSS2	CaMKK2	73	T	GPS3.0
ACSS2	CaMKK2	616	T	GPS3.0
ACSS2	CDK2	482	T	GPS3.0
ACSS2	CDK2	73	T	GPS3.0
ACSS2	CDK2	482	T	GPS3.0
ACSS2	ERBB4	647	Y	GPS3.0
ACSS2	INSR	647	Y	GPS3.0
ACTB	CDK2	234	S	GPS3.0
ACTB	CIT	120	T	GPS3.0
ADAMTS5	AMPKA1	242	S	GPS3.0
ADAMTS5	AMPKA2	121	S	GPS3.0
ADAMTS5	AMPKA2	214	S	GPS3.0
ADAMTS5	AMPKA2	449	S	GPS3.0
ADAMTS5	AMPKA2	875	S	GPS3.0
ADAMTS5	CaMKK2	729	S	GPS3.0
ADAMTS5	CaMKK2	128	S	GPS3.0
ADAMTS5	CaMKK2	696	S	GPS3.0
ADAMTS5	CDK2	139	S	GPS3.0
ADAMTS5	CDK2	389	S	GPS3.0
ADAMTS5	CDK2	916	S	GPS3.0
ADAMTS5	CDK2	389	S	GPS3.0
ADAMTS5	CIT	440	S	GPS3.0
ADAMTS5	ROCK1	262	S	GPS3.0
ADAMTS5	ROCK1	70	S	GPS3.0
ADAMTS5	ROCK1	264	S	GPS3.0
ADAMTS5	CaMKK2	706	T	GPS3.0
ADAMTS5	CaMKK2	688	T	GPS3.0
ADAMTS5	CaMKK2	386	T	GPS3.0
ADAMTS5	CaMKK2	540	T	GPS3.0
ADAMTS5	CDK2	25	T	GPS3.0
ADAMTS5	CIT	856	T	GPS3.0
ADAMTS5	CIT	756	T	GPS3.0
ADAMTSL3	CaMKK2	225	S	GPS3.0
ADAMTSL3	CaMKK2	574	S	GPS3.0
ADAMTSL3	CDK2	239	S	GPS3.0
ADAMTSL3	CDK2	239	S	GPS3.0
ADAMTSL3	CDK2	239	S	GPS3.0
ADAMTSL3	CDK2	19	S	GPS3.0
ADAMTSL3	CDK2	541	S	GPS3.0
ADAMTSL3	CIT	1090	S	GPS3.0
ADAMTSL3	AMPKA1	908	T	GPS3.0
ADAMTSL3	CaMKK2	578	T	GPS3.0
ADAMTSL3	CaMKK2	817	T	GPS3.0
ADAMTSL3	CaMKK2	1569	T	GPS3.0
ADAMTSL3	CaMKK2	428	T	GPS3.0
ADAMTSL3	CaMKK2	184	T	GPS3.0
ADAMTSL3	CaMKK2	654	T	GPS3.0
ADAMTSL3	ROCK1	785	T	GPS3.0
AEBP1	CDK2	113	S	GPS3.0
AEBP1	CDK2	113	S	GPS3.0
AEBP1	CDK2	348	S	GPS3.0
AEBP1	CDK2	348	S	GPS3.0
AEBP1	CDK2	188	S	GPS3.0
AEBP1	CDK2	113	S	GPS3.0
AEBP1	CaMKK2	976	T	GPS3.0
AEBP1	CaMKK2	866	T	GPS3.0
AEBP1	CDK2	1012	T	GPS3.0
AEBP1	CDK2	63	T	GPS3.0
AEBP1	CDK2	161	T	GPS3.0
AEBP1	CIT	857	T	GPS3.0
AEBP1	ROCK1	452	T	GPS3.0
AEBP1	ROCK1	455	T	GPS3.0
AEBP1	INSR	244	Y	GPS3.0
AEBP1	INSR	428	Y	GPS3.0
AEBP1	INSR	733	Y	GPS3.0
AHNAK	AMPKA2	637	S	GPS3.0
AHNAK	AMPKA2	758	S	GPS3.0
AHNAK	AMPKA2	886	S	GPS3.0
AHNAK	AMPKA2	1007	S	GPS3.0
AHNAK	AMPKA2	1135	S	GPS3.0
AHNAK	AMPKA2	1263	S	GPS3.0
AHNAK	AMPKA2	1391	S	GPS3.0
AHNAK	AMPKA2	1519	S	GPS3.0
AHNAK	AMPKA2	1721	S	GPS3.0
AHNAK	AMPKA2	2057	S	GPS3.0
AHNAK	AMPKA2	2252	S	GPS3.0
AHNAK	AMPKA2	2519	S	GPS3.0
AHNAK	AMPKA2	2647	S	GPS3.0
AHNAK	AMPKA2	2903	S	GPS3.0
AHNAK	AMPKA2	3031	S	GPS3.0
AHNAK	AMPKA2	3611	S	GPS3.0
AHNAK	AMPKA2	3813	S	GPS3.0
AHNAK	AMPKA2	4069	S	GPS3.0
AHNAK	AMPKA2	4197	S	GPS3.0
AHNAK	AMPKA2	4325	S	GPS3.0
AHNAK	AMPKA2	4661	S	GPS3.0
AHNAK	AMPKA2	4789	S	GPS3.0
AHNAK	AMPKA2	5237	S	GPS3.0
AHNAK	AMPKA2	5720	S	GPS3.0
AHNAK	AMPKA2	400	S	GPS3.0
AHNAK	AMPKA2	5762	S	GPS3.0
AHNAK	AMPKA2	4933	S	GPS3.0
AHNAK	AMPKA2	5620	S	GPS3.0
AHNAK	AMPKA2	5790	S	GPS3.0
AHNAK	AMPKA2	1030	S	GPS3.0
AHNAK	AMPKA2	1088	S	GPS3.0
AHNAK	AMPKA2	1367	S	GPS3.0
AHNAK	AMPKA2	1802	S	GPS3.0
AHNAK	AMPKA2	4912	S	GPS3.0
AHNAK	AMPKA2	5190	S	GPS3.0
AHNAK	AMPKA2	5318	S	GPS3.0
AHNAK	AMPKA2	5448	S	GPS3.0
AHNAK	AMPKA2	176	S	GPS3.0
AHNAK	AMPKA2	332	S	GPS3.0
AHNAK	AMPKA2	521	S	GPS3.0
AHNAK	AMPKA2	613	S	GPS3.0
AHNAK	AMPKA2	983	S	GPS3.0
AHNAK	AMPKA2	2333	S	GPS3.0
AHNAK	AMPKA2	3411	S	GPS3.0
AHNAK	AMPKA2	5577	S	GPS3.0
AHNAK	AMPKA2	4540	S	GPS3.0
AHNAK	AMPKA2	5151	S	GPS3.0
AHNAK	AMPKA2	5414	S	GPS3.0
AHNAK	CaMKK2	5500	S	GPS3.0
AHNAK	CaMKK2	106	S	GPS3.0
AHNAK	CDK2	5731	S	GPS3.0
AHNAK	CDK2	41	S	GPS3.0
AHNAK	CDK2	4986	S	GPS3.0
AHNAK	CDK2	511	S	GPS3.0
AHNAK	CDK2	5077	S	GPS3.0
AHNAK	CDK2	41	S	GPS3.0
AHNAK	CDK2	5552	S	GPS3.0
AHNAK	CDK2	3412	S	GPS3.0
AHNAK	ROCK1	5780	S	GPS3.0
AHNAK	ROCK1	5782	S	GPS3.0
AHNAK	AMPKA1	158	T	GPS3.0
AHNAK	CDK2	5415	T	GPS3.0
AHNAK	CDK2	638	T	GPS3.0
AHNAK	CDK2	324	T	GPS3.0
AHNAK	ROCK1	158	T	GPS3.0
AHSG	AMPKA2	18	S	GPS3.0
AHSG	AMPKA2	257	S	GPS3.0
AHSG	CIT	74	S	GPS3.0
AHSG	CaMKK2	87	T	GPS3.0
AHSG	CaMKK2	206	T	GPS3.0
AHSG	ERBB4	198	Y	GPS3.0
AHSG	InsR	198	Y	GPS3.0
AK8	AMPKA1	115	S	GPS3.0
AK8	AMPKA2	165	S	GPS3.0
AK8	CDK2	232	S	GPS3.0
AK8	AMPKA1	153	T	GPS3.0
AK8	CDK2	157	T	GPS3.0
AK8	CDK2	268	T	GPS3.0
AK8	ROCK1	112	T	GPS3.0
AK8	ERBB4	460	Y	GPS3.0
ALB	AMPKA1	226	S	GPS3.0
ALB	CaMKK2	311	S	GPS3.0
ALB	AMPKA1	551	T	GPS3.0
ALB	CaMKK2	267	T	GPS3.0
ALB	CaMKK2	498	T	GPS3.0
ALB	CaMKK2	190	T	GPS3.0
ALB	CDK2	491	T	GPS3.0
ALDH3A2	CaMKK2	212	S	GPS3.0
ALDH3A2	InsR	484	Y	GPS3.0
ALDH3A2	InsR	485	Y	GPS3.0
ALDH3A2	InsR	234	Y	GPS3.0
ALDH3A2	InsR	160	Y	GPS3.0
ALDOB	AMPKA1	309	S	GPS3.0
ALDOB	CaMKK2	176	S	GPS3.0
ALDOB	CDK2	132	S	GPS3.0
ALDOB	CDK2	89	S	GPS3.0
ALDOB	CaMKK2	359	T	GPS3.0
ALDOB	ALDOB	362	Y	PhosphositesPlus
ALDOB	InsR	364	Y	GPS3.0
AMPKA1	AMPKA1	360	S	PhosphositesPlus
AMPKA1	AMPKA1	486	S	PhosphositesPlus
AMPKA1	AMPKA1	494	S	PhosphositesPlus
AMPKA1	AMPKA1	496	S	PhosphositesPlus
AMPKA1	AMPKA1	496	S	PhosphositesPlus
AMPKA1	AMPKA1	183	T	PhosphositesPlus
AMPKA1	AMPKA1	183	T	PhosphositesPlus
AMPKA1	AMPKA1	269	T	PhosphositesPlus
AMPKA1	AMPKA1	388	T	PhosphositesPlus
AMPKA1	CAMKK2	183	T	PhosphositesPlus
AMPKA1	CAMKK2	183	T	PhosphositesPlus
AMPKA1	CAMKK2	183	T	PhosphositesPlus
ANGPTL3	AMPKA2	218	S	GPS3.0
ANGPTL3	CDK2	280	S	GPS3.0
ANGPTL3	CDK2	30	S	GPS3.0
ANGPTL3	ROCK1	207	S	GPS3.0
ANGPTL3	CDK2	155	T	GPS3.0
ANGPTL3	ROCK1	103	T	GPS3.0
ANGPTL3	ROCK1	102	T	GPS3.0
ANGPTL3	ROCK1	226	T	GPS3.0
ANGPTL3	ERBB4	186	Y	GPS3.0
ANKFY1	AMPKA1	46	S	GPS3.0
ANKFY1	AMPKA1	637	S	GPS3.0
ANKFY1	AMPKA2	682	S	GPS3.0
ANKFY1	CaMKK2	747	S	GPS3.0
ANKFY1	CDK2	753	S	GPS3.0
ANKFY1	CDK2	1008	S	GPS3.0
ANKFY1	CDK2	753	S	GPS3.0
ANKFY1	CDK2	243	S	GPS3.0
ANKFY1	CaMKK2	497	T	GPS3.0
ANKFY1	CaMKK2	740	T	GPS3.0
ANKFY1	CaMKK2	953	T	GPS3.0
ANKFY1	CaMKK2	993	T	GPS3.0
ANKFY1	CDK2	908	T	GPS3.0
ANKFY1	CDK2	545	T	GPS3.0
ANKFY1	CDK2	493	T	GPS3.0
ANKFY1	CIT	457	T	GPS3.0
ANKFY1	InsR	20	Y	GPS3.0
ANKRD41	AMPKA2	294	S	GPS3.0
ANKRD41	CaMKK2	529	S	GPS3.0
ANKRD41	CDK2	305	S	GPS3.0
ANKRD41	CDK2	208	S	GPS3.0
ANKRD41	AMPKA1	479	T	GPS3.0
ANKRD41	CaMKK2	416	T	GPS3.0
ANKRD41	CDK2	472	T	GPS3.0
ANKRD41	CDK2	381	T	GPS3.0
ANKRD41	CDK2	309	T	GPS3.0
ANKRD41	CDK2	281	T	GPS3.0
ANKRD41	CDK2	472	T	GPS3.0
ANKRD41	CDK2	154	T	GPS3.0
ANKRD41	ROCK1	139	T	GPS3.0
ANTXR1	AMPKA1	143	S	GPS3.0
ANTXR1	AMPKA2	504	S	GPS3.0
ANTXR1	CDK2	442	S	GPS3.0
ANTXR1	CDK2	442	S	GPS3.0
ANTXR1	CDK2	505	S	GPS3.0
ANTXR1	CDK2	442	S	GPS3.0
ANTXR1	CDK2	448	S	GPS3.0
ANTXR1	CIT	143	S	GPS3.0
ANTXR1	ROCK1	441	S	GPS3.0
ANTXR1	AMPKA1	3	T	GPS3.0
ANTXR1	CaMKK2	230	T	GPS3.0
ANTXR1	CaMKK2	315	T	GPS3.0
ANTXR1	ERBB4	425	Y	GPS3.0
ANXA2	CDK2	236	S	GPS3.0
ANXA2	AMPKA1	208	T	GPS3.0
ANXA2	CDK2	105	T	GPS3.0
ANXA2	InsR	327	Y	GPS3.0
ANXA2	AMPKA1	208	T	GPS3.0
ANXA2	CDK2	105	T	GPS3.0
ANXA2	CDK2	236	S	GPS3.0
ANXA2	InsR	327	Y	GPS3.0
AP1B1	CaMKK2	239	S	GPS3.0
AP1B1	CDK2	786	S	GPS3.0
AP1B1	CDK2	786	S	GPS3.0
AP1B1	CDK2	4	S	GPS3.0
AP1B1	CDK2	605	S	GPS3.0
AP1B1	CIT	879	S	GPS3.0
AP1B1	CIT	880	S	GPS3.0
AP1B1	CaMKK2	431	T	GPS3.0
AP1B1	CDK2	2	T	GPS3.0
AP1B1	CDK2	777	T	GPS3.0
AP1G1	AMPKA2	693	S	GPS3.0
AP1G1	AMPKA2	677	S	GPS3.0
AP1G1	AMPKA2	682	S	GPS3.0
AP1G1	CIT	740	S	GPS3.0
AP1G1	CaMKK2	104	T	GPS3.0
AP1M1	AMPKA1	4	S	GPS3.0
AP1M1	CDK2	322	S	GPS3.0
AP1M1	ROCK1	305	S	GPS3.0
AP1M1	AMPKA1	306	T	GPS3.0
AP1M1	CIT	387	T	GPS3.0
AP1M1	ROCK1	306	T	GPS3.0
AP1M1	InsR	394	Y	GPS3.0
AP1S1	CDK2	147	S	GPS3.0
AP1S1	CDK2	147	S	GPS3.0
AP2M1	AMPKA1	240	S	GPS3.0
AP2M1	CDK2	259	S	GPS3.0
AP2M1	CDK2	45	S	GPS3.0
AP2M1	CaMKK2	433	T	GPS3.0
AP2M1	CIT	280	T	GPS3.0
APLP2	AMPKA1	543	S	GPS3.0
APLP2	CDK2	367	T	GPS3.0
APLP2	CDK2	736	T	GPS3.0
APLP2	CDK2	129	T	GPS3.0
APLP2	CDK2	582	T	GPS3.0
APLP2	ERBB4	475	Y	GPS3.0
APLP2	InsR	233	Y	GPS3.0
APOA1	CDK2	30	S	GPS3.0
APOA1	InsR	53	Y	GPS3.0
APOA1	InsR	216	Y	GPS3.0
APOA4	AMPKA1	259	S	GPS3.0
APOA4	AMPKA1	23	S	GPS3.0
APOA4	AMPKA1	158	T	GPS3.0
APOA4	CDK2	202	T	GPS3.0
APOA4	CDK2	158	T	GPS3.0
APOA4	InsR	138	Y	GPS3.0
APOA4	InsR	34	Y	GPS3.0
APOB	AMPKA1	1969	S	GPS3.0
APOB	AMPKA1	991	S	GPS3.0
APOB	AMPKA1	3371	S	GPS3.0
APOB	AMPKA1	3168	S	GPS3.0
APOB	AMPKA2	2646	S	GPS3.0
APOB	AMPKA2	3870	S	GPS3.0
APOB	AMPKA2	3720	S	GPS3.0
APOB	AMPKA2	3801	S	GPS3.0
APOB	AMPKA2	3605	S	GPS3.0
APOB	AMPKA2	374	S	GPS3.0
APOB	CaMKK2	3915	S	GPS3.0
APOB	CaMKK2	95	S	GPS3.0
APOB	CDK2	928	S	GPS3.0
APOB	CDK2	317	S	GPS3.0
APOB	CDK2	4027	S	GPS3.0
APOB	CDK2	4031	S	GPS3.0
APOB	CDK2	3592	S	GPS3.0
APOB	CDK2	568	S	GPS3.0
APOB	CDK2	317	S	GPS3.0
APOB	CDK2	1142	S	GPS3.0
APOB	CDK2	2022	S	GPS3.0
APOB	CDK2	4031	S	GPS3.0
APOB	CDK2	2022	S	GPS3.0
APOB	CDK2	223	S	GPS3.0
APOB	CDK2	223	S	GPS3.0
APOB	CDK2	757	S	GPS3.0
APOB	CDK2	3090	S	GPS3.0
APOB	CDK2	3261	S	GPS3.0
APOB	CDK2	317	S	GPS3.0
APOB	CDK2	1723	S	GPS3.0
APOB	CDK2	4031	S	GPS3.0
APOB	CIT	3832	S	GPS3.0
APOB	CIT	3086	S	GPS3.0
APOB	CIT	2646	S	GPS3.0
APOB	CIT	4135	S	GPS3.0
APOB	CIT	3456	S	GPS3.0
APOB	AMPKA1	2611	T	GPS3.0
APOB	AMPKA1	1155	T	GPS3.0
APOB	AMPKA1	74	T	GPS3.0
APOB	AMPKA1	2794	T	GPS3.0
APOB	AMPKA1	3706	T	GPS3.0
APOB	CDK2	3144	T	GPS3.0
APOB	CIT	2053	T	GPS3.0
APOB	CIT	1583	T	GPS3.0
APOB	InsR	3908	Y	GPS3.0
APOB	InsR	129	Y	GPS3.0
APOB	InsR	992	Y	GPS3.0
APOB	InsR	2125	Y	GPS3.0
APOC	CIT	27	T	GPS3.0
APOC4	CDK2	107	S	GPS3.0
APOE	AMPKA1	212	T	GPS3.0
APOH	AMPKA1	212	T	GPS3.0
APOH	AMPKA1	212	T	GPS3.0
ARCN1	CDK2	493	S	GPS3.0
ARCN1	CDK2	138	S	GPS3.0
ARCN1	ROCK1	259	S	GPS3.0
ARCN1	ROCK1	437	T	GPS3.0
ARHGAP19	CDK2	493	S	GPS3.0
ARHGAP19	CDK2	138	S	GPS3.0
ARHGAP19	ROCK1	259	S	GPS3.0
ARHGAP19	CDK2	476	T	PhosphositesPlus
ARHGAP19	CDK2	478	T	PhosphositesPlus
ARHGAP19	ROCK1	437	T	GPS3.0
ARHGAP28	CaMKK2	681	S	GPS3.0
ARHGAP28	CaMKK2	27	S	GPS3.0
ARHGAP28	CDK2	180	S	GPS3.0
ARHGAP28	CDK2	180	S	GPS3.0
ARHGAP28	CDK2	629	S	GPS3.0
ARHGAP28	CDK2	629	S	GPS3.0
ARHGAP28	CDK2	619	S	GPS3.0
ARHGAP28	CDK2	75	S	GPS3.0
ARHGAP28	CDK2	258	S	GPS3.0
ARHGAP28	CIT	729	S	GPS3.0
ARHGAP28	ROCK1	636	S	GPS3.0
ARHGAP28	AMPKA1	367	T	GPS3.0
ARHGAP28	ROCK1	612	T	GPS3.0
ARHGAP28	ROCK1	617	T	GPS3.0
ARHGAP28	ERBB4	315	Y	GPS3.0
ARHGAP33	AMPKA2	1153	S	GPS3.0
ARHGAP33	AMPKA2	1187	S	GPS3.0
ARHGAP33	AMPKA2	727	S	GPS3.0
ARHGAP33	AMPKA2	37	S	GPS3.0
ARHGAP33	AMPKA2	414	S	GPS3.0
ARHGAP33	AMPKA2	748	S	GPS3.0
ARHGAP33	AMPKA2	1098	S	GPS3.0
ARHGAP33	CaMKK2	1285	S	GPS3.0
ARHGAP33	CaMKK2	387	S	GPS3.0
ARHGAP33	CaMKK2	1019	S	GPS3.0
ARHGAP33	CDK2	709	S	GPS3.0
ARHGAP33	CDK2	1019	S	GPS3.0
ARHGAP33	CDK2	727	S	GPS3.0
ARHGAP33	CDK2	827	S	GPS3.0
ARHGAP33	CDK2	1095	S	GPS3.0
ARHGAP33	CDK2	570	S	GPS3.0
ARHGAP33	CDK2	749	S	GPS3.0
ARHGAP33	CDK2	1188	S	GPS3.0
ARHGAP33	CDK2	929	S	GPS3.0
ARHGAP33	CDK2	1180	S	GPS3.0
ARHGAP33	CDK2	827	S	GPS3.0
ARHGAP33	CDK2	786	S	GPS3.0
ARHGAP33	CDK2	1095	S	GPS3.0
ARHGAP33	CDK2	780	S	GPS3.0
ARHGAP33	CDK2	570	S	GPS3.0
ARHGAP33	CDK2	786	S	GPS3.0
ARHGAP33	CDK2	760	S	GPS3.0
ARHGAP33	CDK2	1105	S	GPS3.0
ARHGAP33	CDK2	1188	S	GPS3.0
ARHGAP33	CDK2	1064	S	GPS3.0
ARHGAP33	CDK2	709	S	GPS3.0
ARHGAP33	ROCK1	37	S	GPS3.0
ARHGAP33	CaMKK2	714	T	GPS3.0
ARHGAP33	CDK2	1218	T	GPS3.0
ARHGAP33	CDK2	1218	T	GPS3.0
ARHGAP33	CDK2	751	T	GPS3.0
ARHGAP33	CDK2	558	T	GPS3.0
ARHGAP33	CDK2	558	T	GPS3.0
ARHGAP33	CDK2	558	T	GPS3.0
ARHGAP33	ROCK1	1163	T	GPS3.0
ARHGAP33	ERBB4	437	Y	GPS3.0
ARHGAP33	ERBB4	1270	Y	GPS3.0
ARHGAP33	ERBB4	1169	Y	GPS3.0
ARHGAP33	InsR	1286	Y	GPS3.0
ARPIN	CaMKK2	181	T	GPS3.0
ASB6	CDK2	139	S	GPS3.0
ASB6	ROCK1	40	S	GPS3.0
ASB6	ERBB4	41	Y	GPS3.0
ASGR1	CaMKK2	152	T	GPS3.0
ASGR1	ERBB4	5	Y	GPS3.0
ASGR2	CaMKK2	152	T	GPS3.0
ASGR2	ERBB4	5	Y	GPS3.0
ATG16L2	AMPKA1	278	S	GPS3.0
ATG16L2	CDK2	557	S	GPS3.0
ATG16L2	ROCK1	130	S	GPS3.0
ATG16L2	CDK2	65	T	GPS3.0
ATG16L2	ROCK1	252	T	GPS3.0
ATG16L2	ROCK1	28	T	GPS3.0
ATIC	CaMKK2	432	S	GPS3.0
ATIC	ROCK1	313	S	GPS3.0
ATIC	InsR	151	Y	GPS3.0
ATL2	CIT	24	S	GPS3.0
ATL2	ROCK1	24	S	GPS3.0
ATL2	CaMKK2	393	T	GPS3.0
ATL2	CDK2	474	T	GPS3.0
ATL2	ROCK1	23	T	GPS3.0
ATP11C	AMPKA1	141	S	GPS3.0
ATP11C	AMPKA2	497	S	GPS3.0
ATP11C	AMPKA2	851	S	GPS3.0
ATP11C	CaMKK2	686	S	GPS3.0
ATP11C	CaMKK2	166	S	GPS3.0
ATP11C	CaMKK2	185	S	GPS3.0
ATP11C	CaMKK2	11	S	GPS3.0
ATP11C	CDK2	498	S	GPS3.0
ATP11C	CDK2	811	S	GPS3.0
ATP11C	CDK2	90	S	GPS3.0
ATP11C	CIT	771	S	GPS3.0
ATP11C	CIT	50	S	GPS3.0
ATP11C	ROCK1	1108	S	GPS3.0
ATP11C	ROCK1	1097	S	GPS3.0
ATP11C	ROCK1	141	S	GPS3.0
ATP11C	AMPKA1	786	T	GPS3.0
ATP11C	CaMKK2	598	T	GPS3.0
ATP11C	CDK2	87	T	GPS3.0
ATP11C	CIT	337	T	GPS3.0
ATP11C	InsR	774	Y	GPS3.0
ATP1A1	CDK2	722	S	GPS3.0
ATP1A1	CDK2	722	S	GPS3.0
ATP1A1	CDK2	155	S	GPS3.0
ATP1A1	CIT	154	S	GPS3.0
ATP1A1	CaMKK2	247	T	GPS3.0
ATP1A1	CaMKK2	372	T	GPS3.0
ATP1A1	CaMKK2	341	T	GPS3.0
ATP1A1	CaMKK2	143	T	GPS3.0
ATP1A1	CaMKK2	414	T	GPS3.0
ATP1A1	InsR	1023	Y	GPS3.0
ATP1A1	InsR	1022	Y	GPS3.0
ATP2A2	AMPKA1	730	S	GPS3.0
ATP2A2	CaMKK2	1008	S	GPS3.0
ATP2A2	CDK2	892	S	GPS3.0
ATP2A2	ROCK1	136	S	GPS3.0
ATP2A2	CaMKK2	415	T	GPS3.0
ATP2A2	CaMKK2	316	T	GPS3.0
ATP2A2	CDK2	499	T	GPS3.0
ATP2A2	CDK2	499	T	GPS3.0
ATP2A2	CDK2	499	T	GPS3.0
ATP5A1	AMPKA1	39	S	GPS3.0
ATP5A1	AMPKA1	48	T	GPS3.0
ATP5A1	CIT	545	T	GPS3.0
ATP5B	AMPKA1	23	S	GPS3.0
ATP5B	AMPKA2	465	S	GPS3.0
ATP5B	AMPKA2	25	S	GPS3.0
ATP5B	CDK2	53	S	GPS3.0
ATP5B	CDK2	51	S	GPS3.0
ATP5B	CIT	263	S	GPS3.0
ATP5B	CIT	465	S	GPS3.0
ATP5B	AMPKA1	349	T	GPS3.0
ATP5B	CIT	262	T	GPS3.0
ATP5D	AMPKA1	144	T	GPS3.0
ATP6V0A1	AMPKA2	619	S	GPS3.0
ATP6V0A1	AMPKA1	275	T	GPS3.0
ATP6V0A1	CDK2	164	T	GPS3.0
ATP6V0A1	CDK2	360	T	GPS3.0
ATP6V0A1	CDK2	250	T	GPS3.0
ATP6V0A1	CDK2	250	T	GPS3.0
ATP6V1A	AMPKA1	500	S	GPS3.0
ATP6V1A	AMPKA1	384	S	PhosphositesPlus
ATP6V1A	AMPKA2	418	S	GPS3.0
ATP6V1A	CIT	542	S	GPS3.0
ATP6V1A	AMPKA1	558	T	GPS3.0
ATP6V1A	CaMKK2	30	T	GPS3.0
ATP6V1A	CaMKK2	136	T	GPS3.0
ATP6V1A	CDK2	136	T	GPS3.0
ATP6V1A	CDK2	136	T	GPS3.0
ATP6V1A	InsR	464	Y	GPS3.0
ATP6V1B2	AMPKA1	311	S	GPS3.0
ATP6V1B2	AMPKA2	41	S	GPS3.0
ATP6V1B2	CAMKK2	110	T	GPS3.0
ATP6V1B2	CDK2	121	T	GPS3.0
ATP6V1E1	INSR	56	Y	GPS3.0
ATP7B	AMPKA1	1121	S	GPS3.0
ATP7B	AMPKA2	1121	S	GPS3.0
ATP7B	CDK2	345	S	GPS3.0
ATP7B	CDK2	345	S	GPS3.0
ATP7B	CDK2	348	S	GPS3.0
ATP7B	CDK2	1413	S	GPS3.0
ATP7B	CDK2	348	S	GPS3.0
ATP7B	CDK2	409	S	GPS3.0
ATP7B	CDK2	478	S	GPS3.0
ATP7B	CDK2	348	S	GPS3.0
ATP7B	CDK2	478	S	GPS3.0
ATP7B	CDK2	345	S	GPS3.0
ATP7B	CIT	602	S	GPS3.0
ATP7B	CDK2	452	T	GPS3.0
ATP7B	CIT	59	T	GPS3.0
ATP7B	INSR	1464	Y	GPS3.0
ATP7B	INSR	1464	Y	GPS3.0
ATXN2	AMPKA1	1284	S	GPS3.0
ATXN2	AMPKA1	1284	S	GPS3.0
ATXN2	AMPKA1	1191	S	GPS3.0
ATXN2	AMPKA1	1191	S	GPS3.0
ATXN2	AMPKA1	1014	S	GPS3.0
ATXN2	AMPKA1	1014	S	GPS3.0
ATXN2	AMPKA1	1021	S	GPS3.0
ATXN2	AMPKA1	1021	S	GPS3.0
ATXN2	AMPKA2	927	S	GPS3.0
ATXN2	AMPKA2	927	S	GPS3.0
ATXN2	AMPKA2	888	S	GPS3.0
ATXN2	AMPKA2	888	S	GPS3.0
ATXN2	AMPKA2	857	S	GPS3.0
ATXN2	AMPKA2	857	S	GPS3.0
ATXN2	AMPKA2	561	S	GPS3.0
ATXN2	AMPKA2	561	S	GPS3.0
ATXN2	CaMKK2	850	S	GPS3.0
ATXN2	CaMKK2	850	S	GPS3.0
ATXN2	CDK2	692	S	GPS3.0
ATXN2	CDK2	692	S	GPS3.0
ATXN2	CDK2	937	S	GPS3.0
ATXN2	CDK2	937	S	GPS3.0
ATXN2	CDK2	758	S	GPS3.0
ATXN2	CDK2	758	S	GPS3.0
ATXN2	CDK2	1042	S	GPS3.0
ATXN2	CDK2	1042	S	GPS3.0
ATXN2	CDK2	1213	S	GPS3.0
ATXN2	CDK2	1213	S	GPS3.0
ATXN2	CDK2	861	S	GPS3.0
ATXN2	CDK2	861	S	GPS3.0
ATXN2	CDK2	604	S	GPS3.0
ATXN2	CDK2	604	S	GPS3.0
ATXN2	CDK2	733	S	GPS3.0
ATXN2	CDK2	733	S	GPS3.0
ATXN2	CDK2	132	S	GPS3.0
ATXN2	CDK2	132	S	GPS3.0
ATXN2	CDK2	513	S	GPS3.0
ATXN2	CDK2	513	S	GPS3.0
ATXN2	CDK2	937	S	GPS3.0
ATXN2	CDK2	937	S	GPS3.0
ATXN2	CDK2	937	S	GPS3.0
ATXN2	CDK2	937	S	GPS3.0
ATXN2	CDK2	213	S	GPS3.0
ATXN2	CDK2	213	S	GPS3.0
ATXN2	CDK2	733	S	GPS3.0
ATXN2	CDK2	733	S	GPS3.0
ATXN2	CDK2	692	S	GPS3.0
ATXN2	CDK2	692	S	GPS3.0
ATXN2	CDK2	1213	S	GPS3.0
ATXN2	CDK2	1213	S	GPS3.0
ATXN2	CDK2	733	S	GPS3.0
ATXN2	CDK2	733	S	GPS3.0
ATXN2	CDK2	558	S	GPS3.0
ATXN2	CDK2	558	S	GPS3.0
ATXN2	CDK2	213	S	GPS3.0
ATXN2	CDK2	213	S	GPS3.0
ATXN2	CDK2	784	S	GPS3.0
ATXN2	CDK2	784	S	GPS3.0
ATXN2	CDK2	207	S	GPS3.0
ATXN2	CDK2	207	S	GPS3.0
ATXN2	CDK2	1169	S	GPS3.0
ATXN2	CDK2	1169	S	GPS3.0
ATXN2	CDK2	692	S	GPS3.0
ATXN2	CDK2	728	S	GPS3.0
ATXN2	CDK2	692	S	GPS3.0
ATXN2	CDK2	728	S	GPS3.0
ATXN2	CDK2	554	S	GPS3.0
ATXN2	CDK2	554	S	GPS3.0
ATXN2	CDK2	861	S	GPS3.0
ATXN2	CDK2	861	S	GPS3.0
ATXN2	CDK2	889	S	GPS3.0
ATXN2	CDK2	889	S	GPS3.0
ATXN2	CDK2	1186	S	GPS3.0
ATXN2	CDK2	1186	S	GPS3.0
ATXN2	CDK2	758	S	GPS3.0
ATXN2	CDK2	758	S	GPS3.0
ATXN2	CDK2	561	S	GPS3.0
ATXN2	CDK2	784	S	GPS3.0
ATXN2	CDK2	561	S	GPS3.0
ATXN2	CDK2	784	S	GPS3.0
ATXN2	CDK2	667	S	GPS3.0
ATXN2	CDK2	667	S	GPS3.0
ATXN2	ROCK1	637	S	GPS3.0
ATXN2	ROCK1	637	S	GPS3.0
ATXN2	ROCK1	697	S	GPS3.0
ATXN2	ROCK1	697	S	GPS3.0
ATXN2	ROCK1	38	S	GPS3.0
ATXN2	ROCK1	38	S	GPS3.0
ATXN2	ROCK1	593	S	GPS3.0
ATXN2	ROCK1	593	S	GPS3.0
ATXN2	AMPKA1	913	T	GPS3.0
ATXN2	AMPKA1	913	T	GPS3.0
ATXN2	CDK2	701	T	GPS3.0
ATXN2	CDK2	701	T	GPS3.0
ATXN2	CDK2	741	T	GPS3.0
ATXN2	CDK2	741	T	GPS3.0
ATXN2	CDK2	580	T	GPS3.0
ATXN2	CDK2	580	T	GPS3.0
ATXN2	CDK2	730	T	GPS3.0
ATXN2	CDK2	730	T	GPS3.0
ATXN2	CDK2	987	T	GPS3.0
ATXN2	CDK2	987	T	GPS3.0
ATXN2	CDK2	1144	T	GPS3.0
ATXN2	CDK2	1144	T	GPS3.0
ATXN2	CDK2	1206	T	GPS3.0
ATXN2	CDK2	1206	T	GPS3.0
ATXN2	CDK2	1201	T	GPS3.0
ATXN2	CDK2	1201	T	GPS3.0
ATXN2	CDK2	987	T	GPS3.0
ATXN2	CDK2	987	T	GPS3.0
ATXN2	CDK2	1030	T	GPS3.0
ATXN2	CDK2	1030	T	GPS3.0
ATXN2	CDK2	741	T	GPS3.0
ATXN2	CDK2	741	T	GPS3.0
ATXN2	CDK2	701	T	GPS3.0
ATXN2	CDK2	701	T	GPS3.0
ATXN2	CIT	529	T	GPS3.0
ATXN2	CIT	529	T	GPS3.0
ATXN2	InsR	1121	Y	GPS3.0
ATXN2	InsR	1121	Y	GPS3.0
BCAP31	AMPKA1	216	S	GPS3.0
BCAP31	CDK2	28	S	GPS3.0
BCAP31	AMPKA1	10	T	GPS3.0
BCL9	AMPKA1	413	S	GPS3.0
BCL9	AMPKA1	415	S	GPS3.0
BCL9	AMPKA2	613	S	GPS3.0
BCL9	AMPKA2	976	S	GPS3.0
BCL9	AMPKA2	154	S	GPS3.0
BCL9	AMPKA2	295	S	GPS3.0
BCL9	AMPKA2	990	S	GPS3.0
BCL9	AMPKA2	1021	S	GPS3.0
BCL9	AMPKA2	935	S	GPS3.0
BCL9	AMPKA2	4	S	GPS3.0
BCL9	AMPKA2	583	S	GPS3.0
BCL9	AMPKA2	826	S	GPS3.0
BCL9	CDK2	11	S	GPS3.0
BCL9	CDK2	878	S	GPS3.0
BCL9	CDK2	35	S	GPS3.0
BCL9	CDK2	1335	S	GPS3.0
BCL9	CDK2	885	S	GPS3.0
BCL9	CDK2	1377	S	GPS3.0
BCL9	CDK2	19	S	GPS3.0
BCL9	CDK2	19	S	GPS3.0
BCL9	CDK2	11	S	GPS3.0
BCL9	CDK2	441	S	GPS3.0
BCL9	CDK2	1039	S	GPS3.0
BCL9	CDK2	19	S	GPS3.0
BCL9	CDK2	687	S	GPS3.0
BCL9	CDK2	19	S	GPS3.0
BCL9	CDK2	687	S	GPS3.0
BCL9	CDK2	936	S	GPS3.0
BCL9	CDK2	18	S	GPS3.0
BCL9	CDK2	1146	S	GPS3.0
BCL9	CDK2	936	S	GPS3.0
BCL9	CDK2	35	S	GPS3.0
BCL9	ROCK1	104	S	GPS3.0
BCL9	CDK2	155	T	GPS3.0
BCL9	CDK2	315	T	GPS3.0
BCL9	CDK2	308	T	GPS3.0
BCL9	CDK2	139	T	GPS3.0
BCL9	CDK2	144	T	GPS3.0
BCL9	CDK2	172	T	GPS3.0
BCL9	CDK2	888	T	GPS3.0
BCL9	CDK2	115	T	GPS3.0
BCL9	CDK2	521	T	GPS3.0
BCL9	CDK2	155	T	GPS3.0
BCL9	CDK2	144	T	GPS3.0
BCL9	CDK2	308	T	GPS3.0
BCL9	CDK2	521	T	GPS3.0
BCL9	CDK2	257	T	GPS3.0
BCL9	CDK2	315	T	GPS3.0
BCL9	CDK2	139	T	GPS3.0
BCL9	CDK2	72	T	GPS3.0
BCL9	CDK2	172	T	GPS3.0
CACNA1A	AMPKA1	51	S	GPS3.0
CACNA1A	AMPKA1	2160	S	GPS3.0
CACNA1A	AMPKA1	2127	S	GPS3.0
CACNA1A	AMPKA2	2093	S	GPS3.0
CACNA1A	AMPKA2	2278	S	GPS3.0
CACNA1A	CDK2	2378	S	GPS3.0
CACNA1A	CDK2	1094	S	GPS3.0
CACNA1A	CDK2	1094	S	GPS3.0
CACNA1A	CDK2	2450	S	GPS3.0
CACNA1A	CDK2	2120	S	GPS3.0
CACNA1A	CDK2	947	S	GPS3.0
CACNA1A	CDK2	2249	S	GPS3.0
CACNA1A	CDK2	2363	S	GPS3.0
CACNA1A	CDK2	2269	S	GPS3.0
CACNA1A	CDK2	2120	S	GPS3.0
CACNA1A	CDK2	2463	S	GPS3.0
CACNA1A	CDK2	2463	S	GPS3.0
CACNA1A	CDK2	2269	S	GPS3.0
CACNA1A	CDK2	2120	S	GPS3.0
CACNA1A	CDK2	2249	S	GPS3.0
CACNA1A	CDK2	2164	S	GPS3.0
CACNA1A	CDK2	1480	S	GPS3.0
CACNA1A	CDK2	2378	S	GPS3.0
CACNA1A	CDK2	2269	S	GPS3.0
CACNA1A	CDK2	2120	S	GPS3.0
CACNA1A	CDK2	947	S	GPS3.0
CACNA1A	CDK2	2450	S	GPS3.0
CACNA1A	CDK2	1995	S	GPS3.0
CACNA1A	ROCK1	2164	S	GPS3.0
CACNA1A	ROCK1	984	S	GPS3.0
CACNA1A	ROCK1	2457	S	GPS3.0
CACNA1A	ROCK1	2247	S	GPS3.0
CACNA1A	ROCK1	2160	S	GPS3.0
CACNA1A	ROCK1	902	S	GPS3.0
CACNA1A	AMPKA1	1160	T	GPS3.0
CACNA1A	CDK2	2290	T	GPS3.0
CACNA1A	CDK2	2293	T	GPS3.0
CACNA1A	CDK2	2453	T	GPS3.0
CACNA1A	CDK2	1125	T	GPS3.0
CACNA1A	CDK2	1944	T	GPS3.0
CACNA1A	CDK2	2279	T	GPS3.0
CACNA1A	CDK2	1140	T	GPS3.0
CACNA1A	CDK2	1125	T	GPS3.0
CACNA1A	CDK2	1944	T	GPS3.0
CACNA1A	CDK2	1125	T	GPS3.0
CACNA1A	CDK2	1140	T	GPS3.0
CACNA1A	CDK2	2279	T	GPS3.0
CACNA1A	CDK2	646	T	GPS3.0
CACNA1A	CIT	2033	T	GPS3.0
CACNA1A	ERBB4	1221	Y	GPS3.0
CACNA1A	ERBB4	2229	Y	GPS3.0
CACNA1A	ERBB4	1483	Y	GPS3.0
CALR	AMPKA2	214	S	GPS3.0
CALR	AMPKA2	4	S	GPS3.0
CALR	CDK2	300	S	GPS3.0
CALR	ERBB4	285	Y	GPS3.0
CALR	ERBB4	271	Y	GPS3.0
CALR	ERBB4	299	Y	GPS3.0
CAMKK2	AMPKa1	133	S	NETWORKIN
CAMKK2	AMPKa1	132	S	NETWORKIN
CAMKK2	AMPKa1	511	S	NETWORKIN
CAMKK2	AMPKa1	495	S	NETWORKIN
CAMKK2	AMPKa1	136	S	NETWORKIN
CAMKK2	AMPKa2	133	S	NETWORKIN
CAMKK2	AMPKa2	132	S	NETWORKIN
CAMKK2	AMPKa2	511	S	NETWORKIN
CAMKK2	AMPKa2	495	S	NETWORKIN
CAMKK2	AMPKa2	136	S	NETWORKIN
CAMKK2	AMPKa1	522	T	NETWORKIN
CAMKK2	AMPKa2	522	T	NETWORKIN
CAMKK2	CAMKK2	85	T	PhosphositesPlus
CAMLG	AMPKA2	77	S	GPS3.0
CAV1	INSR	14	Y	PhosphositesPlus
CCDC17	AMPKA1	275	S	GPS3.0
CCDC17	AMPKA2	361	S	GPS3.0
CCDC17	CDK2	232	S	GPS3.0
CCDC17	CDK2	133	S	GPS3.0
CCDC17	CDK2	125	S	GPS3.0
CCDC17	CDK2	133	S	GPS3.0
CCDC17	AMPKA1	284	T	GPS3.0
CCDC17	CIT	574	T	GPS3.0
CCDC17	ROCK1	88	T	GPS3.0
CCDC173	InsR	456	Y	GPS3.0
CCDC173	InsR	380	Y	GPS3.0
CCDC18	AMPKA1	834	S	GPS3.0
CCDC18	AMPKA1	1355	S	GPS3.0
CCDC18	AMPKA1	199	S	GPS3.0
CCDC18	AMPKA2	106	S	GPS3.0
CCDC18	AMPKA2	167	S	GPS3.0
CCDC18	CDK2	47	S	GPS3.0
CCDC18	CDK2	1402	S	GPS3.0
CCDC18	CDK2	47	S	GPS3.0
CCDC18	CDK2	1323	S	GPS3.0
CCDC18	CDK2	79	S	GPS3.0
CCDC18	CDK2	79	S	GPS3.0
CCDC18	ROCK1	1168	S	GPS3.0
CCDC18	AMPKA2	1322	T	GPS3.0
CCDC18	CaMKK2	278	T	GPS3.0
CCDC18	ROCK1	522	T	GPS3.0
CCDC18	InsR	54	Y	GPS3.0
CCDC18	InsR	8	Y	GPS3.0
CCDC18	InsR	8	Y	GPS3.0
CCDC18	InsR	1121	Y	GPS3.0
CCDC186	AMPKA1	689	S	GPS3.0
CCDC186	CaMKK2	625	S	GPS3.0
CCDC186	CDK2	740	S	GPS3.0
CCDC186	CDK2	740	S	GPS3.0
CCDC186	CDK2	740	S	GPS3.0
CCDC186	CaMKK2	52	T	GPS3.0
CCDC186	CaMKK2	143	T	GPS3.0
CCDC186	InsR	69	Y	GPS3.0
CCDC22	CaMKK2	367	S	GPS3.0
CCDC22	CDK2	158	S	GPS3.0
CCDC22	ROCK1	387	S	GPS3.0
CCDC22	ERBB4	559	Y	GPS3.0
CCDC22	InsR	493	Y	GPS3.0
CCDC47	AMPKA2	338	S	GPS3.0
CCDC47	CDK2	284	S	GPS3.0
CCDC47	CDK2	53	S	GPS3.0
CCDC47	CDK2	53	S	GPS3.0
CCDC47	CaMKK2	6	T	GPS3.0
CCDC87	AMPKA1	311	S	GPS3.0
CCDC87	AMPKA2	139	S	GPS3.0
CCDC87	AMPKA2	746	S	GPS3.0
CCDC87	CDK2	831	S	GPS3.0
CCDC87	CDK2	298	S	GPS3.0
CCDC87	CDK2	140	T	GPS3.0
CCDC87	CDK2	336	T	GPS3.0
CCDC93	AMPKA1	273	S	GPS3.0
CCDC93	AMPKA2	151	S	GPS3.0
CCDC93	CDK2	305	S	GPS3.0
CCDC93	ROCK1	215	S	GPS3.0
CCDC93	CaMKK2	62	T	GPS3.0
CCDC93	CaMKK2	58	T	GPS3.0
CCDC93	CIT	515	T	GPS3.0
CCDC93	ERBB4	595	Y	GPS3.0
CCDC93	InsR	293	Y	GPS3.0
CCNE1	CDK2	399	S	NETWORKIN
CCNE1	CDK2	387	S	NETWORKIN
CCNE1	CDK2	103	S	NETWORKIN
CCNE1	CDK2	387	S	PhosphositesPlus
CCNE1	CDK2	399	S	PhosphositesPlus
CCNE1	CDK2	395	T	NETWORKIN
CCNE1	CDK2	77	T	NETWORKIN
CCNE1	CDK2	395	T	PhosphositesPlus
CD302	CDK2	211	S	GPS3.0
CD302	CaMKK2	151	T	GPS3.0
CD302	ROCK1	202	T	GPS3.0
CD74	AMPKA1	8	S	GPS3.0
CD74	CaMKK2	42	S	GPS3.0
CD74	ROCK1	6	S	GPS3.0
CD74	ROCK1	8	S	GPS3.0
CD74	AMPKA1	111	T	GPS3.0
CD74	CaMKK2	211	T	GPS3.0
CD74	InsR	238	Y	GPS3.0
CDC42	CDK2	86	S	GPS3.0
CDC42	CDK2	138	T	GPS3.0
CDK2	CDK2	160	T	PhosphositesPlus
CDKN1B	AMPKA1	83	S	PhosphositesPlus
CDKN1B	CaMKK2	27	S	GPS3.0
CDKN1B	CDK2	10	S	GPS3.0
CDKN1B	CDK2	178	S	GPS3.0
CDKN1B	CDK2	56	S	GPS3.0
CDKN1B	CDK2	178	S	NETWORKIN
CDKN1B	CDK2	10	S	NETWORKIN
CDKN1B	AMPKA1	198	T	GPS3.0
CDKN1B	AMPKA1	170	T	PhosphositesPlus
CDKN1B	AMPKA1	197	T	PhosphositesPlus
CDKN1B	AMPKA1	198	T	PhosphositesPlus
CDKN1B	CDK2	187	T	GPS3.0
CDKN1B	CDK2	187	T	GPS3.0
CDKN1B	CDK2	187	T	GPS3.0
CDKN1B	CDK2	187	T	NETWORKIN
CDKN1B	CDK2	187	T	PhosphositesPlus
CDKN1B	ROCK1	198	T	GPS3.0
CDKN1B	ROCK1	198	T	GPS3.0
CDKN1B	AMPKA1	198	T	GPS3.0
CDKN1B	CDK2	10	S	GPS3.0
CDKN1B	CDK2	187	T	GPS3.0
CEACAM1	AMPKA1	23	S	GPS3.0
CEACAM1	AMPKA2	5	S	GPS3.0
CEACAM1	AMPKA2	263	S	GPS3.0
CEACAM1	CDK2	188	S	GPS3.0
CEACAM1	CDK2	243	S	GPS3.0
CEACAM1	CDK2	426	S	GPS3.0
CEACAM1	AMPKA1	516	T	GPS3.0
CEACAM1	CaMKK2	306	T	GPS3.0
CEACAM1	INSR	488	Y	PhosphositesPlus
CEP164	AMPKA1	373	S	GPS3.0
CEP164	AMPKA1	713	S	GPS3.0
CEP164	AMPKA2	1238	S	GPS3.0
CEP164	AMPKA2	1434	S	GPS3.0
CEP164	AMPKA2	235	S	GPS3.0
CEP164	AMPKA2	1296	S	GPS3.0
CEP164	AMPKA2	261	S	GPS3.0
CEP164	CDK2	1213	S	GPS3.0
CEP164	CDK2	286	S	GPS3.0
CEP164	CDK2	483	S	GPS3.0
CEP164	CDK2	1289	S	GPS3.0
CEP164	CDK2	1213	S	GPS3.0
CEP164	CDK2	483	S	GPS3.0
CEP164	CDK2	1213	S	GPS3.0
CEP164	CDK2	1374	S	GPS3.0
CEP164	CDK2	1238	S	GPS3.0
CEP164	CDK2	1238	S	GPS3.0
CEP164	CDK2	483	S	GPS3.0
CEP164	CDK2	572	S	GPS3.0
CEP164	CDK2	566	S	GPS3.0
CEP164	CIT	1276	S	GPS3.0
CEP164	CIT	1346	S	GPS3.0
CEP164	ROCK1	671	S	GPS3.0
CEP164	AMPKA1	1129	T	GPS3.0
CEP164	AMPKA1	974	T	GPS3.0
CEP164	CaMKK2	280	T	GPS3.0
CEP164	CaMKK2	191	T	GPS3.0
CEP164	CDK2	280	T	GPS3.0
CEP164	CDK2	156	T	GPS3.0
CEP164	CDK2	1253	T	GPS3.0
CEP164	CDK2	1435	T	GPS3.0
CEP164	CDK2	1309	T	GPS3.0
CEP164	CDK2	1435	T	GPS3.0
CEP164	CDK2	1309	T	GPS3.0
CEP164	ROCK1	1129	T	GPS3.0
CEP164	ERBB4	1314	Y	GPS3.0
CERS2	AMPKA1	137	S	GPS3.0
CERS2	ROCK1	128	S	GPS3.0
CERS2	CIT	233	T	GPS3.0
CERS2	CIT	83	T	GPS3.0
CFAP57	AMPKA2	262	S	GPS3.0
CFAP57	AMPKA2	389	S	GPS3.0
CFAP57	AMPKA2	91	S	GPS3.0
CFAP57	AMPKA2	281	S	GPS3.0
CFAP57	CDK2	66	S	GPS3.0
CFAP57	CDK2	347	S	GPS3.0
CFAP57	CDK2	263	S	GPS3.0
CFAP57	CDK2	66	S	GPS3.0
CFAP57	CDK2	563	S	GPS3.0
CFAP57	CDK2	933	S	GPS3.0
CFAP57	CDK2	162	S	GPS3.0
CFAP57	CDK2	66	S	GPS3.0
CFAP57	AMPKA1	190	T	GPS3.0
CFAP57	CaMKK2	548	T	GPS3.0
CFAP57	CDK2	186	T	GPS3.0
CFAP57	ERBB4	71	Y	GPS3.0
CHD7	AMPKA1	2831	S	GPS3.0
CHD7	AMPKA1	2535	S	GPS3.0
CHD7	AMPKA2	1353	S	GPS3.0
CHD7	AMPKA2	466	S	GPS3.0
CHD7	AMPKA2	2255	S	GPS3.0
CHD7	AMPKA2	1686	S	GPS3.0
CHD7	AMPKA2	2395	S	GPS3.0
CHD7	CaMKK2	1604	S	GPS3.0
CHD7	CDK2	272	S	GPS3.0
CHD7	CDK2	100	S	GPS3.0
CHD7	CDK2	397	S	GPS3.0
CHD7	CDK2	2559	S	GPS3.0
CHD7	CDK2	637	S	GPS3.0
CHD7	CDK2	276	S	GPS3.0
CHD7	CDK2	392	S	GPS3.0
CHD7	CDK2	543	S	GPS3.0
CHD7	CDK2	694	S	GPS3.0
CHD7	CDK2	782	S	GPS3.0
CHD7	CDK2	397	S	GPS3.0
CHD7	CDK2	2559	S	GPS3.0
CHD7	CDK2	397	S	GPS3.0
CHD7	CDK2	2356	S	GPS3.0
CHD7	CDK2	2356	S	GPS3.0
CHD7	CDK2	2471	S	PhosphositesPlus
CHD7	CIT	1979	S	GPS3.0
CHD7	CIT	2052	S	GPS3.0
CHD7	ROCK1	751	S	GPS3.0
CHD7	AMPKA1	1562	T	GPS3.0
CHD7	AMPKA1	2304	T	GPS3.0
CHD7	AMPKA1	289	T	GPS3.0
CHD7	AMPKA1	2494	T	GPS3.0
CHD7	AMPKA1	1918	T	GPS3.0
CHD7	CaMKK2	1641	T	GPS3.0
CHD7	CaMKK2	1089	T	GPS3.0
CHD7	CDK2	338	T	GPS3.0
CHD7	CDK2	689	T	GPS3.0
CHD7	CDK2	2492	T	GPS3.0
CHD7	CDK2	93	T	GPS3.0
CHD7	CDK2	1135	T	GPS3.0
CHD7	CDK2	2492	T	GPS3.0
CHD7	CDK2	2472	T	GPS3.0
CHD7	CDK2	2472	T	GPS3.0
CHD7	CDK2	730	T	GPS3.0
CHD7	CDK2	93	T	GPS3.0
CHD7	CDK2	1555	T	GPS3.0
CHD7	CDK2	547	T	GPS3.0
CHD7	CDK2	1862	T	GPS3.0
CHD7	CDK2	93	T	GPS3.0
CHD7	CDK2	689	T	GPS3.0
CHD7	CDK2	547	T	GPS3.0
CHD7	CDK2	2153	T	GPS3.0
CHD7	CDK2	547	T	GPS3.0
CHD7	CDK2	1862	T	GPS3.0
CHD7	CDK2	2492	T	GPS3.0
CHD7	CDK2	2472	T	PhosphositesPlus
CHD7	CIT	1055	T	GPS3.0
CHD7	CIT	2455	T	GPS3.0
CHD7	CIT	2452	T	GPS3.0
CHD7	CIT	2861	T	GPS3.0
CHD7	ROCK1	760	T	GPS3.0
CHD7	ROCK1	1562	T	GPS3.0
CHD7	ERBB4	586	Y	GPS3.0
CHD7	InsR	586	Y	GPS3.0
CHD7	InsR	315	Y	GPS3.0
CHD7	InsR	1420	Y	GPS3.0
CHD9	AMPKA1	2004	S	GPS3.0
CHD9	AMPKA1	2761	S	GPS3.0
CHD9	AMPKA1	2391	S	GPS3.0
CHD9	AMPKA1	2649	S	GPS3.0
CHD9	AMPKA1	611	S	GPS3.0
CHD9	AMPKA2	1809	S	GPS3.0
CHD9	AMPKA2	1245	S	GPS3.0
CHD9	AMPKA2	2772	S	GPS3.0
CHD9	AMPKA2	1575	S	GPS3.0
CHD9	AMPKA2	1753	S	GPS3.0
CHD9	AMPKA2	668	S	GPS3.0
CHD9	AMPKA2	830	S	GPS3.0
CHD9	AMPKA2	2012	S	GPS3.0
CHD9	AMPKA2	2311	S	GPS3.0
CHD9	CaMKK2	2141	S	GPS3.0
CHD9	CaMKK2	2154	S	GPS3.0
CHD9	CaMKK2	2169	S	GPS3.0
CHD9	CDK2	2773	S	GPS3.0
CHD9	CDK2	312	S	GPS3.0
CHD9	CDK2	355	S	GPS3.0
CHD9	CDK2	312	S	GPS3.0
CHD9	CDK2	282	S	GPS3.0
CHD9	CDK2	550	S	GPS3.0
CHD9	CDK2	2026	S	GPS3.0
CHD9	CDK2	2861	S	GPS3.0
CHD9	CDK2	95	S	GPS3.0
CHD9	CDK2	2773	S	GPS3.0
CHD9	CDK2	579	S	GPS3.0
CHD9	CDK2	139	S	GPS3.0
CHD9	CDK2	2079	S	GPS3.0
CHD9	CDK2	2079	S	GPS3.0
CHD9	CDK2	2303	S	GPS3.0
CHD9	CDK2	2118	S	GPS3.0
CHD9	CDK2	2773	S	GPS3.0
CHD9	CDK2	282	S	GPS3.0
CHD9	CDK2	2861	S	GPS3.0
CHD9	CDK2	312	S	GPS3.0
CHD9	CDK2	355	S	GPS3.0
CHD9	CDK2	2773	S	GPS3.0
CHD9	CIT	842	S	GPS3.0
CHD9	CIT	1851	S	GPS3.0
CHD9	CIT	1922	S	GPS3.0
CHD9	ROCK1	636	S	GPS3.0
CHD9	ROCK1	2208	S	GPS3.0
CHD9	ROCK1	2128	S	GPS3.0
CHD9	ROCK1	2148	S	GPS3.0
CHD9	AMPKA1	1454	T	GPS3.0
CHD9	AMPKA1	2210	T	GPS3.0
CHD9	AMPKA1	2651	T	GPS3.0
CHD9	AMPKA1	172	T	GPS3.0
CHD9	AMPKA1	2642	T	GPS3.0
CHD9	AMPKA1	1790	T	GPS3.0
CHD9	CaMKK2	1493	T	GPS3.0
CHD9	CaMKK2	260	T	GPS3.0
CHD9	CaMKK2	172	T	GPS3.0
CHD9	CDK2	59	T	GPS3.0
CHD9	CDK2	2013	T	GPS3.0
CHD9	CDK2	1027	T	GPS3.0
CHD9	CDK2	1558	T	GPS3.0
CHD9	CDK2	2113	T	GPS3.0
CHD9	CDK2	2013	T	GPS3.0
CHD9	CDK2	1447	T	GPS3.0
CHD9	CIT	2209	T	GPS3.0
CHD9	ROCK1	1839	T	GPS3.0
CHD9	ROCK1	1454	T	GPS3.0
CHD9	ERBB4	1737	Y	GPS3.0
CHD9	ERBB4	1616	Y	GPS3.0
CHD9	InsR	2287	Y	GPS3.0
CHD9	InsR	1926	Y	GPS3.0
CHD9	InsR	854	Y	GPS3.0
CHD9	InsR	1727	Y	GPS3.0
CHMP2B	AMPKA1	197	T	GPS3.0
CHMP2B	AMPKA1	9	T	GPS3.0
CHMP2B	CIT	193	T	GPS3.0
CHMP2B	ROCK1	24	T	GPS3.0
CIT	AMPKA2	399	S	GPS3.0
CIT	AMPKA2	1939	S	GPS3.0
CIT	AMPKA2	1344	S	GPS3.0
CIT	AMPKA2	63	S	GPS3.0
CIT	CDK2	1920	S	GPS3.0
CIT	CDK2	1981	S	GPS3.0
CIT	CDK2	1993	S	GPS3.0
CIT	CDK2	1971	S	GPS3.0
CIT	CDK2	400	S	GPS3.0
CIT	CDK2	1971	S	GPS3.0
CIT	CDK2	1993	S	GPS3.0
CIT	CDK2	1981	S	GPS3.0
CIT	CDK2	1920	S	GPS3.0
CIT	CDK2	1322	S	GPS3.0
CIT	CDK2	440	S	GPS3.0
CIT	CDK2	440	S	GPS3.0
CIT	CDK2	1920	S	GPS3.0
CIT	CDK2	1993	S	GPS3.0
CIT	CIT	480	S	GPS3.0
CIT	ROCK1	480	S	GPS3.0
CIT	ROCK1	582	S	GPS3.0
CIT	AMPKA1	1299	T	GPS3.0
CIT	AMPKA1	909	T	GPS3.0
CIT	AMPKA1	604	T	GPS3.0
CIT	CDK2	1955	T	GPS3.0
CIT	CDK2	1345	T	GPS3.0
CIT	CDK2	1306	T	GPS3.0
CIT	CDK2	1306	T	GPS3.0
CIT	CDK2	2013	T	GPS3.0
CIT	CIT	119	T	GPS3.0
CIT	ROCK1	1083	T	GPS3.0
CLCN2	CaMKK2	67	S	GPS3.0
CLCN2	CaMKK2	672	S	GPS3.0
CLCN2	CaMKK2	213	S	GPS3.0
CLCN2	CDK2	658	S	GPS3.0
CLCN2	CDK2	641	S	GPS3.0
CLCN2	CDK2	641	S	GPS3.0
CLCN2	CDK2	731	S	GPS3.0
CLCN2	CDK2	712	S	GPS3.0
CLCN2	CDK2	889	S	GPS3.0
CLCN2	CDK2	658	S	GPS3.0
CLCN2	CDK2	767	S	GPS3.0
CLCN2	CDK2	889	S	GPS3.0
CLCN2	CIT	267	S	GPS3.0
CLCN2	AMPKA1	657	T	GPS3.0
CLCN2	AMPKA1	862	T	GPS3.0
CLCN2	ROCK1	655	T	GPS3.0
CLCNKB	CDK2	265	S	GPS3.0
CLCNKB	AMPKA1	187	T	GPS3.0
CLCNKB	CDK2	115	T	GPS3.0
CLINT1	AMPKA1	439	S	GPS3.0
CLINT1	AMPKA2	397	S	GPS3.0
CLINT1	AMPKA2	529	S	GPS3.0
CLINT1	AMPKA2	316	S	GPS3.0
CLINT1	AMPKA2	552	S	GPS3.0
CLINT1	CDK2	245	S	GPS3.0
CLINT1	CDK2	299	S	GPS3.0
CLINT1	CDK2	530	S	GPS3.0
CLINT1	CDK2	227	S	GPS3.0
CLINT1	CDK2	193	S	GPS3.0
CLINT1	CDK2	227	S	GPS3.0
CLINT1	CDK2	530	S	GPS3.0
CLINT1	CDK2	234	S	GPS3.0
CLINT1	CIT	418	S	GPS3.0
CLINT1	ROCK1	232	S	GPS3.0
CLINT1	AMPKA1	51	T	GPS3.0
CLINT1	AMPKA1	32	T	GPS3.0
CLINT1	AMPKA1	278	T	GPS3.0
CLINT1	CDK2	308	T	GPS3.0
CLINT1	CDK2	569	T	GPS3.0
CLINT1	CDK2	308	T	GPS3.0
CLINT1	CDK2	308	T	GPS3.0
CLTC	AMPKA2	191	S	GPS3.0
CLTC	CaMKK2	751	S	GPS3.0
CLTC	CDK2	525	S	GPS3.0
CLTC	CDK2	412	S	GPS3.0
CLTC	CIT	136	S	GPS3.0
CLTC	ROCK1	751	S	GPS3.0
CLTC	CDK2	394	T	GPS3.0
CLTC	CDK2	235	T	GPS3.0
CLTC	CIT	312	T	GPS3.0
CLTC	CIT	695	T	GPS3.0
CLTC	CIT	875	T	GPS3.0
CLTC	InsR	294	Y	GPS3.0
CLTC	InsR	1540	Y	GPS3.0
CLTC	InsR	1156	Y	GPS3.0
CLTC	InsR	1477	Y	GPS3.0
CLU	AMPKA2	210	S	GPS3.0
CLU	CDK2	233	S	GPS3.0
CLU	CIT	185	S	GPS3.0
CLU	CIT	184	S	GPS3.0
CLU	AMPKA1	170	T	GPS3.0
CLU	CaMKK2	283	T	GPS3.0
CLU	CaMKK2	293	T	GPS3.0
CLU	CIT	403	T	GPS3.0
COL12A1	AMPKA1	529	S	GPS3.0
COL12A1	AMPKA2	214	S	GPS3.0
COL12A1	CDK2	632	S	GPS3.0
COL12A1	CDK2	775	S	GPS3.0
COL12A1	CDK2	217	S	GPS3.0
COL12A1	CaMKK2	16	T	GPS3.0
COL12A1	CIT	219	T	GPS3.0
COL12A1	CIT	260	T	GPS3.0
COL12A1	CIT	523	T	GPS3.0
COL16A1	AMPKA1	260	S	GPS3.0
COL16A1	AMPKA2	191	S	GPS3.0
COL16A1	AMPKA2	43	S	GPS3.0
COL16A1	CaMKK2	954	S	GPS3.0
COL16A1	CDK2	1199	S	GPS3.0
COL16A1	CDK2	1043	S	GPS3.0
COL16A1	CDK2	1019	S	GPS3.0
COL16A1	CDK2	365	S	GPS3.0
COL16A1	CDK2	1492	S	GPS3.0
COL16A1	CDK2	1199	S	GPS3.0
COL16A1	CDK2	1492	S	GPS3.0
COL16A1	CDK2	1175	S	GPS3.0
COL16A1	CDK2	1175	S	GPS3.0
COL16A1	AMPKA1	258	T	GPS3.0
COL16A1	CaMKK2	725	T	GPS3.0
COL16A1	CaMKK2	276	T	GPS3.0
COL16A1	CaMKK2	62	T	GPS3.0
COL16A1	CDK2	860	T	GPS3.0
COL16A1	CDK2	695	T	GPS3.0
COL16A1	CDK2	465	T	GPS3.0
COL16A1	CDK2	695	T	GPS3.0
COL16A1	CDK2	860	T	GPS3.0
COL16A1	CDK2	465	T	GPS3.0
COL16A1	ROCK1	258	T	GPS3.0
COL1A1	AMPKA2	176	S	GPS3.0
COL1A1	CDK2	1023	S	GPS3.0
COL1A1	CDK2	756	S	GPS3.0
COL1A1	CDK2	522	S	GPS3.0
COL1A1	CDK2	291	S	GPS3.0
COL1A1	CDK2	543	S	GPS3.0
COL1A1	CDK2	1023	S	GPS3.0
COL1A1	CDK2	546	S	GPS3.0
COL1A1	CDK2	756	S	GPS3.0
COL1A1	CDK2	543	S	GPS3.0
COL1A1	CDK2	1029	S	GPS3.0
COL1A1	CDK2	546	S	GPS3.0
COL1A1	CDK2	1125	S	GPS3.0
COL1A1	CDK2	1125	S	GPS3.0
COL1A1	CDK2	936	S	GPS3.0
COL1A1	CDK2	291	S	GPS3.0
COL1A1	CDK2	513	S	GPS3.0
COL1A1	CDK2	513	S	GPS3.0
COL1A1	CDK2	1029	S	GPS3.0
COL1A1	CDK2	291	S	GPS3.0
COL1A1	CDK2	101	S	GPS3.0
COL1A1	CDK2	546	S	GPS3.0
COL1A1	CDK2	1029	S	GPS3.0
COL1A1	CDK2	948	T	GPS3.0
COL1A1	CDK2	948	T	GPS3.0
COL1A1	InsR	1215	Y	GPS3.0
COL24A1	AMPKA2	68	S	GPS3.0
COL24A1	AMPKA2	58	S	GPS3.0
COL24A1	CaMKK2	1710	S	GPS3.0
COL24A1	CDK2	877	S	GPS3.0
COL24A1	CDK2	622	S	GPS3.0
COL24A1	CDK2	1346	S	GPS3.0
COL24A1	CDK2	268	S	GPS3.0
COL24A1	CDK2	14	S	GPS3.0
COL24A1	CDK2	595	S	GPS3.0
COL24A1	CDK2	595	S	GPS3.0
COL24A1	CDK2	542	S	GPS3.0
COL24A1	CDK2	667	S	GPS3.0
COL24A1	AMPKA1	1676	T	GPS3.0
COL24A1	CDK2	1625	T	GPS3.0
COL24A1	ERBB4	730	Y	GPS3.0
COL24A1	InsR	185	Y	GPS3.0
COL28A1	AMPKA2	995	S	GPS3.0
COL28A1	AMPKA2	995	S	GPS3.0
COL28A1	AMPKA2	995	S	GPS3.0
COL28A1	AMPKA2	208	S	GPS3.0
COL28A1	AMPKA2	208	S	GPS3.0
COL28A1	AMPKA2	208	S	GPS3.0
COL28A1	AMPKA2	1061	S	GPS3.0
COL28A1	AMPKA2	1061	S	GPS3.0
COL28A1	AMPKA2	1061	S	GPS3.0
COL28A1	CDK2	758	S	GPS3.0
COL28A1	CDK2	758	S	GPS3.0
COL28A1	CDK2	758	S	GPS3.0
COL28A1	CDK2	758	S	GPS3.0
COL28A1	CDK2	758	S	GPS3.0
COL28A1	CDK2	758	S	GPS3.0
COL28A1	CDK2	311	S	GPS3.0
COL28A1	CDK2	311	S	GPS3.0
COL28A1	CDK2	311	S	GPS3.0
COL28A1	CDK2	758	S	GPS3.0
COL28A1	CDK2	758	S	GPS3.0
COL28A1	CDK2	758	S	GPS3.0
COL28A1	CIT	58	S	GPS3.0
COL28A1	CIT	58	S	GPS3.0
COL28A1	CIT	58	S	GPS3.0
COL28A1	CDK2	1062	T	GPS3.0
COL28A1	CDK2	1062	T	GPS3.0
COL28A1	CDK2	1062	T	GPS3.0
COL28A1	CDK2	82	T	GPS3.0
COL28A1	CDK2	82	T	GPS3.0
COL28A1	CDK2	82	T	GPS3.0
COL28A1	CDK2	971	T	GPS3.0
COL28A1	CDK2	971	T	GPS3.0
COL28A1	CDK2	971	T	GPS3.0
COL2A1	CDK2	313	S	GPS3.0
COL2A1	CDK2	319	S	GPS3.0
COL2A1	CDK2	400	S	GPS3.0
COL2A1	CDK2	313	S	GPS3.0
COL2A1	CDK2	1075	S	GPS3.0
COL2A1	CDK2	709	S	GPS3.0
COL2A1	CDK2	400	S	GPS3.0
COL2A1	CDK2	1039	S	GPS3.0
COL2A1	CDK2	1039	S	GPS3.0
COL2A1	CDK2	400	S	GPS3.0
COL2A1	CDK2	313	S	GPS3.0
COL2A1	CDK2	724	T	GPS3.0
COL2A1	CDK2	157	T	GPS3.0
COL2A1	CDK2	397	T	GPS3.0
COL2A1	CDK2	724	T	GPS3.0
COL2A1	CDK2	397	T	GPS3.0
COL2A1	CDK2	280	T	GPS3.0
COL2A1	CDK2	157	T	GPS3.0
COMMD1	AMPKA2	187	S	GPS3.0
COMMD2	AMPKA1	54	S	GPS3.0
COMMD2	CIT	21	S	GPS3.0
COMMD4	CDK2	115	S	GPS3.0
COMMD4	AMPKA1	193	T	GPS3.0
COMMD4	CDK2	167	T	GPS3.0
COMMD5	AMPKA1	74	S	GPS3.0
COMMD5	CDK2	103	S	GPS3.0
COMMD6	AMPKA2	5	S	GPS3.0
COMMD6	CaMKK2	58	T	GPS3.0
COMMD7	AMPKA1	59	T	GPS3.0
COMMD9	AMPKA1	19	S	GPS3.0
COPA	AMPKA1	485	S	GPS3.0
COPA	AMPKA1	1146	S	GPS3.0
COPA	AMPKA2	1035	S	GPS3.0
COPA	CaMKK2	1146	S	GPS3.0
COPA	CDK2	173	S	GPS3.0
COPA	CDK2	1219	S	GPS3.0
COPA	CDK2	1172	S	GPS3.0
COPA	AMPKA1	286	T	GPS3.0
COPA	CaMKK2	1055	T	GPS3.0
COPA	ERBB4	73	Y	GPS3.0
COPB1	AMPKA2	273	S	GPS3.0
COPB1	AMPKA2	256	S	GPS3.0
COPB1	AMPKA2	723	S	GPS3.0
COPB1	AMPKA2	330	S	GPS3.0
COPB1	AMPKA2	530	S	GPS3.0
COPB1	AMPKA2	599	S	GPS3.0
COPB1	CDK2	18	S	GPS3.0
COPB1	CDK2	529	S	GPS3.0
COPB1	AMPKA1	218	T	GPS3.0
COPB1	CDK2	879	T	GPS3.0
COPB1	CIT	951	T	GPS3.0
COPE	AMPKA2	77	S	GPS3.0
COPE	AMPKA2	44	S	GPS3.0
COPE	CDK2	45	S	GPS3.0
COPE	CDK2	247	S	GPS3.0
COPE	CDK2	45	S	GPS3.0
COPE	ROCK1	99	S	GPS3.0
COPE	AMPKA1	186	T	GPS3.0
COPE	InsR	304	Y	GPS3.0
COPG1	AMPKA2	297	S	GPS3.0
COPG1	CDK2	633	S	GPS3.0
COPG1	CIT	186	S	GPS3.0
COPG1	CaMKK2	323	T	GPS3.0
COPG1	CDK2	37	T	GPS3.0
COPG1	CDK2	594	T	GPS3.0
COPG1	CIT	67	T	GPS3.0
COPG1	ERBB4	747	Y	GPS3.0
COPG1	InsR	646	Y	GPS3.0
CPS1	AMPKA2	32	S	GPS3.0
CPS1	AMPKA2	1314	S	GPS3.0
CPS1	CaMKK2	759	S	GPS3.0
CPS1	CDK2	1079	S	GPS3.0
CPS1	ROCK1	684	S	GPS3.0
CPS1	AMPKA1	45	T	GPS3.0
CPS1	AMPKA1	928	T	GPS3.0
CPS1	CaMKK2	646	T	GPS3.0
CPS1	CaMKK2	758	T	GPS3.0
CPS1	CDK2	1406	T	GPS3.0
CPS1	CDK2	1406	T	GPS3.0
CPS1	CIT	1332	T	GPS3.0
CPS1	InsR	710	Y	GPS3.0
CPS1	InsR	732	Y	GPS3.0
CPT1A	AMPKA2	741	S	GPS3.0
CPT1A	AMPKa2	741	S	NETWORKIN
CPT1A	CDK2	565	S	GPS3.0
CPT1A	CDK2	689	T	GPS3.0
CPT1A	CIT	759	T	GPS3.0
CPT1A	ROCK1	203	T	GPS3.0
CPT1A	ERBB4	439	Y	GPS3.0
CPT1A	InsR	705	Y	GPS3.0
CPT1A	InsR	705	Y	GPS3.0
CPT1A	InsR	254	Y	GPS3.0
CPT1A	InsR	666	Y	GPS3.0
CREBBP	AMPKA1	2356	S	GPS3.0
CREBBP	AMPKA1	302	S	GPS3.0
CREBBP	AMPKA1	2218	S	GPS3.0
CREBBP	AMPKA2	129	S	GPS3.0
CREBBP	AMPKA2	92	S	GPS3.0
CREBBP	AMPKA2	1887	S	GPS3.0
CREBBP	AMPKA2	18	S	GPS3.0
CREBBP	AMPKA2	164	S	GPS3.0
CREBBP	AMPKA2	2361	S	GPS3.0
CREBBP	CDK2	765	S	GPS3.0
CREBBP	CDK2	2377	S	GPS3.0
CREBBP	CDK2	448	S	GPS3.0
CREBBP	CDK2	1763	S	GPS3.0
CREBBP	CDK2	1076	S	GPS3.0
CREBBP	CDK2	2315	S	GPS3.0
CREBBP	CDK2	2079	S	GPS3.0
CREBBP	CDK2	1076	S	GPS3.0
CREBBP	CDK2	121	S	GPS3.0
CREBBP	CDK2	2351	S	GPS3.0
CREBBP	CDK2	1934	S	GPS3.0
CREBBP	CDK2	274	S	GPS3.0
CREBBP	CDK2	2307	S	GPS3.0
CREBBP	CDK2	2076	S	GPS3.0
CREBBP	CDK2	1884	S	GPS3.0
CREBBP	CDK2	2315	S	GPS3.0
CREBBP	CDK2	2063	S	GPS3.0
CREBBP	CDK2	2351	S	GPS3.0
CREBBP	CDK2	765	S	GPS3.0
CREBBP	CDK2	1917	S	GPS3.0
CREBBP	CDK2	448	S	GPS3.0
CREBBP	CDK2	2382	S	GPS3.0
CREBBP	CDK2	2307	S	GPS3.0
CREBBP	CDK2	165	S	GPS3.0
CREBBP	CDK2	745	S	GPS3.0
CREBBP	CDK2	1609	S	GPS3.0
CREBBP	CDK2	2362	S	GPS3.0
CREBBP	CDK2	2345	S	GPS3.0
CREBBP	CDK2	1763	S	GPS3.0
CREBBP	CDK2	745	S	GPS3.0
CREBBP	CDK2	2362	S	GPS3.0
CREBBP	CDK2	2063	S	GPS3.0
CREBBP	CDK2	2079	S	GPS3.0
CREBBP	CDK2	2364	S	GPS3.0
CREBBP	CDK2	2315	S	GPS3.0
CREBBP	CDK2	1076	S	GPS3.0
CREBBP	CDK2	93	S	GPS3.0
CREBBP	CIT	1172	S	GPS3.0
CREBBP	CIT	235	S	GPS3.0
CREBBP	ROCK1	1771	S	GPS3.0
CREBBP	ROCK1	671	S	GPS3.0
CREBBP	AMPKA1	1871	T	GPS3.0
CREBBP	AMPKA1	2105	T	GPS3.0
CREBBP	CaMKK2	1688	T	GPS3.0
CREBBP	CaMKK2	1210	T	GPS3.0
CREBBP	CaMKK2	396	T	GPS3.0
CREBBP	CaMKK2	1721	T	GPS3.0
CREBBP	CDK2	2414	T	GPS3.0
CREBBP	CDK2	932	T	GPS3.0
CREBBP	CDK2	974	T	GPS3.0
CREBBP	CDK2	902	T	GPS3.0
CREBBP	CDK2	1990	T	GPS3.0
CREBBP	CDK2	941	T	GPS3.0
CREBBP	CDK2	959	T	GPS3.0
CREBBP	CDK2	878	T	GPS3.0
CREBBP	CDK2	902	T	GPS3.0
CREBBP	CDK2	941	T	GPS3.0
CREBBP	CDK2	1274	T	GPS3.0
CREBBP	CDK2	974	T	GPS3.0
CREBBP	CDK2	615	T	GPS3.0
CREBBP	CDK2	1892	T	GPS3.0
CREBBP	CDK2	1902	T	GPS3.0
CREBBP	CIT	1171	T	GPS3.0
CREBBP	CIT	1426	T	GPS3.0
CREBBP	ERBB4	2189	Y	GPS3.0
CREBBP	InsR	1460	Y	GPS3.0
CREBBP	InsR	650	Y	GPS3.0
CREG2	AMPKA1	77	S	GPS3.0
CREG2	AMPKA2	115	S	GPS3.0
CREG2	CDK2	228	S	GPS3.0
CREG2	CDK2	143	S	GPS3.0
CREG2	AMPKA1	126	T	GPS3.0
CREG2	InsR	282	Y	GPS3.0
CROCC	AMPKA1	1784	S	GPS3.0
CROCC	AMPKA1	767	S	GPS3.0
CROCC	AMPKA1	1187	S	GPS3.0
CROCC	AMPKA1	2005	S	GPS3.0
CROCC	AMPKA1	1018	S	GPS3.0
CROCC	AMPKA1	983	S	GPS3.0
CROCC	AMPKA1	1101	S	GPS3.0
CROCC	AMPKA1	844	S	GPS3.0
CROCC	AMPKA2	2005	S	GPS3.0
CROCC	AMPKA2	2009	S	GPS3.0
CROCC	AMPKA2	60	S	GPS3.0
CROCC	CDK2	506	S	GPS3.0
CROCC	CDK2	494	S	GPS3.0
CROCC	CDK2	500	S	GPS3.0
CROCC	CDK2	500	S	GPS3.0
CROCC	CDK2	506	S	GPS3.0
CROCC	CDK2	1460	S	GPS3.0
CROCC	CDK2	1483	S	GPS3.0
CROCC	CDK2	494	S	GPS3.0
CROCC	CDK2	1476	S	GPS3.0
CROCC	CDK2	1460	S	GPS3.0
CROCC	CDK2	512	S	GPS3.0
CROCC	CDK2	2009	S	GPS3.0
CROCC	CDK2	1496	S	GPS3.0
CROCC	CDK2	1460	S	GPS3.0
CROCC	CDK2	494	S	GPS3.0
CROCC	CDK2	500	S	GPS3.0
CROCC	CDK2	1451	S	GPS3.0
CROCC	CDK2	763	S	PhosphositesPlus
CROCC	ROCK1	500	S	GPS3.0
CROCC	ROCK1	2005	S	GPS3.0
CROCC	ROCK1	1218	S	GPS3.0
CROCC	ROCK1	499	S	GPS3.0
CROCC	ROCK1	506	S	GPS3.0
CROCC	ROCK1	1187	S	GPS3.0
CROCC	AMPKA1	1598	T	GPS3.0
CROCC	AMPKA1	577	T	GPS3.0
CROCC	AMPKA1	1532	T	GPS3.0
CROCC	CaMKK2	1757	T	GPS3.0
CROCC	CaMKK2	265	T	GPS3.0
CROCC	CDK2	492	T	GPS3.0
CROCC	ROCK1	1598	T	GPS3.0
CROCC	ROCK1	1324	T	GPS3.0
CROCC	ROCK1	1532	T	GPS3.0
CROCC	ROCK1	577	T	GPS3.0
CTNNA1	AMPKA1	668	S	GPS3.0
CTNNA1	CaMKK2	322	S	GPS3.0
CTNNA1	CaMKK2	770	S	GPS3.0
CTNNA1	CDK2	44	S	GPS3.0
CTNNA1	ROCK1	886	S	GPS3.0
CTNNA1	AMPKA1	262	T	GPS3.0
CTNNA1	CDK2	841	T	GPS3.0
CTNNA1	CIT	739	T	GPS3.0
CTNNA2	AMPKA1	224	S	GPS3.0
CTNNA2	AMPKA1	667	S	GPS3.0
CTNNA2	CaMKK2	320	S	GPS3.0
CTNNA2	CaMKK2	769	S	GPS3.0
CTNNA2	CDK2	6	S	GPS3.0
CTNNA2	CIT	6	S	GPS3.0
CTNNA2	ROCK1	933	S	GPS3.0
CTNNA2	CIT	738	T	GPS3.0
CTNNA2	ERBB4	647	Y	GPS3.0
CTNNB1	AMPKa2	73	S	NETWORKIN
CTNNB1	AMPKa2	33	S	NETWORKIN
CTNNB1	AMPKa2	196	S	NETWORKIN
CTNNB1	AMPKa2	552	S	NETWORKIN
CTNNB1	AMPKa2	191	S	NETWORKIN
CTNNB1	AMPKa2	473	S	NETWORKIN
CTNNB1	CDK2	605	S	GPS3.0
CTNNB1	CDK2	33	S	PhosphositesPlus
CTNNB1	CDK2	37	S	PhosphositesPlus
CTNNB1	CDK2	45	S	PhosphositesPlus
CTNNB1	CIT	771	S	GPS3.0
CTNNB1	CIT	196	S	GPS3.0
CTNNB1	ROCK1	552	S	GPS3.0
CTNNB1	AMPKa2	41	T	NETWORKIN
CTNNB1	AMPKa2	472	T	NETWORKIN
CTNNB1	AMPKa2	556	T	NETWORKIN
CTNNB1	AMPKa2	653	T	NETWORKIN
CTNNB1	CaMKK2	298	T	GPS3.0
CTNNB1	CDK2	41	T	PhosphositesPlus
CTNNB1	InsR	30	Y	GPS3.0
CUL3	AMPKA1	517	S	GPS3.0
CUL3	CDK2	384	S	GPS3.0
CUL3	CaMKK2	312	T	GPS3.0
CUL3	CaMKK2	460	T	GPS3.0
CUL3	CDK2	757	T	GPS3.0
CUL3	ROCK1	691	T	GPS3.0
CUL3	InsR	766	Y	GPS3.0
CYB5A	InsR	130	Y	GPS3.0
CYB5R3	CaMKK2	202	T	GPS3.0
CYB5R3	CaMKK2	202	T	GPS3.0
CYB5R3	CDK2	95	T	GPS3.0
CYB5R3	CDK2	95	T	GPS3.0
CYCS	AMPKA1	103	T	GPS3.0
CYCS	AMPKA1	29	T	PhosphositesPlus
CYCS	AMPKA1	29	T	PhosphositesPlus
CYCS	CIT	103	T	GPS3.0
CYP1A2	AMPKA1	18	S	GPS3.0
CYP1A2	AMPKA2	482	S	GPS3.0
CYP1A2	CaMKK2	157	S	GPS3.0
CYP1A2	ROCK1	513	S	GPS3.0
CYP1A2	ROCK1	360	S	GPS3.0
CYP2E1	AMPKA2	211	S	GPS3.0
CYP2E1	CDK2	472	S	GPS3.0
CYP2E1	ROCK1	129	S	GPS3.0
CYP2E1	CaMKK2	266	T	GPS3.0
CYP2E1	InsR	245	Y	GPS3.0
CYP4F2	CaMKK2	186	S	GPS3.0
CYP4F2	CDK2	96	S	GPS3.0
CYP4F2	CaMKK2	382	T	GPS3.0
CYP4F2	CDK2	152	T	GPS3.0
CYP4F2	ROCK1	277	T	GPS3.0
CYP51A1	AMPKA1	274	S	GPS3.0
CYP51A1	ROCK1	274	S	GPS3.0
CYP51A1	ROCK1	502	S	GPS3.0
CYP51A1	AMPKA1	289	T	GPS3.0
CYP51A1	CaMKK2	343	T	GPS3.0
CYP51A1	CDK2	136	T	GPS3.0
CYP51A1	CIT	319	T	GPS3.0
CYP51A1	InsR	227	Y	GPS3.0
DDX43	CaMKK2	346	S	GPS3.0
DDX43	CaMKK2	141	S	GPS3.0
DDX43	CDK2	215	S	GPS3.0
DDX43	ROCK1	55	S	GPS3.0
DDX43	CaMKK2	293	T	GPS3.0
DDX43	CDK2	323	T	GPS3.0
DDX43	CDK2	372	T	GPS3.0
DDX43	CDK2	372	T	GPS3.0
DDX43	CIT	423	T	GPS3.0
DDX43	InsR	199	Y	GPS3.0
DDX55	AMPKA1	507	T	GPS3.0
DDX55	CDK2	141	T	GPS3.0
DDX55	CDK2	238	T	GPS3.0
DDX55	CDK2	89	T	GPS3.0
DDX55	CDK2	238	T	GPS3.0
DDX55	CDK2	558	T	GPS3.0
DDX55	CDK2	141	T	GPS3.0
DDX55	CIT	400	T	GPS3.0
DHRS1	AMPKA2	150	S	GPS3.0
DHRS1	CDK2	151	S	GPS3.0
DHRS1	ERBB4	275	Y	GPS3.0
DIRAS3	CDK2	213	S	GPS3.0
DIRAS3	CDK2	8	S	GPS3.0
DIRAS3	CaMKK2	73	T	GPS3.0
DLG2	CDK2	145	S	GPS3.0
DLG2	CDK2	410	S	GPS3.0
DLG2	CDK2	133	S	GPS3.0
DLG2	AMPKA1	82	T	GPS3.0
DLG2	CaMKK2	332	T	GPS3.0
DLG2	CDK2	327	T	GPS3.0
DLG2	CIT	6	T	GPS3.0
DLG2	ROCK1	376	T	GPS3.0
DLG2	ERBB4	402	Y	GPS3.0
DLG2	InsR	576	Y	GPS3.0
DNAH11	AMPKA1	52	S	GPS3.0
DNAH11	AMPKA1	115	S	GPS3.0
DNAH11	AMPKA1	2341	S	GPS3.0
DNAH11	AMPKA1	3290	S	GPS3.0
DNAH11	AMPKA1	1746	S	GPS3.0
DNAH11	AMPKA2	4024	S	GPS3.0
DNAH11	CaMKK2	3860	S	GPS3.0
DNAH11	CDK2	1237	S	GPS3.0
DNAH11	CDK2	2986	S	GPS3.0
DNAH11	CDK2	273	S	GPS3.0
DNAH11	CDK2	2397	S	GPS3.0
DNAH11	CDK2	2397	S	GPS3.0
DNAH11	CDK2	313	S	GPS3.0
DNAH11	CIT	1544	S	GPS3.0
DNAH11	CIT	3349	S	GPS3.0
DNAH11	AMPKA1	992	T	GPS3.0
DNAH11	AMPKA1	3359	T	GPS3.0
DNAH11	AMPKA1	820	T	GPS3.0
DNAH11	AMPKA1	2766	T	GPS3.0
DNAH11	AMPKA1	3163	T	GPS3.0
DNAH11	CaMKK2	3406	T	GPS3.0
DNAH11	CaMKK2	2379	T	GPS3.0
DNAH11	CaMKK2	367	T	GPS3.0
DNAH11	CaMKK2	1801	T	GPS3.0
DNAH11	CaMKK2	4114	T	GPS3.0
DNAH11	CaMKK2	2051	T	GPS3.0
DNAH11	CaMKK2	3487	T	GPS3.0
DNAH11	CDK2	2846	T	GPS3.0
DNAH11	CDK2	2307	T	GPS3.0
DNAH11	CDK2	2766	T	GPS3.0
DNAH11	CDK2	3070	T	GPS3.0
DNAH11	CDK2	1591	T	GPS3.0
DNAH11	CIT	1186	T	GPS3.0
DNAH11	CIT	1650	T	GPS3.0
DNAH11	CIT	3216	T	GPS3.0
DNAH11	CIT	903	T	GPS3.0
DNAH11	ROCK1	3893	T	GPS3.0
DNAH11	ROCK1	22	T	GPS3.0
DNAH11	InsR	1686	Y	GPS3.0
DNAH11	InsR	537	Y	GPS3.0
DNAH11	InsR	3068	Y	GPS3.0
DNAJC13	AMPKA1	438	S	GPS3.0
DNAJC13	AMPKA2	1464	S	GPS3.0
DNAJC13	CaMKK2	1768	S	GPS3.0
DNAJC13	CaMKK2	1081	S	GPS3.0
DNAJC13	CDK2	244	S	GPS3.0
DNAJC13	CDK2	288	S	GPS3.0
DNAJC13	CDK2	2151	S	GPS3.0
DNAJC13	CIT	1228	S	GPS3.0
DNAJC13	CIT	772	S	GPS3.0
DNAJC13	AMPKA1	1875	T	GPS3.0
DNAJC13	AMPKA1	2203	T	GPS3.0
DNAJC13	CaMKK2	1007	T	GPS3.0
DNAJC13	CaMKK2	2031	T	GPS3.0
DNAJC13	CaMKK2	1053	T	GPS3.0
DNAJC13	CDK2	335	T	GPS3.0
DNAJC13	CDK2	133	T	GPS3.0
DNAJC13	CDK2	1604	T	GPS3.0
DNAJC13	CDK2	133	T	GPS3.0
DNAJC13	CDK2	1198	T	GPS3.0
DNAJC13	InsR	24	Y	GPS3.0
DNAJC13	InsR	2241	Y	GPS3.0
DNAJC6	AMPKA1	563	S	GPS3.0
DNAJC6	AMPKA2	10	S	GPS3.0
DNAJC6	AMPKA2	512	S	GPS3.0
DNAJC6	AMPKA2	186	S	GPS3.0
DNAJC6	AMPKA2	625	S	GPS3.0
DNAJC6	AMPKA2	464	S	GPS3.0
DNAJC6	AMPKA2	708	S	GPS3.0
DNAJC6	AMPKA2	692	S	GPS3.0
DNAJC6	AMPKA2	744	S	GPS3.0
DNAJC6	CaMKK2	439	S	GPS3.0
DNAJC6	CDK2	570	S	GPS3.0
DNAJC6	CDK2	205	S	GPS3.0
DNAJC6	CDK2	709	S	GPS3.0
DNAJC6	CDK2	616	S	GPS3.0
DNAJC6	CDK2	112	S	GPS3.0
DNAJC6	CDK2	658	S	GPS3.0
DNAJC6	CDK2	745	S	GPS3.0
DNAJC6	CDK2	709	S	GPS3.0
DNAJC6	CDK2	465	S	GPS3.0
DNAJC6	CDK2	505	S	GPS3.0
DNAJC6	CDK2	616	S	GPS3.0
DNAJC6	AMPKA1	565	T	GPS3.0
DNAJC6	CDK2	559	T	GPS3.0
DNAJC6	CDK2	696	T	GPS3.0
DNAJC6	CDK2	861	T	GPS3.0
DNAJC6	CDK2	559	T	GPS3.0
DNAJC6	CDK2	559	T	GPS3.0
DNAJC6	CDK2	559	T	GPS3.0
DNAJC6	CIT	882	T	GPS3.0
DNAJC6	InsR	913	Y	GPS3.0
DOCK11	AMPKA1	86	S	GPS3.0
DOCK11	AMPKA1	1502	S	GPS3.0
DOCK11	AMPKA1	25	S	GPS3.0
DOCK11	AMPKA1	1198	S	GPS3.0
DOCK11	AMPKA2	1613	S	GPS3.0
DOCK11	AMPKA2	58	S	GPS3.0
DOCK11	AMPKA2	444	S	GPS3.0
DOCK11	CaMKK2	158	S	GPS3.0
DOCK11	CDK2	1306	S	GPS3.0
DOCK11	CDK2	445	S	GPS3.0
DOCK11	CDK2	2067	S	GPS3.0
DOCK11	CDK2	1981	S	GPS3.0
DOCK11	CDK2	440	S	GPS3.0
DOCK11	CDK2	549	S	GPS3.0
DOCK11	CDK2	569	S	GPS3.0
DOCK11	ROCK1	1267	S	GPS3.0
DOCK11	AMPKA1	1567	T	GPS3.0
DOCK11	AMPKA2	1207	T	GPS3.0
DOCK11	CaMKK2	1072	T	GPS3.0
DOCK11	CaMKK2	1416	T	GPS3.0
DOCK11	CaMKK2	490	T	GPS3.0
DOCK11	CIT	695	T	GPS3.0
DOCK11	ROCK1	1887	T	GPS3.0
DOCK11	InsR	2070	Y	GPS3.0
DOCK11	InsR	251	Y	GPS3.0
DOCK11	InsR	460	Y	GPS3.0
DOCK11	InsR	785	Y	GPS3.0
DOCK3	AMPKA1	1957	S	GPS3.0
DOCK3	AMPKA1	365	S	GPS3.0
DOCK3	AMPKA1	591	S	GPS3.0
DOCK3	AMPKA1	1056	S	GPS3.0
DOCK3	AMPKA2	369	S	GPS3.0
DOCK3	AMPKA2	1758	S	GPS3.0
DOCK3	AMPKA2	1750	S	GPS3.0
DOCK3	AMPKA2	1957	S	GPS3.0
DOCK3	AMPKA2	1644	S	GPS3.0
DOCK3	CDK2	484	S	GPS3.0
DOCK3	CDK2	1739	S	GPS3.0
DOCK3	CDK2	1870	S	GPS3.0
DOCK3	CDK2	1870	S	GPS3.0
DOCK3	CDK2	1505	S	GPS3.0
DOCK3	CDK2	1658	S	GPS3.0
DOCK3	CDK2	1873	S	GPS3.0
DOCK3	CDK2	1658	S	GPS3.0
DOCK3	CDK2	1862	S	GPS3.0
DOCK3	CDK2	1655	S	GPS3.0
DOCK3	CDK2	1766	S	GPS3.0
DOCK3	CDK2	1873	S	GPS3.0
DOCK3	CDK2	1505	S	GPS3.0
DOCK3	CDK2	1739	S	GPS3.0
DOCK3	CDK2	1505	S	GPS3.0
DOCK3	CDK2	1870	S	GPS3.0
DOCK3	CDK2	1739	S	GPS3.0
DOCK3	CDK2	1017	S	GPS3.0
DOCK3	CIT	473	S	GPS3.0
DOCK3	CIT	196	S	GPS3.0
DOCK3	CDK2	3	T	GPS3.0
DOCK3	CDK2	1645	T	GPS3.0
DOCK3	CDK2	200	T	GPS3.0
DOCK3	CDK2	3	T	GPS3.0
DOCK3	CDK2	1850	T	GPS3.0
DOCK3	CIT	195	T	GPS3.0
DOCK3	CIT	555	T	GPS3.0
DOCK3	ERBB4	1978	Y	GPS3.0
DOCK3	ERBB4	1711	Y	GPS3.0
DOCK3	InsR	1568	Y	GPS3.0
DOCK3	InsR	1711	Y	GPS3.0
DOCK3	InsR	1036	Y	GPS3.0
DOCK3	InsR	744	Y	GPS3.0
DSCR3	AMPKA2	143	S	GPS3.0
DSCR3	AMPKA2	247	S	GPS3.0
DSCR3	CaMKK2	185	T	GPS3.0
DSCR3	CDK2	160	T	GPS3.0
DSCR3	CDK2	151	T	GPS3.0
DSCR3	CIT	265	T	GPS3.0
DSP	AMPKA1	2768	S	GPS3.0
DSP	AMPKA1	165	S	GPS3.0
DSP	AMPKA1	1623	S	GPS3.0
DSP	AMPKA1	2022	S	GPS3.0
DSP	AMPKA1	1585	S	GPS3.0
DSP	AMPKA1	1629	S	GPS3.0
DSP	AMPKA1	1926	S	GPS3.0
DSP	AMPKA2	2821	S	GPS3.0
DSP	AMPKA2	157	S	GPS3.0
DSP	CaMKK2	2257	S	GPS3.0
DSP	CaMKK2	766	S	GPS3.0
DSP	CaMKK2	189	S	GPS3.0
DSP	CDK2	2024	S	GPS3.0
DSP	CDK2	2617	S	GPS3.0
DSP	CDK2	1588	S	GPS3.0
DSP	CDK2	2815	S	GPS3.0
DSP	CIT	843	S	GPS3.0
DSP	CIT	2617	S	GPS3.0
DSP	CIT	1389	S	GPS3.0
DSP	ROCK1	1658	S	GPS3.0
DSP	ROCK1	1127	S	GPS3.0
DSP	ROCK1	165	S	GPS3.0
DSP	ROCK1	2849	S	GPS3.0
DSP	AMPKA1	842	T	GPS3.0
DSP	AMPKA1	1976	T	GPS3.0
DSP	AMPKA1	2767	T	GPS3.0
DSP	CaMKK2	1955	T	GPS3.0
DSP	CaMKK2	796	T	GPS3.0
DSP	CaMKK2	365	T	GPS3.0
DSP	CIT	2344	T	GPS3.0
DSP	InsR	576	Y	GPS3.0
DSP	InsR	2159	Y	GPS3.0
DSP	InsR	1947	Y	GPS3.0
DSP	InsR	1139	Y	GPS3.0
DSP	InsR	895	Y	GPS3.0
DST	AMPKA1	7028	S	GPS3.0
DST	AMPKA1	1391	S	GPS3.0
DST	AMPKA1	5937	S	GPS3.0
DST	AMPKA1	3873	S	GPS3.0
DST	AMPKA1	3968	S	GPS3.0
DST	AMPKA1	4560	S	GPS3.0
DST	AMPKA1	1392	S	GPS3.0
DST	AMPKA1	7562	S	GPS3.0
DST	AMPKA2	1142	S	GPS3.0
DST	AMPKA2	236	S	GPS3.0
DST	AMPKA2	6512	S	GPS3.0
DST	AMPKA2	2304	S	GPS3.0
DST	AMPKA2	6622	S	GPS3.0
DST	CaMKK2	4843	S	GPS3.0
DST	CaMKK2	3166	S	GPS3.0
DST	CaMKK2	7522	S	GPS3.0
DST	CaMKK2	882	S	GPS3.0
DST	CDK2	7416	S	GPS3.0
DST	CDK2	1382	S	GPS3.0
DST	CDK2	6008	S	GPS3.0
DST	CDK2	926	S	GPS3.0
DST	CDK2	2919	S	GPS3.0
DST	CDK2	7559	S	GPS3.0
DST	CDK2	1382	S	GPS3.0
DST	CDK2	3123	S	GPS3.0
DST	CDK2	6008	S	GPS3.0
DST	CDK2	3886	S	GPS3.0
DST	CDK2	3590	S	GPS3.0
DST	CDK2	3025	S	GPS3.0
DST	CDK2	2221	S	GPS3.0
DST	CDK2	237	S	GPS3.0
DST	CDK2	1378	S	GPS3.0
DST	CDK2	3123	S	GPS3.0
DST	CDK2	7416	S	GPS3.0
DST	CDK2	1382	S	GPS3.0
DST	CDK2	3207	S	GPS3.0
DST	CDK2	7416	S	GPS3.0
DST	CDK2	7559	S	GPS3.0
DST	CDK2	1598	S	GPS3.0
DST	CDK2	3793	S	GPS3.0
DST	CDK2	3025	S	GPS3.0
DST	CDK2	2671	S	GPS3.0
DST	CDK2	3207	S	GPS3.0
DST	CDK2	6885	S	GPS3.0
DST	CIT	1010	S	GPS3.0
DST	CIT	5139	S	GPS3.0
DST	CIT	5097	S	GPS3.0
DST	CIT	4624	S	GPS3.0
DST	CIT	5937	S	GPS3.0
DST	ROCK1	7510	S	GPS3.0
DST	ROCK1	7412	S	GPS3.0
DST	ROCK1	6869	S	GPS3.0
DST	ROCK1	7411	S	GPS3.0
DST	ROCK1	838	S	GPS3.0
DST	ROCK1	1391	S	GPS3.0
DST	AMPKA1	1541	T	GPS3.0
DST	AMPKA1	5873	T	GPS3.0
DST	AMPKA1	4109	T	GPS3.0
DST	AMPKA1	785	T	GPS3.0
DST	AMPKA1	2902	T	GPS3.0
DST	AMPKA1	3624	T	GPS3.0
DST	AMPKA1	2440	T	GPS3.0
DST	CaMKK2	5897	T	GPS3.0
DST	CaMKK2	6905	T	GPS3.0
DST	CaMKK2	4368	T	GPS3.0
DST	CaMKK2	5920	T	GPS3.0
DST	CaMKK2	6797	T	GPS3.0
DST	CaMKK2	177	T	GPS3.0
DST	CDK2	1092	T	GPS3.0
DST	CDK2	7554	T	GPS3.0
DST	CDK2	7488	T	GPS3.0
DST	CDK2	7537	T	GPS3.0
DST	CDK2	2351	T	GPS3.0
DST	CDK2	2062	T	GPS3.0
DST	CDK2	3053	T	GPS3.0
DST	CDK2	7488	T	GPS3.0
DST	CDK2	2064	T	GPS3.0
DST	CDK2	4589	T	GPS3.0
DST	CDK2	4447	T	GPS3.0
DST	CDK2	7444	T	GPS3.0
DST	CDK2	4447	T	GPS3.0
DST	CDK2	2245	T	GPS3.0
DST	CDK2	7554	T	GPS3.0
DST	CDK2	2081	T	GPS3.0
DST	CDK2	7444	T	GPS3.0
[truncated: 3,286 more rows]
